# Supplementary material for: BacAnt: A Combination Annotation Server for Bacterial DNA Sequences to Identify Antibiotic Resistance Genes, Integrons, and Transposable Elements
Source: Front Microbiol. 2021 Jul 23;12:649969. doi: 10.3389/fmicb.2021.649969 (PMC8343408; doi:10.3389/fmicb.2021.649969)
Supplement: Supplementary file 1 [file Table_1.XLSX]

## Sheet: sup4_Table S1
Table S1: The 1100 genomes used for the comparsion of BacAnt and NCBI AMRFinder
#Organism/Name	Strain	CladeID	BioSample	BioProject	Group	SubGroup	Assembly	Size (Mb)	GC%	Replicons	WGS	Scaffolds	Genes	Proteins	Release Date	Modify Date	Level	RefSeq FTP	GenBank FTP
Acinetobacter baumannii	80	SAMN05590454	PRJNA339425	Proteobacteria	Gammaproteobacteria	GCA_002119275.1	3.77725	39	-	MDTR01	54	3726	3563	2017-05-08	2019-06-24	Contig	ftp://ftp.ncbi.nlm.nih.gov/genomes/all/GCF/002/119/275/GCF_002119275.1_ASM211927v1	ftp://ftp.ncbi.nlm.nih.gov/genomes/all/GCA/002/119/275/GCA_002119275.1_ASM211927v1
Acinetobacter baumannii	09A16CRGN0014	SAMN07258640	PRJNA390934	Proteobacteria	Gammaproteobacteria	GCA_003931755.1	3.94327	39	chromosome:NZ_CP034242.1/CP034242.1	-	1	3833	3654	2018-12-09	2019-10-19	Complete Genome	ftp://ftp.ncbi.nlm.nih.gov/genomes/all/GCF/003/931/755/GCF_003931755.1_ASM393175v1	ftp://ftp.ncbi.nlm.nih.gov/genomes/all/GCA/003/931/755/GCA_003931755.1_ASM393175v1
Acinetobacter baumannii	09A16CRGN003B	SAMN07258642	PRJNA390934	Proteobacteria	Gammaproteobacteria	GCA_003931775.1	3.94311	39	chromosome:NZ_CP034243.1/CP034243.1	-	1	3832	3654	2018-12-09	2019-10-19	Complete Genome	ftp://ftp.ncbi.nlm.nih.gov/genomes/all/GCF/003/931/775/GCF_003931775.1_ASM393177v1	ftp://ftp.ncbi.nlm.nih.gov/genomes/all/GCA/003/931/775/GCA_003931775.1_ASM393177v1
Acinetobacter baumannii	10042	SAMN07520233	PRJNA311558	Proteobacteria	Gammaproteobacteria	GCA_003522785.1	4.15188	38.9565	chromosome:NZ_CP023026.1/CP023026.1; plasmid pAba10042a:NZ_CP023027.1/CP023027.1; plasmid pAba10042b:NZ_CP023028.1/CP023028.1	-	3	4065	3863	2018-09-10	2018-09-12	Complete Genome	ftp://ftp.ncbi.nlm.nih.gov/genomes/all/GCF/003/522/785/GCF_003522785.1_ASM352278v1	ftp://ftp.ncbi.nlm.nih.gov/genomes/all/GCA/003/522/785/GCA_003522785.1_ASM352278v1
Acinetobacter baumannii	1008_ABAU	SAMN03196969	PRJNA267549	Proteobacteria	Gammaproteobacteria	GCA_001052015.1	3.90651	38.9	-	JWGN01	227	3786	3657	2015-07-10	2019-10-31	Contig	ftp://ftp.ncbi.nlm.nih.gov/genomes/all/GCF/001/052/015/GCF_001052015.1_ASM105201v1	ftp://ftp.ncbi.nlm.nih.gov/genomes/all/GCA/001/052/015/GCA_001052015.1_ASM105201v1
Acinetobacter baumannii	10324	SAMN07520237	PRJNA311558	Proteobacteria	Gammaproteobacteria	GCA_003522705.1	3.86244	39.07	chromosome:NZ_CP023022.1/CP023022.1; plasmid pAba10324a:NZ_CP023023.1/CP023023.1; plasmid pAba10324b:NZ_CP023024.1/CP023024.1; plasmid pAba10324c:NZ_CP023025.1/CP023025.1	-	4	3803	3590	2018-09-10	2018-09-12	Complete Genome	ftp://ftp.ncbi.nlm.nih.gov/genomes/all/GCF/003/522/705/GCF_003522705.1_ASM352270v1	ftp://ftp.ncbi.nlm.nih.gov/genomes/all/GCA/003/522/705/GCA_003522705.1_ASM352270v1
Acinetobacter baumannii	1038_ABAU	SAMN03197003	PRJNA267549	Proteobacteria	Gammaproteobacteria	GCA_001053695.1	3.89915	38.9	-	JWFF01	247	3767	3640	2015-07-10	2019-10-31	Contig	ftp://ftp.ncbi.nlm.nih.gov/genomes/all/GCF/001/053/695/GCF_001053695.1_ASM105369v1	ftp://ftp.ncbi.nlm.nih.gov/genomes/all/GCA/001/053/695/GCA_001053695.1_ASM105369v1
Acinetobacter baumannii	1039_ABAU	SAMN03197004	PRJNA267549	Proteobacteria	Gammaproteobacteria	GCA_001052675.1	3.88442	38.9	-	JWFE01	338	3755	3627	2015-07-10	2019-10-31	Contig	ftp://ftp.ncbi.nlm.nih.gov/genomes/all/GCF/001/052/675/GCF_001052675.1_ASM105267v1	ftp://ftp.ncbi.nlm.nih.gov/genomes/all/GCA/001/052/675/GCA_001052675.1_ASM105267v1
Acinetobacter baumannii	103SM	SAMEA70023418	PRJEB19248	Proteobacteria	Gammaproteobacteria	GCA_900161885.1	3.98408	39	-	FUEM01	147	3848	3668	2017-04-30	2019-06-24	Contig	ftp://ftp.ncbi.nlm.nih.gov/genomes/all/GCF/900/161/885/GCF_900161885.1_103SM	ftp://ftp.ncbi.nlm.nih.gov/genomes/all/GCA/900/161/885/GCA_900161885.1_103SM
Acinetobacter baumannii	10441_14	SAMN03944736	PRJNA291464	Proteobacteria	Gammaproteobacteria	GCA_001276055.1	3.90984	38.9	-	LGYW01	136	3835	3666	2015-08-31	2019-11-01	Contig	ftp://ftp.ncbi.nlm.nih.gov/genomes/all/GCF/001/276/055/GCF_001276055.1_ASM127605v1	ftp://ftp.ncbi.nlm.nih.gov/genomes/all/GCA/001/276/055/GCA_001276055.1_ASM127605v1
Acinetobacter baumannii	1054_ABAU	SAMN03197018	PRJNA267549	Proteobacteria	Gammaproteobacteria	GCA_001053755.1	3.65574	38.9	-	JWEQ01	302	3519	3371	2015-07-10	2019-10-31	Contig	ftp://ftp.ncbi.nlm.nih.gov/genomes/all/GCF/001/053/755/GCF_001053755.1_ASM105375v1	ftp://ftp.ncbi.nlm.nih.gov/genomes/all/GCA/001/053/755/GCA_001053755.1_ASM105375v1
Acinetobacter baumannii	11502	SAMN06111394	PRJNA355850	Proteobacteria	Gammaproteobacteria	GCA_001922635.1	4.04464	39	-	MSCX01	85	3941	3763	2016-12-28	2019-06-19	Contig	ftp://ftp.ncbi.nlm.nih.gov/genomes/all/GCF/001/922/635/GCF_001922635.1_ASM192263v1	ftp://ftp.ncbi.nlm.nih.gov/genomes/all/GCA/001/922/635/GCA_001922635.1_ASM192263v1
Acinetobacter baumannii	11510	SAMN06093832	PRJNA355850	Proteobacteria	Gammaproteobacteria	GCA_001922425.2	4.09129	39.0974	chromosome:NZ_CP018861.2/CP018861.2; plasmid pAba11510a:NZ_CP018862.2/CP018862.2	-	2	3920	3780	2016-12-27	2019-12-21	Chromosome	ftp://ftp.ncbi.nlm.nih.gov/genomes/all/GCF/001/922/425/GCF_001922425.2_ASM192242v2	ftp://ftp.ncbi.nlm.nih.gov/genomes/all/GCA/001/922/425/GCA_001922425.2_ASM192242v2
Acinetobacter baumannii	11536	SAMN06111381	PRJNA355850	Proteobacteria	Gammaproteobacteria	GCA_001922705.1	4.11505	39.1	-	MSCY01	66	4046	3844	2016-12-28	2019-06-19	Contig	ftp://ftp.ncbi.nlm.nih.gov/genomes/all/GCF/001/922/705/GCF_001922705.1_ASM192270v1	ftp://ftp.ncbi.nlm.nih.gov/genomes/all/GCA/001/922/705/GCA_001922705.1_ASM192270v1
Acinetobacter baumannii	1153_ABAU	SAMN03197109	PRJNA267549	Proteobacteria	Gammaproteobacteria	GCA_001052775.1	3.98378	39	-	JWBD01	148	3884	3708	2015-07-10	2019-10-31	Scaffold	ftp://ftp.ncbi.nlm.nih.gov/genomes/all/GCF/001/052/775/GCF_001052775.1_ASM105277v1	ftp://ftp.ncbi.nlm.nih.gov/genomes/all/GCA/001/052/775/GCA_001052775.1_ASM105277v1
Acinetobacter baumannii	11547	SAMN06111389	PRJNA355850	Proteobacteria	Gammaproteobacteria	GCA_001922695.1	4.02917	39	-	MSDB01	84	3919	3747	2016-12-28	2019-06-19	Contig	ftp://ftp.ncbi.nlm.nih.gov/genomes/all/GCF/001/922/695/GCF_001922695.1_ASM192269v1	ftp://ftp.ncbi.nlm.nih.gov/genomes/all/GCA/001/922/695/GCA_001922695.1_ASM192269v1
Acinetobacter baumannii	11551	SAMN06111363	PRJNA355850	Proteobacteria	Gammaproteobacteria	GCA_001922745.1	4.05369	39	-	MSDC01	66	3992	3796	2016-12-28	2019-06-19	Contig	ftp://ftp.ncbi.nlm.nih.gov/genomes/all/GCF/001/922/745/GCF_001922745.1_ASM192274v1	ftp://ftp.ncbi.nlm.nih.gov/genomes/all/GCA/001/922/745/GCA_001922745.1_ASM192274v1
Acinetobacter baumannii	11598	SAMN06111392	PRJNA355850	Proteobacteria	Gammaproteobacteria	GCA_001923005.1	4.0295	38.8	-	MSCZ01	91	3952	3729	2016-12-28	2019-06-19	Contig	ftp://ftp.ncbi.nlm.nih.gov/genomes/all/GCF/001/923/005/GCF_001923005.1_ASM192300v1	ftp://ftp.ncbi.nlm.nih.gov/genomes/all/GCA/001/923/005/GCA_001923005.1_ASM192300v1
Acinetobacter baumannii	11606	SAMN06111391	PRJNA355850	Proteobacteria	Gammaproteobacteria	GCA_001922755.1	3.98178	39	-	MSDD01	70	3851	3700	2016-12-28	2019-06-19	Contig	ftp://ftp.ncbi.nlm.nih.gov/genomes/all/GCF/001/922/755/GCF_001922755.1_ASM192275v1	ftp://ftp.ncbi.nlm.nih.gov/genomes/all/GCA/001/922/755/GCA_001922755.1_ASM192275v1
Acinetobacter baumannii	1168_ABAU	SAMN03197125	PRJNA267549	Proteobacteria	Gammaproteobacteria	GCA_001052325.1	3.89927	38.9	-	JWAN01	223	3779	3644	2015-07-10	2019-10-31	Contig	ftp://ftp.ncbi.nlm.nih.gov/genomes/all/GCF/001/052/325/GCF_001052325.1_ASM105232v1	ftp://ftp.ncbi.nlm.nih.gov/genomes/all/GCA/001/052/325/GCA_001052325.1_ASM105232v1
Acinetobacter baumannii	11A1213CRGN008	SAMN07258645	PRJNA390934	Proteobacteria	Gammaproteobacteria	GCA_004101745.1	3.94492	39	chromosome:NZ_CP035186.1/CP035186.1	-	1	3814	3629	2019-01-22	2019-08-30	Complete Genome	ftp://ftp.ncbi.nlm.nih.gov/genomes/all/GCF/004/101/745/GCF_004101745.1_ASM410174v1	ftp://ftp.ncbi.nlm.nih.gov/genomes/all/GCA/004/101/745/GCA_004101745.1_ASM410174v1
Acinetobacter baumannii	11A1213CRGN055	SAMN07258647	PRJNA390934	Proteobacteria	Gammaproteobacteria	GCA_004101725.1	3.9341	39	chromosome:NZ_CP035185.1/CP035185.1	-	1	3801	3615	2019-01-22	2019-08-30	Complete Genome	ftp://ftp.ncbi.nlm.nih.gov/genomes/all/GCF/004/101/725/GCF_004101725.1_ASM410172v1	ftp://ftp.ncbi.nlm.nih.gov/genomes/all/GCA/004/101/725/GCA_004101725.1_ASM410172v1
Acinetobacter baumannii	11A1314CRGN088	SAMN07258672	PRJNA390934	Proteobacteria	Gammaproteobacteria	GCA_004101685.1	3.93751	39	chromosome:NZ_CP035184.1/CP035184.1	-	1	3810	3617	2019-01-22	2019-08-30	Complete Genome	ftp://ftp.ncbi.nlm.nih.gov/genomes/all/GCF/004/101/685/GCF_004101685.1_ASM410168v1	ftp://ftp.ncbi.nlm.nih.gov/genomes/all/GCA/004/101/685/GCA_004101685.1_ASM410168v1
Acinetobacter baumannii	11A14CRGN003	SAMN07258689	PRJNA390934	Proteobacteria	Gammaproteobacteria	GCA_004101705.1	3.94065	39	chromosome:NZ_CP035183.1/CP035183.1	-	1	3817	3621	2019-01-22	2019-08-30	Complete Genome	ftp://ftp.ncbi.nlm.nih.gov/genomes/all/GCF/004/101/705/GCF_004101705.1_ASM410170v1	ftp://ftp.ncbi.nlm.nih.gov/genomes/all/GCA/004/101/705/GCA_004101705.1_ASM410170v1
Acinetobacter baumannii	12918	SAMEA4663561	PRJEB26670	Proteobacteria	Gammaproteobacteria	GCA_900519195.1	3.94516	38.8	-	ULHD01	99	3849	3667	2018-08-19	2019-08-20	Contig	ftp://ftp.ncbi.nlm.nih.gov/genomes/all/GCF/900/519/195/GCF_900519195.1_Acinetobacter_baumannii_12918	ftp://ftp.ncbi.nlm.nih.gov/genomes/all/GCA/900/519/195/GCA_900519195.1_Acinetobacter_baumannii_12918
Acinetobacter baumannii	14336	SAMEA70024168	PRJEB19248	Proteobacteria	Gammaproteobacteria	GCA_900161895.1	3.96109	39	-	FUEN01	177	3846	3662	2017-04-30	2019-06-24	Contig	ftp://ftp.ncbi.nlm.nih.gov/genomes/all/GCF/900/161/895/GCF_900161895.1_14336	ftp://ftp.ncbi.nlm.nih.gov/genomes/all/GCA/900/161/895/GCA_900161895.1_14336
Acinetobacter baumannii	14A728	SAMN10101944	PRJNA492390	Proteobacteria	Gammaproteobacteria	GCA_004168615.1	3.96612	39	-	RAHS01	99	3852	3669	2019-02-12	2019-11-03	Contig	ftp://ftp.ncbi.nlm.nih.gov/genomes/all/GCF/004/168/615/GCF_004168615.1_ASM416861v1	ftp://ftp.ncbi.nlm.nih.gov/genomes/all/GCA/004/168/615/GCA_004168615.1_ASM416861v1
Acinetobacter baumannii	14A771	SAMN10101945	PRJNA492390	Proteobacteria	Gammaproteobacteria	GCA_004136905.1	3.96054	39	-	RAHR01	90	3821	3676	2019-02-04	2019-11-03	Scaffold	ftp://ftp.ncbi.nlm.nih.gov/genomes/all/GCF/004/136/905/GCF_004136905.1_ASM413690v1	ftp://ftp.ncbi.nlm.nih.gov/genomes/all/GCA/004/136/905/GCA_004136905.1_ASM413690v1
Acinetobacter baumannii	151/1C	SAMN07236630	PRJNA390481	Proteobacteria	Gammaproteobacteria	GCA_002573725.1	4.04702	38.8	-	NIWJ01	65	3835	3666	2017-10-17	2019-07-05	Contig	ftp://ftp.ncbi.nlm.nih.gov/genomes/all/GCF/002/573/725/GCF_002573725.1_ASM257372v1	ftp://ftp.ncbi.nlm.nih.gov/genomes/all/GCA/002/573/725/GCA_002573725.1_ASM257372v1
Acinetobacter baumannii	15A34	SAMN06650243	PRJNA380857	Proteobacteria	Gammaproteobacteria	GCA_002082685.1	3.93873	38.9957	chromosome:NZ_CP020590.1/CP020590.1; plasmid p15A34_1:NZ_CP020589.1/CP020589.1	-	2	3774	3618	2017-04-10	2019-12-15	Complete Genome	ftp://ftp.ncbi.nlm.nih.gov/genomes/all/GCF/002/082/685/GCF_002082685.1_ASM208268v1	ftp://ftp.ncbi.nlm.nih.gov/genomes/all/GCA/002/082/685/GCA_002082685.1_ASM208268v1
Acinetobacter baumannii	15A5	SAMN06650264	PRJNA380857	Proteobacteria	Gammaproteobacteria	GCA_002082705.1	4.04931	38.8893	chromosome:NZ_CP020574.1/CP020574.1; plasmid p15A5_1:NZ_CP020573.1/CP020573.1; plasmid p15A5_2:NZ_CP020575.1/CP020575.1	-	3	3878	3692	2017-04-10	2019-12-15	Complete Genome	ftp://ftp.ncbi.nlm.nih.gov/genomes/all/GCF/002/082/705/GCF_002082705.1_ASM208270v1	ftp://ftp.ncbi.nlm.nih.gov/genomes/all/GCA/002/082/705/GCA_002082705.1_ASM208270v1
Acinetobacter baumannii	15A831	SAMN10101946	PRJNA492390	Proteobacteria	Gammaproteobacteria	GCA_004136925.1	3.95764	39	-	RAHQ01	97	3815	3667	2019-02-04	2019-11-03	Scaffold	ftp://ftp.ncbi.nlm.nih.gov/genomes/all/GCF/004/136/925/GCF_004136925.1_ASM413692v1	ftp://ftp.ncbi.nlm.nih.gov/genomes/all/GCA/004/136/925/GCA_004136925.1_ASM413692v1
Acinetobacter baumannii	15A986	SAMN10872944	PRJNA492390	Proteobacteria	Gammaproteobacteria	GCA_004152945.1	3.96353	39	-	SETH01	80	3832	3669	2019-02-10	2019-11-03	Contig	ftp://ftp.ncbi.nlm.nih.gov/genomes/all/GCF/004/152/945/GCF_004152945.1_ASM415294v1	ftp://ftp.ncbi.nlm.nih.gov/genomes/all/GCA/004/152/945/GCA_004152945.1_ASM415294v1
Acinetobacter baumannii	161/07	SAMN03366525	PRJNA276040	Proteobacteria	Gammaproteobacteria	GCA_001007815.1	4.28299	38.8	-	JZCA01	63	4141	3997	2015-05-14	2019-11-11	Contig	ftp://ftp.ncbi.nlm.nih.gov/genomes/all/GCF/001/007/815/GCF_001007815.1_ASM100781v1	ftp://ftp.ncbi.nlm.nih.gov/genomes/all/GCA/001/007/815/GCA_001007815.1_ASM100781v1
Acinetobacter baumannii	192/2C	SAMN05257110	PRJNA326058	Proteobacteria	Gammaproteobacteria	GCA_001693105.1	3.91939	39.4	-	MABY01	654	3711	3564	2016-07-24	2019-06-11	Scaffold	ftp://ftp.ncbi.nlm.nih.gov/genomes/all/GCF/001/693/105/GCF_001693105.1_ASM169310v1	ftp://ftp.ncbi.nlm.nih.gov/genomes/all/GCA/001/693/105/GCA_001693105.1_ASM169310v1
Acinetobacter baumannii	1999BJAB11	SAMN03068195	PRJNA261018	Proteobacteria	Gammaproteobacteria	GCA_000805035.1	4.14006	38.9	-	JSDB01	85	4028	3845	2014-12-19	2019-08-27	Scaffold	ftp://ftp.ncbi.nlm.nih.gov/genomes/all/GCF/000/805/035/GCF_000805035.1_ASM80503v1	ftp://ftp.ncbi.nlm.nih.gov/genomes/all/GCA/000/805/035/GCA_000805035.1_ASM80503v1
Acinetobacter baumannii	2003BJAB12	SAMN03068196	PRJNA261018	Proteobacteria	Gammaproteobacteria	GCA_000804735.1	3.86483	39	-	JSCK01	57	3753	3580	2014-12-19	2019-10-07	Scaffold	ftp://ftp.ncbi.nlm.nih.gov/genomes/all/GCF/000/804/735/GCF_000804735.1_ASM80473v1	ftp://ftp.ncbi.nlm.nih.gov/genomes/all/GCA/000/804/735/GCA_000804735.1_ASM80473v1
Acinetobacter baumannii	2004BJAB10	SAMN03068194	PRJNA261018	Proteobacteria	Gammaproteobacteria	GCA_000804655.1	3.91017	38.9	-	JSCJ01	79	3809	3632	2014-12-19	2019-08-27	Scaffold	ftp://ftp.ncbi.nlm.nih.gov/genomes/all/GCF/000/804/655/GCF_000804655.1_ASM80465v1	ftp://ftp.ncbi.nlm.nih.gov/genomes/all/GCA/000/804/655/GCA_000804655.1_ASM80465v1
Acinetobacter baumannii	2004BJAB13	SAMN03068197	PRJNA261018	Proteobacteria	Gammaproteobacteria	GCA_000804745.1	3.84404	39	-	JSCL01	61	3724	3554	2014-12-19	2019-08-27	Scaffold	ftp://ftp.ncbi.nlm.nih.gov/genomes/all/GCF/000/804/745/GCF_000804745.1_ASM80474v1	ftp://ftp.ncbi.nlm.nih.gov/genomes/all/GCA/000/804/745/GCA_000804745.1_ASM80474v1
Acinetobacter baumannii	2004BJAB14	SAMN03068198	PRJNA261018	Proteobacteria	Gammaproteobacteria	GCA_000804715.1	3.81494	39	-	JSCM01	46	3686	3523	2014-12-19	2019-08-27	Scaffold	ftp://ftp.ncbi.nlm.nih.gov/genomes/all/GCF/000/804/715/GCF_000804715.1_ASM80471v1	ftp://ftp.ncbi.nlm.nih.gov/genomes/all/GCA/000/804/715/GCA_000804715.1_ASM80471v1
Acinetobacter baumannii	2004ZJAB5	SAMN03068270	PRJNA261018	Proteobacteria	Gammaproteobacteria	GCA_000804955.1	4.04807	38.8	-	JSCW01	49	3967	3794	2014-12-19	2019-08-27	Scaffold	ftp://ftp.ncbi.nlm.nih.gov/genomes/all/GCF/000/804/955/GCF_000804955.1_ASM80495v1	ftp://ftp.ncbi.nlm.nih.gov/genomes/all/GCA/000/804/955/GCA_000804955.1_ASM80495v1
Acinetobacter baumannii	2004ZJAB6	SAMN03068271	PRJNA261018	Proteobacteria	Gammaproteobacteria	GCA_000804965.1	4.0454	38.8	-	JSCX01	61	3974	3796	2014-12-19	2019-08-27	Scaffold	ftp://ftp.ncbi.nlm.nih.gov/genomes/all/GCF/000/804/965/GCF_000804965.1_ASM80496v1	ftp://ftp.ncbi.nlm.nih.gov/genomes/all/GCA/000/804/965/GCA_000804965.1_ASM80496v1
Acinetobacter baumannii	2005JSAB1	SAMN03068249	PRJNA261018	Proteobacteria	Gammaproteobacteria	GCA_000804795.1	4.06423	39.1	-	JSCO01	60	4000	3826	2014-12-19	2019-08-27	Scaffold	ftp://ftp.ncbi.nlm.nih.gov/genomes/all/GCF/000/804/795/GCF_000804795.1_ASM80479v1	ftp://ftp.ncbi.nlm.nih.gov/genomes/all/GCA/000/804/795/GCA_000804795.1_ASM80479v1
Acinetobacter baumannii	2005LNAB4	SAMN03068264	PRJNA261018	Proteobacteria	Gammaproteobacteria	GCA_000804905.1	3.85979	39	-	JSCU01	68	3764	3596	2014-12-19	2019-08-27	Scaffold	ftp://ftp.ncbi.nlm.nih.gov/genomes/all/GCF/000/804/905/GCF_000804905.1_ASM80490v1	ftp://ftp.ncbi.nlm.nih.gov/genomes/all/GCA/000/804/905/GCA_000804905.1_ASM80490v1
Acinetobacter baumannii	2008S11-069	SAMN09069680	PRJNA459525	Proteobacteria	Gammaproteobacteria	GCA_003359255.2	4.11007	39.1546	chromosome:CP033516.1; plasmid p2008S11-069-1:CP033517.1; plasmid p2008S11-069-2:CP033518.1; plasmid p2008S11-069-3:CP033519.1	-	4	4062	1994	2018-11-02	2018-12-04	Complete Genome	-	ftp://ftp.ncbi.nlm.nih.gov/genomes/all/GCA/003/359/255/GCA_003359255.2_ASM335925v2
Acinetobacter baumannii	2011BJAB1	SAMN03068183	PRJNA261018	Proteobacteria	Gammaproteobacteria	GCA_000805295.1	4.10937	38.9	-	JRHV01	81	4038	3873	2014-12-19	2019-08-27	Scaffold	ftp://ftp.ncbi.nlm.nih.gov/genomes/all/GCF/000/805/295/GCF_000805295.1_ASM80529v1	ftp://ftp.ncbi.nlm.nih.gov/genomes/all/GCA/000/805/295/GCA_000805295.1_ASM80529v1
Acinetobacter baumannii	2011BJAB2	SAMN03068184	PRJNA261018	Proteobacteria	Gammaproteobacteria	GCA_000805305.1	4.02885	38.9	-	JRHW01	75	3949	3789	2014-12-19	2019-08-27	Scaffold	ftp://ftp.ncbi.nlm.nih.gov/genomes/all/GCF/000/805/305/GCF_000805305.1_ASM80530v1	ftp://ftp.ncbi.nlm.nih.gov/genomes/all/GCA/000/805/305/GCA_000805305.1_ASM80530v1
Acinetobacter baumannii	2011BJAB3	SAMN03068186	PRJNA261018	Proteobacteria	Gammaproteobacteria	GCA_000804635.1	4.06887	39	-	JSCG01	68	3968	3804	2014-12-19	2019-08-27	Scaffold	ftp://ftp.ncbi.nlm.nih.gov/genomes/all/GCF/000/804/635/GCF_000804635.1_ASM80463v1	ftp://ftp.ncbi.nlm.nih.gov/genomes/all/GCA/000/804/635/GCA_000804635.1_ASM80463v1
Acinetobacter baumannii	2011BJAB4	SAMN03068188	PRJNA261018	Proteobacteria	Gammaproteobacteria	GCA_000804665.1	3.94219	38.9	-	JSCH01	50	3841	3684	2014-12-19	2019-08-27	Scaffold	ftp://ftp.ncbi.nlm.nih.gov/genomes/all/GCF/000/804/665/GCF_000804665.1_ASM80466v1	ftp://ftp.ncbi.nlm.nih.gov/genomes/all/GCA/000/804/665/GCA_000804665.1_ASM80466v1
Acinetobacter baumannii	2011BJAB5	SAMN03068189	PRJNA261018	Proteobacteria	Gammaproteobacteria	GCA_000804975.1	4.14673	38.9	-	JSCY01	60	4077	3916	2014-12-19	2019-10-30	Scaffold	ftp://ftp.ncbi.nlm.nih.gov/genomes/all/GCF/000/804/975/GCF_000804975.1_ASM80497v1	ftp://ftp.ncbi.nlm.nih.gov/genomes/all/GCA/000/804/975/GCA_000804975.1_ASM80497v1
Acinetobacter baumannii	2011BJAB6	SAMN03068190	PRJNA261018	Proteobacteria	Gammaproteobacteria	GCA_000805275.1	4.00039	38.9	-	JSDM01	56	3894	3745	2014-12-19	2019-08-27	Scaffold	ftp://ftp.ncbi.nlm.nih.gov/genomes/all/GCF/000/805/275/GCF_000805275.1_ASM80527v1	ftp://ftp.ncbi.nlm.nih.gov/genomes/all/GCA/000/805/275/GCA_000805275.1_ASM80527v1
Acinetobacter baumannii	2011BJAB7	SAMN03068191	PRJNA261018	Proteobacteria	Gammaproteobacteria	GCA_000804645.1	4.0491	39	-	JSCI01	61	3957	3788	2014-12-19	2019-08-27	Scaffold	ftp://ftp.ncbi.nlm.nih.gov/genomes/all/GCF/000/804/645/GCF_000804645.1_ASM80464v1	ftp://ftp.ncbi.nlm.nih.gov/genomes/all/GCA/000/804/645/GCA_000804645.1_ASM80464v1
Acinetobacter baumannii	2011BJAB8	SAMN03068192	PRJNA261018	Proteobacteria	Gammaproteobacteria	GCA_000804985.1	4.05928	38.9	-	JSCZ01	73	4010	3815	2014-12-19	2019-08-27	Scaffold	ftp://ftp.ncbi.nlm.nih.gov/genomes/all/GCF/000/804/985/GCF_000804985.1_ASM80498v1	ftp://ftp.ncbi.nlm.nih.gov/genomes/all/GCA/000/804/985/GCA_000804985.1_ASM80498v1
Acinetobacter baumannii	2011BJAB9	SAMN03068193	PRJNA261018	Proteobacteria	Gammaproteobacteria	GCA_000805045.1	3.79607	38.9	-	JSDA01	39	3726	3556	2014-12-19	2019-08-27	Scaffold	ftp://ftp.ncbi.nlm.nih.gov/genomes/all/GCF/000/805/045/GCF_000805045.1_ASM80504v1	ftp://ftp.ncbi.nlm.nih.gov/genomes/all/GCA/000/805/045/GCA_000805045.1_ASM80504v1
Acinetobacter baumannii	2011GDAB1	SAMN03068199	PRJNA261018	Proteobacteria	Gammaproteobacteria	GCA_000805055.1	3.97766	38.9	-	JSDC01	56	3901	3726	2014-12-19	2019-08-27	Scaffold	ftp://ftp.ncbi.nlm.nih.gov/genomes/all/GCF/000/805/055/GCF_000805055.1_ASM80505v1	ftp://ftp.ncbi.nlm.nih.gov/genomes/all/GCA/000/805/055/GCA_000805055.1_ASM80505v1
Acinetobacter baumannii	2011GDAB2	SAMN03068241	PRJNA261018	Proteobacteria	Gammaproteobacteria	GCA_000805065.1	3.74378	39	-	JSDD01	20	3620	3477	2014-12-19	2019-08-27	Scaffold	ftp://ftp.ncbi.nlm.nih.gov/genomes/all/GCF/000/805/065/GCF_000805065.1_ASM80506v1	ftp://ftp.ncbi.nlm.nih.gov/genomes/all/GCA/000/805/065/GCA_000805065.1_ASM80506v1
Acinetobacter baumannii	2011GDAB3	SAMN03068243	PRJNA261018	Proteobacteria	Gammaproteobacteria	GCA_000804725.1	3.87611	38.9	-	JSCN01	76	3784	3609	2014-12-19	2019-08-27	Scaffold	ftp://ftp.ncbi.nlm.nih.gov/genomes/all/GCF/000/804/725/GCF_000804725.1_ASM80472v1	ftp://ftp.ncbi.nlm.nih.gov/genomes/all/GCA/000/804/725/GCA_000804725.1_ASM80472v1
Acinetobacter baumannii	2011GDAB4	SAMN03068244	PRJNA261018	Proteobacteria	Gammaproteobacteria	GCA_000805115.1	3.93368	39	-	JSDE01	57	3832	3666	2014-12-19	2019-08-27	Scaffold	ftp://ftp.ncbi.nlm.nih.gov/genomes/all/GCF/000/805/115/GCF_000805115.1_ASM80511v1	ftp://ftp.ncbi.nlm.nih.gov/genomes/all/GCA/000/805/115/GCA_000805115.1_ASM80511v1
Acinetobacter baumannii	2011HNAB1	SAMN03068246	PRJNA261018	Proteobacteria	Gammaproteobacteria	GCA_000805125.1	4.10432	39.1	-	JSDF01	61	4042	3871	2014-12-19	2019-08-27	Scaffold	ftp://ftp.ncbi.nlm.nih.gov/genomes/all/GCF/000/805/125/GCF_000805125.1_ASM80512v1	ftp://ftp.ncbi.nlm.nih.gov/genomes/all/GCA/000/805/125/GCA_000805125.1_ASM80512v1
Acinetobacter baumannii	2011LNAB1	SAMN03068260	PRJNA261018	Proteobacteria	Gammaproteobacteria	GCA_000804885.1	3.92305	38.9	-	JSCT01	57	3832	3670	2014-12-19	2019-08-27	Scaffold	ftp://ftp.ncbi.nlm.nih.gov/genomes/all/GCF/000/804/885/GCF_000804885.1_ASM80488v1	ftp://ftp.ncbi.nlm.nih.gov/genomes/all/GCA/000/804/885/GCA_000804885.1_ASM80488v1
Acinetobacter baumannii	2011LNAB2	SAMN03068261	PRJNA261018	Proteobacteria	Gammaproteobacteria	GCA_000805145.1	4.04062	39	-	JSDH01	57	3943	3786	2014-12-19	2019-08-27	Scaffold	ftp://ftp.ncbi.nlm.nih.gov/genomes/all/GCF/000/805/145/GCF_000805145.1_ASM80514v1	ftp://ftp.ncbi.nlm.nih.gov/genomes/all/GCA/000/805/145/GCA_000805145.1_ASM80514v1
Acinetobacter baumannii	2011LNAB3	SAMN03068263	PRJNA261018	Proteobacteria	Gammaproteobacteria	GCA_000805195.1	3.94459	38.9	-	JSDI01	59	3867	3686	2014-12-19	2019-08-27	Scaffold	ftp://ftp.ncbi.nlm.nih.gov/genomes/all/GCF/000/805/195/GCF_000805195.1_ASM80519v1	ftp://ftp.ncbi.nlm.nih.gov/genomes/all/GCA/000/805/195/GCA_000805195.1_ASM80519v1
Acinetobacter baumannii	2011SDAB1	SAMN03068256	PRJNA261018	Proteobacteria	Gammaproteobacteria	GCA_000804805.1	4.05477	38.8	-	JSCQ01	103	3981	3800	2014-12-19	2019-08-27	Scaffold	ftp://ftp.ncbi.nlm.nih.gov/genomes/all/GCF/000/804/805/GCF_000804805.1_ASM80480v1	ftp://ftp.ncbi.nlm.nih.gov/genomes/all/GCA/000/804/805/GCA_000804805.1_ASM80480v1
Acinetobacter baumannii	2011SDAB2	SAMN03068257	PRJNA261018	Proteobacteria	Gammaproteobacteria	GCA_000804825.1	4.01981	38.9	-	JSCR01	53	3926	3766	2014-12-19	2019-08-27	Scaffold	ftp://ftp.ncbi.nlm.nih.gov/genomes/all/GCF/000/804/825/GCF_000804825.1_ASM80482v1	ftp://ftp.ncbi.nlm.nih.gov/genomes/all/GCA/000/804/825/GCA_000804825.1_ASM80482v1
Acinetobacter baumannii	2011SDAB3	SAMN03068258	PRJNA261018	Proteobacteria	Gammaproteobacteria	GCA_000804875.1	4.04609	38.9	-	JSCS01	74	3969	3803	2014-12-19	2019-08-27	Scaffold	ftp://ftp.ncbi.nlm.nih.gov/genomes/all/GCF/000/804/875/GCF_000804875.1_ASM80487v1	ftp://ftp.ncbi.nlm.nih.gov/genomes/all/GCA/000/804/875/GCA_000804875.1_ASM80487v1
Acinetobacter baumannii	2011SHAB1	SAMN03068253	PRJNA261018	Proteobacteria	Gammaproteobacteria	GCA_000804815.1	3.93153	39	-	JSCP01	73	3843	3660	2014-12-19	2019-08-27	Scaffold	ftp://ftp.ncbi.nlm.nih.gov/genomes/all/GCF/000/804/815/GCF_000804815.1_ASM80481v1	ftp://ftp.ncbi.nlm.nih.gov/genomes/all/GCA/000/804/815/GCA_000804815.1_ASM80481v1
Acinetobacter baumannii 1007214	1007214	SAMN02415037	PRJNA194860	Proteobacteria	Gammaproteobacteria	GCA_000588675.1	3.95009	38.9	-	JFWQ01	46	3891	3682	2014-03-11	2019-11-09	Contig	ftp://ftp.ncbi.nlm.nih.gov/genomes/all/GCF/000/588/675/GCF_000588675.1_ASM58867v1	ftp://ftp.ncbi.nlm.nih.gov/genomes/all/GCA/000/588/675/GCA_000588675.1_ASM58867v1
Acinetobacter baumannii 1022959	1022959	SAMN02404477	PRJNA194827	Proteobacteria	Gammaproteobacteria	GCA_000584735.1	4.1501	39.1	-	JFDQ01	136	4118	3878	2014-03-03	2019-11-09	Contig	ftp://ftp.ncbi.nlm.nih.gov/genomes/all/GCF/000/584/735/GCF_000584735.1_ASM58473v1	ftp://ftp.ncbi.nlm.nih.gov/genomes/all/GCA/000/584/735/GCA_000584735.1_ASM58473v1
Acinetobacter baumannii 1031433	1031433	SAMN02370992	PRJNA194662	Proteobacteria	Gammaproteobacteria	GCA_000580295.1	4.02528	38.9	-	JEYR01	171	4015	3749	2014-02-25	2019-11-09	Contig	ftp://ftp.ncbi.nlm.nih.gov/genomes/all/GCF/000/580/295/GCF_000580295.1_ASM58029v1	ftp://ftp.ncbi.nlm.nih.gov/genomes/all/GCA/000/580/295/GCA_000580295.1_ASM58029v1
Acinetobacter baumannii 1032241	1032241	SAMN02371021	PRJNA194647	Proteobacteria	Gammaproteobacteria	GCA_000580455.1	4.03091	39.1	-	JEYS01	202	3922	3695	2014-02-25	2019-11-09	Contig	ftp://ftp.ncbi.nlm.nih.gov/genomes/all/GCF/000/580/455/GCF_000580455.1_ASM58045v1	ftp://ftp.ncbi.nlm.nih.gov/genomes/all/GCA/000/580/455/GCA_000580455.1_ASM58045v1
Acinetobacter baumannii 1032359	1032359	SAMN02692946	PRJNA194648	Proteobacteria	Gammaproteobacteria	GCA_000671695.1	4.69054	39	-	JMHK01	630	5198	5060	2014-05-02	2014-05-02	Contig	ftp://ftp.ncbi.nlm.nih.gov/genomes/all/GCF/000/671/695/GCF_000671695.1_ASM67169v1	ftp://ftp.ncbi.nlm.nih.gov/genomes/all/GCA/000/671/695/GCA_000671695.1_ASM67169v1
Acinetobacter baumannii 1035119	1035119	SAMN02380463	PRJNA194698	Proteobacteria	Gammaproteobacteria	GCA_000580815.1	3.92867	39	-	JEVY01	55	3727	3537	2014-02-25	2019-11-09	Contig	ftp://ftp.ncbi.nlm.nih.gov/genomes/all/GCF/000/580/815/GCF_000580815.1_ASM58081v1	ftp://ftp.ncbi.nlm.nih.gov/genomes/all/GCA/000/580/815/GCA_000580815.1_ASM58081v1
Acinetobacter baumannii 1036938	1036938	SAMN02371022	PRJNA194630	Proteobacteria	Gammaproteobacteria	GCA_000580275.1	4.14444	39.1	-	JEYT01	236	4101	3855	2014-02-25	2019-11-09	Contig	ftp://ftp.ncbi.nlm.nih.gov/genomes/all/GCF/000/580/275/GCF_000580275.1_ASM58027v1	ftp://ftp.ncbi.nlm.nih.gov/genomes/all/GCA/000/580/275/GCA_000580275.1_ASM58027v1
Acinetobacter baumannii 1039621	1039621	SAMN02371023	PRJNA194668	Proteobacteria	Gammaproteobacteria	GCA_000580435.2	3.97993	39	-	JEYU02	75	3844	3606	2014-02-25	2019-11-10	Contig	ftp://ftp.ncbi.nlm.nih.gov/genomes/all/GCF/000/580/435/GCF_000580435.1_ASM58043v2	ftp://ftp.ncbi.nlm.nih.gov/genomes/all/GCA/000/580/435/GCA_000580435.2_ASM58043v2
Acinetobacter baumannii 1040094	1040094	SAMN02371024	PRJNA194666	Proteobacteria	Gammaproteobacteria	GCA_000580255.1	3.97516	39.1	-	JEYV01	67	3832	3598	2014-02-25	2019-11-09	Contig	ftp://ftp.ncbi.nlm.nih.gov/genomes/all/GCF/000/580/255/GCF_000580255.1_ASM58025v1	ftp://ftp.ncbi.nlm.nih.gov/genomes/all/GCA/000/580/255/GCA_000580255.1_ASM58025v1
Acinetobacter baumannii 1042969-1197	1042969-1197	SAMN02692954	PRJNA194907	Proteobacteria	Gammaproteobacteria	GCA_000682455.1	4.25271	39.3	-	JMOH01	156	4201	3923	2014-05-06	2019-11-10	Contig	ftp://ftp.ncbi.nlm.nih.gov/genomes/all/GCF/000/682/455/GCF_000682455.1_ASM68245v1	ftp://ftp.ncbi.nlm.nih.gov/genomes/all/GCA/000/682/455/GCA_000682455.1_ASM68245v1
Acinetobacter baumannii 1042969-1265	1042969-1265	SAMN02371025	PRJNA194650	Proteobacteria	Gammaproteobacteria	GCA_000580235.1	4.0712	39.2	-	JEYW01	166	4013	3787	2014-02-25	2019-11-09	Contig	ftp://ftp.ncbi.nlm.nih.gov/genomes/all/GCF/000/580/235/GCF_000580235.1_ASM58023v1	ftp://ftp.ncbi.nlm.nih.gov/genomes/all/GCA/000/580/235/GCA_000580235.1_ASM58023v1
Acinetobacter baumannii 1043794	1043794	SAMN02371026	PRJNA194640	Proteobacteria	Gammaproteobacteria	GCA_000580415.1	4.00966	39.1	-	JEYX01	51	3826	3634	2014-02-25	2019-11-09	Contig	ftp://ftp.ncbi.nlm.nih.gov/genomes/all/GCF/000/580/415/GCF_000580415.1_ASM58041v1	ftp://ftp.ncbi.nlm.nih.gov/genomes/all/GCA/000/580/415/GCA_000580415.1_ASM58041v1
Acinetobacter baumannii 1043903	1043903	SAMN02371027	PRJNA194645	Proteobacteria	Gammaproteobacteria	GCA_000580215.1	4.16026	38.9	-	JEYY01	252	4220	3927	2014-02-25	2019-11-09	Contig	ftp://ftp.ncbi.nlm.nih.gov/genomes/all/GCF/000/580/215/GCF_000580215.1_ASM58021v1	ftp://ftp.ncbi.nlm.nih.gov/genomes/all/GCA/000/580/215/GCA_000580215.1_ASM58021v1
Acinetobacter baumannii 1045092	1045092	SAMN02404546	PRJNA194815	Proteobacteria	Gammaproteobacteria	GCA_000584115.1	4.10455	39.2	-	JFFC01	113	4062	3800	2014-03-03	2019-11-09	Contig	ftp://ftp.ncbi.nlm.nih.gov/genomes/all/GCF/000/584/115/GCF_000584115.1_ASM58411v1	ftp://ftp.ncbi.nlm.nih.gov/genomes/all/GCA/000/584/115/GCA_000584115.1_ASM58411v1
Acinetobacter baumannii 1046051	1046051	SAMN02371028	PRJNA194646	Proteobacteria	Gammaproteobacteria	GCA_000580195.1	4.12403	39.1	-	JEYZ01	204	4113	3824	2014-02-25	2019-11-09	Contig	ftp://ftp.ncbi.nlm.nih.gov/genomes/all/GCF/000/580/195/GCF_000580195.1_ASM58019v1	ftp://ftp.ncbi.nlm.nih.gov/genomes/all/GCA/000/580/195/GCA_000580195.1_ASM58019v1
Acinetobacter baumannii 1046674	1046674	SAMN02371029	PRJNA194643	Proteobacteria	Gammaproteobacteria	GCA_000580395.1	3.99357	38.9	-	JEZA01	203	4013	3733	2014-02-25	2019-11-09	Contig	ftp://ftp.ncbi.nlm.nih.gov/genomes/all/GCF/000/580/395/GCF_000580395.1_ASM58039v1	ftp://ftp.ncbi.nlm.nih.gov/genomes/all/GCA/000/580/395/GCA_000580395.1_ASM58039v1
Acinetobacter baumannii 1051176	1051176	SAMN02371030	PRJNA194659	Proteobacteria	Gammaproteobacteria	GCA_000580375.1	3.85914	39.1	-	JEZB01	71	3744	3550	2014-02-25	2019-11-09	Contig	ftp://ftp.ncbi.nlm.nih.gov/genomes/all/GCF/000/580/375/GCF_000580375.1_ASM58037v1	ftp://ftp.ncbi.nlm.nih.gov/genomes/all/GCA/000/580/375/GCA_000580375.1_ASM58037v1
Acinetobacter baumannii 1051830	1051830	SAMN02371031	PRJNA194661	Proteobacteria	Gammaproteobacteria	GCA_000580175.1	3.8922	38.9	-	JEZC01	88	3810	3439	2014-02-25	2019-11-09	Contig	ftp://ftp.ncbi.nlm.nih.gov/genomes/all/GCF/000/580/175/GCF_000580175.1_ASM58017v1	ftp://ftp.ncbi.nlm.nih.gov/genomes/all/GCA/000/580/175/GCA_000580175.1_ASM58017v1
Acinetobacter baumannii 10519	10519	SAMN02404478	PRJNA194825	Proteobacteria	Gammaproteobacteria	GCA_000584075.1	3.99889	39.3	-	JFFF01	117	3923	3648	2014-03-03	2019-11-09	Contig	ftp://ftp.ncbi.nlm.nih.gov/genomes/all/GCF/000/584/075/GCF_000584075.1_ASM58407v1	ftp://ftp.ncbi.nlm.nih.gov/genomes/all/GCA/000/584/075/GCA_000584075.1_ASM58407v1
Acinetobacter baumannii 1058283	1058283	SAMN02415038	PRJNA194847	Proteobacteria	Gammaproteobacteria	GCA_000588075.1	4.13846	39	-	JFWR01	94	4035	3770	2014-03-11	2019-11-09	Contig	ftp://ftp.ncbi.nlm.nih.gov/genomes/all/GCF/000/588/075/GCF_000588075.1_ASM58807v1	ftp://ftp.ncbi.nlm.nih.gov/genomes/all/GCA/000/588/075/GCA_000588075.1_ASM58807v1
Acinetobacter baumannii 1062314	1062314	SAMN02404479	PRJNA194801	Proteobacteria	Gammaproteobacteria	GCA_000584715.1	4.04385	39	-	JFDR01	45	3862	3712	2014-03-03	2019-11-09	Contig	ftp://ftp.ncbi.nlm.nih.gov/genomes/all/GCF/000/584/715/GCF_000584715.1_ASM58471v1	ftp://ftp.ncbi.nlm.nih.gov/genomes/all/GCA/000/584/715/GCA_000584715.1_ASM58471v1
Acinetobacter baumannii 1064293_45	1064293_45	SAMN02404480	PRJNA194826	Proteobacteria	Gammaproteobacteria	GCA_000584695.1	3.92413	39	-	JFDS01	184	3795	3576	2014-03-03	2019-11-09	Contig	ftp://ftp.ncbi.nlm.nih.gov/genomes/all/GCF/000/584/695/GCF_000584695.1_ASM58469v1	ftp://ftp.ncbi.nlm.nih.gov/genomes/all/GCA/000/584/695/GCA_000584695.1_ASM58469v1
Acinetobacter baumannii 1064293_46	1064293_46	SAMN02692956	PRJNA194901	Proteobacteria	Gammaproteobacteria	GCA_000671435.1	4.26345	39.2	-	JMHL01	130	4207	3929	2014-05-02	2019-11-10	Contig	ftp://ftp.ncbi.nlm.nih.gov/genomes/all/GCF/000/671/435/GCF_000671435.1_ASM67143v1	ftp://ftp.ncbi.nlm.nih.gov/genomes/all/GCA/000/671/435/GCA_000671435.1_ASM67143v1
Acinetobacter baumannii 1075025	1075025	SAMN02371032	PRJNA194672	Proteobacteria	Gammaproteobacteria	GCA_000580155.1	3.92448	39	-	JEZD01	159	3816	3553	2014-02-25	2019-11-09	Contig	ftp://ftp.ncbi.nlm.nih.gov/genomes/all/GCF/000/580/155/GCF_000580155.1_ASM58015v1	ftp://ftp.ncbi.nlm.nih.gov/genomes/all/GCA/000/580/155/GCA_000580155.1_ASM58015v1
Acinetobacter baumannii 107m	107m	SAMEA2272126	PRJEB4505	Proteobacteria	Gammaproteobacteria	GCA_000493615.1	3.88077	38.9	-	CBSG01	45	3698	3588	2013-10-17	2019-11-09	Contig	ftp://ftp.ncbi.nlm.nih.gov/genomes/all/GCF/000/493/615/GCF_000493615.1_ABIBUN_1	ftp://ftp.ncbi.nlm.nih.gov/genomes/all/GCA/000/493/615/GCA_000493615.1_ABIBUN_1
Acinetobacter baumannii 1095464	1095464	SAMN02404481	PRJNA194823	Proteobacteria	Gammaproteobacteria	GCA_000584675.1	3.97597	39	-	JFDT01	100	3916	3708	2014-03-03	2019-11-09	Contig	ftp://ftp.ncbi.nlm.nih.gov/genomes/all/GCF/000/584/675/GCF_000584675.1_ASM58467v1	ftp://ftp.ncbi.nlm.nih.gov/genomes/all/GCA/000/584/675/GCA_000584675.1_ASM58467v1
Acinetobacter baumannii 1096934	1096934	SAMN02384923	PRJNA194733	Proteobacteria	Gammaproteobacteria	GCA_000581755.1	4.33004	39	-	JEXM01	235	4242	4001	2014-02-25	2019-11-09	Contig	ftp://ftp.ncbi.nlm.nih.gov/genomes/all/GCF/000/581/755/GCF_000581755.1_ASM58175v1	ftp://ftp.ncbi.nlm.nih.gov/genomes/all/GCA/000/581/755/GCA_000581755.1_ASM58175v1
Acinetobacter baumannii 1106579	1106579	SAMN02384924	PRJNA194735	Proteobacteria	Gammaproteobacteria	GCA_000581775.1	3.99553	39	-	JEXN01	260	4186	3674	2014-02-25	2019-11-09	Contig	ftp://ftp.ncbi.nlm.nih.gov/genomes/all/GCF/000/581/775/GCF_000581775.1_ASM58177v1	ftp://ftp.ncbi.nlm.nih.gov/genomes/all/GCA/000/581/775/GCA_000581775.1_ASM58177v1
Acinetobacter baumannii 110912	110912	SAMN02380496	PRJNA194724	Proteobacteria	Gammaproteobacteria	GCA_000580495.2	3.9534	38.9	-	JEVZ02	5	3760	3608	2014-02-25	2019-11-10	Contig	ftp://ftp.ncbi.nlm.nih.gov/genomes/all/GCF/000/580/495/GCF_000580495.1_ASM58049v2	ftp://ftp.ncbi.nlm.nih.gov/genomes/all/GCA/000/580/495/GCA_000580495.2_ASM58049v2
Acinetobacter baumannii 11126	11126	SAMN02415039	PRJNA194878	Proteobacteria	Gammaproteobacteria	GCA_000588655.1	4.06309	39.1	-	JFWS01	91	3964	3768	2014-03-11	2019-11-09	Contig	ftp://ftp.ncbi.nlm.nih.gov/genomes/all/GCF/000/588/655/GCF_000588655.1_ASM58865v1	ftp://ftp.ncbi.nlm.nih.gov/genomes/all/GCA/000/588/655/GCA_000588655.1_ASM58865v1
Acinetobacter baumannii 1117819	1117819	SAMN02415040	PRJNA194856	Proteobacteria	Gammaproteobacteria	GCA_000588455.1	3.93427	39	-	JFWW01	91	3871	3649	2014-03-11	2019-11-09	Contig	ftp://ftp.ncbi.nlm.nih.gov/genomes/all/GCF/000/588/455/GCF_000588455.1_ASM58845v1	ftp://ftp.ncbi.nlm.nih.gov/genomes/all/GCA/000/588/455/GCA_000588455.1_ASM58845v1
Acinetobacter baumannii 1121032	1121032	SAMN02371033	PRJNA194674	Proteobacteria	Gammaproteobacteria	GCA_000580355.2	4.15106	39	-	JEZE02	81	4026	3811	2014-02-25	2019-11-10	Contig	ftp://ftp.ncbi.nlm.nih.gov/genomes/all/GCF/000/580/355/GCF_000580355.1_ASM58035v2	ftp://ftp.ncbi.nlm.nih.gov/genomes/all/GCA/000/580/355/GCA_000580355.2_ASM58035v2
Acinetobacter baumannii 1146103	1146103	SAMN02692965	PRJNA194732	Proteobacteria	Gammaproteobacteria	GCA_000682235.1	4.39883	39.1	-	JMNS01	375	4506	4171	2014-05-06	2019-11-10	Contig	ftp://ftp.ncbi.nlm.nih.gov/genomes/all/GCF/000/682/235/GCF_000682235.1_ASM68223v1	ftp://ftp.ncbi.nlm.nih.gov/genomes/all/GCA/000/682/235/GCA_000682235.1_ASM68223v1
Acinetobacter baumannii 1159076	1159076	SAMN02380497	PRJNA194720	Proteobacteria	Gammaproteobacteria	GCA_000580835.1	4.24684	39	-	JEWA01	301	4340	3989	2014-02-25	2019-11-09	Contig	ftp://ftp.ncbi.nlm.nih.gov/genomes/all/GCF/000/580/835/GCF_000580835.1_ASM58083v1	ftp://ftp.ncbi.nlm.nih.gov/genomes/all/GCA/000/580/835/GCA_000580835.1_ASM58083v1
Acinetobacter baumannii 1170863	1170863	SAMN02415042	PRJNA194858	Proteobacteria	Gammaproteobacteria	GCA_000588615.1	4.0855	39	-	JFWT01	59	3982	3791	2014-03-11	2019-11-09	Contig	ftp://ftp.ncbi.nlm.nih.gov/genomes/all/GCF/000/588/615/GCF_000588615.1_ASM58861v1	ftp://ftp.ncbi.nlm.nih.gov/genomes/all/GCA/000/588/615/GCA_000588615.1_ASM58861v1
Acinetobacter baumannii 1178044	1178044	SAMN02404482	PRJNA194807	Proteobacteria	Gammaproteobacteria	GCA_000584655.1	4.006	39.1	-	JFDU01	94	3963	3692	2014-03-03	2019-11-09	Contig	ftp://ftp.ncbi.nlm.nih.gov/genomes/all/GCF/000/584/655/GCF_000584655.1_ASM58465v1	ftp://ftp.ncbi.nlm.nih.gov/genomes/all/GCA/000/584/655/GCA_000584655.1_ASM58465v1
Acinetobacter baumannii 118362	118362	SAMN02380498	PRJNA194694	Proteobacteria	Gammaproteobacteria	GCA_000580515.1	4.44957	38.9	-	JEWB01	434	4375	4064	2014-02-25	2019-11-09	Contig	ftp://ftp.ncbi.nlm.nih.gov/genomes/all/GCF/000/580/515/GCF_000580515.1_ASM58051v1	ftp://ftp.ncbi.nlm.nih.gov/genomes/all/GCA/000/580/515/GCA_000580515.1_ASM58051v1
Acinetobacter baumannii 1188188	1188188	SAMN02404483	PRJNA194818	Proteobacteria	Gammaproteobacteria	GCA_000584635.1	4.13646	39	-	JFDV01	89	4066	3834	2014-03-03	2019-11-09	Contig	ftp://ftp.ncbi.nlm.nih.gov/genomes/all/GCF/000/584/635/GCF_000584635.1_ASM58463v1	ftp://ftp.ncbi.nlm.nih.gov/genomes/all/GCA/000/584/635/GCA_000584635.1_ASM58463v1
Acinetobacter baumannii 1195185_11	1195185_11	SAMN02404484	PRJNA194809	Proteobacteria	Gammaproteobacteria	GCA_000584515.2	4.1116	39	-	JFEB02	30	3984	3806	2014-03-03	2019-11-10	Contig	ftp://ftp.ncbi.nlm.nih.gov/genomes/all/GCF/000/584/515/GCF_000584515.1_ASM58451v2	ftp://ftp.ncbi.nlm.nih.gov/genomes/all/GCA/000/584/515/GCA_000584515.2_ASM58451v2
Acinetobacter baumannii 1195185_80	1195185_80	SAMN02692957	PRJNA194902	Proteobacteria	Gammaproteobacteria	GCA_000681635.1	4.26352	39.1	-	JMOI01	99	4204	3979	2014-05-06	2019-11-10	Contig	ftp://ftp.ncbi.nlm.nih.gov/genomes/all/GCF/000/681/635/GCF_000681635.1_ASM68163v1	ftp://ftp.ncbi.nlm.nih.gov/genomes/all/GCA/000/681/635/GCA_000681635.1_ASM68163v1
Acinetobacter baumannii 1202252	1202252	SAMN02380499	PRJNA194700	Proteobacteria	Gammaproteobacteria	GCA_000580535.1	4.1187	39	-	JEWC01	189	4066	3804	2014-02-25	2019-11-09	Contig	ftp://ftp.ncbi.nlm.nih.gov/genomes/all/GCF/000/580/535/GCF_000580535.1_ASM58053v1	ftp://ftp.ncbi.nlm.nih.gov/genomes/all/GCA/000/580/535/GCA_000580535.1_ASM58053v1
Acinetobacter baumannii 1207552	1207552	SAMN02404485	PRJNA194806	Proteobacteria	Gammaproteobacteria	GCA_000584495.1	4.11431	39.1	-	JFEC01	116	4075	3795	2014-03-03	2019-11-09	Contig	ftp://ftp.ncbi.nlm.nih.gov/genomes/all/GCF/000/584/495/GCF_000584495.1_ASM58449v1	ftp://ftp.ncbi.nlm.nih.gov/genomes/all/GCA/000/584/495/GCA_000584495.1_ASM58449v1
Acinetobacter baumannii 121738	121738	SAMN02567733	PRJNA194894	Proteobacteria	Gammaproteobacteria	GCA_000583375.1	4.04469	39.2	-	JFDB01	94	3971	3695	2014-02-28	2019-11-09	Contig	ftp://ftp.ncbi.nlm.nih.gov/genomes/all/GCF/000/583/375/GCF_000583375.1_ASM58337v1	ftp://ftp.ncbi.nlm.nih.gov/genomes/all/GCA/000/583/375/GCA_000583375.1_ASM58337v1
Acinetobacter baumannii 1232509	1232509	SAMN02415044	PRJNA194850	Proteobacteria	Gammaproteobacteria	GCA_000588155.1	4.01527	39.1	-	JFWY01	95	3944	3712	2014-03-11	2019-11-09	Contig	ftp://ftp.ncbi.nlm.nih.gov/genomes/all/GCF/000/588/155/GCF_000588155.1_ASM58815v1	ftp://ftp.ncbi.nlm.nih.gov/genomes/all/GCA/000/588/155/GCA_000588155.1_ASM58815v1
Acinetobacter baumannii 1237202	1237202	SAMN02415045	PRJNA194843	Proteobacteria	Gammaproteobacteria	GCA_000588635.1	4.19166	39.2	-	JFWU01	110	4128	3874	2014-03-11	2019-11-09	Contig	ftp://ftp.ncbi.nlm.nih.gov/genomes/all/GCF/000/588/635/GCF_000588635.1_ASM58863v1	ftp://ftp.ncbi.nlm.nih.gov/genomes/all/GCA/000/588/635/GCA_000588635.1_ASM58863v1
Acinetobacter baumannii 1237893	1237893	SAMN02404486	PRJNA194820	Proteobacteria	Gammaproteobacteria	GCA_000584535.1	4.01991	39.1	-	JFEA01	79	3919	3709	2014-03-03	2019-11-09	Contig	ftp://ftp.ncbi.nlm.nih.gov/genomes/all/GCF/000/584/535/GCF_000584535.1_ASM58453v1	ftp://ftp.ncbi.nlm.nih.gov/genomes/all/GCA/000/584/535/GCA_000584535.1_ASM58453v1
Acinetobacter baumannii 1247182	1247182	SAMN02371034	PRJNA194673	Proteobacteria	Gammaproteobacteria	GCA_000580135.1	3.99175	39	-	JEZF01	89	3879	3653	2014-02-25	2019-11-09	Contig	ftp://ftp.ncbi.nlm.nih.gov/genomes/all/GCF/000/580/135/GCF_000580135.1_ASM58013v1	ftp://ftp.ncbi.nlm.nih.gov/genomes/all/GCA/000/580/135/GCA_000580135.1_ASM58013v1
Acinetobacter baumannii 1262761-105	1262761-105	SAMN02692958	PRJNA194903	Proteobacteria	Gammaproteobacteria	GCA_000682475.1	4.13957	39.1	-	JMOJ01	65	4077	3810	2014-05-06	2019-11-10	Contig	ftp://ftp.ncbi.nlm.nih.gov/genomes/all/GCF/000/682/475/GCF_000682475.1_ASM68247v1	ftp://ftp.ncbi.nlm.nih.gov/genomes/all/GCA/000/682/475/GCA_000682475.1_ASM68247v1
Acinetobacter baumannii 1262761-97	1262761-97	SAMN02415046	PRJNA194853	Proteobacteria	Gammaproteobacteria	GCA_000588695.1	4.0027	39	-	JFWV01	96	3933	3698	2014-03-11	2019-11-09	Contig	ftp://ftp.ncbi.nlm.nih.gov/genomes/all/GCF/000/588/695/GCF_000588695.1_ASM58869v1	ftp://ftp.ncbi.nlm.nih.gov/genomes/all/GCA/000/588/695/GCA_000588695.1_ASM58869v1
Acinetobacter baumannii 1264936	1264936	SAMN02404489	PRJNA194819	Proteobacteria	Gammaproteobacteria	GCA_000584475.1	3.92817	39.1	-	JFED01	99	3835	3604	2014-03-03	2019-11-09	Contig	ftp://ftp.ncbi.nlm.nih.gov/genomes/all/GCF/000/584/475/GCF_000584475.1_ASM58447v1	ftp://ftp.ncbi.nlm.nih.gov/genomes/all/GCA/000/584/475/GCA_000584475.1_ASM58447v1
Acinetobacter baumannii 1266220	1266220	SAMN02415047	PRJNA194834	Proteobacteria	Gammaproteobacteria	GCA_000587975.1	4.14479	39.2	-	JFXA01	110	4085	3857	2014-03-11	2019-11-09	Contig	ftp://ftp.ncbi.nlm.nih.gov/genomes/all/GCF/000/587/975/GCF_000587975.1_ASM58797v1	ftp://ftp.ncbi.nlm.nih.gov/genomes/all/GCA/000/587/975/GCA_000587975.1_ASM58797v1
Acinetobacter baumannii 1267820	1267820	SAMN02380500	PRJNA194704	Proteobacteria	Gammaproteobacteria	GCA_000581075.1	3.7761	39.2	-	JEWD01	246	3600	3375	2014-02-25	2019-11-09	Contig	ftp://ftp.ncbi.nlm.nih.gov/genomes/all/GCF/000/581/075/GCF_000581075.1_ASM58107v1	ftp://ftp.ncbi.nlm.nih.gov/genomes/all/GCA/000/581/075/GCA_000581075.1_ASM58107v1
Acinetobacter baumannii 1271213	1271213	SAMN02404490	PRJNA194813	Proteobacteria	Gammaproteobacteria	GCA_000584595.1	4.04408	39.1	-	JFDX01	82	3947	3695	2014-03-03	2019-11-09	Contig	ftp://ftp.ncbi.nlm.nih.gov/genomes/all/GCF/000/584/595/GCF_000584595.1_ASM58459v1	ftp://ftp.ncbi.nlm.nih.gov/genomes/all/GCA/000/584/595/GCA_000584595.1_ASM58459v1
Acinetobacter baumannii 1271651	1271651	SAMN02404491	PRJNA194808	Proteobacteria	Gammaproteobacteria	GCA_000584555.1	3.96482	39.2	-	JFDZ01	97	3879	3611	2014-03-03	2019-11-19	Contig	ftp://ftp.ncbi.nlm.nih.gov/genomes/all/GCF/000/584/555/GCF_000584555.1_ASM58455v1	ftp://ftp.ncbi.nlm.nih.gov/genomes/all/GCA/000/584/555/GCA_000584555.1_ASM58455v1
Acinetobacter baumannii 1276470-132	1276470-132	SAMN02692975	PRJNA194905	Proteobacteria	Gammaproteobacteria	GCA_000682495.1	4.11594	39	-	JMOK01	120	4070	3835	2014-05-06	2019-11-10	Contig	ftp://ftp.ncbi.nlm.nih.gov/genomes/all/GCF/000/682/495/GCF_000682495.1_ASM68249v1	ftp://ftp.ncbi.nlm.nih.gov/genomes/all/GCA/000/682/495/GCA_000682495.1_ASM68249v1
Acinetobacter baumannii 1276470-86	1276470-86	SAMN02415048	PRJNA194845	Proteobacteria	Gammaproteobacteria	GCA_000588115.1	4.06269	39.1	-	JFXE01	95	3984	3711	2014-03-11	2019-11-09	Contig	ftp://ftp.ncbi.nlm.nih.gov/genomes/all/GCF/000/588/115/GCF_000588115.1_ASM58811v1	ftp://ftp.ncbi.nlm.nih.gov/genomes/all/GCA/000/588/115/GCA_000588115.1_ASM58811v1
Acinetobacter baumannii 1277411	1277411	SAMN02384921	PRJNA194731	Proteobacteria	Gammaproteobacteria	GCA_000581735.1	4.22333	39.1	-	JEXL01	289	4220	3923	2014-02-25	2019-11-09	Contig	ftp://ftp.ncbi.nlm.nih.gov/genomes/all/GCF/000/581/735/GCF_000581735.1_ASM58173v1	ftp://ftp.ncbi.nlm.nih.gov/genomes/all/GCA/000/581/735/GCA_000581735.1_ASM58173v1
Acinetobacter baumannii 1284800	1284800	SAMN02692949	PRJNA194703	Proteobacteria	Gammaproteobacteria	GCA_000682395.1	4.48473	39	-	JMOB01	514	4650	4187	2014-05-06	2019-11-10	Contig	ftp://ftp.ncbi.nlm.nih.gov/genomes/all/GCF/000/682/395/GCF_000682395.1_ASM68239v1	ftp://ftp.ncbi.nlm.nih.gov/genomes/all/GCA/000/682/395/GCA_000682395.1_ASM68239v1
Acinetobacter baumannii 1287985	1287985	SAMN02404492	PRJNA194822	Proteobacteria	Gammaproteobacteria	GCA_000584035.1	3.99889	39.1	-	JFFG01	113	3959	3706	2014-03-03	2019-11-09	Contig	ftp://ftp.ncbi.nlm.nih.gov/genomes/all/GCF/000/584/035/GCF_000584035.1_ASM58403v1	ftp://ftp.ncbi.nlm.nih.gov/genomes/all/GCA/000/584/035/GCA_000584035.1_ASM58403v1
Acinetobacter baumannii 1289546	1289546	SAMN02371035	PRJNA194676	Proteobacteria	Gammaproteobacteria	GCA_000581575.1	4.13211	39.1	-	JEZG01	133	4064	3823	2014-02-25	2019-11-09	Contig	ftp://ftp.ncbi.nlm.nih.gov/genomes/all/GCF/000/581/575/GCF_000581575.1_ASM58157v1	ftp://ftp.ncbi.nlm.nih.gov/genomes/all/GCA/000/581/575/GCA_000581575.1_ASM58157v1
Acinetobacter baumannii 1291820	1291820	SAMN02384922	PRJNA194730	Proteobacteria	Gammaproteobacteria	GCA_000582115.1	4.09917	39	-	JEXK01	205	4048	3820	2014-02-25	2019-11-09	Contig	ftp://ftp.ncbi.nlm.nih.gov/genomes/all/GCF/000/582/115/GCF_000582115.1_ASM58211v1	ftp://ftp.ncbi.nlm.nih.gov/genomes/all/GCA/000/582/115/GCA_000582115.1_ASM58211v1
Acinetobacter baumannii 1293320	1293320	SAMN02404493	PRJNA194828	Proteobacteria	Gammaproteobacteria	GCA_000584455.1	4.00114	39.1	-	JFEE01	51	3832	3635	2014-03-03	2019-11-09	Contig	ftp://ftp.ncbi.nlm.nih.gov/genomes/all/GCF/000/584/455/GCF_000584455.1_ASM58445v1	ftp://ftp.ncbi.nlm.nih.gov/genomes/all/GCA/000/584/455/GCA_000584455.1_ASM58445v1
Acinetobacter baumannii 1294217	1294217	SAMN02380502	PRJNA194696	Proteobacteria	Gammaproteobacteria	GCA_000580555.1	4.15231	39.2	-	JEWF01	140	4100	3837	2014-02-25	2019-11-09	Contig	ftp://ftp.ncbi.nlm.nih.gov/genomes/all/GCF/000/580/555/GCF_000580555.1_ASM58055v1	ftp://ftp.ncbi.nlm.nih.gov/genomes/all/GCA/000/580/555/GCA_000580555.1_ASM58055v1
Acinetobacter baumannii 1294222	1294222	SAMN02415050	PRJNA194841	Proteobacteria	Gammaproteobacteria	GCA_000587915.1	4.15313	39.1	-	JFXF01	131	4131	3859	2014-03-11	2019-11-09	Contig	ftp://ftp.ncbi.nlm.nih.gov/genomes/all/GCF/000/587/915/GCF_000587915.1_ASM58791v1	ftp://ftp.ncbi.nlm.nih.gov/genomes/all/GCA/000/587/915/GCA_000587915.1_ASM58791v1
Acinetobacter baumannii 1295549	1295549	SAMN02415052	PRJNA194846	Proteobacteria	Gammaproteobacteria	GCA_000588135.1	3.91679	39.1	-	JFXB01	30	3714	3565	2014-03-11	2019-11-09	Contig	ftp://ftp.ncbi.nlm.nih.gov/genomes/all/GCF/000/588/135/GCF_000588135.1_ASM58813v1	ftp://ftp.ncbi.nlm.nih.gov/genomes/all/GCA/000/588/135/GCA_000588135.1_ASM58813v1
Acinetobacter baumannii 1295743	1295743	SAMN02380504	PRJNA194689	Proteobacteria	Gammaproteobacteria	GCA_000580875.1	4.32289	39.3	-	JEWH01	199	4309	3931	2014-02-25	2019-11-09	Contig	ftp://ftp.ncbi.nlm.nih.gov/genomes/all/GCF/000/580/875/GCF_000580875.1_ASM58087v1	ftp://ftp.ncbi.nlm.nih.gov/genomes/all/GCA/000/580/875/GCA_000580875.1_ASM58087v1
Acinetobacter baumannii 1296252	1296252	SAMN02404494	PRJNA194829	Proteobacteria	Gammaproteobacteria	GCA_000584435.1	4.06766	39	-	JFFU01	139	4038	3765	2014-03-03	2019-11-09	Contig	ftp://ftp.ncbi.nlm.nih.gov/genomes/all/GCF/000/584/435/GCF_000584435.1_ASM58443v1	ftp://ftp.ncbi.nlm.nih.gov/genomes/all/GCA/000/584/435/GCA_000584435.1_ASM58443v1
Acinetobacter baumannii 1297	1297	SAMN02371037	PRJNA194656	Proteobacteria	Gammaproteobacteria	GCA_000580315.1	3.84221	39	-	JEZJ01	36	3700	3470	2014-02-25	2019-11-09	Contig	ftp://ftp.ncbi.nlm.nih.gov/genomes/all/GCF/000/580/315/GCF_000580315.1_ASM58031v1	ftp://ftp.ncbi.nlm.nih.gov/genomes/all/GCA/000/580/315/GCA_000580315.1_ASM58031v1
Acinetobacter baumannii 1297549	1297549	SAMN02379548	PRJNA194682	Proteobacteria	Gammaproteobacteria	GCA_000580775.1	3.86345	39.1	-	JEVV01	174	3821	3557	2014-02-25	2019-11-09	Contig	ftp://ftp.ncbi.nlm.nih.gov/genomes/all/GCF/000/580/775/GCF_000580775.1_ASM58077v1	ftp://ftp.ncbi.nlm.nih.gov/genomes/all/GCA/000/580/775/GCA_000580775.1_ASM58077v1
Acinetobacter baumannii 135867	135867	SAMN02692950	PRJNA194705	Proteobacteria	Gammaproteobacteria	GCA_000682195.1	4.61155	39	-	JMNP01	283	4788	4660	2014-05-06	2014-05-06	Contig	ftp://ftp.ncbi.nlm.nih.gov/genomes/all/GCF/000/682/195/GCF_000682195.1_ASM68219v1	ftp://ftp.ncbi.nlm.nih.gov/genomes/all/GCA/000/682/195/GCA_000682195.1_ASM68219v1
Acinetobacter baumannii 136706	136706	SAMN02371038	PRJNA194634	Proteobacteria	Gammaproteobacteria	GCA_000580335.1	4.13657	39	-	JEZH01	215	4106	3816	2014-02-25	2019-11-19	Contig	ftp://ftp.ncbi.nlm.nih.gov/genomes/all/GCF/000/580/335/GCF_000580335.1_ASM58033v1	ftp://ftp.ncbi.nlm.nih.gov/genomes/all/GCA/000/580/335/GCA_000580335.1_ASM58033v1
Acinetobacter baumannii 1391434	1391434	SAMN02415053	PRJNA194838	Proteobacteria	Gammaproteobacteria	GCA_000588755.1	3.68418	39	-	JFXH01	51	3564	3337	2014-03-11	2019-11-09	Contig	ftp://ftp.ncbi.nlm.nih.gov/genomes/all/GCF/000/588/755/GCF_000588755.1_ASM58875v1	ftp://ftp.ncbi.nlm.nih.gov/genomes/all/GCA/000/588/755/GCA_000588755.1_ASM58875v1
Acinetobacter baumannii 1392509	1392509	SAMN02415060	PRJNA194851	Proteobacteria	Gammaproteobacteria	GCA_000588735.1	4.02246	39.1	-	JFXJ01	100	3946	3696	2014-03-11	2019-11-09	Contig	ftp://ftp.ncbi.nlm.nih.gov/genomes/all/GCF/000/588/735/GCF_000588735.1_ASM58873v1	ftp://ftp.ncbi.nlm.nih.gov/genomes/all/GCA/000/588/735/GCA_000588735.1_ASM58873v1
Acinetobacter baumannii 1397084	1397084	SAMN02380506	PRJNA194690	Proteobacteria	Gammaproteobacteria	GCA_000580895.1	3.91651	39.1	-	JEWJ01	311	3938	3643	2014-02-25	2019-11-09	Contig	ftp://ftp.ncbi.nlm.nih.gov/genomes/all/GCF/000/580/895/GCF_000580895.1_ASM58089v1	ftp://ftp.ncbi.nlm.nih.gov/genomes/all/GCA/000/580/895/GCA_000580895.1_ASM58089v1
Acinetobacter baumannii 1397513	1397513	SAMN02415054	PRJNA194844	Proteobacteria	Gammaproteobacteria	GCA_000588815.1	3.99325	39	-	JFXI01	98	3904	3695	2014-03-11	2019-11-09	Contig	ftp://ftp.ncbi.nlm.nih.gov/genomes/all/GCF/000/588/815/GCF_000588815.1_ASM58881v1	ftp://ftp.ncbi.nlm.nih.gov/genomes/all/GCA/000/588/815/GCA_000588815.1_ASM58881v1
Acinetobacter baumannii 1406182	1406182	SAMN02415055	PRJNA194872	Proteobacteria	Gammaproteobacteria	GCA_000588795.1	4.138	39.1	-	JFXK01	107	4080	3831	2014-03-11	2019-11-09	Contig	ftp://ftp.ncbi.nlm.nih.gov/genomes/all/GCF/000/588/795/GCF_000588795.1_ASM58879v1	ftp://ftp.ncbi.nlm.nih.gov/genomes/all/GCA/000/588/795/GCA_000588795.1_ASM58879v1
Acinetobacter baumannii 1406589	1406589	SAMN02415082	PRJNA194836	Proteobacteria	Gammaproteobacteria	GCA_000588355.1	4.16749	39.1	-	JFYI01	179	4052	3794	2014-03-11	2019-11-09	Contig	ftp://ftp.ncbi.nlm.nih.gov/genomes/all/GCF/000/588/355/GCF_000588355.1_ASM58835v1	ftp://ftp.ncbi.nlm.nih.gov/genomes/all/GCA/000/588/355/GCA_000588355.1_ASM58835v1
Acinetobacter baumannii 1406750	1406750	SAMN02380507	PRJNA194693	Proteobacteria	Gammaproteobacteria	GCA_000580575.1	4.14638	39	-	JEWK01	227	4165	3874	2014-02-25	2019-11-09	Contig	ftp://ftp.ncbi.nlm.nih.gov/genomes/all/GCF/000/580/575/GCF_000580575.1_ASM58057v1	ftp://ftp.ncbi.nlm.nih.gov/genomes/all/GCA/000/580/575/GCA_000580575.1_ASM58057v1
Acinetobacter baumannii 1412924	1412924	SAMN02404495	PRJNA194782	Proteobacteria	Gammaproteobacteria	GCA_000584415.1	3.8221	39.1	-	JFEF01	63	3592	3440	2014-03-03	2019-11-09	Contig	ftp://ftp.ncbi.nlm.nih.gov/genomes/all/GCF/000/584/415/GCF_000584415.1_ASM58441v1	ftp://ftp.ncbi.nlm.nih.gov/genomes/all/GCA/000/584/415/GCA_000584415.1_ASM58441v1
Acinetobacter baumannii 1413735	1413735	SAMN02415056	PRJNA194852	Proteobacteria	Gammaproteobacteria	GCA_000588775.1	4.10181	39.1	-	JFWZ01	59	3993	3799	2014-03-11	2019-11-09	Contig	ftp://ftp.ncbi.nlm.nih.gov/genomes/all/GCF/000/588/775/GCF_000588775.1_ASM58877v1	ftp://ftp.ncbi.nlm.nih.gov/genomes/all/GCA/000/588/775/GCA_000588775.1_ASM58877v1
Acinetobacter baumannii 1417041	1417041	SAMN02385049	PRJNA194779	Proteobacteria	Gammaproteobacteria	GCA_000582355.1	3.70069	39	-	JEYP01	55	3512	3362	2014-02-25	2019-11-09	Contig	ftp://ftp.ncbi.nlm.nih.gov/genomes/all/GCF/000/582/355/GCF_000582355.1_ASM58235v1	ftp://ftp.ncbi.nlm.nih.gov/genomes/all/GCA/000/582/355/GCA_000582355.1_ASM58235v1
Acinetobacter baumannii 1419130	1419130	SAMN02380508	PRJNA194695	Proteobacteria	Gammaproteobacteria	GCA_000580595.1	4.3826	39	-	JEWL01	153	4290	4054	2014-02-25	2019-11-09	Contig	ftp://ftp.ncbi.nlm.nih.gov/genomes/all/GCF/000/580/595/GCF_000580595.1_ASM58059v1	ftp://ftp.ncbi.nlm.nih.gov/genomes/all/GCA/000/580/595/GCA_000580595.1_ASM58059v1
Acinetobacter baumannii 14216	14216	SAMN02415057	PRJNA194874	Proteobacteria	Gammaproteobacteria	GCA_000588235.1	4.10012	39.1	-	JFXN01	64	3989	3782	2014-03-11	2019-11-09	Contig	ftp://ftp.ncbi.nlm.nih.gov/genomes/all/GCF/000/588/235/GCF_000588235.1_ASM58823v1	ftp://ftp.ncbi.nlm.nih.gov/genomes/all/GCA/000/588/235/GCA_000588235.1_ASM58823v1
Acinetobacter baumannii 1426993	1426993	SAMN02567734	PRJNA194881	Proteobacteria	Gammaproteobacteria	GCA_000583355.1	4.23364	39.4	-	JFCU01	127	4191	3912	2014-02-28	2019-11-09	Contig	ftp://ftp.ncbi.nlm.nih.gov/genomes/all/GCF/000/583/355/GCF_000583355.1_ASM58335v1	ftp://ftp.ncbi.nlm.nih.gov/genomes/all/GCA/000/583/355/GCA_000583355.1_ASM58335v1
Acinetobacter baumannii 1428368	1428368	SAMN02415059	PRJNA194873	Proteobacteria	Gammaproteobacteria	GCA_000588575.2	4.09224	39.2	-	JFXM02	80	3938	3706	2014-03-11	2019-11-10	Contig	ftp://ftp.ncbi.nlm.nih.gov/genomes/all/GCF/000/588/575/GCF_000588575.1_ASM58857v2	ftp://ftp.ncbi.nlm.nih.gov/genomes/all/GCA/000/588/575/GCA_000588575.2_ASM58857v2
Acinetobacter baumannii 1429530	1429530	SAMN02380509	PRJNA194712	Proteobacteria	Gammaproteobacteria	GCA_000581135.1	3.98536	39	-	JEWM01	31	3799	3616	2014-02-25	2019-11-09	Contig	ftp://ftp.ncbi.nlm.nih.gov/genomes/all/GCF/000/581/135/GCF_000581135.1_ASM58113v1	ftp://ftp.ncbi.nlm.nih.gov/genomes/all/GCA/000/581/135/GCA_000581135.1_ASM58113v1
Acinetobacter baumannii 1437282	1437282	SAMN02380510	PRJNA194714	Proteobacteria	Gammaproteobacteria	GCA_000580915.1	3.9548	43	-	JEWN01	35	3753	3607	2014-02-25	2019-11-09	Contig	ftp://ftp.ncbi.nlm.nih.gov/genomes/all/GCF/000/580/915/GCF_000580915.1_ASM58091v1	ftp://ftp.ncbi.nlm.nih.gov/genomes/all/GCA/000/580/915/GCA_000580915.1_ASM58091v1
Acinetobacter baumannii 1440422	1440422	SAMN02380511	PRJNA194717	Proteobacteria	Gammaproteobacteria	GCA_000580615.1	3.86117	39	-	JEWO01	356	4104	3618	2014-02-25	2019-11-09	Contig	ftp://ftp.ncbi.nlm.nih.gov/genomes/all/GCF/000/580/615/GCF_000580615.1_ASM58061v1	ftp://ftp.ncbi.nlm.nih.gov/genomes/all/GCA/000/580/615/GCA_000580615.1_ASM58061v1
Acinetobacter baumannii 1440750	1440750	SAMN02384927	PRJNA194739	Proteobacteria	Gammaproteobacteria	GCA_000581795.1	4.21241	38.8	-	JEXQ01	399	4281	3938	2014-02-25	2019-11-09	Contig	ftp://ftp.ncbi.nlm.nih.gov/genomes/all/GCF/000/581/795/GCF_000581795.1_ASM58179v1	ftp://ftp.ncbi.nlm.nih.gov/genomes/all/GCA/000/581/795/GCA_000581795.1_ASM58179v1
Acinetobacter baumannii 144107	144107	SAMN02385036	PRJNA194764	Proteobacteria	Gammaproteobacteria	GCA_000581875.1	3.92197	39.1	-	JEYE01	80	3729	3539	2014-02-25	2019-11-09	Contig	ftp://ftp.ncbi.nlm.nih.gov/genomes/all/GCF/000/581/875/GCF_000581875.1_ASM58187v1	ftp://ftp.ncbi.nlm.nih.gov/genomes/all/GCA/000/581/875/GCA_000581875.1_ASM58187v1
Acinetobacter baumannii 145660	145660	SAMN02415061	PRJNA194865	Proteobacteria	Gammaproteobacteria	GCA_000587875.1	4.06867	39.1	-	JFXU01	80	3997	3790	2014-03-11	2019-11-09	Contig	ftp://ftp.ncbi.nlm.nih.gov/genomes/all/GCF/000/587/875/GCF_000587875.1_ASM58787v1	ftp://ftp.ncbi.nlm.nih.gov/genomes/all/GCA/000/587/875/GCA_000587875.1_ASM58787v1
Acinetobacter baumannii 1457504	1457504	SAMN02404496	PRJNA194793	Proteobacteria	Gammaproteobacteria	GCA_000584375.2	4.01549	39.3	-	JFEG02	14	4162	4057	2014-03-03	2014-04-02	Contig	-	ftp://ftp.ncbi.nlm.nih.gov/genomes/all/GCA/000/584/375/GCA_000584375.2_ASM58437v2
Acinetobacter baumannii 1461963	1461963	SAMN02380513	PRJNA194721	Proteobacteria	Gammaproteobacteria	GCA_000581155.1	4.10192	38.8	-	JEWQ01	140	3971	3790	2014-02-25	2019-11-09	Contig	ftp://ftp.ncbi.nlm.nih.gov/genomes/all/GCF/000/581/155/GCF_000581155.1_ASM58115v1	ftp://ftp.ncbi.nlm.nih.gov/genomes/all/GCA/000/581/155/GCA_000581155.1_ASM58115v1
Acinetobacter baumannii 1462234	1462234	SAMN02380514	PRJNA194722	Proteobacteria	Gammaproteobacteria	GCA_000580935.1	4.34004	38.9	-	JEWR01	476	4473	4054	2014-02-25	2019-11-09	Contig	ftp://ftp.ncbi.nlm.nih.gov/genomes/all/GCF/000/580/935/GCF_000580935.1_ASM58093v1	ftp://ftp.ncbi.nlm.nih.gov/genomes/all/GCA/000/580/935/GCA_000580935.1_ASM58093v1
Acinetobacter baumannii 146457	146457	SAMN02380515	PRJNA194699	Proteobacteria	Gammaproteobacteria	GCA_000580655.1	4.07415	42.8	-	JEWS01	38	3873	3693	2014-02-25	2019-11-09	Contig	ftp://ftp.ncbi.nlm.nih.gov/genomes/all/GCF/000/580/655/GCF_000580655.1_ASM58065v1	ftp://ftp.ncbi.nlm.nih.gov/genomes/all/GCA/000/580/655/GCA_000580655.1_ASM58065v1
Acinetobacter baumannii 1465485	1465485	SAMN02380516	PRJNA194725	Proteobacteria	Gammaproteobacteria	GCA_000581175.1	4.25388	39.1	-	JEWT01	230	4299	3972	2014-02-25	2019-11-09	Contig	ftp://ftp.ncbi.nlm.nih.gov/genomes/all/GCF/000/581/175/GCF_000581175.1_ASM58117v1	ftp://ftp.ncbi.nlm.nih.gov/genomes/all/GCA/000/581/175/GCA_000581175.1_ASM58117v1
Acinetobacter baumannii 1471012	1471012	SAMN02404523	PRJNA194789	Proteobacteria	Gammaproteobacteria	GCA_000584775.1	3.93637	39	-	JFEH01	134	3888	3628	2014-03-03	2019-11-09	Contig	ftp://ftp.ncbi.nlm.nih.gov/genomes/all/GCF/000/584/775/GCF_000584775.1_ASM58477v1	ftp://ftp.ncbi.nlm.nih.gov/genomes/all/GCA/000/584/775/GCA_000584775.1_ASM58477v1
Acinetobacter baumannii 1475764	1475764	SAMN02404524	PRJNA194794	Proteobacteria	Gammaproteobacteria	GCA_000584835.1	3.9981	39.3	-	JFEJ01	126	3925	3666	2014-03-03	2019-11-09	Contig	ftp://ftp.ncbi.nlm.nih.gov/genomes/all/GCF/000/584/835/GCF_000584835.1_ASM58483v1	ftp://ftp.ncbi.nlm.nih.gov/genomes/all/GCA/000/584/835/GCA_000584835.1_ASM58483v1
Acinetobacter baumannii 1482820	1482820	SAMN02404525	PRJNA194792	Proteobacteria	Gammaproteobacteria	GCA_000584755.1	4.01084	39.3	-	JFEK01	96	3919	3648	2014-03-03	2019-11-09	Contig	ftp://ftp.ncbi.nlm.nih.gov/genomes/all/GCF/000/584/755/GCF_000584755.1_ASM58475v1	ftp://ftp.ncbi.nlm.nih.gov/genomes/all/GCA/000/584/755/GCA_000584755.1_ASM58475v1
Acinetobacter baumannii 1488685	1488685	SAMN02567735	PRJNA194883	Proteobacteria	Gammaproteobacteria	GCA_000583335.1	4.11453	38.9	-	JFCT01	90	4056	3861	2014-02-28	2019-11-09	Contig	ftp://ftp.ncbi.nlm.nih.gov/genomes/all/GCF/000/583/335/GCF_000583335.1_ASM58333v1	ftp://ftp.ncbi.nlm.nih.gov/genomes/all/GCA/000/583/335/GCA_000583335.1_ASM58333v1
Acinetobacter baumannii 1494580	1494580	SAMN02415062	PRJNA194875	Proteobacteria	Gammaproteobacteria	GCA_000587895.1	4.21726	39.2	-	JFXT01	136	4228	3930	2014-03-11	2019-11-09	Contig	ftp://ftp.ncbi.nlm.nih.gov/genomes/all/GCF/000/587/895/GCF_000587895.1_ASM58789v1	ftp://ftp.ncbi.nlm.nih.gov/genomes/all/GCA/000/587/895/GCA_000587895.1_ASM58789v1
Acinetobacter baumannii 1499986	1499986	SAMN02692970	PRJNA194749	Proteobacteria	Gammaproteobacteria	GCA_000682375.1	4.11516	38.8	-	JMOA01	276	4101	3800	2014-05-06	2019-11-10	Contig	ftp://ftp.ncbi.nlm.nih.gov/genomes/all/GCF/000/682/375/GCF_000682375.1_ASM68237v1	ftp://ftp.ncbi.nlm.nih.gov/genomes/all/GCA/000/682/375/GCA_000682375.1_ASM68237v1
Acinetobacter baumannii 1505311	1505311	SAMN02692976	PRJNA194882	Proteobacteria	Gammaproteobacteria	GCA_000681595.1	4.14221	39.1	-	JMOL01	118	4102	3851	2014-05-06	2019-11-10	Contig	ftp://ftp.ncbi.nlm.nih.gov/genomes/all/GCF/000/681/595/GCF_000681595.1_ASM68159v1	ftp://ftp.ncbi.nlm.nih.gov/genomes/all/GCA/000/681/595/GCA_000681595.1_ASM68159v1
Acinetobacter baumannii 1525283	1525283	SAMN02384928	PRJNA194741	Proteobacteria	Gammaproteobacteria	GCA_000582175.1	3.97437	39.1	-	JEXR01	185	3847	3649	2014-02-25	2019-11-09	Contig	ftp://ftp.ncbi.nlm.nih.gov/genomes/all/GCF/000/582/175/GCF_000582175.1_ASM58217v1	ftp://ftp.ncbi.nlm.nih.gov/genomes/all/GCA/000/582/175/GCA_000582175.1_ASM58217v1
Acinetobacter baumannii 1526966	1526966	SAMN02385028	PRJNA194751	Proteobacteria	Gammaproteobacteria	GCA_000582015.1	4.02565	39.1	-	JEXV01	86	3964	3733	2014-02-25	2019-11-09	Contig	ftp://ftp.ncbi.nlm.nih.gov/genomes/all/GCF/000/582/015/GCF_000582015.1_ASM58201v1	ftp://ftp.ncbi.nlm.nih.gov/genomes/all/GCA/000/582/015/GCA_000582015.1_ASM58201v1
Acinetobacter baumannii 1533268	1533268	SAMN02404526	PRJNA194797	Proteobacteria	Gammaproteobacteria	GCA_000584855.1	3.88376	39	-	JFEI01	34	3707	3541	2014-03-03	2019-11-09	Contig	ftp://ftp.ncbi.nlm.nih.gov/genomes/all/GCF/000/584/855/GCF_000584855.1_ASM58485v1	ftp://ftp.ncbi.nlm.nih.gov/genomes/all/GCA/000/584/855/GCA_000584855.1_ASM58485v1
Acinetobacter baumannii 1539026	1539026	SAMN02649415	PRJNA194885	Proteobacteria	Gammaproteobacteria	GCA_000681835.1	4.14589	39.1	-	JMNH01	136	4090	3864	2014-05-06	2019-11-10	Contig	ftp://ftp.ncbi.nlm.nih.gov/genomes/all/GCF/000/681/835/GCF_000681835.1_ASM68183v1	ftp://ftp.ncbi.nlm.nih.gov/genomes/all/GCA/000/681/835/GCA_000681835.1_ASM68183v1
Acinetobacter baumannii 1546444	1546444	SAMN02385026	PRJNA194750	Proteobacteria	Gammaproteobacteria	GCA_000581995.1	3.79553	39	-	JEXU01	140	3640	3446	2014-02-25	2019-11-09	Contig	ftp://ftp.ncbi.nlm.nih.gov/genomes/all/GCF/000/581/995/GCF_000581995.1_ASM58199v1	ftp://ftp.ncbi.nlm.nih.gov/genomes/all/GCA/000/581/995/GCA_000581995.1_ASM58199v1
Acinetobacter baumannii 1552389	1552389	SAMN02567743	PRJNA194888	Proteobacteria	Gammaproteobacteria	GCA_000583315.1	4.02856	39	-	JFCS01	80	3948	3749	2014-02-28	2019-11-09	Contig	ftp://ftp.ncbi.nlm.nih.gov/genomes/all/GCF/000/583/315/GCF_000583315.1_ASM58331v1	ftp://ftp.ncbi.nlm.nih.gov/genomes/all/GCA/000/583/315/GCA_000583315.1_ASM58331v1
Acinetobacter baumannii 1552818	1552818	SAMN02384929	PRJNA194742	Proteobacteria	Gammaproteobacteria	GCA_000582945.1	4.02609	39.2	-	JFCD01	196	4008	3711	2014-02-27	2019-11-09	Contig	ftp://ftp.ncbi.nlm.nih.gov/genomes/all/GCF/000/582/945/GCF_000582945.1_ASM58294v1	ftp://ftp.ncbi.nlm.nih.gov/genomes/all/GCA/000/582/945/GCA_000582945.1_ASM58294v1
Acinetobacter baumannii 1552865	1552865	SAMN02385032	PRJNA194755	Proteobacteria	Gammaproteobacteria	GCA_000582215.1	4.00693	39	-	JEXY01	120	3966	3715	2014-02-25	2019-11-09	Contig	ftp://ftp.ncbi.nlm.nih.gov/genomes/all/GCF/000/582/215/GCF_000582215.1_ASM58221v1	ftp://ftp.ncbi.nlm.nih.gov/genomes/all/GCA/000/582/215/GCA_000582215.1_ASM58221v1
Acinetobacter baumannii 1571545	1571545	SAMN02692959	PRJNA194892	Proteobacteria	Gammaproteobacteria	GCA_000682515.1	4.46056	39	-	JMOM01	107	4406	4160	2014-05-06	2019-11-10	Contig	ftp://ftp.ncbi.nlm.nih.gov/genomes/all/GCF/000/682/515/GCF_000682515.1_ASM68251v1	ftp://ftp.ncbi.nlm.nih.gov/genomes/all/GCA/000/682/515/GCA_000682515.1_ASM68251v1
Acinetobacter baumannii 1575710	1575710	SAMN02385046	PRJNA194775	Proteobacteria	Gammaproteobacteria	GCA_000581935.1	4.12636	39.1	-	JEYM01	128	4095	3814	2014-02-25	2019-11-09	Contig	ftp://ftp.ncbi.nlm.nih.gov/genomes/all/GCF/000/581/935/GCF_000581935.1_ASM58193v1	ftp://ftp.ncbi.nlm.nih.gov/genomes/all/GCA/000/581/935/GCA_000581935.1_ASM58193v1
Acinetobacter baumannii 15827	15827	SAMN02692952	PRJNA194707	Proteobacteria	Gammaproteobacteria	GCA_000682315.1	4.63575	39	-	JMNX01	589	5049	4907	2014-05-06	2014-05-06	Contig	ftp://ftp.ncbi.nlm.nih.gov/genomes/all/GCF/000/682/315/GCF_000682315.1_ASM68231v1	ftp://ftp.ncbi.nlm.nih.gov/genomes/all/GCA/000/682/315/GCA_000682315.1_ASM68231v1
Acinetobacter baumannii 1593273	1593273	SAMN02385045	PRJNA194774	Proteobacteria	Gammaproteobacteria	GCA_000582335.1	4.12845	38.9	-	JEYL01	272	4133	3809	2014-02-25	2019-11-19	Contig	ftp://ftp.ncbi.nlm.nih.gov/genomes/all/GCF/000/582/335/GCF_000582335.1_ASM58233v1	ftp://ftp.ncbi.nlm.nih.gov/genomes/all/GCA/000/582/335/GCA_000582335.1_ASM58233v1
Acinetobacter baumannii 1598530	1598530	SAMN02692973	PRJNA194776	Proteobacteria	Gammaproteobacteria	GCA_000682415.1	3.88232	39	-	JMOE01	41	3738	3593	2014-05-06	2019-11-10	Contig	ftp://ftp.ncbi.nlm.nih.gov/genomes/all/GCF/000/682/415/GCF_000682415.1_ASM68241v1	ftp://ftp.ncbi.nlm.nih.gov/genomes/all/GCA/000/682/415/GCA_000682415.1_ASM68241v1
Acinetobacter baumannii 1605	1605	SAMN02436567	PRJNA209530	Proteobacteria	Gammaproteobacteria	GCA_000441955.1	3.94475	39.1	-	AUWL01	170	3767	3680	2013-07-26	2019-11-08	Contig	ftp://ftp.ncbi.nlm.nih.gov/genomes/all/GCF/000/441/955/GCF_000441955.1_gabv01	ftp://ftp.ncbi.nlm.nih.gov/genomes/all/GCA/000/441/955/GCA_000441955.1_gabv01
Acinetobacter baumannii 16553_1	16553_1	SAMN02646220	PRJNA195179	Proteobacteria	Gammaproteobacteria	GCA_000611565.1	4.09988	39.2	-	JHPM01	88	4000	3808	2014-03-28	2019-11-10	Contig	ftp://ftp.ncbi.nlm.nih.gov/genomes/all/GCF/000/611/565/GCF_000611565.1_ASM61156v1	ftp://ftp.ncbi.nlm.nih.gov/genomes/all/GCA/000/611/565/GCA_000611565.1_ASM61156v1
Acinetobacter baumannii 16553_10	16553_10	SAMN02646747	PRJNA195204	Proteobacteria	Gammaproteobacteria	GCA_000611165.1	4.24632	39.2	-	JHPF01	89	4125	3916	2014-03-28	2019-11-10	Contig	ftp://ftp.ncbi.nlm.nih.gov/genomes/all/GCF/000/611/165/GCF_000611165.1_ASM61116v1	ftp://ftp.ncbi.nlm.nih.gov/genomes/all/GCA/000/611/165/GCA_000611165.1_ASM61116v1
Acinetobacter baumannii 16553_2	16553_2	SAMN02646221	PRJNA195180	Proteobacteria	Gammaproteobacteria	GCA_000611065.1	4.21446	39.2	-	JHPL01	111	4110	3881	2014-03-28	2019-11-10	Contig	ftp://ftp.ncbi.nlm.nih.gov/genomes/all/GCF/000/611/065/GCF_000611065.1_ASM61106v1	ftp://ftp.ncbi.nlm.nih.gov/genomes/all/GCA/000/611/065/GCA_000611065.1_ASM61106v1
Acinetobacter baumannii 16553_3	16553_3	SAMN02646222	PRJNA195181	Proteobacteria	Gammaproteobacteria	GCA_000611105.1	4.0794	38.9	-	JHPK01	163	4003	3765	2014-03-28	2019-11-09	Contig	ftp://ftp.ncbi.nlm.nih.gov/genomes/all/GCF/000/611/105/GCF_000611105.1_ASM61110v1	ftp://ftp.ncbi.nlm.nih.gov/genomes/all/GCA/000/611/105/GCA_000611105.1_ASM61110v1
Acinetobacter baumannii 16553_4	16553_4	SAMN02646223	PRJNA195182	Proteobacteria	Gammaproteobacteria	GCA_000611085.1	4.1932	39.1	-	JHPJ01	83	4098	3906	2014-03-28	2019-11-09	Contig	ftp://ftp.ncbi.nlm.nih.gov/genomes/all/GCF/000/611/085/GCF_000611085.1_ASM61108v1	ftp://ftp.ncbi.nlm.nih.gov/genomes/all/GCA/000/611/085/GCA_000611085.1_ASM61108v1
Acinetobacter baumannii 16553_6	16553_6	SAMN02646224	PRJNA195186	Proteobacteria	Gammaproteobacteria	GCA_000611045.1	4.22252	39.2	-	JHPI01	94	4122	3883	2014-03-28	2019-11-10	Contig	ftp://ftp.ncbi.nlm.nih.gov/genomes/all/GCF/000/611/045/GCF_000611045.1_ASM61104v1	ftp://ftp.ncbi.nlm.nih.gov/genomes/all/GCA/000/611/045/GCA_000611045.1_ASM61104v1
Acinetobacter baumannii 16553_8	16553_8	SAMN02646225	PRJNA195196	Proteobacteria	Gammaproteobacteria	GCA_000611545.1	4.18195	39.2	-	JHPH01	86	4081	3853	2014-03-28	2019-11-09	Contig	ftp://ftp.ncbi.nlm.nih.gov/genomes/all/GCF/000/611/545/GCF_000611545.1_ASM61154v1	ftp://ftp.ncbi.nlm.nih.gov/genomes/all/GCA/000/611/545/GCA_000611545.1_ASM61154v1
Acinetobacter baumannii 16553_9	16553_9	SAMN02646230	PRJNA195200	Proteobacteria	Gammaproteobacteria	GCA_000611185.1	4.21605	39.2	-	JHPG01	98	4126	3878	2014-03-28	2019-11-09	Contig	ftp://ftp.ncbi.nlm.nih.gov/genomes/all/GCF/000/611/185/GCF_000611185.1_ASM61118v1	ftp://ftp.ncbi.nlm.nih.gov/genomes/all/GCA/000/611/185/GCA_000611185.1_ASM61118v1
Acinetobacter baumannii 1656-2	1656-2	SAMN02603494	PRJNA42153	Proteobacteria	Gammaproteobacteria	GCA_000188215.1	4.02311	39.0831	chromosome:NC_017162.1/CP001921.1; plasmid ABKp1:NC_017163.1/CP001922.1; plasmid ABKp2:NC_017164.1/CP001923.1	-	3	3946	3731	2011-02-08	2019-08-26	Complete Genome	ftp://ftp.ncbi.nlm.nih.gov/genomes/all/GCF/000/188/215/GCF_000188215.1_ASM18821v1	ftp://ftp.ncbi.nlm.nih.gov/genomes/all/GCA/000/188/215/GCA_000188215.1_ASM18821v1
Acinetobacter baumannii 17534	17534	SAMN02371039	PRJNA194632	Proteobacteria	Gammaproteobacteria	GCA_000580475.1	4.1612	38.8	-	JEYQ01	235	4200	3944	2014-02-25	2019-11-09	Contig	ftp://ftp.ncbi.nlm.nih.gov/genomes/all/GCF/000/580/475/GCF_000580475.1_ASM58047v1	ftp://ftp.ncbi.nlm.nih.gov/genomes/all/GCA/000/580/475/GCA_000580475.1_ASM58047v1
Acinetobacter baumannii 18689	18689	SAMN02692944	PRJNA194649	Proteobacteria	Gammaproteobacteria	GCA_000681855.1	4.26967	38.8	-	JMNI01	317	4283	3974	2014-05-06	2019-11-10	Contig	ftp://ftp.ncbi.nlm.nih.gov/genomes/all/GCF/000/681/855/GCF_000681855.1_ASM68185v1	ftp://ftp.ncbi.nlm.nih.gov/genomes/all/GCA/000/681/855/GCA_000681855.1_ASM68185v1
Bacillus cereus	03BB87	20021	SAMN03121921	PRJNA264413	Terrabacteria group	Firmicutes	GCA_000789315.1	5.71894	35.1791	chromosome:NZ_CP009941.1/CP009941.1; plasmid pBCN:NZ_CP009939.1/CP009939.1; plasmid pBCX01:NZ_CP009940.1/CP009940.1	-	3	6119	5631	2014-12-04	2017-03-25	Complete Genome	ftp://ftp.ncbi.nlm.nih.gov/genomes/all/GCF/000/789/315/GCF_000789315.1_ASM78931v1	ftp://ftp.ncbi.nlm.nih.gov/genomes/all/GCA/000/789/315/GCA_000789315.1_ASM78931v1
Bacillus cereus	FM1	20021	SAMN03010436	PRJNA238206	Terrabacteria group	Firmicutes	GCA_000832525.1	5.69776	35.2951	chromosome:NZ_CP009369.1/CP009369.1; plasmid unnamed:NZ_CP009368.1/CP009368.1	-	2	6040	5642	2015-02-05	2017-03-25	Complete Genome	ftp://ftp.ncbi.nlm.nih.gov/genomes/all/GCF/000/832/525/GCF_000832525.1_ASM83252v1	ftp://ftp.ncbi.nlm.nih.gov/genomes/all/GCA/000/832/525/GCA_000832525.1_ASM83252v1
Bacillus cereus	3a	20021	SAMN03085852	PRJNA238242	Terrabacteria group	Firmicutes	GCA_000832765.1	5.6423	35.2618	chromosome:NZ_CP009596.1/CP009596.1; plasmid pBFC_1:NZ_CP009593.1/CP009593.1; plasmid pBFC_2:NZ_CP009594.1/CP009594.1; plasmid pBFC_3:NZ_CP009595.1/CP009595.1	-	4	6116	5792	2015-02-05	2017-03-25	Complete Genome	ftp://ftp.ncbi.nlm.nih.gov/genomes/all/GCF/000/832/765/GCF_000832765.1_ASM83276v1	ftp://ftp.ncbi.nlm.nih.gov/genomes/all/GCA/000/832/765/GCA_000832765.1_ASM83276v1
Bacillus cereus	S2-8	20021	SAMN03092702	PRJNA238071	Terrabacteria group	Firmicutes	GCA_000835185.1	5.64247	35.2618	chromosome:NZ_CP009605.1/CP009605.1; plasmid pBFR_1:NZ_CP009604.1/CP009604.1; plasmid pBFR_2:NZ_CP009606.1/CP009606.1; plasmid pBFR_3:NZ_CP009603.1/CP009603.1	-	4	6116	5797	2015-02-10	2017-03-25	Complete Genome	ftp://ftp.ncbi.nlm.nih.gov/genomes/all/GCF/000/835/185/GCF_000835185.1_ASM83518v1	ftp://ftp.ncbi.nlm.nih.gov/genomes/all/GCA/000/835/185/GCA_000835185.1_ASM83518v1
Bacillus cereus	FORC_005	53540	SAMN03140101	PRJNA261557	Terrabacteria group	Firmicutes	GCA_000978375.1	5.34962	35.3	chromosome:NZ_CP009686.1/CP009686.1	-	1	5641	5313	2015-04-22	2017-03-26	Complete Genome	ftp://ftp.ncbi.nlm.nih.gov/genomes/all/GCF/000/978/375/GCF_000978375.1_ASM97837v1	ftp://ftp.ncbi.nlm.nih.gov/genomes/all/GCA/000/978/375/GCA_000978375.1_ASM97837v1
Bacillus cereus	NJ-W	53540	SAMN03785549	PRJNA287734	Terrabacteria group	Firmicutes	GCA_001277915.1	5.39851	35.1782	chromosome:NZ_CP012483.1/CP012483.1; plasmid plasmid-32:NZ_CP012485.1/CP012485.1; plasmid plasmid-35-36:NZ_CP012484.1/CP012484.1; plasmid plasmid-37:NZ_CP012486.1/CP012486.1	-	4	5692	5355	2015-09-02	2017-04-10	Complete Genome	ftp://ftp.ncbi.nlm.nih.gov/genomes/all/GCF/001/277/915/GCF_001277915.1_ASM127791v1	ftp://ftp.ncbi.nlm.nih.gov/genomes/all/GCA/001/277/915/GCA_001277915.1_ASM127791v1
Bacillus cereus	FORC_013	53540	SAMN03451612	PRJNA279901	Terrabacteria group	Firmicutes	GCA_001518875.1	5.67866	35.1948	chromosome:NZ_CP011145.1/CP011145.1; plasmid pFORC13:NZ_CP011146.1/CP011146.1	-	2	6036	5622	2016-01-20	2017-04-10	Complete Genome	ftp://ftp.ncbi.nlm.nih.gov/genomes/all/GCF/001/518/875/GCF_001518875.1_ASM151887v1	ftp://ftp.ncbi.nlm.nih.gov/genomes/all/GCA/001/518/875/GCA_001518875.1_ASM151887v1
Bacillus cereus	CMCC P0021	53540	SAMN03457169	PRJNA280144	Terrabacteria group	Firmicutes	GCA_001635915.1	6.11289	34.9099	chromosome:NZ_CP011151.1/CP011151.1; plasmid pRML04:NZ_CP011152.1/CP011152.1	-	2	6329	5899	2016-05-02	2017-03-28	Complete Genome	ftp://ftp.ncbi.nlm.nih.gov/genomes/all/GCF/001/635/915/GCF_001635915.1_ASM163591v1	ftp://ftp.ncbi.nlm.nih.gov/genomes/all/GCA/001/635/915/GCA_001635915.1_ASM163591v1
Bacillus cereus	CMCC P0011	53540	SAMN03457174	PRJNA280148	Terrabacteria group	Firmicutes	GCA_001635955.1	6.09799	34.9092	chromosome:NZ_CP011153.1/CP011153.1; plasmid pRML05:NZ_CP011154.1/CP011154.1	-	2	6331	5895	2016-05-02	2017-03-28	Complete Genome	ftp://ftp.ncbi.nlm.nih.gov/genomes/all/GCF/001/635/955/GCF_001635955.1_ASM163595v1	ftp://ftp.ncbi.nlm.nih.gov/genomes/all/GCA/001/635/955/GCA_001635955.1_ASM163595v1
Bacillus cereus	HN001	53540	SAMN03457175	PRJNA280150	Terrabacteria group	Firmicutes	GCA_001635995.1	5.98083	34.921	chromosome:NZ_CP011155.1/CP011155.1; plasmid pRML01:NZ_CP011156.1/CP011156.1; plasmid pRML02:NZ_CP011157.1/CP011157.1	-	3	6338	5860	2016-05-02	2017-03-28	Complete Genome	ftp://ftp.ncbi.nlm.nih.gov/genomes/all/GCF/001/635/995/GCF_001635995.1_ASM163599v1	ftp://ftp.ncbi.nlm.nih.gov/genomes/all/GCA/001/635/995/GCA_001635995.1_ASM163599v1
Bacillus cereus	FORC_024	53540	SAMN04046553	PRJNA295362	Terrabacteria group	Firmicutes	GCA_001721145.1	5.43012	35.3	chromosome:NZ_CP012691.1/CP012691.1	-	1	5671	5345	2016-09-07	2017-03-28	Complete Genome	ftp://ftp.ncbi.nlm.nih.gov/genomes/all/GCF/001/721/145/GCF_001721145.1_ASM172114v1	ftp://ftp.ncbi.nlm.nih.gov/genomes/all/GCA/001/721/145/GCA_001721145.1_ASM172114v1
Bacillus cereus	AR156	20021	SAMN04924832	PRJNA320205	Terrabacteria group	Firmicutes	GCA_001880305.1	5.6718	35.2668	chromosome:NZ_CP015589.1/CP015589.1; plasmid pAR10:NZ_CP015590.1/CP015590.1; plasmid pAR41:NZ_CP015591.1/CP015591.1; plasmid pAR460:NZ_CP015592.1/CP015592.1	-	4	5846	5305	2016-11-17	2019-02-01	Complete Genome	ftp://ftp.ncbi.nlm.nih.gov/genomes/all/GCF/001/880/305/GCF_001880305.1_ASM188030v1	ftp://ftp.ncbi.nlm.nih.gov/genomes/all/GCA/001/880/305/GCA_001880305.1_ASM188030v1
Bacillus cereus	ISSFR-9F	20021	SAMN05442525	PRJNA335430	Terrabacteria group	Firmicutes	GCA_001941885.1	5.34101	35.4488	chromosome:NZ_CP018933.1/CP018933.1; plasmid unnamed1:NZ_CP018934.1/CP018934.1	-	2	5791	5446	2017-01-10	2017-03-28	Complete Genome	ftp://ftp.ncbi.nlm.nih.gov/genomes/all/GCF/001/941/885/GCF_001941885.1_ASM194188v1	ftp://ftp.ncbi.nlm.nih.gov/genomes/all/GCA/001/941/885/GCA_001941885.1_ASM194188v1
Bacillus cereus	ISSFR-3F	20021	SAMN05442524	PRJNA335430	Terrabacteria group	Firmicutes	GCA_001941905.1	5.3404	35.4396	chromosome:NZ_CP018931.1/CP018931.1; plasmid unnamed:NZ_CP018932.1/CP018932.1	-	2	5794	5457	2017-01-10	2017-03-28	Complete Genome	ftp://ftp.ncbi.nlm.nih.gov/genomes/all/GCF/001/941/905/GCF_001941905.1_ASM194190v1	ftp://ftp.ncbi.nlm.nih.gov/genomes/all/GCA/001/941/905/GCA_001941905.1_ASM194190v1
Bacillus cereus	JEM-2	20021	SAMN05442529	PRJNA335430	Terrabacteria group	Firmicutes	GCA_001941925.1	5.32417	35.3467	chromosome:NZ_CP018935.1/CP018935.1; plasmid unnamed1:NZ_CP018936.1/CP018936.1	-	2	5777	5441	2017-01-10	2017-03-28	Complete Genome	ftp://ftp.ncbi.nlm.nih.gov/genomes/all/GCF/001/941/925/GCF_001941925.1_ASM194192v1	ftp://ftp.ncbi.nlm.nih.gov/genomes/all/GCA/001/941/925/GCA_001941925.1_ASM194192v1
Bacillus cereus	FORC021	53540	SAMN04233293	PRJNA301081	Terrabacteria group	Firmicutes	GCA_002000005.1	5.37329	35.3101	chromosome:NZ_CP014486.1/CP014486.1; plasmid unnamed:NZ_CP014487.1/CP014487.1	-	2	5732	5366	2017-02-15	2017-03-29	Complete Genome	ftp://ftp.ncbi.nlm.nih.gov/genomes/all/GCF/002/000/005/GCF_002000005.1_ASM200000v1	ftp://ftp.ncbi.nlm.nih.gov/genomes/all/GCA/002/000/005/GCA_002000005.1_ASM200000v1
Bacillus cereus	D12_2	53540	SAMN05300203	PRJNA326995	Terrabacteria group	Firmicutes	GCA_002214705.1	5.3691	35.3	chromosome:NZ_CP016315.1/CP016315.1	-	1	5622	5248	2017-07-05	2017-07-07	Complete Genome	ftp://ftp.ncbi.nlm.nih.gov/genomes/all/GCF/002/214/705/GCF_002214705.1_ASM221470v1	ftp://ftp.ncbi.nlm.nih.gov/genomes/all/GCA/002/214/705/GCA_002214705.1_ASM221470v1
Bacillus cereus	FORC_048	53540	SAMN05411284	PRJNA329383	Terrabacteria group	Firmicutes	GCA_002214765.1	5.3586	35.3	chromosome:NZ_CP017234.1/CP017234.1	-	1	5663	5329	2017-07-05	2017-07-07	Complete Genome	ftp://ftp.ncbi.nlm.nih.gov/genomes/all/GCF/002/214/765/GCF_002214765.1_ASM221476v1	ftp://ftp.ncbi.nlm.nih.gov/genomes/all/GCA/002/214/765/GCA_002214765.1_ASM221476v1
Bacillus cereus	K8	53540	SAMN05300204	PRJNA326996	Terrabacteria group	Firmicutes	GCA_002215175.1	5.72111	35.1155	chromosome:NZ_CP016595.1/CP016595.1; plasmid pBCK802:NZ_CP016597.1/CP016597.1; plasmid pBCM301:NZ_CP016596.1/CP016596.1	-	3	5979	5558	2017-07-06	2017-07-08	Complete Genome	ftp://ftp.ncbi.nlm.nih.gov/genomes/all/GCF/002/215/175/GCF_002215175.1_ASM221517v1	ftp://ftp.ncbi.nlm.nih.gov/genomes/all/GCA/002/215/175/GCA_002215175.1_ASM221517v1
Bacillus cereus	FORC_047	53540	SAMN05506965	PRJNA336246	Terrabacteria group	Firmicutes	GCA_002220285.1	5.83697	35.0584	chromosome:NZ_CP017060.1/CP017060.1; plasmid pFORC47_1:NZ_CP018741.1/CP018741.1; plasmid pFORC47_2:NZ_CP018742.1/CP018742.1	-	3	6102	5695	2017-07-17	2017-07-19	Complete Genome	ftp://ftp.ncbi.nlm.nih.gov/genomes/all/GCF/002/220/285/GCF_002220285.1_ASM222028v1	ftp://ftp.ncbi.nlm.nih.gov/genomes/all/GCA/002/220/285/GCA_002220285.1_ASM222028v1
Bacillus cereus	CC-1	20021	SAMN07593956	PRJNA401060	Terrabacteria group	Firmicutes	GCA_002290105.1	5.30832	35.4926	chromosome:NZ_CP023179.1/CP023179.1; plasmid p1:NZ_CP023180.1/CP023180.1; plasmid p2:NZ_CP023181.1/CP023181.1; plasmid p3:NZ_CP023182.1/CP023182.1; plasmid p4:NZ_CP023183.1/CP023183.1	-	5	5689	5306	2017-09-12	2017-09-14	Complete Genome	ftp://ftp.ncbi.nlm.nih.gov/genomes/all/GCF/002/290/105/GCF_002290105.1_ASM229010v1	ftp://ftp.ncbi.nlm.nih.gov/genomes/all/GCA/002/290/105/GCA_002290105.1_ASM229010v1
Bacillus cereus	MLY1	53540	SAMN07821877	PRJNA415347	Terrabacteria group	Firmicutes	GCA_002813875.1	5.94701	35.357	chromosome MLY1.0:NZ_CP024655.1/CP024655.1; plasmid pMLY1.1:NZ_CP024657.1/CP024657.1; plasmid pMLY1.2:NZ_CP024656.1/CP024656.1; plasmid pMLY1.3:NZ_CP024658.1/CP024658.1	-	4	6249	5758	2017-12-07	2017-12-09	Complete Genome	ftp://ftp.ncbi.nlm.nih.gov/genomes/all/GCF/002/813/875/GCF_002813875.1_ASM281387v1	ftp://ftp.ncbi.nlm.nih.gov/genomes/all/GCA/002/813/875/GCA_002813875.1_ASM281387v1
Bacillus cereus	TG1-6	53540	SAMN08455831	PRJNA430755	Terrabacteria group	Firmicutes	GCA_003013315.1	5.43189	35.2949	chromosome:NZ_CP026678.1/CP026678.1; plasmid unnamed1:NZ_CP026679.1/CP026679.1	-	2	5720	5385	2018-03-21	2018-03-28	Complete Genome	ftp://ftp.ncbi.nlm.nih.gov/genomes/all/GCF/003/013/315/GCF_003013315.1_ASM301331v1	ftp://ftp.ncbi.nlm.nih.gov/genomes/all/GCA/003/013/315/GCA_003013315.1_ASM301331v1
Bacillus cereus	FORC60	53540	SAMN06619933	PRJNA379780	Terrabacteria group	Firmicutes	GCA_003020845.1	5.36118	35.3	chromosome:NZ_CP020383.1/CP020383.1	-	1	5695	5209	2018-03-27	2018-03-29	Complete Genome	ftp://ftp.ncbi.nlm.nih.gov/genomes/all/GCF/003/020/845/GCF_003020845.1_ASM302084v1	ftp://ftp.ncbi.nlm.nih.gov/genomes/all/GCA/003/020/845/GCA_003020845.1_ASM302084v1
Bacillus cereus	HBL-AI	53540	SAMN07515795	PRJNA398721	Terrabacteria group	Firmicutes	GCA_003568565.1	6.02908	35.0101	chromosome:NZ_CP023245.1/CP023245.1; plasmid unnamed1:NZ_CP023246.1/CP023246.1	-	2	6178	5773	2017-09-11	2018-09-24	Complete Genome	ftp://ftp.ncbi.nlm.nih.gov/genomes/all/GCF/003/568/565/GCF_003568565.1_ASM356856v1	ftp://ftp.ncbi.nlm.nih.gov/genomes/all/GCA/003/568/565/GCA_003568565.1_ASM356856v1
Bacillus cereus	ZB201708	53540	SAMN09652006	PRJNA480899	Terrabacteria group	Firmicutes	GCA_004006495.1	5.46665	35.2	chromosome:NZ_CP030982.1/CP030982.1	-	1	5636	5291	2019-01-09	2019-01-12	Complete Genome	ftp://ftp.ncbi.nlm.nih.gov/genomes/all/GCF/004/006/495/GCF_004006495.1_ASM400649v1	ftp://ftp.ncbi.nlm.nih.gov/genomes/all/GCA/004/006/495/GCA_004006495.1_ASM400649v1
Bacillus cereus	FT9	20021	SAMN02801763	PRJNA248730	Terrabacteria group	Firmicutes	GCA_000724585.1	5.22366	35.5	chromosome:CP008712.1	-	1	4404	4278	2014-07-10	2015-05-13	Complete Genome	ftp://ftp.ncbi.nlm.nih.gov/genomes/all/GCF/000/724/585/GCF_000724585.1_ASM72458v1	ftp://ftp.ncbi.nlm.nih.gov/genomes/all/GCA/000/724/585/GCA_000724585.1_ASM72458v1
Bacillus cereus 03BB102	03BB102	20021	SAMN03010434	PRJNA236041	Terrabacteria group	Firmicutes	GCA_000832405.1	5.44811	35.2945	chromosome:NZ_CP009318.1/CP009318.1; plasmid unnamed:NZ_CP009317.1/CP009317.1	-	2	5906	5537	2015-02-05	2017-03-25	Complete Genome	ftp://ftp.ncbi.nlm.nih.gov/genomes/all/GCF/000/832/405/GCF_000832405.1_ASM83240v1	ftp://ftp.ncbi.nlm.nih.gov/genomes/all/GCA/000/832/405/GCA_000832405.1_ASM83240v1
Bacillus cereus 03BB108	03BB108	-	SAMN02436291	PRJNA19959	Terrabacteria group	Firmicutes	GCA_000181655.1	5.92578	34.9	-	ABDM02	66	6259	5892	2007-07-11	2013-12-05	Scaffold	ftp://ftp.ncbi.nlm.nih.gov/genomes/all/GCF/000/181/655/GCF_000181655.1_ASM18165v1	ftp://ftp.ncbi.nlm.nih.gov/genomes/all/GCA/000/181/655/GCA_000181655.1_ASM18165v1
Bacillus cereus AH187	AH187	20021	SAMN02604058	PRJNA17715	Terrabacteria group	Firmicutes	GCA_000021225.1	5.59986	35.5213	chromosome:NC_011658.1/CP001177.1; plasmid pAH187_12:NC_011654.1/CP001178.1; plasmid pAH187_270:NC_011655.1/CP001179.1; plasmid pAH187_3:NC_011657.1/CP001181.1; plasmid pAH187_45:NC_011656.1/CP001180.1	-	5	6037	5690	2008-12-10	2017-05-18	Complete Genome	ftp://ftp.ncbi.nlm.nih.gov/genomes/all/GCF/000/021/225/GCF_000021225.1_ASM2122v1	ftp://ftp.ncbi.nlm.nih.gov/genomes/all/GCA/000/021/225/GCA_000021225.1_ASM2122v1
Bacillus cereus AH820	AH820	20021	SAMN02604057	PRJNA17711	Terrabacteria group	Firmicutes	GCA_000021785.1	5.58883	35.3086	chromosome:NC_011773.1/CP001283.1; plasmid pAH820_10:NC_011771.1/CP001286.1; plasmid pAH820_272:NC_011777.1/CP001285.1; plasmid pAH820_3:NC_011776.1/CP001284.1	-	4	6107	5765	2008-12-19	2017-05-18	Complete Genome	ftp://ftp.ncbi.nlm.nih.gov/genomes/all/GCF/000/021/785/GCF_000021785.1_ASM2178v1	ftp://ftp.ncbi.nlm.nih.gov/genomes/all/GCA/000/021/785/GCA_000021785.1_ASM2178v1
Bacillus cereus ATCC 10987	ATCC 10987	20021	SAMN07160578	PRJNA387667	Terrabacteria group	Firmicutes	GCA_002952795.1	4.87127	35.4	chromosome:CP026375.1	-	1	-	-	2018-02-04	2018-02-04	Chromosome	-	ftp://ftp.ncbi.nlm.nih.gov/genomes/all/GCA/002/952/795/GCA_002952795.1_ASM295279v1
Bacillus cereus ATCC 4342	ATCC 4342	20021	SAMN02739295	PRJNA243585	Terrabacteria group	Firmicutes	GCA_000746865.1	5.26231	35.3	-	JMPY01	2	5691	5303	2014-09-02	2017-04-10	Scaffold	ftp://ftp.ncbi.nlm.nih.gov/genomes/all/GCF/000/746/865/GCF_000746865.1_BDY	ftp://ftp.ncbi.nlm.nih.gov/genomes/all/GCA/000/746/865/GCA_000746865.1_BDY
Bacillus cereus B4264	B4264	53540	SAMN02604059	PRJNA17731	Terrabacteria group	Firmicutes	GCA_000021205.1	5.41904	35.3	chromosome:NC_011725.1/CP001176.1	-	1	5690	5360	2008-12-17	2017-05-18	Complete Genome	ftp://ftp.ncbi.nlm.nih.gov/genomes/all/GCF/000/021/205/GCF_000021205.1_ASM2120v1	ftp://ftp.ncbi.nlm.nih.gov/genomes/all/GCA/000/021/205/GCA_000021205.1_ASM2120v1
Bacillus cereus biovar anthracis str. CI	CI	20021	SAMN02603256	PRJNA36309	Terrabacteria group	Firmicutes	GCA_000143605.1	5.48665	35.2707	chromosome:NC_014335.1/CP001746.1; plasmid pBAslCI14:NC_014333.1/CP001749.1; plasmid pCI-XO1:NC_014331.1/CP001747.1; plasmid pCI-XO2:NC_014332.1/CP001748.1	-	4	5949	5494	2010-07-09	2017-06-15	Complete Genome	ftp://ftp.ncbi.nlm.nih.gov/genomes/all/GCF/000/143/605/GCF_000143605.1_ASM14360v1	ftp://ftp.ncbi.nlm.nih.gov/genomes/all/GCA/000/143/605/GCA_000143605.1_ASM14360v1
Bacillus cereus C1L	C1L	53540	SAMN07357037	PRJNA394634	Terrabacteria group	Firmicutes	GCA_002224345.1	6.04755	35.0184	chromosome:NZ_CP022445.1/CP022445.1; plasmid pC1L1:NZ_CP022446.1/CP022446.1; plasmid pC1L69:NZ_CP022447.1/CP022447.1; plasmid pC1L8:NZ_CP022448.1/CP022448.1	-	4	6362	5873	2017-07-24	2017-11-24	Complete Genome	ftp://ftp.ncbi.nlm.nih.gov/genomes/all/GCF/002/224/345/GCF_002224345.1_ASM222434v1	ftp://ftp.ncbi.nlm.nih.gov/genomes/all/GCA/002/224/345/GCA_002224345.1_ASM222434v1
Bacillus cereus D17	D17	20021	SAMN03010435	PRJNA236486	Terrabacteria group	Firmicutes	GCA_000832385.1	5.59036	35.3171	chromosome:NZ_CP009300.1/CP009300.1; plasmid unnamed:NZ_CP009299.1/CP009299.1	-	2	6085	5715	2015-02-05	2017-03-25	Complete Genome	ftp://ftp.ncbi.nlm.nih.gov/genomes/all/GCF/000/832/385/GCF_000832385.1_ASM83238v1	ftp://ftp.ncbi.nlm.nih.gov/genomes/all/GCA/000/832/385/GCA_000832385.1_ASM83238v1
Bacillus cereus E33L	E33L	20021	SAMN03199333	PRJNA238054	Terrabacteria group	Firmicutes	GCA_000833045.1	5.84678	35.1686	chromosome:NZ_CP009968.1/CP009968.1; plasmid pBCO_1:NZ_CP009967.1/CP009967.1; plasmid pBCO_2:NZ_CP009966.1/CP009966.1; plasmid pBCO_3:NZ_CP009969.1/CP009969.1; plasmid pBCO_4:NZ_CP009970.1/CP009970.1; plasmid pBCO_5:NZ_CP009965.1/CP009965.1	-	6	6317	5844	2015-02-05	2017-03-25	Complete Genome	ftp://ftp.ncbi.nlm.nih.gov/genomes/all/GCF/000/833/045/GCF_000833045.1_ASM83304v1	ftp://ftp.ncbi.nlm.nih.gov/genomes/all/GCA/000/833/045/GCA_000833045.1_ASM83304v1
Bacillus cereus F837/76	F837/76	20021	SAMN02603249	PRJNA15716	Terrabacteria group	Firmicutes	GCA_000239195.1	5.2885	35.4	chromosome:NC_016779.1/CP003187.1; plasmid pF837_10:NC_016780.1/CP003189.1; plasmid pF837_55:NC_016794.1/CP003188.1	-	3	5691	5316	2011-12-21	2017-05-18	Complete Genome	ftp://ftp.ncbi.nlm.nih.gov/genomes/all/GCF/000/239/195/GCF_000239195.1_ASM23919v1	ftp://ftp.ncbi.nlm.nih.gov/genomes/all/GCA/000/239/195/GCA_000239195.1_ASM23919v1
Bacillus cereus FRI-35	FRI-35	20021	SAMN02603563	PRJNA171769	Terrabacteria group	Firmicutes	GCA_000292415.1	5.38232	35.4535	chromosome:NC_018491.1/CP003747.1; plasmid p01:NC_018492.1/CP003748.1; plasmid p02:NC_018493.1/CP003749.1; plasmid p03:NC_018499.1/CP003750.1; plasmid p04:NC_018494.1/CP003751.1	-	5	5774	5405	2012-08-21	2017-03-24	Complete Genome	ftp://ftp.ncbi.nlm.nih.gov/genomes/all/GCF/000/292/415/GCF_000292415.1_ASM29241v1	ftp://ftp.ncbi.nlm.nih.gov/genomes/all/GCA/000/292/415/GCA_000292415.1_ASM29241v1
Bacillus cereus G9241	G9241	-	SAMN02435890	PRJNA10788	Terrabacteria group	Firmicutes	GCA_000167215.1	5.93494	35.2	-	AAEK01	207	6147	6146	2004-05-21	2013-12-05	Scaffold	ftp://ftp.ncbi.nlm.nih.gov/genomes/all/GCF/000/167/215/GCF_000167215.1_ASM16721v1	ftp://ftp.ncbi.nlm.nih.gov/genomes/all/GCA/000/167/215/GCA_000167215.1_ASM16721v1
Bacillus cereus G9842	G9842	53540	SAMN02604060	PRJNA17733	Terrabacteria group	Firmicutes	GCA_000021305.1	5.73682	35.0479	chromosome:NC_011772.1/CP001186.1; plasmid pG9842_140:NC_011774.1/CP001188.1; plasmid pG9842_209:NC_011775.1/CP001187.1	-	3	6073	5719	2008-12-19	2017-05-18	Complete Genome	ftp://ftp.ncbi.nlm.nih.gov/genomes/all/GCF/000/021/305/GCF_000021305.1_ASM2130v1	ftp://ftp.ncbi.nlm.nih.gov/genomes/all/GCA/000/021/305/GCA_000021305.1_ASM2130v1
Bacillus cereus NC7401	NC7401	20021	SAMD00060916	PRJDA18977	Terrabacteria group	Firmicutes	GCA_000283675.1	5.55203	35.5372	chromosome:NC_016771.1/AP007209.1; plasmid pNC1:NC_016772.1/AP007211.1; plasmid pNC2:NC_016773.1/AP007212.1; plasmid pNC3:NC_016793.1/AP007213.1; plasmid pNC4:NC_016774.1/AP007214.1; plasmid pNCcld:NC_016792.1/AP007210.1	-	6	5968	5628	2011-11-28	2017-03-23	Complete Genome	ftp://ftp.ncbi.nlm.nih.gov/genomes/all/GCF/000/283/675/GCF_000283675.1_ASM28367v1	ftp://ftp.ncbi.nlm.nih.gov/genomes/all/GCA/000/283/675/GCA_000283675.1_ASM28367v1
Clostridioides difficile	630Derm	20175	SAMEA2780266	PRJEB7371	Terrabacteria group	Firmicutes	GCA_000953275.1	4.29305	29.1	chromosome 1:NZ_LN614756.1/LN614756.1	-	1	4044	3841	2014-12-04	2017-03-17	Complete Genome	ftp://ftp.ncbi.nlm.nih.gov/genomes/all/GCF/000/953/275/GCF_000953275.1_CD630DERM	ftp://ftp.ncbi.nlm.nih.gov/genomes/all/GCA/000/953/275/GCA_000953275.1_CD630DERM
Clostridioides difficile	08ACD0030	20175	SAMN03332454	PRJNA274772	Terrabacteria group	Firmicutes	GCA_001577795.1	4.16708	28.8	chromosome:NZ_CP010888.1/CP010888.1	-	1	3882	3647	2016-02-29	2017-09-21	Complete Genome	ftp://ftp.ncbi.nlm.nih.gov/genomes/all/GCF/001/577/795/GCF_001577795.1_ASM157779v1	ftp://ftp.ncbi.nlm.nih.gov/genomes/all/GCA/001/577/795/GCA_001577795.1_ASM157779v1
Clostridioides difficile	BR81	20175	SAMN06286529	PRJNA369458	Terrabacteria group	Firmicutes	GCA_002007885.1	4.12438	28.7	chromosome:NZ_CP019870.1/CP019870.1	-	1	3785	3594	2017-02-28	2017-03-02	Complete Genome	ftp://ftp.ncbi.nlm.nih.gov/genomes/all/GCF/002/007/885/GCF_002007885.1_ASM200788v1	ftp://ftp.ncbi.nlm.nih.gov/genomes/all/GCA/002/007/885/GCA_002007885.1_ASM200788v1
Clostridioides difficile	FDAARGOS_267	20175	SAMN04875593	PRJNA231221	Terrabacteria group	Firmicutes	GCA_002073735.2	4.28615	28.7191	chromosome:NZ_CP020424.2/CP020424.2; plasmid unnamed1:NZ_CP020425.2/CP020425.2; plasmid unnamed2:NZ_CP020426.2/CP020426.2	-	3	4051	3836	2017-03-29	2019-02-01	Complete Genome	ftp://ftp.ncbi.nlm.nih.gov/genomes/all/GCF/002/073/735/GCF_002073735.2_ASM207373v2	ftp://ftp.ncbi.nlm.nih.gov/genomes/all/GCA/002/073/735/GCA_002073735.2_ASM207373v2
Clostridioides difficile	630 delta erm	20175	SAMN05285388	PRJNA326584	Terrabacteria group	Firmicutes	GCA_002080065.1	4.30093	29.0978	chromosome:NZ_CP016318.1/CP016318.1; plasmid pCD630:NZ_CP016319.1/CP016319.1	-	2	4051	3841	2017-04-05	2017-08-03	Complete Genome	ftp://ftp.ncbi.nlm.nih.gov/genomes/all/GCF/002/080/065/GCF_002080065.1_ASM208006v1	ftp://ftp.ncbi.nlm.nih.gov/genomes/all/GCA/002/080/065/GCA_002080065.1_ASM208006v1
Clostridioides difficile	DH/NAP11/106/ST-42	20175	SAMN07339707	PRJNA393704	Terrabacteria group	Firmicutes	GCA_002234355.1	4.08713	28.6	chromosome:NZ_CP022524.1/CP022524.1	-	1	3743	3551	2017-07-27	2017-08-01	Complete Genome	ftp://ftp.ncbi.nlm.nih.gov/genomes/all/GCF/002/234/355/GCF_002234355.1_ASM223435v1	ftp://ftp.ncbi.nlm.nih.gov/genomes/all/GCA/002/234/355/GCA_002234355.1_ASM223435v1
Clostridioides difficile	R0104a	20175	SAMN08104991	PRJNA420067	Terrabacteria group	Firmicutes	GCA_002812585.1	4.19004	28.7	chromosome:NZ_CP025044.1/CP025044.1	-	1	3921	3699	2017-12-06	2017-12-08	Complete Genome	ftp://ftp.ncbi.nlm.nih.gov/genomes/all/GCF/002/812/585/GCF_002812585.1_ASM281258v1	ftp://ftp.ncbi.nlm.nih.gov/genomes/all/GCA/002/812/585/GCA_002812585.1_ASM281258v1
Clostridioides difficile	W0023a	20175	SAMN08104990	PRJNA420067	Terrabacteria group	Firmicutes	GCA_002812605.1	4.11008	28.7	chromosome:NZ_CP025045.1/CP025045.1	-	1	3804	3590	2017-12-06	2017-12-08	Complete Genome	ftp://ftp.ncbi.nlm.nih.gov/genomes/all/GCF/002/812/605/GCF_002812605.1_ASM281260v1	ftp://ftp.ncbi.nlm.nih.gov/genomes/all/GCA/002/812/605/GCA_002812605.1_ASM281260v1
Clostridioides difficile	W0022a	20175	SAMN08104989	PRJNA420067	Terrabacteria group	Firmicutes	GCA_002812625.1	4.18846	28.9	chromosome:NZ_CP025046.1/CP025046.1	-	1	3947	3719	2017-12-06	2017-12-08	Complete Genome	ftp://ftp.ncbi.nlm.nih.gov/genomes/all/GCF/002/812/625/GCF_002812625.1_ASM281262v1	ftp://ftp.ncbi.nlm.nih.gov/genomes/all/GCA/002/812/625/GCA_002812625.1_ASM281262v1
Clostridioides difficile	W0003a	20175	SAMN08104988	PRJNA420067	Terrabacteria group	Firmicutes	GCA_002812645.1	4.07536	28.6	chromosome:NZ_CP025047.1/CP025047.1	-	1	3766	3563	2017-12-06	2017-12-08	Complete Genome	ftp://ftp.ncbi.nlm.nih.gov/genomes/all/GCF/002/812/645/GCF_002812645.1_ASM281264v1	ftp://ftp.ncbi.nlm.nih.gov/genomes/all/GCA/002/812/645/GCA_002812645.1_ASM281264v1
Clostridioides difficile	CD-10-00484	20175	SAMN08442145	PRJNA432093	Terrabacteria group	Firmicutes	GCA_002945415.1	4.11948	28.6	chromosome:NZ_CP026592.1/CP026592.1	-	1	3843	3626	2018-02-12	2018-03-01	Complete Genome	ftp://ftp.ncbi.nlm.nih.gov/genomes/all/GCF/002/945/415/GCF_002945415.1_ASM294541v1	ftp://ftp.ncbi.nlm.nih.gov/genomes/all/GCA/002/945/415/GCA_002945415.1_ASM294541v1
Clostridioides difficile	CD-17-01474	20175	SAMN08442093	PRJNA432093	Terrabacteria group	Firmicutes	GCA_002945515.1	4.20133	28.9	chromosome:NZ_CP026591.1/CP026591.1	-	1	3939	3719	2018-02-12	2018-03-01	Complete Genome	ftp://ftp.ncbi.nlm.nih.gov/genomes/all/GCF/002/945/515/GCF_002945515.1_ASM294551v1	ftp://ftp.ncbi.nlm.nih.gov/genomes/all/GCA/002/945/515/GCA_002945515.1_ASM294551v1
Clostridioides difficile	12-00008	20175	SAMN08443809	PRJNA432093	Terrabacteria group	Firmicutes	GCA_002945665.1	4.1196	28.6	chromosome:NZ_CP026593.1/CP026593.1	-	1	3842	3622	2018-02-12	2018-03-01	Complete Genome	ftp://ftp.ncbi.nlm.nih.gov/genomes/all/GCF/002/945/665/GCF_002945665.1_ASM294566v1	ftp://ftp.ncbi.nlm.nih.gov/genomes/all/GCA/002/945/665/GCA_002945665.1_ASM294566v1
Clostridioides difficile	08-00495	20175	SAMN08443811	PRJNA432093	Terrabacteria group	Firmicutes	GCA_002945755.1	4.17796	28.7	chromosome:NZ_CP026594.1/CP026594.1	-	1	3902	3682	2018-02-12	2018-03-01	Complete Genome	ftp://ftp.ncbi.nlm.nih.gov/genomes/all/GCF/002/945/755/GCF_002945755.1_ASM294575v1	ftp://ftp.ncbi.nlm.nih.gov/genomes/all/GCA/002/945/755/GCA_002945755.1_ASM294575v1
Clostridioides difficile	12-00011	20175	SAMN08443813	PRJNA432093	Terrabacteria group	Firmicutes	GCA_002945855.1	4.11993	28.6	chromosome:NZ_CP026595.1/CP026595.1	-	1	3845	3624	2018-02-12	2018-03-02	Complete Genome	ftp://ftp.ncbi.nlm.nih.gov/genomes/all/GCF/002/945/855/GCF_002945855.1_ASM294585v1	ftp://ftp.ncbi.nlm.nih.gov/genomes/all/GCA/002/945/855/GCA_002945855.1_ASM294585v1
Clostridioides difficile	10-00071	20175	SAMN08443812	PRJNA432093	Terrabacteria group	Firmicutes	GCA_002945945.1	4.11972	28.6	chromosome:NZ_CP026596.1/CP026596.1	-	1	3843	3627	2018-02-12	2018-03-02	Complete Genome	ftp://ftp.ncbi.nlm.nih.gov/genomes/all/GCF/002/945/945/GCF_002945945.1_ASM294594v1	ftp://ftp.ncbi.nlm.nih.gov/genomes/all/GCA/002/945/945/GCA_002945945.1_ASM294594v1
Clostridioides difficile	10-00078	20175	SAMN08443877	PRJNA432093	Terrabacteria group	Firmicutes	GCA_002946035.1	4.11975	28.6	chromosome:NZ_CP026597.1/CP026597.1	-	1	3845	3535	2018-02-12	2018-03-02	Complete Genome	ftp://ftp.ncbi.nlm.nih.gov/genomes/all/GCF/002/946/035/GCF_002946035.1_ASM294603v1	ftp://ftp.ncbi.nlm.nih.gov/genomes/all/GCA/002/946/035/GCA_002946035.1_ASM294603v1
Clostridioides difficile	10-00253	20175	SAMN08443881	PRJNA432093	Terrabacteria group	Firmicutes	GCA_002946135.1	4.12007	28.6	chromosome:NZ_CP026598.1/CP026598.1	-	1	3844	3618	2018-02-12	2018-03-02	Complete Genome	ftp://ftp.ncbi.nlm.nih.gov/genomes/all/GCF/002/946/135/GCF_002946135.1_ASM294613v1	ftp://ftp.ncbi.nlm.nih.gov/genomes/all/GCA/002/946/135/GCA_002946135.1_ASM294613v1
Clostridioides difficile	09-00072	20175	SAMN08443921	PRJNA432093	Terrabacteria group	Firmicutes	GCA_002946195.1	4.11993	28.6	chromosome:NZ_CP026599.1/CP026599.1	-	1	3842	3629	2018-02-12	2018-03-02	Complete Genome	ftp://ftp.ncbi.nlm.nih.gov/genomes/all/GCF/002/946/195/GCF_002946195.1_ASM294619v1	ftp://ftp.ncbi.nlm.nih.gov/genomes/all/GCA/002/946/195/GCA_002946195.1_ASM294619v1
Clostridioides difficile	CD161	20175	SAMN08975018	PRJNA453128	Terrabacteria group	Firmicutes	GCA_003095675.1	4.47433	28.8169	chromosome:NZ_CP029154.1/CP029154.1; plasmid unnamed1:NZ_CP029155.1/CP029155.1; plasmid unnamed2:NZ_CP029156.1/CP029156.1	-	3	4277	4050	2018-05-06	2018-05-16	Complete Genome	ftp://ftp.ncbi.nlm.nih.gov/genomes/all/GCF/003/095/675/GCF_003095675.1_ASM309567v1	ftp://ftp.ncbi.nlm.nih.gov/genomes/all/GCA/003/095/675/GCA_003095675.1_ASM309567v1
Clostridioides difficile	CDT4	20175	SAMN08974752	PRJNA453123	Terrabacteria group	Firmicutes	GCA_003095695.1	4.28955	28.8955	chromosome:NZ_CP029152.1/CP029152.1; plasmid unnamed1:NZ_CP029153.1/CP029153.1	-	2	4035	3811	2018-05-06	2018-05-16	Complete Genome	ftp://ftp.ncbi.nlm.nih.gov/genomes/all/GCF/003/095/695/GCF_003095695.1_ASM309569v1	ftp://ftp.ncbi.nlm.nih.gov/genomes/all/GCA/003/095/695/GCA_003095695.1_ASM309569v1
Clostridioides difficile	DSM 27638	20175	SAMN03495888	PRJNA281716	Terrabacteria group	Firmicutes	GCA_003313545.1	4.2297	29	chromosome:NZ_CP011846.1/CP011846.1	-	1	3966	3734	2018-07-11	2018-07-15	Complete Genome	ftp://ftp.ncbi.nlm.nih.gov/genomes/all/GCF/003/313/545/GCF_003313545.1_ASM331354v1	ftp://ftp.ncbi.nlm.nih.gov/genomes/all/GCA/003/313/545/GCA_003313545.1_ASM331354v1
Clostridioides difficile	DSM 27639	20175	SAMN03495889	PRJNA281731	Terrabacteria group	Firmicutes	GCA_003313565.1	4.264	29.1	chromosome:NZ_CP011847.1/CP011847.1	-	1	4026	3803	2018-07-11	2018-07-15	Complete Genome	ftp://ftp.ncbi.nlm.nih.gov/genomes/all/GCF/003/313/565/GCF_003313565.1_ASM331356v1	ftp://ftp.ncbi.nlm.nih.gov/genomes/all/GCA/003/313/565/GCA_003313565.1_ASM331356v1
Clostridioides difficile	DSM 27640	20175	SAMN03495890	PRJNA281732	Terrabacteria group	Firmicutes	GCA_003313585.1	4.22963	29	chromosome:NZ_CP011848.1/CP011848.1	-	1	3964	3734	2018-07-11	2018-07-15	Complete Genome	ftp://ftp.ncbi.nlm.nih.gov/genomes/all/GCF/003/313/585/GCF_003313585.1_ASM331358v1	ftp://ftp.ncbi.nlm.nih.gov/genomes/all/GCA/003/313/585/GCA_003313585.1_ASM331358v1
Clostridioides difficile	DSM 102859	20175	SAMN06619921	PRJNA379775	Terrabacteria group	Firmicutes	GCA_003456975.1	4.24702	29	chromosome:NZ_CP020378.1/CP020378.1	-	1	4050	3699	2018-09-05	2018-09-08	Complete Genome	ftp://ftp.ncbi.nlm.nih.gov/genomes/all/GCF/003/456/975/GCF_003456975.1_ASM345697v1	ftp://ftp.ncbi.nlm.nih.gov/genomes/all/GCA/003/456/975/GCA_003456975.1_ASM345697v1
Clostridioides difficile	DSM 102860	20175	SAMN06619923	PRJNA379776	Terrabacteria group	Firmicutes	GCA_003457015.1	4.25378	29	chromosome:NZ_CP020379.1/CP020379.1	-	1	4071	3726	2018-09-05	2018-09-08	Complete Genome	ftp://ftp.ncbi.nlm.nih.gov/genomes/all/GCF/003/457/015/GCF_003457015.1_ASM345701v1	ftp://ftp.ncbi.nlm.nih.gov/genomes/all/GCA/003/457/015/GCA_003457015.1_ASM345701v1
Clostridioides difficile	DSM 102978	20175	SAMN06368405	PRJNA376233	Terrabacteria group	Firmicutes	GCA_003457035.1	4.25378	29	chromosome:NZ_CP020380.1/CP020380.1	-	1	4071	3726	2018-09-05	2018-09-08	Complete Genome	ftp://ftp.ncbi.nlm.nih.gov/genomes/all/GCF/003/457/035/GCF_003457035.1_ASM345703v1	ftp://ftp.ncbi.nlm.nih.gov/genomes/all/GCA/003/457/035/GCA_003457035.1_ASM345703v1
Clostridioides difficile	DSM 29688	20175	SAMN05200625	PRJNA324334	Terrabacteria group	Firmicutes	GCA_003481905.1	4.22896	28.9	chromosome:NZ_CP019858.1/CP019858.1	-	1	4041	3827	2018-09-06	2018-09-08	Complete Genome	ftp://ftp.ncbi.nlm.nih.gov/genomes/all/GCF/003/481/905/GCF_003481905.1_ASM348190v1	ftp://ftp.ncbi.nlm.nih.gov/genomes/all/GCA/003/481/905/GCA_003481905.1_ASM348190v1
Clostridioides difficile	DSM 29632	20175	SAMN05188775	PRJNA323785	Terrabacteria group	Firmicutes	GCA_003481965.1	4.17583	28.6	chromosome:NZ_CP019860.1/CP019860.1	-	1	3891	3687	2018-09-06	2018-09-08	Complete Genome	ftp://ftp.ncbi.nlm.nih.gov/genomes/all/GCF/003/481/965/GCF_003481965.1_ASM348196v1	ftp://ftp.ncbi.nlm.nih.gov/genomes/all/GCA/003/481/965/GCA_003481965.1_ASM348196v1
Clostridioides difficile	DSM 28196	20175	SAMN03487125	PRJNA281315	Terrabacteria group	Firmicutes	GCA_003482035.1	4.20536	28.8	chromosome:NZ_CP012320.1/CP012320.1	-	1	3949	3720	2018-09-06	2018-09-08	Complete Genome	ftp://ftp.ncbi.nlm.nih.gov/genomes/all/GCF/003/482/035/GCF_003482035.1_ASM348203v1	ftp://ftp.ncbi.nlm.nih.gov/genomes/all/GCA/003/482/035/GCA_003482035.1_ASM348203v1
Clostridioides difficile	DSM 28666	20175	SAMN03487129	PRJNA281317	Terrabacteria group	Firmicutes	GCA_003482065.1	4.12258	29	chromosome:NZ_CP012321.1/CP012321.1	-	1	3829	3614	2018-09-06	2018-09-08	Complete Genome	ftp://ftp.ncbi.nlm.nih.gov/genomes/all/GCF/003/482/065/GCF_003482065.1_ASM348206v1	ftp://ftp.ncbi.nlm.nih.gov/genomes/all/GCA/003/482/065/GCA_003482065.1_ASM348206v1
Clostridioides difficile	DSM 28669	20175	SAMN03487133	PRJNA281321	Terrabacteria group	Firmicutes	GCA_003482125.1	4.13769	28.8	chromosome:NZ_CP012323.1/CP012323.1	-	1	3908	3660	2018-09-06	2018-09-08	Complete Genome	ftp://ftp.ncbi.nlm.nih.gov/genomes/all/GCF/003/482/125/GCF_003482125.1_ASM348212v1	ftp://ftp.ncbi.nlm.nih.gov/genomes/all/GCA/003/482/125/GCA_003482125.1_ASM348212v1
Clostridioides difficile	DSM 29020	20175	SAMN03487137	PRJNA281325	Terrabacteria group	Firmicutes	GCA_003482165.1	4.13942	29.2	chromosome:NZ_CP012325.1/CP012325.1	-	1	3905	3612	2018-09-06	2018-09-08	Complete Genome	ftp://ftp.ncbi.nlm.nih.gov/genomes/all/GCF/003/482/165/GCF_003482165.1_ASM348216v1	ftp://ftp.ncbi.nlm.nih.gov/genomes/all/GCA/003/482/165/GCA_003482165.1_ASM348216v1
Clostridioides difficile	DSM 28670	20175	SAMN03487134	PRJNA281322	Terrabacteria group	Firmicutes	GCA_003482225.1	4.19165	28.8	chromosome:NZ_CP012312.1/CP012312.1	-	1	3962	3742	2018-09-06	2018-09-08	Complete Genome	ftp://ftp.ncbi.nlm.nih.gov/genomes/all/GCF/003/482/225/GCF_003482225.1_ASM348222v1	ftp://ftp.ncbi.nlm.nih.gov/genomes/all/GCA/003/482/225/GCA_003482225.1_ASM348222v1
Clostridioides difficile	DSM 29627	20175	SAMN05188752	PRJNA323778	Terrabacteria group	Firmicutes	GCA_003482255.1	4.20955	28.8	chromosome:NZ_CP016102.1/CP016102.1	-	1	3916	3709	2018-09-06	2018-09-08	Complete Genome	ftp://ftp.ncbi.nlm.nih.gov/genomes/all/GCF/003/482/255/GCF_003482255.1_ASM348225v1	ftp://ftp.ncbi.nlm.nih.gov/genomes/all/GCA/003/482/255/GCA_003482255.1_ASM348225v1
Clostridioides difficile	DSM 29629	20175	SAMN05188758	PRJNA323780	Terrabacteria group	Firmicutes	GCA_003482305.1	4.11123	28.6	chromosome:NZ_CP016104.1/CP016104.1	-	1	3802	3574	2018-09-06	2018-09-08	Complete Genome	ftp://ftp.ncbi.nlm.nih.gov/genomes/all/GCF/003/482/305/GCF_003482305.1_ASM348230v1	ftp://ftp.ncbi.nlm.nih.gov/genomes/all/GCA/003/482/305/GCA_003482305.1_ASM348230v1
Clostridioides difficile	DSM 29637	20175	SAMN05188782	PRJNA323788	Terrabacteria group	Firmicutes	GCA_003482325.1	4.11458	28.6	chromosome:NZ_CP016106.1/CP016106.1	-	1	3844	3629	2018-09-06	2018-09-08	Complete Genome	ftp://ftp.ncbi.nlm.nih.gov/genomes/all/GCF/003/482/325/GCF_003482325.1_ASM348232v1	ftp://ftp.ncbi.nlm.nih.gov/genomes/all/GCA/003/482/325/GCA_003482325.1_ASM348232v1
Clostridioides difficile	DSM 29745	20175	SAMN05200826	PRJNA324342	Terrabacteria group	Firmicutes	GCA_003482345.1	4.24065	29	chromosome:NZ_CP019857.1/CP019857.1	-	1	3975	3738	2018-09-06	2018-09-08	Complete Genome	ftp://ftp.ncbi.nlm.nih.gov/genomes/all/GCF/003/482/345/GCF_003482345.1_ASM348234v1	ftp://ftp.ncbi.nlm.nih.gov/genomes/all/GCA/003/482/345/GCA_003482345.1_ASM348234v1
Clostridioides difficile	DSM 29747	20175	SAMN05200827	PRJNA324343	Terrabacteria group	Firmicutes	GCA_003482365.1	4.0716	29.1	chromosome:NZ_CP019864.1/CP019864.1	-	1	3809	3536	2018-09-06	2018-09-08	Complete Genome	ftp://ftp.ncbi.nlm.nih.gov/genomes/all/GCF/003/482/365/GCF_003482365.1_ASM348236v1	ftp://ftp.ncbi.nlm.nih.gov/genomes/all/GCA/003/482/365/GCA_003482365.1_ASM348236v1
Clostridioides difficile	DSM 28668	20175	SAMN03487131	PRJNA281319	Terrabacteria group	Firmicutes	GCA_003490105.1	4.21481	28.5	chromosome:NZ_CP012309.1/CP012309.1	-	1	3900	3673	2018-09-07	2018-09-12	Complete Genome	ftp://ftp.ncbi.nlm.nih.gov/genomes/all/GCF/003/490/105/GCF_003490105.1_ASM349010v1	ftp://ftp.ncbi.nlm.nih.gov/genomes/all/GCA/003/490/105/GCA_003490105.1_ASM349010v1
Clostridioides difficile	CD10010	20175	SAMN10274208	PRJNA497978	Terrabacteria group	Firmicutes	GCA_003697205.1	4.04958	28.7	chromosome:NZ_CP033213.1/CP033213.1	-	1	3786	3498	2018-10-30	2018-10-31	Complete Genome	ftp://ftp.ncbi.nlm.nih.gov/genomes/all/GCF/003/697/205/GCF_003697205.1_ASM369720v1	ftp://ftp.ncbi.nlm.nih.gov/genomes/all/GCA/003/697/205/GCA_003697205.1_ASM369720v1
Clostridioides difficile	12038	20175	SAMN10274224	PRJNA497978	Terrabacteria group	Firmicutes	GCA_003697225.1	4.0775	28.8217	chromosome:NZ_CP033214.1/CP033214.1; plasmid unnamed1:NZ_CP033215.1/CP033215.1	-	2	3822	3503	2018-10-30	2018-10-31	Complete Genome	ftp://ftp.ncbi.nlm.nih.gov/genomes/all/GCF/003/697/225/GCF_003697225.1_ASM369722v1	ftp://ftp.ncbi.nlm.nih.gov/genomes/all/GCA/003/697/225/GCA_003697225.1_ASM369722v1
Clostridioides difficile	CD21062	20175	SAMN10274251	PRJNA497978	Terrabacteria group	Firmicutes	GCA_003697245.1	4.10548	28.9199	chromosome:NZ_CP033216.1/CP033216.1; plasmid unnamed1:NZ_CP033217.1/CP033217.1	-	2	3898	3532	2018-10-30	2018-10-31	Complete Genome	ftp://ftp.ncbi.nlm.nih.gov/genomes/all/GCF/003/697/245/GCF_003697245.1_ASM369724v1	ftp://ftp.ncbi.nlm.nih.gov/genomes/all/GCA/003/697/245/GCA_003697245.1_ASM369724v1
Clostridioides difficile	Z31	20175	SAMN04271104	PRJNA302266	Terrabacteria group	Firmicutes	GCA_001447175.1	4.29826	29.2	chromosome:CP013196.1	-	1	4294	4128	2015-11-20	2017-10-11	Complete Genome	ftp://ftp.ncbi.nlm.nih.gov/genomes/all/GCF/001/447/175/GCF_001447175.1_ASM144717v1	ftp://ftp.ncbi.nlm.nih.gov/genomes/all/GCA/001/447/175/GCA_001447175.1_ASM144717v1
Clostridioides difficile	LEM1	20175	SAMN06215603	PRJNA360826	Terrabacteria group	Firmicutes	GCA_001984465.1	4.19151	28.8	chromosome:CP019469.1	-	1	-	-	2017-02-03	2017-02-03	Complete Genome	-	ftp://ftp.ncbi.nlm.nih.gov/genomes/all/GCA/001/984/465/GCA_001984465.1_ASM198446v1
Clostridioides difficile 2007855	2007855	20175	SAMEA3138369	PRJNA42471	Terrabacteria group	Firmicutes	GCA_000210455.1	4.17987	28.7	chromosome:FN665654.1	-	1	-	-	2010-03-24	2015-02-27	Complete Genome	-	ftp://ftp.ncbi.nlm.nih.gov/genomes/all/GCA/000/210/455/GCA_000210455.1_ASM21045v1
Clostridioides difficile ATCC 9689 = DSM 1296	ATCC 9689 = DSM 1296	20175	SAMN03486969	PRJNA281308	Terrabacteria group	Firmicutes	GCA_001077535.2	4.2862	28.7191	chromosome:CP011968.1; CP011970.1; plasmid unnamed:CP011969.1	-	3	3984	3846	2015-07-08	2017-08-23	Complete Genome	-	ftp://ftp.ncbi.nlm.nih.gov/genomes/all/GCA/001/077/535/GCA_001077535.2_ASM107753v2
Clostridioides difficile BI1	BI1	20175	SAMEA3138395	PRJNA42469	Terrabacteria group	Firmicutes	GCA_000211235.1	4.4647	28.3513	chromosome:FN668941.1; plasmid pCDBI1:FN668942.1; plasmid unnamed:FN668943.1	-	3	-	-	2010-03-24	2015-02-27	Complete Genome	ftp://ftp.ncbi.nlm.nih.gov/genomes/all/GCF/000/211/235/GCF_000211235.1_ASM21123v1	ftp://ftp.ncbi.nlm.nih.gov/genomes/all/GCA/000/211/235/GCA_000211235.1_ASM21123v1
Clostridioides difficile BJ08	BJ08	20175	SAMN03466598	PRJNA173024	Terrabacteria group	Firmicutes	GCA_001010825.1	4.13389	28.7	chromosome:CP003939.1	-	1	-	-	2015-05-20	2017-09-06	Complete Genome	-	ftp://ftp.ncbi.nlm.nih.gov/genomes/all/GCA/001/010/825/GCA_001010825.1_ASM101082v1
Clostridioides difficile CD196	CD196	20175	SAMN01766601	PRJNA85773	Terrabacteria group	Firmicutes	GCA_000449605.2	3.60028	28.5	-	AVIE01	999	3453	3236	2013-08-20	2017-03-18	Contig	ftp://ftp.ncbi.nlm.nih.gov/genomes/all/GCF/000/449/605/GCF_000449605.2_ASM44960v2	ftp://ftp.ncbi.nlm.nih.gov/genomes/all/GCA/000/449/605/GCA_000449605.2_ASM44960v2
Clostridioides difficile CF5	CF5	20175	SAMEA3138367	PRJNA42465	Terrabacteria group	Firmicutes	GCA_000210415.1	4.15952	28.5	chromosome:FN665652.1	-	1	-	-	2010-03-24	2015-02-27	Complete Genome	-	ftp://ftp.ncbi.nlm.nih.gov/genomes/all/GCA/000/210/415/GCA_000210415.1_ASM21041v1
Escherichia coli	R1	19668	SAMD00108509	PRJDB6624	Proteobacteria	Gammaproteobacteria	GCA_003114735.1	4.60612	50.7	-	BFAM01	82	4782	4452	2018-02-28	2018-05-12	Contig	ftp://ftp.ncbi.nlm.nih.gov/genomes/all/GCF/003/114/735/GCF_003114735.1_No1_clc_PE_A1	ftp://ftp.ncbi.nlm.nih.gov/genomes/all/GCA/003/114/735/GCA_003114735.1_No1_clc_PE_A1
Escherichia coli	R3	19668	SAMD00108511	PRJDB6624	Proteobacteria	Gammaproteobacteria	GCA_003114775.1	4.58697	50.7	-	BFAO01	79	4755	4429	2018-02-28	2018-05-12	Contig	ftp://ftp.ncbi.nlm.nih.gov/genomes/all/GCF/003/114/775/GCF_003114775.1_No3_clc_PE_A1	ftp://ftp.ncbi.nlm.nih.gov/genomes/all/GCA/003/114/775/GCA_003114775.1_No3_clc_PE_A1
Escherichia coli	R2	19668	SAMD00108510	PRJDB6624	Proteobacteria	Gammaproteobacteria	GCA_003114755.1	4.60516	50.7	-	BFAN01	77	4776	4448	2018-02-28	2018-05-12	Contig	ftp://ftp.ncbi.nlm.nih.gov/genomes/all/GCF/003/114/755/GCF_003114755.1_No2_clc_PE_A1	ftp://ftp.ncbi.nlm.nih.gov/genomes/all/GCA/003/114/755/GCA_003114755.1_No2_clc_PE_A1
Escherichia coli	05-3629	19668	SAMN08579574	PRJNA218110	Proteobacteria	Gammaproteobacteria	GCA_003018855.1	5.11466	50.7302	chromosome:NZ_CP027373.1/CP027373.1; plasmid unnamed1:NZ_CP027374.1/CP027374.1; plasmid unnamed2:NZ_CP027375.1/CP027375.1	-	3	5363	5019	2018-03-26	2018-03-29	Complete Genome	ftp://ftp.ncbi.nlm.nih.gov/genomes/all/GCF/003/018/855/GCF_003018855.1_ASM301885v1	ftp://ftp.ncbi.nlm.nih.gov/genomes/all/GCA/003/018/855/GCA_003018855.1_ASM301885v1
Escherichia coli	06-00048	19668	SAMN02808332	PRJNA241122	Proteobacteria	Gammaproteobacteria	GCA_001677475.1	5.7123	50.4203	chromosome:NZ_CP015229.1/CP015229.1; plasmid pCFSAN004178P_02:NZ_CP012498.1/CP012498.1	-	2	5982	5524	2016-07-01	2017-02-25	Complete Genome	ftp://ftp.ncbi.nlm.nih.gov/genomes/all/GCF/001/677/475/GCF_001677475.1_ASM167747v1	ftp://ftp.ncbi.nlm.nih.gov/genomes/all/GCA/001/677/475/GCA_001677475.1_ASM167747v1
Escherichia coli	06-3462	19668	SAMN04549651	PRJNA218110	Proteobacteria	Gammaproteobacteria	GCA_004010635.1	5.54524	50.4555	chromosome:NZ_CP034794.1/CP034794.1; plasmid p06-3462:NZ_CP034795.1/CP034795.1	-	2	5652	5267	2019-01-10	2019-01-12	Complete Genome	ftp://ftp.ncbi.nlm.nih.gov/genomes/all/GCF/004/010/635/GCF_004010635.1_ASM401063v1	ftp://ftp.ncbi.nlm.nih.gov/genomes/all/GCA/004/010/635/GCA_004010635.1_ASM401063v1
Escherichia coli	07-4299	19668	SAMN08630964	PRJNA218110	Proteobacteria	Gammaproteobacteria	GCA_003019115.1	4.97223	50.7572	chromosome:NZ_CP027462.1/CP027462.1; plasmid unnamed:NZ_CP027463.1/CP027463.1	-	2	5152	4827	2018-03-26	2018-03-29	Complete Genome	ftp://ftp.ncbi.nlm.nih.gov/genomes/all/GCF/003/019/115/GCF_003019115.1_ASM301911v1	ftp://ftp.ncbi.nlm.nih.gov/genomes/all/GCA/003/019/115/GCA_003019115.1_ASM301911v1
Escherichia coli	08-00022	19668	SAMN02688213	PRJNA241122	Proteobacteria	Gammaproteobacteria	GCA_001677515.1	5.45618	50.6313	chromosome:NZ_CP013662.1/CP013662.1; plasmid pCFSAN004179G:NZ_CP012501.1/CP012501.1	-	2	5777	5301	2016-07-01	2017-02-25	Complete Genome	ftp://ftp.ncbi.nlm.nih.gov/genomes/all/GCF/001/677/515/GCF_001677515.1_ASM167751v1	ftp://ftp.ncbi.nlm.nih.gov/genomes/all/GCA/001/677/515/GCA_001677515.1_ASM167751v1
Escherichia coli	08-3914	19668	SAMN04504880	PRJNA218110	Proteobacteria	Gammaproteobacteria	GCA_004010715.1	5.62466	50.4561	chromosome:NZ_CP034808.1/CP034808.1; plasmid p08-3914:NZ_CP034809.1/CP034809.1	-	2	5772	5361	2019-01-10	2019-01-12	Complete Genome	ftp://ftp.ncbi.nlm.nih.gov/genomes/all/GCF/004/010/715/GCF_004010715.1_ASM401071v1	ftp://ftp.ncbi.nlm.nih.gov/genomes/all/GCA/004/010/715/GCA_004010715.1_ASM401071v1
Escherichia coli	08-3918	19668	SAMN04504881	PRJNA218110	Proteobacteria	Gammaproteobacteria	GCA_004010615.1	5.56497	50.3962	chromosome:NZ_CP034797.1/CP034797.1; plasmid p08-3918-1:NZ_CP034796.1/CP034796.1; plasmid p08-3918-2:NZ_CP034798.1/CP034798.1	-	3	5672	5285	2019-01-10	2019-01-12	Complete Genome	ftp://ftp.ncbi.nlm.nih.gov/genomes/all/GCF/004/010/615/GCF_004010615.1_ASM401061v1	ftp://ftp.ncbi.nlm.nih.gov/genomes/all/GCA/004/010/615/GCA_004010615.1_ASM401061v1
Escherichia coli	09-00049	19668	SAMN02808333	PRJNA241122	Proteobacteria	Gammaproteobacteria	GCA_001677495.1	5.51185	50.5202	chromosome:NZ_CP015228.1/CP015228.1; plasmid pCFSAN004180G:NZ_CP012500.1/CP012500.1	-	2	5865	5465	2016-07-01	2017-02-25	Complete Genome	ftp://ftp.ncbi.nlm.nih.gov/genomes/all/GCF/001/677/495/GCF_001677495.1_ASM167749v1	ftp://ftp.ncbi.nlm.nih.gov/genomes/all/GCA/001/677/495/GCA_001677495.1_ASM167749v1
Escherichia coli	10671	19668	SAMN05544761	PRJNA336330	Proteobacteria	Gammaproteobacteria	GCA_001890345.1	5.52054	50.4568	chromosome:NZ_CP018250.1/CP018250.1; plasmid pO157:NZ_CP018251.1/CP018251.1	-	2	5868	5443	2016-12-07	2017-02-25	Complete Genome	ftp://ftp.ncbi.nlm.nih.gov/genomes/all/GCF/001/890/345/GCF_001890345.1_ASM189034v1	ftp://ftp.ncbi.nlm.nih.gov/genomes/all/GCA/001/890/345/GCA_001890345.1_ASM189034v1
Escherichia coli	1105	19668	SAMN07618120	PRJNA402083	Proteobacteria	Gammaproteobacteria	GCA_002310635.1	5.13375	50.5101	chromosome:NZ_CP023388.1/CP023388.1; plasmid p74:NZ_CP023389.1/CP023389.1	-	2	5280	4901	2017-09-18	2017-09-20	Complete Genome	ftp://ftp.ncbi.nlm.nih.gov/genomes/all/GCF/002/310/635/GCF_002310635.1_ASM231063v1	ftp://ftp.ncbi.nlm.nih.gov/genomes/all/GCA/002/310/635/GCA_002310635.1_ASM231063v1
Escherichia coli	118UI	19668	SAMN10112494	PRJNA492884	Proteobacteria	Gammaproteobacteria	GCA_003627855.1	5.30073	50.7073	chromosome:NZ_CP032515.1/CP032515.1; plasmid pEco118UIa:NZ_CP032517.1/CP032517.1; plasmid pEco118UIb:NZ_CP032516.1/CP032516.1	-	3	5319	5023	2018-10-09	2018-10-11	Complete Genome	ftp://ftp.ncbi.nlm.nih.gov/genomes/all/GCF/003/627/855/GCF_003627855.1_ASM362785v1	ftp://ftp.ncbi.nlm.nih.gov/genomes/all/GCA/003/627/855/GCA_003627855.1_ASM362785v1
Escherichia coli	1190	19668	SAMN07618121	PRJNA402083	Proteobacteria	Gammaproteobacteria	GCA_002310615.1	4.98704	50.8432	chromosome:NZ_CP023386.1/CP023386.1; plasmid p86:NZ_CP023387.1/CP023387.1	-	2	5113	4817	2017-09-18	2017-09-20	Complete Genome	ftp://ftp.ncbi.nlm.nih.gov/genomes/all/GCF/002/310/615/GCF_002310615.1_ASM231061v1	ftp://ftp.ncbi.nlm.nih.gov/genomes/all/GCA/002/310/615/GCA_002310615.1_ASM231061v1
Escherichia coli	120899	19668	SAMN08161259	PRJNA421191	Proteobacteria	Gammaproteobacteria	GCA_003956485.1	5.38868	50.7306	chromosome:NZ_CP025916.1/CP025916.1; plasmid p120899_146:NZ_CP025917.1/CP025917.1; plasmid p120899_50:NZ_CP025919.1/CP025919.1; plasmid p120899_76:NZ_CP025918.1/CP025918.1	-	4	5474	5130	2018-12-19	2018-12-26	Complete Genome	ftp://ftp.ncbi.nlm.nih.gov/genomes/all/GCF/003/956/485/GCF_003956485.1_ASM395648v1	ftp://ftp.ncbi.nlm.nih.gov/genomes/all/GCA/003/956/485/GCA_003956485.1_ASM395648v1
Escherichia coli	1223	19668	SAMN04273065	PRJNA295914	Proteobacteria	Gammaproteobacteria	GCA_001647395.1	5.07851	50.8	-	LRHT01	135	5348	4973	2016-05-01	2018-07-20	Contig	ftp://ftp.ncbi.nlm.nih.gov/genomes/all/GCF/001/647/395/GCF_001647395.1_ASM164739v1	ftp://ftp.ncbi.nlm.nih.gov/genomes/all/GCA/001/647/395/GCA_001647395.1_ASM164739v1
Escherichia coli	1283	19668	SAMN07618124	PRJNA402083	Proteobacteria	Gammaproteobacteria	GCA_002310735.1	4.92005	50.7569	chromosome:NZ_CP023371.1/CP023371.1; plasmid p109:NZ_CP023372.1/CP023372.1; plasmid p3:NZ_CP023374.1/CP023374.1; plasmid p31:NZ_CP023373.1/CP023373.1; plasmid p7:NZ_CP023375.1/CP023375.1; plasmid p92:NZ_CP023376.1/CP023376.1	-	6	5154	4701	2017-09-18	2017-09-20	Complete Genome	ftp://ftp.ncbi.nlm.nih.gov/genomes/all/GCF/002/310/735/GCF_002310735.1_ASM231073v1	ftp://ftp.ncbi.nlm.nih.gov/genomes/all/GCA/002/310/735/GCA_002310735.1_ASM231073v1
Escherichia coli	13E0725	19668	SAMN06554468	PRJNA378593	Proteobacteria	Gammaproteobacteria	GCA_002055605.1	5.11248	50.6	chromosome:NZ_CP020092.1/CP020092.1	-	1	5401	4975	2017-03-21	2017-03-23	Complete Genome	ftp://ftp.ncbi.nlm.nih.gov/genomes/all/GCF/002/055/605/GCF_002055605.1_ASM205560v1	ftp://ftp.ncbi.nlm.nih.gov/genomes/all/GCA/002/055/605/GCA_002055605.1_ASM205560v1
Escherichia coli	13E0767	19668	SAMN06563579	PRJNA378908	Proteobacteria	Gammaproteobacteria	GCA_002057355.1	4.94225	50.6	chromosome:NZ_CP020107.1/CP020107.1	-	1	5142	4813	2017-03-21	2017-03-23	Complete Genome	ftp://ftp.ncbi.nlm.nih.gov/genomes/all/GCF/002/057/355/GCF_002057355.1_ASM205735v1	ftp://ftp.ncbi.nlm.nih.gov/genomes/all/GCA/002/057/355/GCA_002057355.1_ASM205735v1
Escherichia coli	13E0780	19668	SAMN06563569	PRJNA378906	Proteobacteria	Gammaproteobacteria	GCA_002057245.1	5.37129	50.6	chromosome:NZ_CP020106.1/CP020106.1	-	1	5786	5346	2017-03-21	2017-03-23	Complete Genome	ftp://ftp.ncbi.nlm.nih.gov/genomes/all/GCF/002/057/245/GCF_002057245.1_ASM205724v1	ftp://ftp.ncbi.nlm.nih.gov/genomes/all/GCA/002/057/245/GCA_002057245.1_ASM205724v1
Escherichia coli	1428	19668	SAMN07618125	PRJNA402083	Proteobacteria	Gammaproteobacteria	GCA_002310695.1	5.30974	50.5025	chromosome:NZ_CP023366.1/CP023366.1; plasmid p111:NZ_CP023367.1/CP023367.1; plasmid p48:NZ_CP023368.1/CP023368.1; plasmid p66:NZ_CP023369.1/CP023369.1; plasmid p96:NZ_CP023370.1/CP023370.1	-	5	5517	5142	2017-09-18	2017-09-20	Complete Genome	ftp://ftp.ncbi.nlm.nih.gov/genomes/all/GCF/002/310/695/GCF_002310695.1_ASM231069v1	ftp://ftp.ncbi.nlm.nih.gov/genomes/all/GCA/002/310/695/GCA_002310695.1_ASM231069v1
Escherichia coli	14EC001	19668	SAMN07792806	PRJNA414685	Proteobacteria	Gammaproteobacteria	GCA_002855325.1	5.33533	50.8409	chromosome:NZ_CP024127.1/CP024127.1; plasmid p14EC001a:NZ_CP024128.1/CP024128.1; plasmid p14EC001b:NZ_CP024129.1/CP024129.1; plasmid p14EC001c:NZ_CP024130.1/CP024130.1	-	4	5752	5165	2018-01-03	2018-01-11	Complete Genome	ftp://ftp.ncbi.nlm.nih.gov/genomes/all/GCF/002/855/325/GCF_002855325.1_ASM285532v1	ftp://ftp.ncbi.nlm.nih.gov/genomes/all/GCA/002/855/325/GCA_002855325.1_ASM285532v1
Escherichia coli	14EC007	19668	SAMN07807399	PRJNA414686	Proteobacteria	Gammaproteobacteria	GCA_002855415.1	5.31013	50.5526	chromosome:NZ_CP024131.1/CP024131.1; plasmid p14EC007a:NZ_CP024132.1/CP024132.1; plasmid p14EC007b:NZ_CP024133.1/CP024133.1	-	3	5713	5166	2018-01-03	2018-01-11	Complete Genome	ftp://ftp.ncbi.nlm.nih.gov/genomes/all/GCF/002/855/415/GCF_002855415.1_ASM285541v1	ftp://ftp.ncbi.nlm.nih.gov/genomes/all/GCA/002/855/415/GCA_002855415.1_ASM285541v1
Escherichia coli	14EC017	19668	SAMN07807400	PRJNA414687	Proteobacteria	Gammaproteobacteria	GCA_002853655.1	5.46432	50.4923	chromosome:NZ_CP024134.1/CP024134.1; plasmid p14EC017a:NZ_CP024135.1/CP024135.1; plasmid p14EC017b:NZ_CP024136.1/CP024136.1; plasmid p14EC017c:NZ_CP024137.1/CP024137.1	-	4	5868	5296	2018-01-03	2018-01-11	Complete Genome	ftp://ftp.ncbi.nlm.nih.gov/genomes/all/GCF/002/853/655/GCF_002853655.1_ASM285365v1	ftp://ftp.ncbi.nlm.nih.gov/genomes/all/GCA/002/853/655/GCA_002853655.1_ASM285365v1
Escherichia coli	14EC020	19668	SAMN07807401	PRJNA414689	Proteobacteria	Gammaproteobacteria	GCA_002853715.1	5.14588	50.6941	chromosome:NZ_CP024138.1/CP024138.1; plasmid p14EC020a:NZ_CP024139.1/CP024139.1; plasmid p14EC020b:NZ_CP024140.1/CP024140.1	-	3	5387	4981	2018-01-03	2018-01-11	Complete Genome	ftp://ftp.ncbi.nlm.nih.gov/genomes/all/GCF/002/853/715/GCF_002853715.1_ASM285371v1	ftp://ftp.ncbi.nlm.nih.gov/genomes/all/GCA/002/853/715/GCA_002853715.1_ASM285371v1
Escherichia coli	14EC029	19668	SAMN07807402	PRJNA414690	Proteobacteria	Gammaproteobacteria	GCA_002853805.1	5.59408	50.3965	chromosome:NZ_CP024141.1/CP024141.1; plasmid p14EC029a:NZ_CP024142.1/CP024142.1; plasmid p14EC029b:NZ_CP024143.1/CP024143.1; plasmid p14EC029c:NZ_CP024144.1/CP024144.1; plasmid p14EC029d:NZ_CP024145.1/CP024145.1; plasmid p14EC029e:NZ_CP024146.1/CP024146.1	-	6	5914	5465	2018-01-03	2018-01-11	Complete Genome	ftp://ftp.ncbi.nlm.nih.gov/genomes/all/GCF/002/853/805/GCF_002853805.1_ASM285380v1	ftp://ftp.ncbi.nlm.nih.gov/genomes/all/GCA/002/853/805/GCA_002853805.1_ASM285380v1
Escherichia coli	14EC033	19668	SAMN07807403	PRJNA414691	Proteobacteria	Gammaproteobacteria	GCA_002854065.1	5.21184	50.6454	chromosome:NZ_CP024147.1/CP024147.1; plasmid p14EC033a:NZ_CP024148.1/CP024148.1; plasmid p14EC033b:NZ_CP024149.1/CP024149.1; plasmid p14EC033c:NZ_CP024150.1/CP024150.1; plasmid p14EC033d:NZ_CP024151.1/CP024151.1; plasmid p14EC033e:NZ_CP024152.1/CP024152.1; plasmid p14EC033f:NZ_CP024153.1/CP024153.1; plasmid p14EC033g:NZ_CP024154.1/CP024154.1	-	8	5571	4967	2018-01-03	2018-01-11	Complete Genome	ftp://ftp.ncbi.nlm.nih.gov/genomes/all/GCF/002/854/065/GCF_002854065.1_ASM285406v1	ftp://ftp.ncbi.nlm.nih.gov/genomes/all/GCA/002/854/065/GCA_002854065.1_ASM285406v1
Escherichia coli	14EC047	19668	SAMN07807404	PRJNA414692	Proteobacteria	Gammaproteobacteria	GCA_002853965.1	5.31571	50.6982	chromosome:NZ_CP024155.1/CP024155.1; plasmid p14EC047a:NZ_CP024156.1/CP024156.1; plasmid p14EC047b:NZ_CP024157.1/CP024157.1; plasmid p14EC047c:NZ_CP024158.1/CP024158.1	-	4	5426	4841	2018-01-03	2019-04-03	Complete Genome	ftp://ftp.ncbi.nlm.nih.gov/genomes/all/GCF/002/853/965/GCF_002853965.1_ASM285396v1	ftp://ftp.ncbi.nlm.nih.gov/genomes/all/GCA/002/853/965/GCA_002853965.1_ASM285396v1
Escherichia coli	1943	19668	SAMN07618127	PRJNA402083	Proteobacteria	Gammaproteobacteria	GCA_002310555.1	5.00072	50.7302	chromosome:NZ_CP023359.1/CP023359.1; plasmid p54:NZ_CP023360.1/CP023360.1; plasmid p80:NZ_CP023361.1/CP023361.1; plasmid p85:NZ_CP023362.1/CP023362.1	-	4	5163	4823	2017-09-18	2017-09-20	Complete Genome	ftp://ftp.ncbi.nlm.nih.gov/genomes/all/GCF/002/310/555/GCF_002310555.1_ASM231055v1	ftp://ftp.ncbi.nlm.nih.gov/genomes/all/GCA/002/310/555/GCA_002310555.1_ASM231055v1
Escherichia coli	1FA	19668	SAMN08380002	PRJNA430697	Proteobacteria	Gammaproteobacteria	GCA_002953095.1	4.65185	50.8	chromosome:NZ_CP026360.1/CP026360.1	-	1	4806	4484	2018-02-01	2018-03-04	Complete Genome	ftp://ftp.ncbi.nlm.nih.gov/genomes/all/GCF/002/953/095/GCF_002953095.1_ASM295309v1	ftp://ftp.ncbi.nlm.nih.gov/genomes/all/GCA/002/953/095/GCA_002953095.1_ASM295309v1
Escherichia coli	2/0	19668	SAMN07760925	PRJNA413669	Proteobacteria	Gammaproteobacteria	GCA_003856635.1	5.31942	50.7195	chromosome:NZ_CP023853.1/CP023853.1; plasmid p2_0.1:NZ_CP023854.1/CP023854.1; plasmid p2_0.2:NZ_CP023855.1/CP023855.1; plasmid p2_0.3:NZ_CP023856.1/CP023856.1; plasmid p2_0.4:NZ_CP023857.1/CP023857.1; plasmid p2_0.5:NZ_CP023858.1/CP023858.1	-	6	5345	5001	2018-12-03	2018-12-05	Complete Genome	ftp://ftp.ncbi.nlm.nih.gov/genomes/all/GCF/003/856/635/GCF_003856635.1_ASM385663v1	ftp://ftp.ncbi.nlm.nih.gov/genomes/all/GCA/003/856/635/GCA_003856635.1_ASM385663v1
Escherichia coli	2009C-3133	19668	SAMN02991226	PRJNA218110	Proteobacteria	Gammaproteobacteria	GCA_001420955.1	5.51434	50.8264	chromosome:NZ_CP013025.1/CP013025.1; plasmid unnamed1:NZ_CP013024.1/CP013024.1; plasmid unnamed2:NZ_CP013026.1/CP013026.1; plasmid unnamed3:NZ_CP013027.1/CP013027.1	-	4	5860	5376	2015-10-30	2018-07-19	Complete Genome	ftp://ftp.ncbi.nlm.nih.gov/genomes/all/GCF/001/420/955/GCF_001420955.1_ASM142095v1	ftp://ftp.ncbi.nlm.nih.gov/genomes/all/GCA/001/420/955/GCA_001420955.1_ASM142095v1
Escherichia coli	2009C-3378	19668	SAMN09533786	PRJNA218110	Proteobacteria	Gammaproteobacteria	GCA_004010595.1	5.51639	50.4568	chromosome:NZ_CP034792.1/CP034792.1; plasmid p2009C-3378:NZ_CP034793.1/CP034793.1	-	2	5627	5228	2019-01-10	2019-01-12	Complete Genome	ftp://ftp.ncbi.nlm.nih.gov/genomes/all/GCF/004/010/595/GCF_004010595.1_ASM401059v1	ftp://ftp.ncbi.nlm.nih.gov/genomes/all/GCA/004/010/595/GCA_004010595.1_ASM401059v1
Escherichia coli	2009C-3554	19668	SAMN04531139	PRJNA218110	Proteobacteria	Gammaproteobacteria	GCA_004010575.1	5.67405	50.4492	chromosome:NZ_CP034803.1/CP034803.1; plasmid p2009C-3554-1:NZ_CP034804.1/CP034804.1; plasmid p2009C-3554-2:NZ_CP034805.1/CP034805.1	-	3	5847	5450	2019-01-10	2019-01-12	Complete Genome	ftp://ftp.ncbi.nlm.nih.gov/genomes/all/GCF/004/010/575/GCF_004010575.1_ASM401057v1	ftp://ftp.ncbi.nlm.nih.gov/genomes/all/GCA/004/010/575/GCA_004010575.1_ASM401057v1
Escherichia coli	2009C-4687	19668	SAMN04531170	PRJNA218110	Proteobacteria	Gammaproteobacteria	GCA_004010655.1	5.57476	50.4559	chromosome:NZ_CP034799.1/CP034799.1; plasmid p2009C-4687:NZ_CP034800.1/CP034800.1	-	2	5712	5304	2019-01-10	2019-01-12	Complete Genome	ftp://ftp.ncbi.nlm.nih.gov/genomes/all/GCF/004/010/655/GCF_004010655.1_ASM401065v1	ftp://ftp.ncbi.nlm.nih.gov/genomes/all/GCA/004/010/655/GCA_004010655.1_ASM401065v1
Escherichia coli	2009EL-2050	19668	SAMN07411306	PRJNA395587	Proteobacteria	Gammaproteobacteria	GCA_003418725.1	5.38151	50.5	-	PDAS01	257	5792	5306	2018-08-22	2018-09-01	Contig	ftp://ftp.ncbi.nlm.nih.gov/genomes/all/GCF/003/418/725/GCF_003418725.1_ASM341872v1	ftp://ftp.ncbi.nlm.nih.gov/genomes/all/GCA/003/418/725/GCA_003418725.1_ASM341872v1
Escherichia coli	2009EL-2071	19668	SAMN07411305	PRJNA395587	Proteobacteria	Gammaproteobacteria	GCA_003418805.1	5.29712	50.6	-	PDAT01	257	5710	5205	2018-08-22	2018-09-01	Contig	ftp://ftp.ncbi.nlm.nih.gov/genomes/all/GCF/003/418/805/GCF_003418805.1_ASM341880v1	ftp://ftp.ncbi.nlm.nih.gov/genomes/all/GCA/003/418/805/GCA_003418805.1_ASM341880v1
Escherichia coli	2010C-3142	19668	SAMN04505650	PRJNA218110	Proteobacteria	Gammaproteobacteria	GCA_004010695.1	5.57347	50.4559	chromosome:NZ_CP034801.1/CP034801.1; plasmid p2010C-3142:NZ_CP034802.1/CP034802.1	-	2	5711	5320	2019-01-10	2019-01-12	Complete Genome	ftp://ftp.ncbi.nlm.nih.gov/genomes/all/GCF/004/010/695/GCF_004010695.1_ASM401069v1	ftp://ftp.ncbi.nlm.nih.gov/genomes/all/GCA/004/010/695/GCA_004010695.1_ASM401069v1
Escherichia coli	2010C-3347	19668	SAMN04549845	PRJNA218110	Proteobacteria	Gammaproteobacteria	GCA_004010675.1	5.63393	50.4531	chromosome:NZ_CP034806.1/CP034806.1; plasmid p2010C-3347:NZ_CP034807.1/CP034807.1	-	2	5804	5422	2019-01-10	2019-01-12	Complete Genome	ftp://ftp.ncbi.nlm.nih.gov/genomes/all/GCF/004/010/675/GCF_004010675.1_ASM401067v1	ftp://ftp.ncbi.nlm.nih.gov/genomes/all/GCA/004/010/675/GCA_004010675.1_ASM401067v1
Escherichia coli	2011C-3911	19668	SAMN04851092	PRJNA218110	Proteobacteria	Gammaproteobacteria	GCA_001644725.1	4.98958	50.8849	chromosome:NZ_CP015240.1/CP015240.1; plasmid unnamed1:NZ_CP015239.1/CP015239.1	-	2	5154	4834	2016-05-16	2017-02-25	Complete Genome	ftp://ftp.ncbi.nlm.nih.gov/genomes/all/GCF/001/644/725/GCF_001644725.1_ASM164472v1	ftp://ftp.ncbi.nlm.nih.gov/genomes/all/GCA/001/644/725/GCA_001644725.1_ASM164472v1
Escherichia coli	2011C-4251	19668	SAMN08579577	PRJNA218110	Proteobacteria	Gammaproteobacteria	GCA_003018915.1	5.50809	50.6815	chromosome:NZ_CP027388.1/CP027388.1; plasmid unnamed:NZ_CP027389.1/CP027389.1	-	2	5892	5446	2018-03-26	2018-03-29	Complete Genome	ftp://ftp.ncbi.nlm.nih.gov/genomes/all/GCF/003/018/915/GCF_003018915.1_ASM301891v1	ftp://ftp.ncbi.nlm.nih.gov/genomes/all/GCA/003/018/915/GCA_003018915.1_ASM301891v1
Escherichia coli	2011C-4315	19668	SAMN04851094	PRJNA218110	Proteobacteria	Gammaproteobacteria	GCA_001645235.2	5.51865	50.7491	chromosome:NZ_CP024479.1/CP024479.1; plasmid unnamed1:NZ_CP024480.1/CP024480.1; plasmid unnamed2:NZ_CP024481.1/CP024481.1	-	3	5915	5508	2017-10-30	2018-08-28	Complete Genome	ftp://ftp.ncbi.nlm.nih.gov/genomes/all/GCF/001/645/235/GCF_001645235.2_ASM164523v2	ftp://ftp.ncbi.nlm.nih.gov/genomes/all/GCA/001/645/235/GCA_001645235.2_ASM164523v2
Escherichia coli	2011EL-1370-2	19668	SAMN02951658	PRJNA252850	Proteobacteria	Gammaproteobacteria	GCA_000770035.1	4.80875	50.5	-	JPUT01	287	5094	4618	2014-10-30	2017-02-23	Contig	ftp://ftp.ncbi.nlm.nih.gov/genomes/all/GCF/000/770/035/GCF_000770035.1_ASM77003v1	ftp://ftp.ncbi.nlm.nih.gov/genomes/all/GCA/000/770/035/GCA_000770035.1_ASM77003v1
Escherichia coli	2012C-4221	19668	SAMN08579578	PRJNA218110	Proteobacteria	Gammaproteobacteria	GCA_003018235.1	5.19465	50.4692	chromosome:NZ_CP027437.1/CP027437.1; plasmid unnamed1:NZ_CP027438.1/CP027438.1; plasmid unnamed2:NZ_CP027439.1/CP027439.1	-	3	5332	4931	2018-03-26	2018-03-29	Complete Genome	ftp://ftp.ncbi.nlm.nih.gov/genomes/all/GCF/003/018/235/GCF_003018235.1_ASM301823v1	ftp://ftp.ncbi.nlm.nih.gov/genomes/all/GCA/003/018/235/GCA_003018235.1_ASM301823v1
Escherichia coli	2012C-4227	19668	SAMN03952643	PRJNA218110	Proteobacteria	Gammaproteobacteria	GCA_001420935.1	5.37521	50.6135	chromosome:NZ_CP013029.1/CP013029.1; plasmid unnamed1:NZ_CP013028.1/CP013028.1; plasmid unnamed2:NZ_CP013030.1/CP013030.1	-	3	5534	4970	2015-10-30	2019-02-01	Complete Genome	ftp://ftp.ncbi.nlm.nih.gov/genomes/all/GCF/001/420/935/GCF_001420935.1_ASM142093v1	ftp://ftp.ncbi.nlm.nih.gov/genomes/all/GCA/001/420/935/GCA_001420935.1_ASM142093v1
Escherichia coli	2012C-4502	19668	SAMN08579579	PRJNA218110	Proteobacteria	Gammaproteobacteria	GCA_003018255.1	5.06638	50.9486	chromosome:NZ_CP027440.1/CP027440.1; plasmid unnamed:NZ_CP027441.1/CP027441.1	-	2	5273	4911	2018-03-26	2018-03-29	Complete Genome	ftp://ftp.ncbi.nlm.nih.gov/genomes/all/GCF/003/018/255/GCF_003018255.1_ASM301825v1	ftp://ftp.ncbi.nlm.nih.gov/genomes/all/GCA/003/018/255/GCA_003018255.1_ASM301825v1
Escherichia coli	2012C-4606	19668	SAMN04498549	PRJNA218110	Proteobacteria	Gammaproteobacteria	GCA_003018795.1	5.7258	50.6556	chromosome:NZ_CP027352.1/CP027352.1; plasmid unnamed1:NZ_CP027353.1/CP027353.1; plasmid unnamed2:NZ_CP027354.1/CP027354.1	-	3	6213	5684	2018-03-26	2018-03-29	Complete Genome	ftp://ftp.ncbi.nlm.nih.gov/genomes/all/GCF/003/018/795/GCF_003018795.1_ASM301879v1	ftp://ftp.ncbi.nlm.nih.gov/genomes/all/GCA/003/018/795/GCA_003018795.1_ASM301879v1
Escherichia coli	2012EL-2448	19668	SAMN08579603	PRJNA218110	Proteobacteria	Gammaproteobacteria	GCA_003018615.1	5.27229	50.8	chromosome:NZ_CP027586.1/CP027586.1	-	1	5610	5122	2018-03-26	2018-03-29	Complete Genome	ftp://ftp.ncbi.nlm.nih.gov/genomes/all/GCF/003/018/615/GCF_003018615.1_ASM301861v1	ftp://ftp.ncbi.nlm.nih.gov/genomes/all/GCA/003/018/615/GCA_003018615.1_ASM301861v1
Escherichia coli	2013C-3033	19668	SAMN08579559	PRJNA218110	Proteobacteria	Gammaproteobacteria	GCA_003017765.1	5.55387	50.7977	chromosome:NZ_CP027323.1/CP027323.1; plasmid unnamed:NZ_CP027324.1/CP027324.1	-	2	5903	5484	2018-03-26	2018-03-29	Complete Genome	ftp://ftp.ncbi.nlm.nih.gov/genomes/all/GCF/003/017/765/GCF_003017765.1_ASM301776v1	ftp://ftp.ncbi.nlm.nih.gov/genomes/all/GCA/003/017/765/GCA_003017765.1_ASM301776v1
Escherichia coli	2013C-3181	19668	SAMN02991250	PRJNA218110	Proteobacteria	Gammaproteobacteria	GCA_003018655.1	5.16795	50.8	chromosome:NZ_CP027312.1/CP027312.1	-	1	5349	4959	2018-03-26	2018-03-29	Complete Genome	ftp://ftp.ncbi.nlm.nih.gov/genomes/all/GCF/003/018/655/GCF_003018655.1_ASM301865v1	ftp://ftp.ncbi.nlm.nih.gov/genomes/all/GCA/003/018/655/GCA_003018655.1_ASM301865v1
Escherichia coli	2013C-3250	19668	SAMN04498485	PRJNA218110	Proteobacteria	Gammaproteobacteria	GCA_003018875.1	5.68198	50.6588	chromosome:NZ_CP027380.1/CP027380.1; plasmid unnamed1:NZ_CP027381.1/CP027381.1; plasmid unnamed2:NZ_CP027382.1/CP027382.1; plasmid unnamed3:NZ_CP027383.1/CP027383.1; plasmid unnamed4:NZ_CP027384.1/CP027384.1; plasmid unnamed5:NZ_CP027385.1/CP027385.1	-	6	6154	5609	2018-03-26	2018-03-29	Complete Genome	ftp://ftp.ncbi.nlm.nih.gov/genomes/all/GCF/003/018/875/GCF_003018875.1_ASM301887v1	ftp://ftp.ncbi.nlm.nih.gov/genomes/all/GCA/003/018/875/GCA_003018875.1_ASM301887v1
Escherichia coli	2013C-3252	19668	SAMN02991246	PRJNA218110	Proteobacteria	Gammaproteobacteria	GCA_003018055.1	5.82329	50.5893	chromosome:NZ_CP027442.1/CP027442.1; plasmid unnamed1:NZ_CP027443.1/CP027443.1; plasmid unnamed2:NZ_CP027444.1/CP027444.1	-	3	6364	5842	2018-03-26	2018-03-29	Complete Genome	ftp://ftp.ncbi.nlm.nih.gov/genomes/all/GCF/003/018/055/GCF_003018055.1_ASM301805v1	ftp://ftp.ncbi.nlm.nih.gov/genomes/all/GCA/003/018/055/GCA_003018055.1_ASM301805v1
Escherichia coli	2013C-3264	19668	SAMN02991245	PRJNA218110	Proteobacteria	Gammaproteobacteria	GCA_003019155.1	5.5875	50.5711	chromosome:NZ_CP027544.1/CP027544.1; plasmid unnamed:NZ_CP027545.1/CP027545.1	-	2	6047	5415	2018-03-26	2018-03-29	Complete Genome	ftp://ftp.ncbi.nlm.nih.gov/genomes/all/GCF/003/019/155/GCF_003019155.1_ASM301915v1	ftp://ftp.ncbi.nlm.nih.gov/genomes/all/GCA/003/019/155/GCA_003019155.1_ASM301915v1
Escherichia coli	2013C-3277	19668	SAMN02991240	PRJNA218110	Proteobacteria	Gammaproteobacteria	GCA_003018715.1	5.68747	50.6453	chromosome:NZ_CP027331.1/CP027331.1; plasmid unnamed1:NZ_CP027332.1/CP027332.1; plasmid unnamed2:NZ_CP027333.1/CP027333.1; plasmid unnamed3:NZ_CP027334.1/CP027334.1	-	4	6150	5473	2018-03-26	2018-03-29	Complete Genome	ftp://ftp.ncbi.nlm.nih.gov/genomes/all/GCF/003/018/715/GCF_003018715.1_ASM301871v1	ftp://ftp.ncbi.nlm.nih.gov/genomes/all/GCA/003/018/715/GCA_003018715.1_ASM301871v1
Escherichia coli	2013C-3342	19668	SAMN08579610	PRJNA218110	Proteobacteria	Gammaproteobacteria	GCA_003019215.1	5.556	50.6024	chromosome:NZ_CP027766.1/CP027766.1; plasmid unnamed:NZ_CP027767.1/CP027767.1	-	2	5997	5494	2018-03-26	2018-03-29	Complete Genome	ftp://ftp.ncbi.nlm.nih.gov/genomes/all/GCF/003/019/215/GCF_003019215.1_ASM301921v1	ftp://ftp.ncbi.nlm.nih.gov/genomes/all/GCA/003/019/215/GCA_003019215.1_ASM301921v1
Escherichia coli	2013C-3492	19668	SAMN08579580	PRJNA218110	Proteobacteria	Gammaproteobacteria	GCA_003018075.1	5.27037	50.6662	chromosome:NZ_CP027445.1/CP027445.1; plasmid unnamed:NZ_CP027446.1/CP027446.1	-	2	5634	4973	2018-03-26	2018-03-29	Complete Genome	ftp://ftp.ncbi.nlm.nih.gov/genomes/all/GCF/003/018/075/GCF_003018075.1_ASM301807v1	ftp://ftp.ncbi.nlm.nih.gov/genomes/all/GCA/003/018/075/GCA_003018075.1_ASM301807v1
Escherichia coli	2013C-3513	19668	SAMN08579595	PRJNA218110	Proteobacteria	Gammaproteobacteria	GCA_003018315.1	5.74611	50.557	chromosome:NZ_CP027555.1/CP027555.1; plasmid unnamed1:NZ_CP027554.1/CP027554.1; plasmid unnamed2:NZ_CP027556.1/CP027556.1	-	3	6286	5705	2018-03-26	2018-07-22	Complete Genome	ftp://ftp.ncbi.nlm.nih.gov/genomes/all/GCF/003/018/315/GCF_003018315.1_ASM301831v1	ftp://ftp.ncbi.nlm.nih.gov/genomes/all/GCA/003/018/315/GCA_003018315.1_ASM301831v1
Escherichia coli	2013C-4081	19668	SAMN04558451	PRJNA218110	Proteobacteria	Gammaproteobacteria	GCA_003018535.1	5.6345	50.4585	chromosome:NZ_CP027573.1/CP027573.1; plasmid unnamed1:NZ_CP027574.1/CP027574.1; plasmid unnamed2:NZ_CP027575.1/CP027575.1; plasmid unnamed3:NZ_CP027576.1/CP027576.1	-	4	6095	5584	2018-03-26	2018-03-29	Complete Genome	ftp://ftp.ncbi.nlm.nih.gov/genomes/all/GCF/003/018/535/GCF_003018535.1_ASM301853v1	ftp://ftp.ncbi.nlm.nih.gov/genomes/all/GCA/003/018/535/GCA_003018535.1_ASM301853v1
Escherichia coli	2013C-4187	19668	SAMN08579590	PRJNA218110	Proteobacteria	Gammaproteobacteria	GCA_003019175.1	5.6053	50.6507	chromosome:NZ_CP027546.1/CP027546.1; plasmid unnamed:NZ_CP027547.1/CP027547.1	-	2	6038	5536	2018-03-26	2018-03-29	Complete Genome	ftp://ftp.ncbi.nlm.nih.gov/genomes/all/GCF/003/019/175/GCF_003019175.1_ASM301917v1	ftp://ftp.ncbi.nlm.nih.gov/genomes/all/GCA/003/019/175/GCA_003019175.1_ASM301917v1
Escherichia coli	2013C-4225	19668	SAMN08579596	PRJNA218110	Proteobacteria	Gammaproteobacteria	GCA_003018555.1	5.73416	50.6511	chromosome:NZ_CP027577.1/CP027577.1; plasmid unnamed:NZ_CP027578.1/CP027578.1	-	2	6218	5714	2018-03-26	2018-03-29	Complete Genome	ftp://ftp.ncbi.nlm.nih.gov/genomes/all/GCF/003/018/555/GCF_003018555.1_ASM301855v1	ftp://ftp.ncbi.nlm.nih.gov/genomes/all/GCA/003/018/555/GCA_003018555.1_ASM301855v1
Escherichia coli	2013C-4282	19668	SAMN08579597	PRJNA218110	Proteobacteria	Gammaproteobacteria	GCA_003018335.1	5.20341	50.4853	chromosome:NZ_CP027579.1/CP027579.1; plasmid unnamed1:NZ_CP027580.1/CP027580.1; plasmid unnamed2:NZ_CP027581.1/CP027581.1	-	3	5301	4943	2018-03-26	2018-03-29	Complete Genome	ftp://ftp.ncbi.nlm.nih.gov/genomes/all/GCF/003/018/335/GCF_003018335.1_ASM301833v1	ftp://ftp.ncbi.nlm.nih.gov/genomes/all/GCA/003/018/335/GCA_003018335.1_ASM301833v1
Escherichia coli	2013C-4361	19668	SAMN04516926	PRJNA218110	Proteobacteria	Gammaproteobacteria	GCA_003017975.1	5.38846	50.5908	chromosome:NZ_CP027347.1/CP027347.1; plasmid unnamed:NZ_CP027348.1/CP027348.1	-	2	5736	5204	2018-03-26	2018-03-29	Complete Genome	ftp://ftp.ncbi.nlm.nih.gov/genomes/all/GCF/003/017/975/GCF_003017975.1_ASM301797v1	ftp://ftp.ncbi.nlm.nih.gov/genomes/all/GCA/003/017/975/GCA_003017975.1_ASM301797v1
Escherichia coli	2013C-4390	19668	SAMN08579567	PRJNA218110	Proteobacteria	Gammaproteobacteria	GCA_003018955.1	5.50111	50.7348	chromosome:CP027484.1; plasmid unnamed:CP027485.1	-	2	-	-	2018-03-26	2018-03-26	Complete Genome	-	ftp://ftp.ncbi.nlm.nih.gov/genomes/all/GCA/003/018/955/GCA_003018955.1_ASM301895v1
Escherichia coli	2013C-4404	19668	SAMN08579575	PRJNA218110	Proteobacteria	Gammaproteobacteria	GCA_003018015.1	5.29796	50.7918	chromosome:CP027376.1; plasmid unnamed1:CP027377.1; plasmid unnamed2:CP027378.1; plasmid unnamed3:CP027379.1	-	4	-	-	2018-03-26	2018-03-26	Complete Genome	-	ftp://ftp.ncbi.nlm.nih.gov/genomes/all/GCA/003/018/015/GCA_003018015.1_ASM301801v1
Escherichia coli	2013C-4465	19668	SAMN04851091	PRJNA218110	Proteobacteria	Gammaproteobacteria	GCA_001644745.1	5.49497	50.382	chromosome:NZ_CP015241.1/CP015241.1; plasmid unnamed1:NZ_CP015242.1/CP015242.1	-	2	5756	5333	2016-05-16	2017-02-25	Complete Genome	ftp://ftp.ncbi.nlm.nih.gov/genomes/all/GCF/001/644/745/GCF_001644745.1_ASM164474v1	ftp://ftp.ncbi.nlm.nih.gov/genomes/all/GCA/001/644/745/GCA_001644745.1_ASM164474v1
Escherichia coli	2013C-4538	19668	SAMN08579598	PRJNA218110	Proteobacteria	Gammaproteobacteria	GCA_003018575.1	5.76877	50.651	chromosome:NZ_CP027582.1/CP027582.1; plasmid unnamed:NZ_CP027583.1/CP027583.1	-	2	6239	5745	2018-03-26	2018-03-29	Complete Genome	ftp://ftp.ncbi.nlm.nih.gov/genomes/all/GCF/003/018/575/GCF_003018575.1_ASM301857v1	ftp://ftp.ncbi.nlm.nih.gov/genomes/all/GCA/003/018/575/GCA_003018575.1_ASM301857v1
Escherichia coli	2013C-4830	19668	SAMN08579560	PRJNA218110	Proteobacteria	Gammaproteobacteria	GCA_003017805.1	5.30352	50.6553	chromosome:NZ_CP027325.1/CP027325.1; plasmid unnamed1:NZ_CP027326.1/CP027326.1; plasmid unnamed2:NZ_CP027327.1/CP027327.1	-	3	5678	4992	2018-03-26	2018-03-29	Complete Genome	ftp://ftp.ncbi.nlm.nih.gov/genomes/all/GCF/003/017/805/GCF_003017805.1_ASM301780v1	ftp://ftp.ncbi.nlm.nih.gov/genomes/all/GCA/003/017/805/GCA_003017805.1_ASM301780v1
Escherichia coli	2013C-4974	19668	SAMN08579604	PRJNA218110	Proteobacteria	Gammaproteobacteria	GCA_003018375.1	5.29367	50.6901	chromosome:NZ_CP027587.1/CP027587.1; plasmid unnamed:NZ_CP027588.1/CP027588.1	-	2	5675	5026	2018-03-26	2018-03-29	Complete Genome	ftp://ftp.ncbi.nlm.nih.gov/genomes/all/GCF/003/018/375/GCF_003018375.1_ASM301837v1	ftp://ftp.ncbi.nlm.nih.gov/genomes/all/GCA/003/018/375/GCA_003018375.1_ASM301837v1
Escherichia coli	2013C-4991	19668	SAMN08579568	PRJNA218110	Proteobacteria	Gammaproteobacteria	GCA_003018815.1	5.68043	50.467	chromosome:NZ_CP027355.1/CP027355.1; plasmid unnamed1:NZ_CP027356.1/CP027356.1; plasmid unnamed2:NZ_CP027357.1/CP027357.1; plasmid unnamed3:NZ_CP027358.1/CP027358.1	-	4	6146	5574	2018-03-26	2018-03-29	Complete Genome	ftp://ftp.ncbi.nlm.nih.gov/genomes/all/GCF/003/018/815/GCF_003018815.1_ASM301881v1	ftp://ftp.ncbi.nlm.nih.gov/genomes/all/GCA/003/018/815/GCA_003018815.1_ASM301881v1
Escherichia coli	2014C-3003	19668	SAMN08579600	PRJNA218110	Proteobacteria	Gammaproteobacteria	GCA_003018595.1	5.45659	50.686	chromosome:CP027672.1; plasmid unnamed1:CP027673.1; plasmid unnamed2:CP027674.1	-	3	-	-	2018-03-26	2018-03-26	Complete Genome	-	ftp://ftp.ncbi.nlm.nih.gov/genomes/all/GCA/003/018/595/GCA_003018595.1_ASM301859v1
Escherichia coli	2014C-3011	19668	SAMN08579605	PRJNA218110	Proteobacteria	Gammaproteobacteria	GCA_003018395.1	5.35374	50.5503	chromosome:NZ_CP027591.1/CP027591.1; plasmid unnamed1:NZ_CP027589.1/CP027589.1; plasmid unnamed2:NZ_CP027590.1/CP027590.1; plasmid unnamed3:NZ_CP027592.1/CP027592.1	-	4	5846	5187	2018-03-26	2018-03-29	Complete Genome	ftp://ftp.ncbi.nlm.nih.gov/genomes/all/GCF/003/018/395/GCF_003018395.1_ASM301839v1	ftp://ftp.ncbi.nlm.nih.gov/genomes/all/GCA/003/018/395/GCA_003018395.1_ASM301839v1
Escherichia coli	2014C-3050	19668	SAMN03569438	PRJNA218110	Proteobacteria	Gammaproteobacteria	GCA_003018135.1	5.75322	50.6475	chromosome:NZ_CP027472.1/CP027472.1; plasmid unnamed:NZ_CP027473.1/CP027473.1	-	2	6238	5662	2018-03-26	2018-03-29	Complete Genome	ftp://ftp.ncbi.nlm.nih.gov/genomes/all/GCF/003/018/135/GCF_003018135.1_ASM301813v1	ftp://ftp.ncbi.nlm.nih.gov/genomes/all/GCA/003/018/135/GCA_003018135.1_ASM301813v1
Escherichia coli	2014C-3051	19668	SAMN08579564	PRJNA218110	Proteobacteria	Gammaproteobacteria	GCA_003017915.1	5.69012	50.6479	chromosome:NZ_CP027338.1/CP027338.1; plasmid unnamed:NZ_CP027339.1/CP027339.1	-	2	6153	5545	2018-03-26	2018-03-29	Complete Genome	ftp://ftp.ncbi.nlm.nih.gov/genomes/all/GCF/003/017/915/GCF_003017915.1_ASM301791v1	ftp://ftp.ncbi.nlm.nih.gov/genomes/all/GCA/003/017/915/GCA_003017915.1_ASM301791v1
Escherichia coli	2014C-3057	19668	SAMN08579576	PRJNA218110	Proteobacteria	Gammaproteobacteria	GCA_003018895.1	5.70043	50.6475	chromosome:NZ_CP027387.1/CP027387.1; plasmid unnamed:NZ_CP027386.1/CP027386.1	-	2	6192	5696	2018-03-26	2018-03-29	Complete Genome	ftp://ftp.ncbi.nlm.nih.gov/genomes/all/GCF/003/018/895/GCF_003018895.1_ASM301889v1	ftp://ftp.ncbi.nlm.nih.gov/genomes/all/GCA/003/018/895/GCA_003018895.1_ASM301889v1
Escherichia coli	2014C-3061	19668	SAMN08579591	PRJNA218110	Proteobacteria	Gammaproteobacteria	GCA_003018155.1	5.39805	50.5704	chromosome:NZ_CP027548.1/CP027548.1; plasmid unnamed:NZ_CP027549.1/CP027549.1	-	2	5797	5234	2018-03-26	2018-03-29	Complete Genome	ftp://ftp.ncbi.nlm.nih.gov/genomes/all/GCF/003/018/155/GCF_003018155.1_ASM301815v1	ftp://ftp.ncbi.nlm.nih.gov/genomes/all/GCA/003/018/155/GCA_003018155.1_ASM301815v1
Escherichia coli	2014C-3075	19668	SAMN08579581	PRJNA218110	Proteobacteria	Gammaproteobacteria	GCA_003019035.1	5.33947	50.5944	chromosome:NZ_CP027447.1/CP027447.1; plasmid unnamed:NZ_CP027448.1/CP027448.1	-	2	5491	5160	2018-03-26	2018-03-29	Complete Genome	ftp://ftp.ncbi.nlm.nih.gov/genomes/all/GCF/003/019/035/GCF_003019035.1_ASM301903v1	ftp://ftp.ncbi.nlm.nih.gov/genomes/all/GCA/003/019/035/GCA_003019035.1_ASM301903v1
Escherichia coli	2014C-3097	19668	SAMN08579582	PRJNA218110	Proteobacteria	Gammaproteobacteria	GCA_003018275.1	5.28574	50.7828	chromosome:NZ_CP027449.1/CP027449.1; plasmid unnamed1:NZ_CP027450.1/CP027450.1; plasmid unnamed2:NZ_CP027451.1/CP027451.1	-	3	5544	5119	2018-03-26	2018-03-29	Complete Genome	ftp://ftp.ncbi.nlm.nih.gov/genomes/all/GCF/003/018/275/GCF_003018275.1_ASM301827v1	ftp://ftp.ncbi.nlm.nih.gov/genomes/all/GCA/003/018/275/GCA_003018275.1_ASM301827v1
Escherichia coli	2014C-3307	19668	SAMN08579572	PRJNA218110	Proteobacteria	Gammaproteobacteria	GCA_003017995.1	5.25178	50.7566	chromosome:NZ_CP027368.1/CP027368.1; plasmid unnamed1:NZ_CP027369.1/CP027369.1; plasmid unnamed2:NZ_CP027370.1/CP027370.1	-	3	5514	5046	2018-03-26	2018-03-29	Complete Genome	ftp://ftp.ncbi.nlm.nih.gov/genomes/all/GCF/003/017/995/GCF_003017995.1_ASM301799v1	ftp://ftp.ncbi.nlm.nih.gov/genomes/all/GCA/003/017/995/GCA_003017995.1_ASM301799v1
Escherichia coli	2014C-3338	19668	SAMN08579583	PRJNA218110	Proteobacteria	Gammaproteobacteria	GCA_003018095.1	4.95862	50.8517	chromosome:NZ_CP027452.1/CP027452.1; plasmid unnamed:NZ_CP027453.1/CP027453.1	-	2	5155	4755	2018-03-26	2018-03-29	Complete Genome	ftp://ftp.ncbi.nlm.nih.gov/genomes/all/GCF/003/018/095/GCF_003018095.1_ASM301809v1	ftp://ftp.ncbi.nlm.nih.gov/genomes/all/GCA/003/018/095/GCA_003018095.1_ASM301809v1
Escherichia coli	2014C-3599	19668	SAMN03098208	PRJNA218110	Proteobacteria	Gammaproteobacteria	GCA_003018935.1	5.48375	50.6329	chromosome:NZ_CP027435.1/CP027435.1; plasmid unnamed:NZ_CP027436.1/CP027436.1	-	2	5837	5344	2018-03-26	2018-03-29	Complete Genome	ftp://ftp.ncbi.nlm.nih.gov/genomes/all/GCF/003/018/935/GCF_003018935.1_ASM301893v1	ftp://ftp.ncbi.nlm.nih.gov/genomes/all/GCA/003/018/935/GCA_003018935.1_ASM301893v1
Escherichia coli	2014C-3655	19668	SAMN03098211	PRJNA218110	Proteobacteria	Gammaproteobacteria	GCA_003018775.1	5.53965	50.6316	chromosome:NZ_CP027351.1/CP027351.1; plasmid unnamed:NZ_CP027350.1/CP027350.1	-	2	5904	5363	2018-03-26	2018-03-29	Complete Genome	ftp://ftp.ncbi.nlm.nih.gov/genomes/all/GCF/003/018/775/GCF_003018775.1_ASM301877v1	ftp://ftp.ncbi.nlm.nih.gov/genomes/all/GCA/003/018/775/GCA_003018775.1_ASM301877v1
Escherichia coli	2014C-3946	19668	SAMN03024518	PRJNA218110	Proteobacteria	Gammaproteobacteria	GCA_003017955.1	5.30526	50.6144	chromosome:NZ_CP027344.1/CP027344.1; plasmid unnamed1:NZ_CP027345.1/CP027345.1; plasmid unnamed2:NZ_CP027346.1/CP027346.1	-	3	5382	4773	2018-03-26	2019-04-03	Complete Genome	ftp://ftp.ncbi.nlm.nih.gov/genomes/all/GCF/003/017/955/GCF_003017955.1_ASM301795v1	ftp://ftp.ncbi.nlm.nih.gov/genomes/all/GCA/003/017/955/GCA_003017955.1_ASM301795v1
Escherichia coli	2014C-4135	19668	SAMN08579556	PRJNA218110	Proteobacteria	Gammaproteobacteria	GCA_003017615.1	5.08249	50.7895	chromosome:NZ_CP027310.1/CP027310.1; plasmid unnamed:NZ_CP027311.1/CP027311.1	-	2	5241	4786	2018-03-26	2018-03-29	Complete Genome	ftp://ftp.ncbi.nlm.nih.gov/genomes/all/GCF/003/017/615/GCF_003017615.1_ASM301761v1	ftp://ftp.ncbi.nlm.nih.gov/genomes/all/GCA/003/017/615/GCA_003017615.1_ASM301761v1
Escherichia coli	2014C-4423	19668	SAMN08579584	PRJNA218110	Proteobacteria	Gammaproteobacteria	GCA_003019055.1	5.49186	50.5508	chromosome:NZ_CP027454.1/CP027454.1; plasmid unnamed1:NZ_CP027455.1/CP027455.1; plasmid unnamed2:NZ_CP027456.1/CP027456.1	-	3	5885	5349	2018-03-26	2018-03-29	Complete Genome	ftp://ftp.ncbi.nlm.nih.gov/genomes/all/GCF/003/019/055/GCF_003019055.1_ASM301905v1	ftp://ftp.ncbi.nlm.nih.gov/genomes/all/GCA/003/019/055/GCA_003019055.1_ASM301905v1
Escherichia coli	2014C-4587	19668	SAMN08579566	PRJNA218110	Proteobacteria	Gammaproteobacteria	GCA_003018755.1	5.17157	50.7644	chromosome:NZ_CP027342.1/CP027342.1; plasmid unnamed:NZ_CP027343.1/CP027343.1	-	2	5388	5020	2018-03-26	2018-03-29	Complete Genome	ftp://ftp.ncbi.nlm.nih.gov/genomes/all/GCF/003/018/755/GCF_003018755.1_ASM301875v1	ftp://ftp.ncbi.nlm.nih.gov/genomes/all/GCA/003/018/755/GCA_003018755.1_ASM301875v1
Escherichia coli	2014C-4705	19668	SAMN08579592	PRJNA218110	Proteobacteria	Gammaproteobacteria	GCA_003019195.1	5.45599	50.6395	chromosome:CP027640.1; plasmid unnamed:CP027641.1	-	2	-	-	2018-03-26	2018-03-26	Complete Genome	-	ftp://ftp.ncbi.nlm.nih.gov/genomes/all/GCA/003/019/195/GCA_003019195.1_ASM301919v1
Escherichia coli	2015C-3101	19668	SAMN08579554	PRJNA218110	Proteobacteria	Gammaproteobacteria	GCA_003017455.1	5.43421	50.5631	chromosome:NZ_CP027221.1/CP027221.1; plasmid unnamed1:NZ_CP027222.1/CP027222.1; plasmid unnamed2:NZ_CP027223.1/CP027223.1	-	3	5815	5294	2018-03-26	2018-03-29	Complete Genome	ftp://ftp.ncbi.nlm.nih.gov/genomes/all/GCF/003/017/455/GCF_003017455.1_ASM301745v1	ftp://ftp.ncbi.nlm.nih.gov/genomes/all/GCA/003/017/455/GCA_003017455.1_ASM301745v1
Escherichia coli	2015C-3107	19668	SAMN08579558	PRJNA218110	Proteobacteria	Gammaproteobacteria	GCA_003018695.1	5.47021	50.6341	chromosome:NZ_CP027317.1/CP027317.1; plasmid unnamed:NZ_CP027318.1/CP027318.1	-	2	5814	5295	2018-03-26	2018-03-29	Complete Genome	ftp://ftp.ncbi.nlm.nih.gov/genomes/all/GCF/003/018/695/GCF_003018695.1_ASM301869v1	ftp://ftp.ncbi.nlm.nih.gov/genomes/all/GCA/003/018/695/GCA_003018695.1_ASM301869v1
Escherichia coli	2015C-3108	19668	SAMN08579555	PRJNA218110	Proteobacteria	Gammaproteobacteria	GCA_003017555.1	5.52183	50.6382	chromosome:NZ_CP027307.1/CP027307.1; plasmid unnamed1:NZ_CP027308.1/CP027308.1; plasmid unnamed2:NZ_CP027309.1/CP027309.1	-	3	5936	5432	2018-03-26	2018-03-29	Complete Genome	ftp://ftp.ncbi.nlm.nih.gov/genomes/all/GCF/003/017/555/GCF_003017555.1_ASM301755v1	ftp://ftp.ncbi.nlm.nih.gov/genomes/all/GCA/003/017/555/GCA_003017555.1_ASM301755v1
Escherichia coli	2015C-3121	19668	SAMN08579565	PRJNA218110	Proteobacteria	Gammaproteobacteria	GCA_003017935.1	5.47077	50.781	chromosome:NZ_CP027340.1/CP027340.1; plasmid unnamed:NZ_CP027341.1/CP027341.1	-	2	5978	5312	2018-03-26	2018-03-29	Complete Genome	ftp://ftp.ncbi.nlm.nih.gov/genomes/all/GCF/003/017/935/GCF_003017935.1_ASM301793v1	ftp://ftp.ncbi.nlm.nih.gov/genomes/all/GCA/003/017/935/GCA_003017935.1_ASM301793v1
Escherichia coli	2015C-3125	19668	SAMN08579601	PRJNA218110	Proteobacteria	Gammaproteobacteria	GCA_003019235.1	5.60446	50.6498	chromosome:NZ_CP027763.1/CP027763.1; plasmid unnamed1:NZ_CP027764.1/CP027764.1; plasmid unnamed2:NZ_CP027765.1/CP027765.1	-	3	5724	5096	2018-03-26	2019-04-03	Complete Genome	ftp://ftp.ncbi.nlm.nih.gov/genomes/all/GCF/003/019/235/GCF_003019235.1_ASM301923v1	ftp://ftp.ncbi.nlm.nih.gov/genomes/all/GCA/003/019/235/GCA_003019235.1_ASM301923v1
Escherichia coli	2015C-3163	19668	SAMN08579553	PRJNA218110	Proteobacteria	Gammaproteobacteria	GCA_003017375.1	5.59429	50.6495	chromosome:NZ_CP027219.1/CP027219.1; plasmid unnamed:NZ_CP027220.1/CP027220.1	-	2	6034	5578	2018-03-26	2018-03-29	Complete Genome	ftp://ftp.ncbi.nlm.nih.gov/genomes/all/GCF/003/017/375/GCF_003017375.1_ASM301737v1	ftp://ftp.ncbi.nlm.nih.gov/genomes/all/GCA/003/017/375/GCA_003017375.1_ASM301737v1
Escherichia coli	2015C-3905	19668	SAMN08579573	PRJNA218110	Proteobacteria	Gammaproteobacteria	GCA_003018215.1	5.07705	50.8551	chromosome:NZ_CP027371.1/CP027371.1; plasmid unnamed:NZ_CP027372.1/CP027372.1	-	2	5283	4910	2018-03-26	2018-03-29	Complete Genome	ftp://ftp.ncbi.nlm.nih.gov/genomes/all/GCF/003/018/215/GCF_003018215.1_ASM301821v1	ftp://ftp.ncbi.nlm.nih.gov/genomes/all/GCA/003/018/215/GCA_003018215.1_ASM301821v1
Escherichia coli	2015C-4136CT1	19668	SAMN08579593	PRJNA218110	Proteobacteria	Gammaproteobacteria	GCA_003018475.1	4.99973	50.6284	chromosome:NZ_CP027550.1/CP027550.1; plasmid unnamed:NZ_CP027551.1/CP027551.1	-	2	5289	4813	2018-03-26	2018-03-29	Complete Genome	ftp://ftp.ncbi.nlm.nih.gov/genomes/all/GCF/003/018/475/GCF_003018475.1_ASM301847v1	ftp://ftp.ncbi.nlm.nih.gov/genomes/all/GCA/003/018/475/GCA_003018475.1_ASM301847v1
Escherichia coli	2015C-4498	19668	SAMN08579594	PRJNA218110	Proteobacteria	Gammaproteobacteria	GCA_003018495.1	5.5015	50.6024	chromosome:NZ_CP027552.1/CP027552.1; plasmid unnamed:NZ_CP027553.1/CP027553.1	-	2	5918	5371	2018-03-26	2018-03-29	Complete Genome	ftp://ftp.ncbi.nlm.nih.gov/genomes/all/GCF/003/018/495/GCF_003018495.1_ASM301849v1	ftp://ftp.ncbi.nlm.nih.gov/genomes/all/GCA/003/018/495/GCA_003018495.1_ASM301849v1
Escherichia coli	2015C-4944	19668	SAMN04482320	PRJNA218110	Proteobacteria	Gammaproteobacteria	GCA_003018035.1	5.90147	50.6532	chromosome:NZ_CP027390.1/CP027390.1; plasmid unnamed:NZ_CP027391.1/CP027391.1	-	2	6457	5942	2018-03-26	2018-03-29	Complete Genome	ftp://ftp.ncbi.nlm.nih.gov/genomes/all/GCF/003/018/035/GCF_003018035.1_ASM301803v1	ftp://ftp.ncbi.nlm.nih.gov/genomes/all/GCA/003/018/035/GCA_003018035.1_ASM301803v1
Escherichia coli	2016C-3878	19668	SAMN05468123	PRJNA335991	Proteobacteria	Gammaproteobacteria	GCA_003204955.1	5.27234	50.4265	chromosome:NZ_CP029747.1/CP029747.1; plasmid pMCR1-PA:NZ_CP029748.1/CP029748.1	-	2	5412	5068	2018-06-10	2018-06-16	Complete Genome	ftp://ftp.ncbi.nlm.nih.gov/genomes/all/GCF/003/204/955/GCF_003204955.1_ASM320495v1	ftp://ftp.ncbi.nlm.nih.gov/genomes/all/GCA/003/204/955/GCA_003204955.1_ASM320495v1
Escherichia coli	2017C-4109	19668	SAMN09534373	PRJNA218110	Proteobacteria	Gammaproteobacteria	GCA_003308955.1	5.53786	50.3688	chromosome:NZ_CP030767.1/CP030767.1; plasmid p2017C-4109:NZ_CP030765.1/CP030765.1; plasmid pMCR-1:NZ_CP030766.1/CP030766.1	-	3	5729	5322	2018-07-10	2018-10-11	Complete Genome	ftp://ftp.ncbi.nlm.nih.gov/genomes/all/GCF/003/308/955/GCF_003308955.1_ASM330895v1	ftp://ftp.ncbi.nlm.nih.gov/genomes/all/GCA/003/308/955/GCA_003308955.1_ASM330895v1
Escherichia coli	2017C-4173W12	19668	SAMN09534372	PRJNA218110	Proteobacteria	Gammaproteobacteria	GCA_003308975.1	5.47712	50.7058	chromosome:NZ_CP030768.1/CP030768.1; plasmid p2017C-4173W12:NZ_CP030770.1/CP030770.1; plasmid pMCR-1_2017C-4173W12:NZ_CP030769.1/CP030769.1	-	3	5805	5422	2018-07-10	2018-07-15	Complete Genome	ftp://ftp.ncbi.nlm.nih.gov/genomes/all/GCF/003/308/975/GCF_003308975.1_ASM330897v1	ftp://ftp.ncbi.nlm.nih.gov/genomes/all/GCA/003/308/975/GCA_003308975.1_ASM330897v1
Escherichia coli	203740	19668	SAMN08161275	PRJNA421191	Proteobacteria	Gammaproteobacteria	GCA_003956225.1	5.03871	50.7122	chromosome:NZ_CP025913.1/CP025913.1; plasmid p203740_35:NZ_CP025915.1/CP025915.1; plasmid p203740_80:NZ_CP025914.1/CP025914.1	-	3	5037	4622	2018-12-19	2018-12-26	Complete Genome	ftp://ftp.ncbi.nlm.nih.gov/genomes/all/GCF/003/956/225/GCF_003956225.1_ASM395622v1	ftp://ftp.ncbi.nlm.nih.gov/genomes/all/GCA/003/956/225/GCA_003956225.1_ASM395622v1
Escherichia coli	204446	19668	SAMN08161280	PRJNA421191	Proteobacteria	Gammaproteobacteria	GCA_003956205.1	5.33568	50.735	chromosome:NZ_CP025910.1/CP025910.1; plasmid p204446_146:NZ_CP025911.1/CP025911.1; plasmid p204446_92:NZ_CP025912.1/CP025912.1	-	3	5393	5056	2018-12-19	2018-12-26	Complete Genome	ftp://ftp.ncbi.nlm.nih.gov/genomes/all/GCF/003/956/205/GCF_003956205.1_ASM395620v1	ftp://ftp.ncbi.nlm.nih.gov/genomes/all/GCA/003/956/205/GCA_003956205.1_ASM395620v1
Escherichia coli	20Ec-P-124	19668	SAMD00056130	PRJDB5007	Proteobacteria	Gammaproteobacteria	GCA_002357915.1	5.3797	50.5573	chromosome:NZ_AP017610.1/AP017610.1; plasmid pMRY16-002_1:NZ_AP017611.1/AP017611.1; plasmid pMRY16-002_2:NZ_AP017612.1/AP017612.1; plasmid pMRY16-002_3:NZ_AP017613.1/AP017613.1; plasmid pMRY16-002_4:NZ_AP017614.1/AP017614.1; plasmid pMRY16-002_5:NZ_AP017615.1/AP017615.1; plasmid pMRY16-002_6:NZ_AP017616.1/AP017616.1	-	7	5663	5225	2017-04-06	2019-03-27	Complete Genome	ftp://ftp.ncbi.nlm.nih.gov/genomes/all/GCF/002/357/915/GCF_002357915.1_ASM235791v1	ftp://ftp.ncbi.nlm.nih.gov/genomes/all/GCA/002/357/915/GCA_002357915.1_ASM235791v1
Escherichia coli	210205630	19668	SAMN05177221	PRJNA323357	Proteobacteria	Gammaproteobacteria	GCA_001679985.1	5.42419	50.6015	chromosome:NZ_CP015912.1/CP015912.1; plasmid pSLy1:NZ_CP015913.1/CP015913.1; plasmid pSLy2:NZ_CP015914.1/CP015914.1; plasmid pSLy3:NZ_CP015915.1/CP015915.1; plasmid pSLy4:NZ_CP015916.1/CP015916.1; plasmid pSLy5:NZ_CP015917.1/CP015917.1	-	6	5719	5298	2016-07-06	2018-07-20	Complete Genome	ftp://ftp.ncbi.nlm.nih.gov/genomes/all/GCF/001/679/985/GCF_001679985.1_ASM167998v1	ftp://ftp.ncbi.nlm.nih.gov/genomes/all/GCA/001/679/985/GCA_001679985.1_ASM167998v1
Escherichia coli	210221272	19668	SAMN05346848	PRJNA328481	Proteobacteria	Gammaproteobacteria	GCA_001735705.1	4.73195	50.7889	chromosome:NZ_CP016404.1/CP016404.1; plasmid pSLy21:NZ_CP016405.1/CP016405.1	-	2	4880	4501	2016-09-20	2017-02-25	Complete Genome	ftp://ftp.ncbi.nlm.nih.gov/genomes/all/GCF/001/735/705/GCF_001735705.1_ASM173570v1	ftp://ftp.ncbi.nlm.nih.gov/genomes/all/GCA/001/735/705/GCA_001735705.1_ASM173570v1
Escherichia coli	214-4	19668	SAMN08161344	PRJNA421191	Proteobacteria	Gammaproteobacteria	GCA_003956245.1	5.27124	50.5843	chromosome:NZ_CP025840.1/CP025840.1; plasmid p214_4_132:NZ_CP025841.1/CP025841.1	-	2	5293	4873	2018-12-19	2019-02-09	Complete Genome	ftp://ftp.ncbi.nlm.nih.gov/genomes/all/GCF/003/956/245/GCF_003956245.1_ASM395624v1	ftp://ftp.ncbi.nlm.nih.gov/genomes/all/GCA/003/956/245/GCA_003956245.1_ASM395624v1
Escherichia coli	2452	19668	SAMN09845286	PRJNA486410	Proteobacteria	Gammaproteobacteria	GCA_003432305.1	4.85446	50.7	chromosome:NZ_CP031833.1/CP031833.1	-	1	4961	4563	2018-08-30	2018-09-02	Complete Genome	ftp://ftp.ncbi.nlm.nih.gov/genomes/all/GCF/003/432/305/GCF_003432305.1_ASM343230v1	ftp://ftp.ncbi.nlm.nih.gov/genomes/all/GCA/003/432/305/GCA_003432305.1_ASM343230v1
Escherichia coli	26561	19668	SAMN08202527	PRJNA422999	Proteobacteria	Gammaproteobacteria	GCA_003033905.1	4.86076	50.4917	chromosome:NZ_CP027118.1/CP027118.1; plasmid unnamed1:NZ_CP027119.1/CP027119.1; plasmid unnamed2:NZ_CP027120.1/CP027120.1	-	3	5070	4614	2018-04-04	2018-04-11	Complete Genome	ftp://ftp.ncbi.nlm.nih.gov/genomes/all/GCF/003/033/905/GCF_003033905.1_ASM303390v1	ftp://ftp.ncbi.nlm.nih.gov/genomes/all/GCA/003/033/905/GCA_003033905.1_ASM303390v1
Escherichia coli	266917_2	19668	SAMN08498861	PRJNA315192	Proteobacteria	Gammaproteobacteria	GCA_002946715.1	5.88745	50.3097	chromosome:NZ_CP026723.1/CP026723.1; plasmid p266917_2_01:NZ_CP026724.1/CP026724.1; plasmid p266917_2_02:NZ_CP026725.1/CP026725.1; plasmid p266917_2_03:NZ_CP026726.1/CP026726.1; plasmid p266917_2_04:NZ_CP026727.1/CP026727.1; plasmid p266917_2_05:NZ_CP026728.1/CP026728.1	-	6	6266	5765	2018-02-18	2018-03-02	Complete Genome	ftp://ftp.ncbi.nlm.nih.gov/genomes/all/GCF/002/946/715/GCF_002946715.1_ASM294671v1	ftp://ftp.ncbi.nlm.nih.gov/genomes/all/GCA/002/946/715/GCA_002946715.1_ASM294671v1
Escherichia coli	272	19668	SAMN05544766	PRJNA336330	Proteobacteria	Gammaproteobacteria	GCA_001890225.1	5.56836	50.456	chromosome:NZ_CP018239.1/CP018239.1; plasmid pO157:NZ_CP018240.1/CP018240.1	-	2	5926	5488	2016-12-07	2017-02-25	Complete Genome	ftp://ftp.ncbi.nlm.nih.gov/genomes/all/GCF/001/890/225/GCF_001890225.1_ASM189022v1	ftp://ftp.ncbi.nlm.nih.gov/genomes/all/GCA/001/890/225/GCA_001890225.1_ASM189022v1
Escherichia coli	28Eco12	19668	SAMN08963308	PRJNA451184	Proteobacteria	Gammaproteobacteria	GCA_004759025.1	5.43539	50.5543	chromosome:NZ_CP038505.1/CP038505.1; plasmid p28Eco12:NZ_CP038506.1/CP038506.1	-	2	5397	5059	2019-04-09	2019-04-11	Complete Genome	ftp://ftp.ncbi.nlm.nih.gov/genomes/all/GCF/004/759/025/GCF_004759025.1_ASM475902v1	ftp://ftp.ncbi.nlm.nih.gov/genomes/all/GCA/004/759/025/GCA_004759025.1_ASM475902v1
Escherichia coli	28RC1	19668	SAMN04202540	PRJNA299666	Proteobacteria	Gammaproteobacteria	GCA_001612475.1	5.6431	50.5639	chromosome:NZ_CP015020.1/CP015020.1; plasmid p28RC1:NZ_CP015021.1/CP015021.1	-	2	6020	5567	2016-04-06	2017-02-25	Complete Genome	ftp://ftp.ncbi.nlm.nih.gov/genomes/all/GCF/001/612/475/GCF_001612475.1_ASM161247v1	ftp://ftp.ncbi.nlm.nih.gov/genomes/all/GCA/001/612/475/GCA_001612475.1_ASM161247v1
Escherichia coli	2A	19668	SAMN08380004	PRJNA430697	Proteobacteria	Gammaproteobacteria	GCA_002953875.1	4.65177	50.8	chromosome:NZ_CP026358.1/CP026358.1	-	1	4806	4483	2018-02-01	2018-03-04	Complete Genome	ftp://ftp.ncbi.nlm.nih.gov/genomes/all/GCF/002/953/875/GCF_002953875.1_ASM295387v1	ftp://ftp.ncbi.nlm.nih.gov/genomes/all/GCA/002/953/875/GCA_002953875.1_ASM295387v1
Escherichia coli	2F_0	19668	SAMN08380005	PRJNA430697	Proteobacteria	Gammaproteobacteria	GCA_002953855.1	4.65185	50.8	chromosome:NZ_CP026357.1/CP026357.1	-	1	4806	4484	2018-02-01	2018-03-04	Complete Genome	ftp://ftp.ncbi.nlm.nih.gov/genomes/all/GCF/002/953/855/GCF_002953855.1_ASM295385v1	ftp://ftp.ncbi.nlm.nih.gov/genomes/all/GCA/002/953/855/GCA_002953855.1_ASM295385v1
Escherichia coli	2FA	19668	SAMN08380006	PRJNA430697	Proteobacteria	Gammaproteobacteria	GCA_002953075.1	4.65185	50.8	chromosome:NZ_CP026356.1/CP026356.1	-	1	4806	4483	2018-02-01	2018-03-04	Complete Genome	ftp://ftp.ncbi.nlm.nih.gov/genomes/all/GCF/002/953/075/GCF_002953075.1_ASM295307v1	ftp://ftp.ncbi.nlm.nih.gov/genomes/all/GCA/002/953/075/GCA_002953075.1_ASM295307v1
Escherichia coli	2 HS-C	19668	SAMN10986381	PRJNA523709	Proteobacteria	Gammaproteobacteria	GCA_004526255.1	4.68971	50.6294	chromosome:NZ_CP038180.1/CP038180.1; plasmid p2HS-C-1:NZ_CP038181.1/CP038181.1; plasmid p2HS-C-2:NZ_CP038182.1/CP038182.1	-	3	4615	4249	2019-03-31	2019-04-02	Complete Genome	ftp://ftp.ncbi.nlm.nih.gov/genomes/all/GCF/004/526/255/GCF_004526255.1_ASM452625v1	ftp://ftp.ncbi.nlm.nih.gov/genomes/all/GCA/004/526/255/GCA_004526255.1_ASM452625v1
Escherichia coli	300709	19668	SAMN08161146	PRJNA421191	Proteobacteria	Gammaproteobacteria	GCA_003956305.1	5.03471	50.5797	chromosome:NZ_CP025903.1/CP025903.1; plasmid p300709_60:NZ_CP025905.1/CP025905.1; plasmid p300709_97:NZ_CP025904.1/CP025904.1	-	3	5023	4650	2018-12-19	2018-12-26	Complete Genome	ftp://ftp.ncbi.nlm.nih.gov/genomes/all/GCF/003/956/305/GCF_003956305.1_ASM395630v1	ftp://ftp.ncbi.nlm.nih.gov/genomes/all/GCA/003/956/305/GCA_003956305.1_ASM395630v1
Escherichia coli	317	19668	SAMN07618128	PRJNA402083	Proteobacteria	Gammaproteobacteria	GCA_002310575.1	5.13591	50.5611	chromosome:NZ_CP023357.1/CP023357.1; plasmid p100:NZ_CP023358.1/CP023358.1	-	2	5244	4855	2017-09-18	2017-09-20	Complete Genome	ftp://ftp.ncbi.nlm.nih.gov/genomes/all/GCF/002/310/575/GCF_002310575.1_ASM231057v1	ftp://ftp.ncbi.nlm.nih.gov/genomes/all/GCA/002/310/575/GCA_002310575.1_ASM231057v1
Escherichia coli	319	19668	SAMN05544768	PRJNA336330	Proteobacteria	Gammaproteobacteria	GCA_001890325.1	5.56738	50.4551	chromosome:NZ_CP018241.1/CP018241.1; plasmid pO157:NZ_CP018242.1/CP018242.1	-	2	5901	5448	2016-12-07	2018-07-20	Complete Genome	ftp://ftp.ncbi.nlm.nih.gov/genomes/all/GCF/001/890/325/GCF_001890325.1_ASM189032v1	ftp://ftp.ncbi.nlm.nih.gov/genomes/all/GCA/001/890/325/GCA_001890325.1_ASM189032v1
Escherichia coli	350	19668	SAMN05544765	PRJNA336330	Proteobacteria	Gammaproteobacteria	GCA_001890265.1	5.50434	50.4546	chromosome:NZ_CP018243.1/CP018243.1; plasmid pO157:NZ_CP018244.1/CP018244.1	-	2	5817	5407	2016-12-07	2017-02-25	Complete Genome	ftp://ftp.ncbi.nlm.nih.gov/genomes/all/GCF/001/890/265/GCF_001890265.1_ASM189026v1	ftp://ftp.ncbi.nlm.nih.gov/genomes/all/GCA/001/890/265/GCA_001890265.1_ASM189026v1
Escherichia coli	377323_2f	19668	SAMN11266496	PRJNA315192	Proteobacteria	Gammaproteobacteria	GCA_004804185.1	4.99049	50.6488	chromosome:NZ_CP039404.1/CP039404.1; plasmid unnamed:NZ_CP039405.1/CP039405.1	-	2	5053	4680	2019-04-23	2019-04-25	Complete Genome	ftp://ftp.ncbi.nlm.nih.gov/genomes/all/GCF/004/804/185/GCF_004804185.1_ASM480418v1	ftp://ftp.ncbi.nlm.nih.gov/genomes/all/GCA/004/804/185/GCA_004804185.1_ASM480418v1
Escherichia coli	382634_2f	19668	SAMN11266257	PRJNA315192	Proteobacteria	Gammaproteobacteria	GCA_004804205.1	4.7024	50.7	chromosome:NZ_CP039403.1/CP039403.1	-	1	4643	4390	2019-04-23	2019-04-25	Complete Genome	ftp://ftp.ncbi.nlm.nih.gov/genomes/all/GCF/004/804/205/GCF_004804205.1_ASM480420v1	ftp://ftp.ncbi.nlm.nih.gov/genomes/all/GCA/004/804/205/GCA_004804205.1_ASM480420v1
Escherichia coli	3A	19668	SAMN08380008	PRJNA430697	Proteobacteria	Gammaproteobacteria	GCA_002952935.1	4.65185	50.8	chromosome:NZ_CP026355.1/CP026355.1	-	1	4807	4483	2018-02-01	2018-03-04	Complete Genome	ftp://ftp.ncbi.nlm.nih.gov/genomes/all/GCF/002/952/935/GCF_002952935.1_ASM295293v1	ftp://ftp.ncbi.nlm.nih.gov/genomes/all/GCA/002/952/935/GCA_002952935.1_ASM295293v1
Escherichia coli	3FA	19668	SAMN08380010	PRJNA430697	Proteobacteria	Gammaproteobacteria	GCA_002952915.1	4.65185	50.8	chromosome:NZ_CP026354.1/CP026354.1	-	1	4806	4484	2018-02-01	2018-03-04	Complete Genome	ftp://ftp.ncbi.nlm.nih.gov/genomes/all/GCF/002/952/915/GCF_002952915.1_ASM295291v1	ftp://ftp.ncbi.nlm.nih.gov/genomes/all/GCA/002/952/915/GCA_002952915.1_ASM295291v1
Escherichia coli	4/0	19668	SAMN07760930	PRJNA413669	Proteobacteria	Gammaproteobacteria	GCA_003856615.1	5.50324	50.6814	chromosome:NZ_CP023849.1/CP023849.1; plasmid p4_0.1:NZ_CP023850.1/CP023850.1; plasmid p4_0.2:NZ_CP023851.1/CP023851.1; plasmid p4_0.3:NZ_CP023852.1/CP023852.1	-	4	5575	5256	2018-12-03	2018-12-05	Complete Genome	ftp://ftp.ncbi.nlm.nih.gov/genomes/all/GCF/003/856/615/GCF_003856615.1_ASM385661v1	ftp://ftp.ncbi.nlm.nih.gov/genomes/all/GCA/003/856/615/GCA_003856615.1_ASM385661v1
Escherichia coli	2004-01-01	19668	SAMN07760931	PRJNA413669	Proteobacteria	Gammaproteobacteria	GCA_003856695.1	5.37198	50.6667	chromosome:NZ_CP023844.1/CP023844.1; plasmid p4_1_1.1:NZ_CP023845.1/CP023845.1; plasmid p4_1_1.2:NZ_CP023846.1/CP023846.1; plasmid p4_1_1.3:NZ_CP023847.1/CP023847.1; plasmid p4_1_1.4:NZ_CP023848.1/CP023848.1	-	5	5436	5114	2018-12-03	2018-12-05	Complete Genome	ftp://ftp.ncbi.nlm.nih.gov/genomes/all/GCF/003/856/695/GCF_003856695.1_ASM385669v1	ftp://ftp.ncbi.nlm.nih.gov/genomes/all/GCA/003/856/695/GCA_003856695.1_ASM385669v1
Escherichia coli	2004-02-01	19668	SAMN07760933	PRJNA413669	Proteobacteria	Gammaproteobacteria	GCA_003856575.1	4.92847	50.7536	chromosome:NZ_CP023834.1/CP023834.1; plasmid p4_2_1.1:NZ_CP023835.1/CP023835.1; plasmid p4_2_1.2:NZ_CP023836.1/CP023836.1; plasmid p4_2_1.3:NZ_CP023837.1/CP023837.1; plasmid p4_2_1.4:NZ_CP023838.1/CP023838.1	-	5	4822	4499	2018-12-03	2018-12-05	Complete Genome	ftp://ftp.ncbi.nlm.nih.gov/genomes/all/GCF/003/856/575/GCF_003856575.1_ASM385657v1	ftp://ftp.ncbi.nlm.nih.gov/genomes/all/GCA/003/856/575/GCA_003856575.1_ASM385657v1
Escherichia coli	44290	19668	SAMN07760938	PRJNA413669	Proteobacteria	Gammaproteobacteria	GCA_003856655.1	5.37752	50.6913	chromosome:NZ_CP023826.1/CP023826.1; plasmid p4_4.1:NZ_CP023827.1/CP023827.1; plasmid p4_4.2:NZ_CP023828.1/CP023828.1; plasmid p4_4.3:NZ_CP023829.1/CP023829.1; plasmid p4_4.4:NZ_CP023830.1/CP023830.1; plasmid p4_4.5:NZ_CP023831.1/CP023831.1; plasmid p4_4.6:NZ_CP023832.1/CP023832.1; plasmid p4_4.7:NZ_CP023833.1/CP023833.1	-	8	5497	5156	2018-12-03	2018-12-05	Complete Genome	ftp://ftp.ncbi.nlm.nih.gov/genomes/all/GCF/003/856/655/GCF_003856655.1_ASM385665v1	ftp://ftp.ncbi.nlm.nih.gov/genomes/all/GCA/003/856/655/GCA_003856655.1_ASM385665v1
Escherichia coli	472	19668	SAMN05928904	PRJNA349231	Proteobacteria	Gammaproteobacteria	GCA_001891945.1	5.47427	50.6	-	MOGW01	242	5769	5261	2016-12-08	2018-07-20	Scaffold	ftp://ftp.ncbi.nlm.nih.gov/genomes/all/GCF/001/891/945/GCF_001891945.1_ASM189194v1	ftp://ftp.ncbi.nlm.nih.gov/genomes/all/GCA/001/891/945/GCA_001891945.1_ASM189194v1
Escherichia coli	4A	19668	SAMN08380011	PRJNA430697	Proteobacteria	Gammaproteobacteria	GCA_002953835.1	4.65185	50.8	chromosome:NZ_CP026353.1/CP026353.1	-	1	4806	4483	2018-02-01	2018-03-04	Complete Genome	ftp://ftp.ncbi.nlm.nih.gov/genomes/all/GCF/002/953/835/GCF_002953835.1_ASM295383v1	ftp://ftp.ncbi.nlm.nih.gov/genomes/all/GCA/002/953/835/GCA_002953835.1_ASM295383v1
Escherichia coli	4FA	19668	SAMN08380012	PRJNA430697	Proteobacteria	Gammaproteobacteria	GCA_002953815.1	4.65185	50.8	chromosome:NZ_CP026352.1/CP026352.1	-	1	4806	4484	2018-02-01	2018-03-04	Complete Genome	ftp://ftp.ncbi.nlm.nih.gov/genomes/all/GCF/002/953/815/GCF_002953815.1_ASM295381v1	ftp://ftp.ncbi.nlm.nih.gov/genomes/all/GCA/002/953/815/GCA_002953815.1_ASM295381v1
Escherichia coli	503025	19668	SAMN08161306	PRJNA421191	Proteobacteria	Gammaproteobacteria	GCA_003956465.1	5.16923	50.5131	chromosome:NZ_CP025892.1/CP025892.1; plasmid p503025_100:NZ_CP025894.1/CP025894.1; plasmid p503025_105:NZ_CP025893.1/CP025893.1; plasmid p503025_52:NZ_CP025895.1/CP025895.1	-	4	5173	4780	2018-12-19	2018-12-26	Complete Genome	ftp://ftp.ncbi.nlm.nih.gov/genomes/all/GCF/003/956/465/GCF_003956465.1_ASM395646v1	ftp://ftp.ncbi.nlm.nih.gov/genomes/all/GCA/003/956/465/GCA_003956465.1_ASM395646v1
Escherichia coli	503440	19668	SAMN08161308	PRJNA421191	Proteobacteria	Gammaproteobacteria	GCA_003956445.1	5.28442	50.5194	chromosome:NZ_CP025881.1/CP025881.1; plasmid p503440_100:NZ_CP025883.1/CP025883.1; plasmid p503440_52:NZ_CP025882.1/CP025882.1; plasmid p503440_68:NZ_CP025885.1/CP025885.1; plasmid p503440_78:NZ_CP025884.1/CP025884.1	-	5	5334	4953	2018-12-19	2018-12-26	Complete Genome	ftp://ftp.ncbi.nlm.nih.gov/genomes/all/GCF/003/956/445/GCF_003956445.1_ASM395644v1	ftp://ftp.ncbi.nlm.nih.gov/genomes/all/GCA/003/956/445/GCA_003956445.1_ASM395644v1
Escherichia coli	503829	19668	SAMN08161311	PRJNA421191	Proteobacteria	Gammaproteobacteria	GCA_003956285.1	5.15062	50.5164	chromosome:NZ_CP025869.1/CP025869.1; plasmid p503829_100:NZ_CP025870.1/CP025870.1; plasmid p503829_52:NZ_CP025871.1/CP025871.1; plasmid p503829_77:NZ_CP025872.1/CP025872.1	-	4	5159	4788	2018-12-19	2018-12-26	Complete Genome	ftp://ftp.ncbi.nlm.nih.gov/genomes/all/GCF/003/956/285/GCF_003956285.1_ASM395628v1	ftp://ftp.ncbi.nlm.nih.gov/genomes/all/GCA/003/956/285/GCA_003956285.1_ASM395628v1
Escherichia coli	504211	19668	SAMN08161312	PRJNA421191	Proteobacteria	Gammaproteobacteria	GCA_003956425.1	5.17957	50.5207	chromosome:NZ_CP025865.1/CP025865.1; plasmid p504211_100:NZ_CP025868.1/CP025868.1; plasmid p504211_50:NZ_CP025867.1/CP025867.1; plasmid p504211_78:NZ_CP025866.1/CP025866.1	-	4	5184	4803	2018-12-19	2018-12-26	Complete Genome	ftp://ftp.ncbi.nlm.nih.gov/genomes/all/GCF/003/956/425/GCF_003956425.1_ASM395642v1	ftp://ftp.ncbi.nlm.nih.gov/genomes/all/GCA/003/956/425/GCA_003956425.1_ASM395642v1
Escherichia coli	504237	19668	SAMN08161313	PRJNA421191	Proteobacteria	Gammaproteobacteria	GCA_003956185.1	5.20073	50.645	chromosome:NZ_CP025862.1/CP025862.1; plasmid p504237_142:NZ_CP025863.1/CP025863.1; plasmid p504237_36:NZ_CP025864.1/CP025864.1	-	3	5210	4907	2018-12-19	2018-12-26	Complete Genome	ftp://ftp.ncbi.nlm.nih.gov/genomes/all/GCF/003/956/185/GCF_003956185.1_ASM395618v1	ftp://ftp.ncbi.nlm.nih.gov/genomes/all/GCA/003/956/185/GCA_003956185.1_ASM395618v1
Escherichia coli	504239	19668	SAMN08161195	PRJNA421191	Proteobacteria	Gammaproteobacteria	GCA_003956405.1	5.23728	50.6814	chromosome:NZ_CP025859.1/CP025859.1; plasmid p504239_101:NZ_CP025860.1/CP025860.1; plasmid p504239_155:NZ_CP025861.1/CP025861.1	-	3	5243	4819	2018-12-19	2018-12-26	Complete Genome	ftp://ftp.ncbi.nlm.nih.gov/genomes/all/GCF/003/956/405/GCF_003956405.1_ASM395640v1	ftp://ftp.ncbi.nlm.nih.gov/genomes/all/GCA/003/956/405/GCA_003956405.1_ASM395640v1
Escherichia coli	504838	19668	SAMN08161196	PRJNA421191	Proteobacteria	Gammaproteobacteria	GCA_003956165.1	5.30231	50.7004	chromosome:NZ_CP025856.1/CP025856.1; plasmid p504838_108:NZ_CP025857.1/CP025857.1; plasmid p504838_88:NZ_CP025858.1/CP025858.1	-	3	5345	4910	2018-12-19	2018-12-26	Complete Genome	ftp://ftp.ncbi.nlm.nih.gov/genomes/all/GCF/003/956/165/GCF_003956165.1_ASM395616v1	ftp://ftp.ncbi.nlm.nih.gov/genomes/all/GCA/003/956/165/GCA_003956165.1_ASM395616v1
Escherichia coli	50579417	19668	SAMN04158294	PRJNA295003	Proteobacteria	Gammaproteobacteria	GCA_001462925.1	5.4872	50.5	-	LNHL01	252	5585	5182	2015-12-09	2019-03-13	Contig	ftp://ftp.ncbi.nlm.nih.gov/genomes/all/GCF/001/462/925/GCF_001462925.1_ASM146292v1	ftp://ftp.ncbi.nlm.nih.gov/genomes/all/GCA/001/462/925/GCA_001462925.1_ASM146292v1
Escherichia coli	510016	19668	SAMN08161314	PRJNA421191	Proteobacteria	Gammaproteobacteria	GCA_003956265.1	5.1169	50.7144	chromosome:NZ_CP025851.1/CP025851.1; plasmid p510016_29:NZ_CP025852.1/CP025852.1; plasmid p510016_36:NZ_CP025853.1/CP025853.1; plasmid p510016_80:NZ_CP025854.1/CP025854.1; plasmid p510016_84:NZ_CP025855.1/CP025855.1	-	5	5225	4651	2018-12-19	2018-12-26	Complete Genome	ftp://ftp.ncbi.nlm.nih.gov/genomes/all/GCF/003/956/265/GCF_003956265.1_ASM395626v1	ftp://ftp.ncbi.nlm.nih.gov/genomes/all/GCA/003/956/265/GCA_003956265.1_ASM395626v1
Escherichia coli	51008369SK1	19668	SAMN09381942	PRJNA475214	Proteobacteria	Gammaproteobacteria	GCA_003254065.1	5.22785	50.6968	chromosome:NZ_CP029973.1/CP029973.1; plasmid p51008369SK1_A:NZ_CP029974.1/CP029974.1; plasmid p51008369SK1_B:NZ_CP029975.1/CP029975.1; plasmid p51008369SK1_C:NZ_CP029976.1/CP029976.1; plasmid p51008369SK1_D:NZ_CP029977.1/CP029977.1; plasmid p51008369SK1_E:NZ_CP029978.1/CP029978.1	-	6	5496	5031	2018-06-18	2018-06-22	Complete Genome	ftp://ftp.ncbi.nlm.nih.gov/genomes/all/GCF/003/254/065/GCF_003254065.1_ASM325406v1	ftp://ftp.ncbi.nlm.nih.gov/genomes/all/GCA/003/254/065/GCA_003254065.1_ASM325406v1
Escherichia coli	5A	19668	SAMN08380013	PRJNA430697	Proteobacteria	Gammaproteobacteria	GCA_002953055.1	4.65185	50.8	chromosome:NZ_CP026351.1/CP026351.1	-	1	4806	4482	2018-02-01	2018-03-04	Complete Genome	ftp://ftp.ncbi.nlm.nih.gov/genomes/all/GCF/002/953/055/GCF_002953055.1_ASM295305v1	ftp://ftp.ncbi.nlm.nih.gov/genomes/all/GCA/002/953/055/GCA_002953055.1_ASM295305v1
Escherichia coli	5CRE51	19668	SAMN06828737	PRJNA384104	Proteobacteria	Gammaproteobacteria	GCA_002142695.1	5.25643	50.6352	chromosome:NZ_CP021175.1/CP021175.1; plasmid p5CRE51-MCR-1:NZ_CP021176.1/CP021176.1; plasmid p5CRE51-NDM-9:NZ_CP021177.1/CP021177.1	-	3	5511	5100	2017-05-16	2017-05-24	Complete Genome	ftp://ftp.ncbi.nlm.nih.gov/genomes/all/GCF/002/142/695/GCF_002142695.1_ASM214269v1	ftp://ftp.ncbi.nlm.nih.gov/genomes/all/GCA/002/142/695/GCA_002142695.1_ASM214269v1
Escherichia coli	2009C-3378	19668	SAMN09533786	PRJNA218110	Proteobacteria	Gammaproteobacteria	GCA_004010595.1	5.51639	50.4568	chromosome:NZ_CP034792.1/CP034792.1; plasmid p2009C-3378:NZ_CP034793.1/CP034793.1	-	2	5627	5228	2019-01-10	2019-01-12	Complete Genome	ftp://ftp.ncbi.nlm.nih.gov/genomes/all/GCF/004/010/595/GCF_004010595.1_ASM401059v1	ftp://ftp.ncbi.nlm.nih.gov/genomes/all/GCA/004/010/595/GCA_004010595.1_ASM401059v1
Escherichia coli 042	42	19668	SAMEA2272277	PRJEA40647	Proteobacteria	Gammaproteobacteria	GCA_000027125.1	5.35532	50.5767	chromosome:NC_017626.1/FN554766.1; plasmid pAA:NC_017627.1/FN554767.1	-	2	5580	5216	2010-01-28	2017-02-22	Complete Genome	ftp://ftp.ncbi.nlm.nih.gov/genomes/all/GCF/000/027/125/GCF_000027125.1_ASM2712v1	ftp://ftp.ncbi.nlm.nih.gov/genomes/all/GCA/000/027/125/GCA_000027125.1_ASM2712v1
Escherichia coli 1303	1303	19668	SAMN02949643	PRJNA46529	Proteobacteria	Gammaproteobacteria	GCA_000829985.1	5.15693	50.5867	chromosome:NZ_CP009166.1/CP009166.1; plasmid p1303_109:NZ_CP009167.1/CP009167.1; plasmid p1303_5:NZ_CP009169.1/CP009169.1; plasmid p1303_95:NZ_CP009168.1/CP009168.1	-	4	5284	4917	2015-01-29	2017-03-22	Complete Genome	ftp://ftp.ncbi.nlm.nih.gov/genomes/all/GCF/000/829/985/GCF_000829985.1_ASM82998v1	ftp://ftp.ncbi.nlm.nih.gov/genomes/all/GCA/000/829/985/GCA_000829985.1_ASM82998v1
Escherichia coli 1A	1A	19668	SAMN02471495	PRJNA224231	Proteobacteria	Gammaproteobacteria	GCA_000503535.1	5.07613	50.5	-	AYQX01	437	5352	5039	2013-12-03	2017-02-22	Contig	ftp://ftp.ncbi.nlm.nih.gov/genomes/all/GCF/000/503/535/GCF_000503535.1_Ecoli1A	ftp://ftp.ncbi.nlm.nih.gov/genomes/all/GCA/000/503/535/GCA_000503535.1_Ecoli1A
Escherichia coli 536	536	19668	SAMN02604181	PRJNA16235	Proteobacteria	Gammaproteobacteria	GCA_000013305.1	4.93892	50.5	chromosome:NC_008253.1/CP000247.1	-	1	4784	4447	2006-07-13	2019-01-30	Complete Genome	ftp://ftp.ncbi.nlm.nih.gov/genomes/all/GCF/000/013/305/GCF_000013305.1_ASM1330v1	ftp://ftp.ncbi.nlm.nih.gov/genomes/all/GCA/000/013/305/GCA_000013305.1_ASM1330v1
Escherichia coli 55989	55989	19668	SAMN07196158	PRJNA389368	Proteobacteria	Gammaproteobacteria	GCA_003028695.1	4.98988	50.8	chromosome:CP028304.1	-	1	-	-	2018-04-02	2018-04-02	Chromosome	-	ftp://ftp.ncbi.nlm.nih.gov/genomes/all/GCA/003/028/695/GCA_003028695.1_ASM302869v1
Escherichia coli M13	M13	19668	SAMN02335228	PRJNA215830	Proteobacteria	Gammaproteobacteria	GCA_000471285.1	5.18499	50.2	-	AWPY01	571	5564	5110	2013-09-11	2017-02-22	Scaffold	ftp://ftp.ncbi.nlm.nih.gov/genomes/all/GCF/000/471/285/GCF_000471285.1_E_coliM13-1.0	ftp://ftp.ncbi.nlm.nih.gov/genomes/all/GCA/000/471/285/GCA_000471285.1_E_coliM13-1.0
Escherichia coli O103:H2 str. 12009	12009	19668	SAMD00060956	PRJDA32511	Proteobacteria	Gammaproteobacteria	GCA_000010745.1	5.52486	50.6781	chromosome:NC_013353.1/AP010958.1; plasmid pO103:NC_013354.1/AP010959.1	-	2	5911	5441	2009-09-10	2017-02-22	Complete Genome	ftp://ftp.ncbi.nlm.nih.gov/genomes/all/GCF/000/010/745/GCF_000010745.1_ASM1074v1	ftp://ftp.ncbi.nlm.nih.gov/genomes/all/GCA/000/010/745/GCA_000010745.1_ASM1074v1
Escherichia coli O104:H4 str. 2011C-3493	2011C-3493	19668	SAMN01831188	PRJNA81095	Proteobacteria	Gammaproteobacteria	GCA_000299455.1	5.43741	50.6346	chromosome:NC_018658.1/CP003289.1; plasmid pAA-EA11:NC_018666.1/CP003291.1; plasmid pESBL-EA11:NC_018659.1/CP003290.1; plasmid pG-EA11:NC_018660.1/CP003292.1	-	4	5258	5138	2012-09-27	2017-03-22	Complete Genome	ftp://ftp.ncbi.nlm.nih.gov/genomes/all/GCF/000/299/455/GCF_000299455.1_ASM29945v1	ftp://ftp.ncbi.nlm.nih.gov/genomes/all/GCA/000/299/455/GCA_000299455.1_ASM29945v1
Escherichia coli O111:H- str. 11128	11128	19668	SAMD00060957	PRJDA32513	Proteobacteria	Gammaproteobacteria	GCA_000010765.1	5.76608	50.4216	chromosome:NC_013364.1/AP010960.1; plasmid pO111_1:NC_013365.1/AP010961.1; plasmid pO111_2:NC_013370.1/AP010962.1; plasmid pO111_3:NC_013366.1/AP010963.1; plasmid pO111_4:NC_013367.1/AP010964.1; plasmid pO111_5:NC_013368.1/AP010965.1	-	6	6242	5716	2009-09-10	2018-07-15	Complete Genome	ftp://ftp.ncbi.nlm.nih.gov/genomes/all/GCF/000/010/765/GCF_000010765.1_ASM1076v1	ftp://ftp.ncbi.nlm.nih.gov/genomes/all/GCA/000/010/765/GCA_000010765.1_ASM1076v1
Escherichia coli O121:H19	16-9255	19668	SAMN07339706	PRJNA393703	Proteobacteria	Gammaproteobacteria	GCA_002844165.1	5.47947	50.6342	chromosome:NZ_CP022407.1/CP022407.1; plasmid punamed1:NZ_CP022408.1/CP022408.1	-	2	5837	5313	2017-12-15	2017-12-22	Complete Genome	ftp://ftp.ncbi.nlm.nih.gov/genomes/all/GCF/002/844/165/GCF_002844165.1_ASM284416v1	ftp://ftp.ncbi.nlm.nih.gov/genomes/all/GCA/002/844/165/GCA_002844165.1_ASM284416v1
Escherichia coli O157	180-PT54	19668	SAMN05007044	PRJNA321984	Proteobacteria	Gammaproteobacteria	GCA_001650275.1	5.75019	50.4326	chromosome:NZ_CP015832.1/CP015832.1; plasmid unnamed:NZ_CP015833.1/CP015833.1	-	2	6129	5646	2016-05-24	2018-07-20	Complete Genome	ftp://ftp.ncbi.nlm.nih.gov/genomes/all/GCF/001/650/275/GCF_001650275.1_ASM165027v1	ftp://ftp.ncbi.nlm.nih.gov/genomes/all/GCA/001/650/275/GCA_001650275.1_ASM165027v1
Escherichia coli O157:H7	1130	19668	SAMN04447635	PRJNA291880	Proteobacteria	Gammaproteobacteria	GCA_001753445.1	5.50901	50.4546	chromosome:NZ_CP017434.1/CP017434.1; plasmid pO157:NZ_CP017435.1/CP017435.1	-	2	5834	5364	2016-10-06	2017-02-25	Complete Genome	ftp://ftp.ncbi.nlm.nih.gov/genomes/all/GCF/001/753/445/GCF_001753445.1_ASM175344v1	ftp://ftp.ncbi.nlm.nih.gov/genomes/all/GCA/001/753/445/GCA_001753445.1_ASM175344v1
Escherichia coli O157:H7	2149	19668	SAMN04447629	PRJNA291880	Proteobacteria	Gammaproteobacteria	GCA_001753465.1	5.50077	50.4546	chromosome:NZ_CP017436.1/CP017436.1; plasmid pO157:NZ_CP017437.1/CP017437.1	-	2	5824	5360	2016-10-06	2017-02-25	Complete Genome	ftp://ftp.ncbi.nlm.nih.gov/genomes/all/GCF/001/753/465/GCF_001753465.1_ASM175346v1	ftp://ftp.ncbi.nlm.nih.gov/genomes/all/GCA/001/753/465/GCA_001753465.1_ASM175346v1
Escherichia coli O157:H7	3384	19668	SAMN04447623	PRJNA291880	Proteobacteria	Gammaproteobacteria	GCA_001753545.1	5.53132	50.4514	chromosome:NZ_CP017440.1/CP017440.1; plasmid pO157:NZ_CP017441.1/CP017441.1	-	2	5889	5471	2016-10-06	2017-02-25	Complete Genome	ftp://ftp.ncbi.nlm.nih.gov/genomes/all/GCF/001/753/545/GCF_001753545.1_ASM175354v1	ftp://ftp.ncbi.nlm.nih.gov/genomes/all/GCA/001/753/545/GCA_001753545.1_ASM175354v1
Escherichia coli O157:H7	4276	19668	SAMN04447636	PRJNA291880	Proteobacteria	Gammaproteobacteria	GCA_001753565.1	5.49714	50.4545	chromosome:NZ_CP017442.1/CP017442.1; plasmid pO157:NZ_CP017443.1/CP017443.1	-	2	5822	5363	2016-10-06	2017-02-25	Complete Genome	ftp://ftp.ncbi.nlm.nih.gov/genomes/all/GCF/001/753/565/GCF_001753565.1_ASM175356v1	ftp://ftp.ncbi.nlm.nih.gov/genomes/all/GCA/001/753/565/GCA_001753565.1_ASM175356v1
Escherichia coli O169:H41	2014EL-1345-2	19668	SAMN07509121	PRJNA218110	Proteobacteria	Gammaproteobacteria	GCA_002741435.1	5.2223	50.3939	chromosome:NZ_CP024223.1/CP024223.1; plasmid unnamed1:NZ_CP024224.1/CP024224.1; plasmid unnamed2:NZ_CP024225.1/CP024225.1; plasmid unnamed3:NZ_CP024226.1/CP024226.1; plasmid unnamed4:NZ_CP024227.1/CP024227.1	-	5	5402	4977	2017-11-02	2017-11-05	Complete Genome	ftp://ftp.ncbi.nlm.nih.gov/genomes/all/GCF/002/741/435/GCF_002741435.1_ASM274143v1	ftp://ftp.ncbi.nlm.nih.gov/genomes/all/GCA/002/741/435/GCA_002741435.1_ASM274143v1
Escherichia coli O178:H19	2012C-4431	19668	SAMN04851096	PRJNA218110	Proteobacteria	Gammaproteobacteria	GCA_002741595.1	5.30778	50.7691	chromosome:NZ_CP024289.1/CP024289.1; plasmid unnamed1:NZ_CP024290.1/CP024290.1; plasmid unnamed2:NZ_CP024291.1/CP024291.1; plasmid unnamed3:NZ_CP024292.1/CP024292.1	-	4	5597	5227	2017-11-02	2017-11-05	Complete Genome	ftp://ftp.ncbi.nlm.nih.gov/genomes/all/GCF/002/741/595/GCF_002741595.1_ASM274159v1	ftp://ftp.ncbi.nlm.nih.gov/genomes/all/GCA/002/741/595/GCA_002741595.1_ASM274159v1
Escherichia coli O25:NM	2014EL-1343-2	19668	SAMN04578538	PRJNA218110	Proteobacteria	Gammaproteobacteria	GCA_002741175.1	5.04293	50.6917	chromosome:NZ_CP024228.1/CP024228.1; plasmid unnamed1:NZ_CP024229.1/CP024229.1; plasmid unnamed2:NZ_CP024230.1/CP024230.1; plasmid unnamed3:NZ_CP024231.1/CP024231.1	-	4	5307	4763	2017-11-02	2017-11-05	Complete Genome	ftp://ftp.ncbi.nlm.nih.gov/genomes/all/GCF/002/741/175/GCF_002741175.1_ASM274117v1	ftp://ftp.ncbi.nlm.nih.gov/genomes/all/GCA/002/741/175/GCA_002741175.1_ASM274117v1
Escherichia coli O26:H11	2159	19668	SAMD00076029	PRJDB5571	Proteobacteria	Gammaproteobacteria	GCA_002769855.1	5.54833	50.3	-	BEUL01	363	6117	5589	2017-10-25	2017-11-15	Scaffold	ftp://ftp.ncbi.nlm.nih.gov/genomes/all/GCF/002/769/855/GCF_002769855.1_ASM276985v1	ftp://ftp.ncbi.nlm.nih.gov/genomes/all/GCA/002/769/855/GCA_002769855.1_ASM276985v1
Escherichia coli O26:H11 str. 11368	11368	19668	SAMD00060955	PRJDA32509	Proteobacteria	Gammaproteobacteria	GCA_000091005.1	5.85553	50.664	chromosome:NC_013361.1/AP010953.1; plasmid pO26_1:NC_013369.1/AP010954.1; plasmid pO26_2:NC_013362.1/AP010955.1; plasmid pO26_3:NC_013363.1/AP010956.1; plasmid pO26_4:NC_014543.1/AP010957.1	-	5	6377	5906	2009-09-10	2017-02-22	Complete Genome	ftp://ftp.ncbi.nlm.nih.gov/genomes/all/GCF/000/091/005/GCF_000091005.1_ASM9100v1	ftp://ftp.ncbi.nlm.nih.gov/genomes/all/GCA/000/091/005/GCA_000091005.1_ASM9100v1
Escherichia coli O6:H16	2014EL-1346-6	19668	SAMN07638908	PRJNA218110	Proteobacteria	Gammaproteobacteria	GCA_002741195.1	5.38424	50.423	chromosome:NZ_CP024232.1/CP024232.1; plasmid unnamed1:NZ_CP024233.1/CP024233.1; plasmid unnamed2:NZ_CP024234.1/CP024234.1; plasmid unnamed3:NZ_CP024235.1/CP024235.1; plasmid unnamed4:NZ_CP024236.1/CP024236.1; plasmid unnamed5:NZ_CP024237.1/CP024237.1	-	6	5717	5102	2017-11-02	2017-11-05	Complete Genome	ftp://ftp.ncbi.nlm.nih.gov/genomes/all/GCF/002/741/195/GCF_002741195.1_ASM274119v1	ftp://ftp.ncbi.nlm.nih.gov/genomes/all/GCA/002/741/195/GCA_002741195.1_ASM274119v1
Listeria monocytogenes	J1-108	20017	SAMN02203123	PRJNA203445	Terrabacteria group	Firmicutes	GCA_000438665.1	2.98189	38	chromosome:NC_021825.1/CP006596.1	-	1	3036	2911	2013-07-16	2018-04-04	Complete Genome	ftp://ftp.ncbi.nlm.nih.gov/genomes/all/GCF/000/438/665/GCF_000438665.1_ASM43866v1	ftp://ftp.ncbi.nlm.nih.gov/genomes/all/GCA/000/438/665/GCA_000438665.1_ASM43866v1
Listeria monocytogenes	N1-011A	20017	SAMN02203128	PRJNA203445	Terrabacteria group	Firmicutes	GCA_000438685.2	3.2433	37.9541	chromosome:NC_021826.1/CP006597.1; plasmid unnamed:NC_022045.1/CP006611.1	-	2	3337	3201	2013-07-16	2018-04-04	Complete Genome	ftp://ftp.ncbi.nlm.nih.gov/genomes/all/GCF/000/438/685/GCF_000438685.2_ASM43868v2	ftp://ftp.ncbi.nlm.nih.gov/genomes/all/GCA/000/438/685/GCA_000438685.2_ASM43868v2
Listeria monocytogenes	J1776	20017	SAMN02203125	PRJNA203445	Terrabacteria group	Firmicutes	GCA_000438705.2	3.00952	37.9425	chromosome:NC_021839.1/CP006598.1; plasmid unnamed:NC_022046.1/CP006612.1	-	2	3079	2955	2013-07-16	2018-04-04	Complete Genome	ftp://ftp.ncbi.nlm.nih.gov/genomes/all/GCF/000/438/705/GCF_000438705.2_ASM43870v2	ftp://ftp.ncbi.nlm.nih.gov/genomes/all/GCA/000/438/705/GCA_000438705.2_ASM43870v2
Listeria monocytogenes	J1817	20017	SAMN02203129	PRJNA203445	Terrabacteria group	Firmicutes	GCA_000438725.2	3.00952	37.9425	chromosome:NC_021827.1/CP006599.1; plasmid unnamed:NC_022047.1/CP006613.1	-	2	3078	2953	2013-07-16	2018-04-04	Complete Genome	ftp://ftp.ncbi.nlm.nih.gov/genomes/all/GCF/000/438/725/GCF_000438725.2_ASM43872v2	ftp://ftp.ncbi.nlm.nih.gov/genomes/all/GCA/000/438/725/GCA_000438725.2_ASM43872v2
Listeria monocytogenes	J1926	20017	SAMN02203130	PRJNA203445	Terrabacteria group	Firmicutes	GCA_000438745.2	3.00951	37.9425	chromosome:NC_021840.1/CP006600.1; plasmid unnamed:NC_022051.1/CP006614.1	-	2	3079	2953	2013-07-16	2018-04-04	Complete Genome	ftp://ftp.ncbi.nlm.nih.gov/genomes/all/GCF/000/438/745/GCF_000438745.2_ASM43874v2	ftp://ftp.ncbi.nlm.nih.gov/genomes/all/GCA/000/438/745/GCA_000438745.2_ASM43874v2
Listeria monocytogenes	NE dc2014	20017	SAMN02689320	PRJNA241322	Terrabacteria group	Firmicutes	GCA_000600015.1	2.90466	38	chromosome:NZ_CP007492.1/CP007492.1	-	1	2943	2825	2014-03-25	2017-02-26	Complete Genome	ftp://ftp.ncbi.nlm.nih.gov/genomes/all/GCF/000/600/015/GCF_000600015.1_ASM60001v1	ftp://ftp.ncbi.nlm.nih.gov/genomes/all/GCA/000/600/015/GCA_000600015.1_ASM60001v1
Listeria monocytogenes	CFSAN006122	20017	SAMN03255438	PRJNA231221	Terrabacteria group	Firmicutes	GCA_001188025.2	2.90667	38	chromosome:NZ_CP026043.1/CP026043.1	-	1	2943	2827	2018-01-18	2019-01-23	Complete Genome	ftp://ftp.ncbi.nlm.nih.gov/genomes/all/GCF/001/188/025/GCF_001188025.2_ASM118802v2	ftp://ftp.ncbi.nlm.nih.gov/genomes/all/GCA/001/188/025/GCA_001188025.2_ASM118802v2
Listeria monocytogenes	Lm60	20017	SAMN05410586	PRJNA329415	Terrabacteria group	Firmicutes	GCA_001710905.1	2.97233	37.9	-	MDPK01	28	3008	2919	2016-08-24	2017-03-01	Contig	ftp://ftp.ncbi.nlm.nih.gov/genomes/all/GCF/001/710/905/GCF_001710905.1_ASM171090v1	ftp://ftp.ncbi.nlm.nih.gov/genomes/all/GCA/001/710/905/GCA_001710905.1_ASM171090v1
Listeria monocytogenes	NTSN	20017	SAMN03177401	PRJNA267024	Terrabacteria group	Firmicutes	GCA_000800335.1	2.9045	38	chromosome:NZ_CP009897.1/CP009897.1	-	1	2941	2824	2014-12-09	2017-02-26	Complete Genome	ftp://ftp.ncbi.nlm.nih.gov/genomes/all/GCF/000/800/335/GCF_000800335.1_ASM80033v1	ftp://ftp.ncbi.nlm.nih.gov/genomes/all/GCA/000/800/335/GCA_000800335.1_ASM80033v1
Listeria monocytogenes	IZSAM_Lm_hs2008	20017	SAMN03073546	PRJNA261392	Terrabacteria group	Firmicutes	GCA_000808055.1	2.90423	38	chromosome:NZ_CP010346.1/CP010346.1	-	1	2943	2829	2014-12-29	2017-02-26	Complete Genome	ftp://ftp.ncbi.nlm.nih.gov/genomes/all/GCF/000/808/055/GCF_000808055.1_ASM80805v1	ftp://ftp.ncbi.nlm.nih.gov/genomes/all/GCA/000/808/055/GCA_000808055.1_ASM80805v1
Listeria monocytogenes	N2306	20017	SAMN03372633	PRJNA276441	Terrabacteria group	Firmicutes	GCA_000950775.1	2.91164	38.1	chromosome:NZ_CP011004.1/CP011004.1	-	1	2939	2821	2015-03-11	2018-01-11	Complete Genome	ftp://ftp.ncbi.nlm.nih.gov/genomes/all/GCF/000/950/775/GCF_000950775.1_ASM95077v1	ftp://ftp.ncbi.nlm.nih.gov/genomes/all/GCA/000/950/775/GCA_000950775.1_ASM95077v1
Listeria monocytogenes	CFSAN008100	20017	SAMN02689388	PRJNA215355	Terrabacteria group	Firmicutes	GCA_001005925.2	3.1081	37.9495	chromosome:NZ_CP011398.2/CP011398.2; plasmid pCFSAN008100:NZ_CP011399.1/CP011399.1	-	2	3206	3080	2015-05-11	2018-05-22	Complete Genome	ftp://ftp.ncbi.nlm.nih.gov/genomes/all/GCF/001/005/925/GCF_001005925.2_ASM100592v2	ftp://ftp.ncbi.nlm.nih.gov/genomes/all/GCA/001/005/925/GCA_001005925.2_ASM100592v2
Listeria monocytogenes	CFSAN007956	20017	SAMN02569973	PRJNA215355	Terrabacteria group	Firmicutes	GCA_001005985.1	2.91817	38	chromosome:NZ_CP011397.1/CP011397.1	-	1	2988	2871	2015-05-11	2017-02-27	Complete Genome	ftp://ftp.ncbi.nlm.nih.gov/genomes/all/GCF/001/005/985/GCF_001005985.1_ASM100598v1	ftp://ftp.ncbi.nlm.nih.gov/genomes/all/GCA/001/005/985/GCA_001005985.1_ASM100598v1
Listeria monocytogenes	L2074	20017	SAMN02713647	PRJNA243260	Terrabacteria group	Firmicutes	GCA_001027065.1	2.89719	38	chromosome:NZ_CP007689.1/CP007689.1	-	1	2951	2837	2015-06-03	2017-02-27	Complete Genome	ftp://ftp.ncbi.nlm.nih.gov/genomes/all/GCF/001/027/065/GCF_001027065.1_ASM102706v1	ftp://ftp.ncbi.nlm.nih.gov/genomes/all/GCA/001/027/065/GCA_001027065.1_ASM102706v1
Listeria monocytogenes	L1846	20017	SAMN02712416	PRJNA243081	Terrabacteria group	Firmicutes	GCA_001027085.1	2.94748	38	chromosome:NZ_CP007688.1/CP007688.1	-	1	3025	2908	2015-06-03	2017-02-27	Complete Genome	ftp://ftp.ncbi.nlm.nih.gov/genomes/all/GCF/001/027/085/GCF_001027085.1_ASM102708v1	ftp://ftp.ncbi.nlm.nih.gov/genomes/all/GCA/001/027/085/GCA_001027085.1_ASM102708v1
Listeria monocytogenes	L2625	20017	SAMN07411318	PRJNA395587	Terrabacteria group	Firmicutes	GCA_003418175.1	2.88787	38	-	PDAH01	78	2941	2846	2018-08-22	2018-09-02	Contig	ftp://ftp.ncbi.nlm.nih.gov/genomes/all/GCF/003/418/175/GCF_003418175.1_ASM341817v1	ftp://ftp.ncbi.nlm.nih.gov/genomes/all/GCA/003/418/175/GCA_003418175.1_ASM341817v1
Listeria monocytogenes	L2624	20017	SAMN02713668	PRJNA243265	Terrabacteria group	Firmicutes	GCA_001027165.1	2.9325	38	chromosome:NZ_CP007686.1/CP007686.1	-	1	2948	2838	2015-06-03	2017-02-27	Complete Genome	ftp://ftp.ncbi.nlm.nih.gov/genomes/all/GCF/001/027/165/GCF_001027165.1_ASM102716v1	ftp://ftp.ncbi.nlm.nih.gov/genomes/all/GCA/001/027/165/GCA_001027165.1_ASM102716v1
Listeria monocytogenes	L2676	20017	SAMN02713644	PRJNA243258	Terrabacteria group	Firmicutes	GCA_001027205.1	2.94729	38	chromosome:NZ_CP007685.1/CP007685.1	-	1	3018	2899	2015-06-03	2017-02-27	Complete Genome	ftp://ftp.ncbi.nlm.nih.gov/genomes/all/GCF/001/027/205/GCF_001027205.1_ASM102720v1	ftp://ftp.ncbi.nlm.nih.gov/genomes/all/GCA/001/027/205/GCA_001027205.1_ASM102720v1
Listeria monocytogenes	L2626	20017	SAMN02713641	PRJNA243256	Terrabacteria group	Firmicutes	GCA_001027245.1	2.90749	38	chromosome:NZ_CP007684.1/CP007684.1	-	1	2962	2845	2015-06-03	2017-02-27	Complete Genome	ftp://ftp.ncbi.nlm.nih.gov/genomes/all/GCF/001/027/245/GCF_001027245.1_ASM102724v1	ftp://ftp.ncbi.nlm.nih.gov/genomes/all/GCA/001/027/245/GCA_001027245.1_ASM102724v1
Listeria monocytogenes	CFSAN023463	20017	SAMN03002783	PRJNA215355	Terrabacteria group	Firmicutes	GCA_001047715.1	2.93973	38	chromosome:NZ_CP012021.1/CP012021.1	-	1	2977	2854	2015-07-08	2017-02-27	Complete Genome	ftp://ftp.ncbi.nlm.nih.gov/genomes/all/GCF/001/047/715/GCF_001047715.1_ASM104771v1	ftp://ftp.ncbi.nlm.nih.gov/genomes/all/GCA/001/047/715/GCA_001047715.1_ASM104771v1
Listeria monocytogenes	LM850658	20017	SAMN02997429	PRJNA258242	Terrabacteria group	Firmicutes	GCA_001188655.1	2.9185	38.1	chromosome:NZ_CP009242.1/CP009242.1	-	1	2992	2867	2015-07-30	2017-02-27	Complete Genome	ftp://ftp.ncbi.nlm.nih.gov/genomes/all/GCF/001/188/655/GCF_001188655.1_ASM118865v1	ftp://ftp.ncbi.nlm.nih.gov/genomes/all/GCA/001/188/655/GCA_001188655.1_ASM118865v1
Listeria monocytogenes	WSLC 1018	20017	SAMN04286628	PRJNA302838	Terrabacteria group	Firmicutes	GCA_001454845.1	2.94251	38	chromosome:NZ_CP013285.1/CP013285.1	-	1	2977	2851	2015-12-01	2017-03-01	Complete Genome	ftp://ftp.ncbi.nlm.nih.gov/genomes/all/GCF/001/454/845/GCF_001454845.1_ASM145484v1	ftp://ftp.ncbi.nlm.nih.gov/genomes/all/GCA/001/454/845/GCA_001454845.1_ASM145484v1
Listeria monocytogenes	WSLC 1019	20017	SAMN04286629	PRJNA302838	Terrabacteria group	Firmicutes	GCA_001454865.1	2.83987	38.2	chromosome:NZ_CP013286.1/CP013286.1	-	1	2858	2749	2015-12-01	2017-03-01	Complete Genome	ftp://ftp.ncbi.nlm.nih.gov/genomes/all/GCF/001/454/865/GCF_001454865.1_ASM145486v1	ftp://ftp.ncbi.nlm.nih.gov/genomes/all/GCA/001/454/865/GCA_001454865.1_ASM145486v1
Listeria monocytogenes	WSLC 1020	20017	SAMN04286630	PRJNA302838	Terrabacteria group	Firmicutes	GCA_001454885.1	2.84204	38.3	chromosome:NZ_CP013287.1/CP013287.1	-	1	2865	2743	2015-12-01	2017-03-01	Complete Genome	ftp://ftp.ncbi.nlm.nih.gov/genomes/all/GCF/001/454/885/GCF_001454885.1_ASM145488v1	ftp://ftp.ncbi.nlm.nih.gov/genomes/all/GCA/001/454/885/GCA_001454885.1_ASM145488v1
Listeria monocytogenes	WSLC 1047	20017	SAMN04286632	PRJNA302838	Terrabacteria group	Firmicutes	GCA_001454925.1	2.95075	38	chromosome:NZ_CP013289.1/CP013289.1	-	1	2977	2853	2015-12-01	2017-02-28	Complete Genome	ftp://ftp.ncbi.nlm.nih.gov/genomes/all/GCF/001/454/925/GCF_001454925.1_ASM145492v1	ftp://ftp.ncbi.nlm.nih.gov/genomes/all/GCA/001/454/925/GCA_001454925.1_ASM145492v1
Listeria monocytogenes	Lm 3163	20017	SAMN04348333	PRJNA306210	Terrabacteria group	Firmicutes	GCA_001483405.1	2.92775	38	chromosome:NZ_CP013722.1/CP013722.1	-	1	2979	2867	2015-12-30	2017-03-01	Complete Genome	ftp://ftp.ncbi.nlm.nih.gov/genomes/all/GCF/001/483/405/GCF_001483405.1_ASM148340v1	ftp://ftp.ncbi.nlm.nih.gov/genomes/all/GCA/001/483/405/GCA_001483405.1_ASM148340v1
Listeria monocytogenes	Lm 3136	20017	SAMN04348332	PRJNA306208	Terrabacteria group	Firmicutes	GCA_001483425.1	2.90535	38	chromosome:NZ_CP013723.1/CP013723.1	-	1	2967	2845	2015-12-30	2017-03-01	Complete Genome	ftp://ftp.ncbi.nlm.nih.gov/genomes/all/GCF/001/483/425/GCF_001483425.1_ASM148342v1	ftp://ftp.ncbi.nlm.nih.gov/genomes/all/GCA/001/483/425/GCA_001483425.1_ASM148342v1
Listeria monocytogenes	Lm N1546	20017	SAMN04348334	PRJNA306211	Terrabacteria group	Firmicutes	GCA_001483445.1	3.03922	37.9715	chromosome:NZ_CP013724.1/CP013724.1; plasmid pLmN1546:NZ_CP013725.1/CP013725.1	-	2	3123	2995	2015-12-30	2017-03-01	Complete Genome	ftp://ftp.ncbi.nlm.nih.gov/genomes/all/GCF/001/483/445/GCF_001483445.1_ASM148344v1	ftp://ftp.ncbi.nlm.nih.gov/genomes/all/GCA/001/483/445/GCA_001483445.1_ASM148344v1
Listeria monocytogenes	A144	20017	SAMN05410802	PRJNA329415	Terrabacteria group	Firmicutes	GCA_001709885.1	3.07202	37.8	-	MDRO01	41	3177	3071	2016-08-24	2017-03-01	Contig	ftp://ftp.ncbi.nlm.nih.gov/genomes/all/GCF/001/709/885/GCF_001709885.1_ASM170988v1	ftp://ftp.ncbi.nlm.nih.gov/genomes/all/GCA/001/709/885/GCA_001709885.1_ASM170988v1
Listeria monocytogenes	CFSAN023459	20017	SAMN03002779	PRJNA215355	Terrabacteria group	Firmicutes	GCA_001548585.1	3.10552	38.042	chromosome:NZ_CP014252.1/CP014252.1; plasmid CFSAN023459_01:NZ_CP014253.1/CP014253.1; plasmid CFSAN023459_02:NZ_CP014254.1/CP014254.1	-	3	3167	3036	2016-02-04	2017-03-01	Complete Genome	ftp://ftp.ncbi.nlm.nih.gov/genomes/all/GCF/001/548/585/GCF_001548585.1_ASM154858v1	ftp://ftp.ncbi.nlm.nih.gov/genomes/all/GCA/001/548/585/GCA_001548585.1_ASM154858v1
Listeria monocytogenes	2015TE19005-1355	20017	SAMN04452088	PRJNA261392	Terrabacteria group	Firmicutes	GCA_001551855.1	2.86429	38	chromosome:NZ_CP014261.1/CP014261.1	-	1	2908	2791	2016-02-08	2017-03-01	Complete Genome	ftp://ftp.ncbi.nlm.nih.gov/genomes/all/GCF/001/551/855/GCF_001551855.1_ASM155185v1	ftp://ftp.ncbi.nlm.nih.gov/genomes/all/GCA/001/551/855/GCA_001551855.1_ASM155185v1
Listeria monocytogenes	2015TE24968	20017	SAMN08693616	PRJNA261392	Terrabacteria group	Firmicutes	GCA_003045345.1	2.89471	38	chromosome:NZ_CP028406.1/CP028406.1	-	1	2950	2831	2018-04-09	2018-04-25	Chromosome	ftp://ftp.ncbi.nlm.nih.gov/genomes/all/GCF/003/045/345/GCF_003045345.1_ASM304534v1	ftp://ftp.ncbi.nlm.nih.gov/genomes/all/GCA/003/045/345/GCA_003045345.1_ASM304534v1
Listeria monocytogenes	FW040025	20017	SAMN03579634	PRJNA239039	Terrabacteria group	Firmicutes	GCA_001644625.1	3.01839	38	chromosome:NZ_CP011345.1/CP011345.1	-	1	3115	2995	2016-05-16	2017-03-01	Complete Genome	ftp://ftp.ncbi.nlm.nih.gov/genomes/all/GCF/001/644/625/GCF_001644625.1_ASM164462v1	ftp://ftp.ncbi.nlm.nih.gov/genomes/all/GCA/001/644/625/GCA_001644625.1_ASM164462v1
Listeria monocytogenes	CFSAN029793	20017	SAMN03386937	PRJNA215355	Terrabacteria group	Firmicutes	GCA_001908335.1	3.03083	38	chromosome:NZ_CP016213.1/CP016213.1	-	1	3099	2973	2016-12-19	2017-03-02	Complete Genome	ftp://ftp.ncbi.nlm.nih.gov/genomes/all/GCF/001/908/335/GCF_001908335.1_ASM190833v1	ftp://ftp.ncbi.nlm.nih.gov/genomes/all/GCA/001/908/335/GCA_001908335.1_ASM190833v1
Listeria monocytogenes	HPB913	20017	SAMN03160826	PRJNA266291	Terrabacteria group	Firmicutes	GCA_001685215.1	2.99821	37.9	-	LZNK01	81	3065	2973	2016-07-14	2017-03-01	Contig	ftp://ftp.ncbi.nlm.nih.gov/genomes/all/GCF/001/685/215/GCF_001685215.1_ASM168521v1	ftp://ftp.ncbi.nlm.nih.gov/genomes/all/GCA/001/685/215/GCA_001685215.1_ASM168521v1
Listeria monocytogenes	HPB2088	20017	SAMN02867555	PRJNA253133	Terrabacteria group	Firmicutes	GCA_000712425.1	2.97908	37.9	-	JOKU01	38	3048	2970	2014-06-26	2017-02-26	Contig	ftp://ftp.ncbi.nlm.nih.gov/genomes/all/GCF/000/712/425/GCF_000712425.1_ASM71242v1	ftp://ftp.ncbi.nlm.nih.gov/genomes/all/GCA/000/712/425/GCA_000712425.1_ASM71242v1
Listeria monocytogenes	HPB5415	20017	SAMN02867583	PRJNA253140	Terrabacteria group	Firmicutes	GCA_000712385.1	2.97943	37.9	-	JOKV01	25	3046	2969	2014-06-26	2017-02-26	Contig	ftp://ftp.ncbi.nlm.nih.gov/genomes/all/GCF/000/712/385/GCF_000712385.1_HPB5415	ftp://ftp.ncbi.nlm.nih.gov/genomes/all/GCA/000/712/385/GCA_000712385.1_HPB5415
Listeria monocytogenes	HPB5622	20017	SAMN02839425	PRJNA355549	Terrabacteria group	Firmicutes	GCA_001952775.1	3.11575	37.9654	chromosome:NZ_CP019167.1/CP019167.1; plasmid pLM5578:NZ_CP019168.1/CP019168.1	-	2	3215	3091	2017-01-17	2017-03-02	Complete Genome	ftp://ftp.ncbi.nlm.nih.gov/genomes/all/GCF/001/952/775/GCF_001952775.1_ASM195277v1	ftp://ftp.ncbi.nlm.nih.gov/genomes/all/GCA/001/952/775/GCA_001952775.1_ASM195277v1
Listeria monocytogenes	CFSAN042079	20017	SAMN04277002	PRJNA355549	Terrabacteria group	Firmicutes	GCA_001952795.1	3.00535	38	chromosome:NZ_CP019170.1/CP019170.1	-	1	3090	2970	2017-01-17	2017-03-02	Complete Genome	ftp://ftp.ncbi.nlm.nih.gov/genomes/all/GCF/001/952/795/GCF_001952795.1_ASM195279v1	ftp://ftp.ncbi.nlm.nih.gov/genomes/all/GCA/001/952/795/GCA_001952795.1_ASM195279v1
Listeria monocytogenes	10-092876-1559 LM1	20017	SAMN06297508	PRJNA371291	Terrabacteria group	Firmicutes	GCA_001998915.1	2.97255	37.9	chromosome:NZ_CP019614.1/CP019614.1	-	1	3074	2954	2017-02-14	2017-03-02	Complete Genome	ftp://ftp.ncbi.nlm.nih.gov/genomes/all/GCF/001/998/915/GCF_001998915.1_ASM199891v1	ftp://ftp.ncbi.nlm.nih.gov/genomes/all/GCA/001/998/915/GCA_001998915.1_ASM199891v1
Listeria monocytogenes	10-092876-0168	20017	SAMN06297509	PRJNA371291	Terrabacteria group	Firmicutes	GCA_001998945.1	3.07209	37.9	chromosome:NZ_CP019615.1/CP019615.1	-	1	3188	3059	2017-02-14	2017-03-03	Complete Genome	ftp://ftp.ncbi.nlm.nih.gov/genomes/all/GCF/001/998/945/GCF_001998945.1_ASM199894v1	ftp://ftp.ncbi.nlm.nih.gov/genomes/all/GCA/001/998/945/GCA_001998945.1_ASM199894v1
Listeria monocytogenes	10-092876-1063 LM3	20017	SAMN06297510	PRJNA371291	Terrabacteria group	Firmicutes	GCA_001998985.1	2.91395	38	chromosome:NZ_CP019616.1/CP019616.1	-	1	2958	2827	2017-02-14	2017-03-02	Complete Genome	ftp://ftp.ncbi.nlm.nih.gov/genomes/all/GCF/001/998/985/GCF_001998985.1_ASM199898v1	ftp://ftp.ncbi.nlm.nih.gov/genomes/all/GCA/001/998/985/GCA_001998985.1_ASM199898v1
Listeria monocytogenes	10-092876-0055 LM4	20017	SAMN06297521	PRJNA371291	Terrabacteria group	Firmicutes	GCA_001999005.1	2.98969	37.9	chromosome:NZ_CP019617.1/CP019617.1	-	1	3076	2949	2017-02-14	2017-03-02	Complete Genome	ftp://ftp.ncbi.nlm.nih.gov/genomes/all/GCF/001/999/005/GCF_001999005.1_ASM199900v1	ftp://ftp.ncbi.nlm.nih.gov/genomes/all/GCA/001/999/005/GCA_001999005.1_ASM199900v1
Listeria monocytogenes	10-092876-0731 LM5	20017	SAMN06297522	PRJNA371291	Terrabacteria group	Firmicutes	GCA_001999025.1	2.99679	38	chromosome:NZ_CP019618.1/CP019618.1	-	1	3084	2962	2017-02-14	2017-03-03	Complete Genome	ftp://ftp.ncbi.nlm.nih.gov/genomes/all/GCF/001/999/025/GCF_001999025.1_ASM199902v1	ftp://ftp.ncbi.nlm.nih.gov/genomes/all/GCA/001/999/025/GCA_001999025.1_ASM199902v1
Listeria monocytogenes	10-092876-1155 LM6	20017	SAMN06297524	PRJNA371291	Terrabacteria group	Firmicutes	GCA_001999045.1	2.97445	38	chromosome:NZ_CP019619.1/CP019619.1	-	1	3022	2905	2017-02-14	2017-03-03	Complete Genome	ftp://ftp.ncbi.nlm.nih.gov/genomes/all/GCF/001/999/045/GCF_001999045.1_ASM199904v1	ftp://ftp.ncbi.nlm.nih.gov/genomes/all/GCA/001/999/045/GCA_001999045.1_ASM199904v1
Listeria monocytogenes	10-092876-1547 LM7	20017	SAMN06297525	PRJNA371291	Terrabacteria group	Firmicutes	GCA_001999065.1	2.92201	38	chromosome:NZ_CP019620.1/CP019620.1	-	1	2971	2837	2017-02-14	2017-03-02	Complete Genome	ftp://ftp.ncbi.nlm.nih.gov/genomes/all/GCF/001/999/065/GCF_001999065.1_ASM199906v1	ftp://ftp.ncbi.nlm.nih.gov/genomes/all/GCA/001/999/065/GCA_001999065.1_ASM199906v1
Listeria monocytogenes	10-092876-1235 LM8	20017	SAMN06297526	PRJNA371291	Terrabacteria group	Firmicutes	GCA_001999085.1	2.96682	37.8	chromosome:NZ_CP019621.1/CP019621.1	-	1	3040	2907	2017-02-14	2017-03-02	Complete Genome	ftp://ftp.ncbi.nlm.nih.gov/genomes/all/GCF/001/999/085/GCF_001999085.1_ASM199908v1	ftp://ftp.ncbi.nlm.nih.gov/genomes/all/GCA/001/999/085/GCA_001999085.1_ASM199908v1
Listeria monocytogenes	10-092876-0145 LM9	20017	SAMN06297602	PRJNA371291	Terrabacteria group	Firmicutes	GCA_001999105.1	3.07003	38	chromosome:NZ_CP019622.1/CP019622.1	-	1	3157	3018	2017-02-14	2017-03-02	Complete Genome	ftp://ftp.ncbi.nlm.nih.gov/genomes/all/GCF/001/999/105/GCF_001999105.1_ASM199910v1	ftp://ftp.ncbi.nlm.nih.gov/genomes/all/GCA/001/999/105/GCA_001999105.1_ASM199910v1
Listeria monocytogenes	10-092876-1763 LM10	20017	SAMN06297603	PRJNA371291	Terrabacteria group	Firmicutes	GCA_001999125.1	2.94091	37.9	chromosome:NZ_CP019623.1/CP019623.1	-	1	2992	2869	2017-02-14	2017-03-03	Complete Genome	ftp://ftp.ncbi.nlm.nih.gov/genomes/all/GCF/001/999/125/GCF_001999125.1_ASM199912v1	ftp://ftp.ncbi.nlm.nih.gov/genomes/all/GCA/001/999/125/GCA_001999125.1_ASM199912v1
Listeria monocytogenes	10-092876-1016 LM11	20017	SAMN06297604	PRJNA371291	Terrabacteria group	Firmicutes	GCA_001999145.1	2.96566	38	chromosome:NZ_CP019624.1/CP019624.1	-	1	3030	2890	2017-02-14	2017-03-02	Complete Genome	ftp://ftp.ncbi.nlm.nih.gov/genomes/all/GCF/001/999/145/GCF_001999145.1_ASM199914v1	ftp://ftp.ncbi.nlm.nih.gov/genomes/all/GCA/001/999/145/GCA_001999145.1_ASM199914v1
Listeria monocytogenes	10-092876-0769 LM12	20017	SAMN06297605	PRJNA371291	Terrabacteria group	Firmicutes	GCA_001999165.1	2.92963	38	chromosome:NZ_CP019625.1/CP019625.1	-	1	3000	2875	2017-02-14	2017-03-02	Complete Genome	ftp://ftp.ncbi.nlm.nih.gov/genomes/all/GCF/001/999/165/GCF_001999165.1_ASM199916v1	ftp://ftp.ncbi.nlm.nih.gov/genomes/all/GCA/001/999/165/GCA_001999165.1_ASM199916v1
Listeria monocytogenes	LI0521	20017	SAMN02743864	PRJNA242767	Terrabacteria group	Firmicutes	GCA_000708245.1	3.00854	37.8	-	JMMW01	42	3074	2981	2014-06-16	2017-02-26	Contig	ftp://ftp.ncbi.nlm.nih.gov/genomes/all/GCF/000/708/245/GCF_000708245.1_LI0521	ftp://ftp.ncbi.nlm.nih.gov/genomes/all/GCA/000/708/245/GCA_000708245.1_LI0521
Listeria monocytogenes	ICDC-LM188	20017	SAMN04884549	PRJNA319288	Terrabacteria group	Firmicutes	GCA_002043045.1	2.98269	38	chromosome:NZ_CP015593.1/CP015593.1	-	1	3037	2919	2017-03-20	2017-03-22	Complete Genome	ftp://ftp.ncbi.nlm.nih.gov/genomes/all/GCF/002/043/045/GCF_002043045.1_ASM204304v1	ftp://ftp.ncbi.nlm.nih.gov/genomes/all/GCA/002/043/045/GCA_002043045.1_ASM204304v1
Listeria monocytogenes	CFSAN028538	20017	SAMN03285109	PRJNA488600	Terrabacteria group	Firmicutes	GCA_003668015.1	3.02857	37.8	-	QXDW01	22	3096	2995	2018-10-21	2018-10-23	Contig	ftp://ftp.ncbi.nlm.nih.gov/genomes/all/GCF/003/668/015/GCF_003668015.1_ASM366801v1	ftp://ftp.ncbi.nlm.nih.gov/genomes/all/GCA/003/668/015/GCA_003668015.1_ASM366801v1
Listeria monocytogenes	CFSAN022990	20017	SAMN02990220	PRJNA488600	Terrabacteria group	Firmicutes	GCA_003668005.1	2.9948	37.8	-	QXDX01	15	3052	2949	2018-10-21	2018-10-23	Contig	ftp://ftp.ncbi.nlm.nih.gov/genomes/all/GCF/003/668/005/GCF_003668005.1_ASM366800v1	ftp://ftp.ncbi.nlm.nih.gov/genomes/all/GCA/003/668/005/GCA_003668005.1_ASM366800v1
Listeria monocytogenes	MOD1_LS152	20017	SAMN02769705	PRJNA488600	Terrabacteria group	Firmicutes	GCA_003668195.1	2.87933	37.9	-	QXDY01	13	2943	2852	2018-10-21	2018-10-23	Contig	ftp://ftp.ncbi.nlm.nih.gov/genomes/all/GCF/003/668/195/GCF_003668195.1_ASM366819v1	ftp://ftp.ncbi.nlm.nih.gov/genomes/all/GCA/003/668/195/GCA_003668195.1_ASM366819v1
Listeria monocytogenes	PNUSAL000144	20017	SAMN02351401	PRJNA483181	Terrabacteria group	Firmicutes	GCA_003607295.1	2.88346	37.9	-	QXKU01	12	2907	2824	2018-10-02	2018-10-04	Contig	ftp://ftp.ncbi.nlm.nih.gov/genomes/all/GCF/003/607/295/GCF_003607295.1_ASM360729v1	ftp://ftp.ncbi.nlm.nih.gov/genomes/all/GCA/003/607/295/GCA_003607295.1_ASM360729v1
Listeria monocytogenes	PNUSAL000096	20017	SAMN02347435	PRJNA483181	Terrabacteria group	Firmicutes	GCA_003606955.1	2.86951	37.9	-	QXLB01	21	2918	2838	2018-10-02	2018-10-04	Contig	ftp://ftp.ncbi.nlm.nih.gov/genomes/all/GCF/003/606/955/GCF_003606955.1_ASM360695v1	ftp://ftp.ncbi.nlm.nih.gov/genomes/all/GCA/003/606/955/GCA_003606955.1_ASM360695v1
Listeria monocytogenes	CFSAN004330	20017	SAMN03354355	PRJNA488600	Terrabacteria group	Firmicutes	GCA_003668165.1	3.02837	37.8	-	QXDZ01	13	3089	3000	2018-10-21	2018-10-23	Contig	ftp://ftp.ncbi.nlm.nih.gov/genomes/all/GCF/003/668/165/GCF_003668165.1_ASM366816v1	ftp://ftp.ncbi.nlm.nih.gov/genomes/all/GCA/003/668/165/GCA_003668165.1_ASM366816v1
Listeria monocytogenes	FDA00006907	20017	SAMN02923161	PRJNA215355	Terrabacteria group	Firmicutes	GCA_002208215.1	3.23851	38.0483	chromosome:NZ_CP022020.1/CP022020.1; plasmid pCFSAN021445:NZ_CP022021.1/CP022021.1	-	2	3323	3130	2017-06-26	2017-06-28	Complete Genome	ftp://ftp.ncbi.nlm.nih.gov/genomes/all/GCF/002/208/215/GCF_002208215.1_ASM220821v1	ftp://ftp.ncbi.nlm.nih.gov/genomes/all/GCA/002/208/215/GCA_002208215.1_ASM220821v1
Listeria monocytogenes	FORC_049	20017	SAMN05363481	PRJNA328054	Terrabacteria group	Firmicutes	GCA_002220325.1	2.93503	38	chromosome:NZ_CP016629.1/CP016629.1	-	1	2957	2839	2017-07-17	2017-07-19	Complete Genome	ftp://ftp.ncbi.nlm.nih.gov/genomes/all/GCF/002/220/325/GCF_002220325.1_ASM222032v1	ftp://ftp.ncbi.nlm.nih.gov/genomes/all/GCA/002/220/325/GCA_002220325.1_ASM222032v1
Listeria monocytogenes	FDA00006905	20017	SAMN02923159	PRJNA215355	Terrabacteria group	Firmicutes	GCA_002285655.1	3.14816	38.0607	chromosome:NZ_CP023052.1/CP023052.1; plasmid pCFSAN021143:NZ_CP023053.1/CP023053.1	-	2	3228	3094	2017-09-05	2017-09-07	Complete Genome	ftp://ftp.ncbi.nlm.nih.gov/genomes/all/GCF/002/285/655/GCF_002285655.1_ASM228565v1	ftp://ftp.ncbi.nlm.nih.gov/genomes/all/GCA/002/285/655/GCA_002285655.1_ASM228565v1
Listeria monocytogenes	FDA00011238	20017	SAMN06339459	PRJNA215355	Terrabacteria group	Firmicutes	GCA_002285835.1	3.14818	38.0607	chromosome:NZ_CP023050.1/CP023050.1; plasmid pCFSAN059932:NZ_CP023051.1/CP023051.1	-	2	3228	3102	2017-09-05	2017-09-07	Complete Genome	ftp://ftp.ncbi.nlm.nih.gov/genomes/all/GCF/002/285/835/GCF_002285835.1_ASM228583v1	ftp://ftp.ncbi.nlm.nih.gov/genomes/all/GCA/002/285/835/GCA_002285835.1_ASM228583v1
Listeria monocytogenes	AT3E	20017	SAMN07718437	PRJNA412588	Terrabacteria group	Firmicutes	GCA_002557735.1	3.11633	37.9737	chromosome:NZ_CP023752.1/CP023752.1; plasmid pLM58:NZ_CP023753.1/CP023753.1	-	2	3208	3074	2017-10-16	2017-10-19	Complete Genome	ftp://ftp.ncbi.nlm.nih.gov/genomes/all/GCF/002/557/735/GCF_002557735.1_ASM255773v1	ftp://ftp.ncbi.nlm.nih.gov/genomes/all/GCA/002/557/735/GCA_002557735.1_ASM255773v1
Listeria monocytogenes	AL4E	20017	SAMN07718436	PRJNA412588	Terrabacteria group	Firmicutes	GCA_002557815.1	3.028	38	chromosome:NZ_CP023754.1/CP023754.1	-	1	3105	2986	2017-10-16	2017-10-19	Complete Genome	ftp://ftp.ncbi.nlm.nih.gov/genomes/all/GCF/002/557/815/GCF_002557815.1_ASM255781v1	ftp://ftp.ncbi.nlm.nih.gov/genomes/all/GCA/002/557/815/GCA_002557815.1_ASM255781v1
Listeria monocytogenes	MF4626	20017	SAMN08056486	PRJNA419519	Terrabacteria group	Firmicutes	GCA_002831485.1	3.03263	37.973	chromosome:NZ_CP025082.1/CP025082.1; plasmid pMF4626:NZ_CP025083.1/CP025083.1	-	2	3116	2990	2017-12-10	2017-12-13	Complete Genome	ftp://ftp.ncbi.nlm.nih.gov/genomes/all/GCF/002/831/485/GCF_002831485.1_ASM283148v1	ftp://ftp.ncbi.nlm.nih.gov/genomes/all/GCA/002/831/485/GCA_002831485.1_ASM283148v1
Listeria monocytogenes	MF4624	20017	SAMN08056485	PRJNA419519	Terrabacteria group	Firmicutes	GCA_002843525.1	3.09388	37.9612	chromosome:NZ_CP025259.1/CP025259.1; plasmid pMF4624:NZ_CP025260.1/CP025260.1	-	2	3182	3058	2017-12-17	2017-12-22	Complete Genome	ftp://ftp.ncbi.nlm.nih.gov/genomes/all/GCF/002/843/525/GCF_002843525.1_ASM284352v1	ftp://ftp.ncbi.nlm.nih.gov/genomes/all/GCA/002/843/525/GCA_002843525.1_ASM284352v1
Listeria monocytogenes	MF4562	20017	SAMN08056484	PRJNA419519	Terrabacteria group	Firmicutes	GCA_002848425.1	3.01604	37.9	chromosome:NZ_CP025442.1/CP025442.1	-	1	3084	2951	2017-12-28	2018-01-11	Complete Genome	ftp://ftp.ncbi.nlm.nih.gov/genomes/all/GCF/002/848/425/GCF_002848425.1_ASM284842v1	ftp://ftp.ncbi.nlm.nih.gov/genomes/all/GCA/002/848/425/GCA_002848425.1_ASM284842v1
Listeria monocytogenes	MF4697	20017	SAMN08056487	PRJNA419519	Terrabacteria group	Firmicutes	GCA_002848465.1	3.09357	37.9612	chromosome:NZ_CP025438.1/CP025438.1; plasmid pMF4697:NZ_CP025439.1/CP025439.1	-	2	3182	3060	2017-12-28	2018-01-11	Complete Genome	ftp://ftp.ncbi.nlm.nih.gov/genomes/all/GCF/002/848/465/GCF_002848465.1_ASM284846v1	ftp://ftp.ncbi.nlm.nih.gov/genomes/all/GCA/002/848/465/GCA_002848465.1_ASM284846v1
Listeria monocytogenes	MF6172	20017	SAMN08056488	PRJNA419519	Terrabacteria group	Firmicutes	GCA_002848485.1	3.09376	37.9612	chromosome:NZ_CP025440.1/CP025440.1; plasmid pMF6172:NZ_CP025441.1/CP025441.1	-	2	3182	3060	2017-12-28	2018-01-11	Complete Genome	ftp://ftp.ncbi.nlm.nih.gov/genomes/all/GCF/002/848/485/GCF_002848485.1_ASM284848v1	ftp://ftp.ncbi.nlm.nih.gov/genomes/all/GCA/002/848/485/GCA_002848485.1_ASM284848v1
Listeria monocytogenes	MF4545	20017	SAMN08056483	PRJNA419519	Terrabacteria group	Firmicutes	GCA_002848505.1	3.03587	37.9874	chromosome:NZ_CP025443.1/CP025443.1; plasmid pMF4545:NZ_CP025444.1/CP025444.1	-	2	3106	2968	2017-12-28	2018-01-11	Complete Genome	ftp://ftp.ncbi.nlm.nih.gov/genomes/all/GCF/002/848/505/GCF_002848505.1_ASM284850v1	ftp://ftp.ncbi.nlm.nih.gov/genomes/all/GCA/002/848/505/GCA_002848505.1_ASM284850v1
Listeria monocytogenes	NH1	20017	SAMN06920120	PRJNA385047	Terrabacteria group	Firmicutes	GCA_002969195.1	3.00249	37.9	chromosome:NZ_CP021325.1/CP021325.1	-	1	3082	2977	2018-03-05	2018-03-12	Complete Genome	ftp://ftp.ncbi.nlm.nih.gov/genomes/all/GCF/002/969/195/GCF_002969195.1_ASM296919v1	ftp://ftp.ncbi.nlm.nih.gov/genomes/all/GCA/002/969/195/GCA_002969195.1_ASM296919v1
Listeria monocytogenes	CFSAN054109	20017	SAMN08663437	PRJNA243331	Terrabacteria group	Firmicutes	GCA_003030165.1	3.12495	37.8721	chromosome:NZ_CP028183.1/CP028183.1; plasmid pGMI16-004:NZ_CP028184.1/CP028184.1	-	2	3221	3093	2018-04-02	2018-04-04	Complete Genome	ftp://ftp.ncbi.nlm.nih.gov/genomes/all/GCF/003/030/165/GCF_003030165.1_ASM303016v1	ftp://ftp.ncbi.nlm.nih.gov/genomes/all/GCA/003/030/165/GCA_003030165.1_ASM303016v1
Listeria monocytogenes	CFSAN054108	20017	SAMN08663440	PRJNA243331	Terrabacteria group	Firmicutes	GCA_003030405.1	2.99441	38	chromosome:NZ_CP028333.1/CP028333.1	-	1	3040	2919	2018-04-02	2018-04-04	Complete Genome	ftp://ftp.ncbi.nlm.nih.gov/genomes/all/GCF/003/030/405/GCF_003030405.1_ASM303040v1	ftp://ftp.ncbi.nlm.nih.gov/genomes/all/GCA/003/030/405/GCA_003030405.1_ASM303040v1
Listeria monocytogenes	ATCC 13932	20017	SAMN08125522	PRJNA420913	Terrabacteria group	Firmicutes	GCA_003031895.1	2.95098	38	chromosome:NZ_CP025219.1/CP025219.1	-	1	2974	2856	2018-04-03	2018-04-18	Complete Genome	ftp://ftp.ncbi.nlm.nih.gov/genomes/all/GCF/003/031/895/GCF_003031895.1_ASM303189v1	ftp://ftp.ncbi.nlm.nih.gov/genomes/all/GCA/003/031/895/GCA_003031895.1_ASM303189v1
Listeria monocytogenes	PIR00546	20017	SAMN08125521	PRJNA420913	Terrabacteria group	Firmicutes	GCA_003031915.1	3.03194	37.9	chromosome:NZ_CP025220.1/CP025220.1	-	1	3101	2982	2018-04-03	2018-04-11	Complete Genome	ftp://ftp.ncbi.nlm.nih.gov/genomes/all/GCF/003/031/915/GCF_003031915.1_ASM303191v1	ftp://ftp.ncbi.nlm.nih.gov/genomes/all/GCA/003/031/915/GCA_003031915.1_ASM303191v1
Listeria monocytogenes	PIR00543	20017	SAMN08125518	PRJNA420913	Terrabacteria group	Firmicutes	GCA_003031935.1	2.98743	37.9	chromosome:NZ_CP025221.1/CP025221.1	-	1	3060	2941	2018-04-03	2018-04-18	Complete Genome	ftp://ftp.ncbi.nlm.nih.gov/genomes/all/GCF/003/031/935/GCF_003031935.1_ASM303193v1	ftp://ftp.ncbi.nlm.nih.gov/genomes/all/GCA/003/031/935/GCA_003031935.1_ASM303193v1
Listeria monocytogenes	ATCC 51775	20017	SAMN08125517	PRJNA420913	Terrabacteria group	Firmicutes	GCA_003031955.1	2.99553	37.9	chromosome:NZ_CP025222.1/CP025222.1	-	1	3063	2945	2018-04-03	2018-04-18	Complete Genome	ftp://ftp.ncbi.nlm.nih.gov/genomes/all/GCF/003/031/955/GCF_003031955.1_ASM303195v1	ftp://ftp.ncbi.nlm.nih.gov/genomes/all/GCA/003/031/955/GCA_003031955.1_ASM303195v1
Listeria monocytogenes	PIR00545	20017	SAMN08125520	PRJNA420913	Terrabacteria group	Firmicutes	GCA_003031975.1	3.07278	37.8644	chromosome:NZ_CP025560.1/CP025560.1; plasmid pPIR00545:NZ_CP025561.1/CP025561.1	-	2	3148	3018	2018-04-03	2018-04-18	Complete Genome	ftp://ftp.ncbi.nlm.nih.gov/genomes/all/GCF/003/031/975/GCF_003031975.1_ASM303197v1	ftp://ftp.ncbi.nlm.nih.gov/genomes/all/GCA/003/031/975/GCA_003031975.1_ASM303197v1
Listeria monocytogenes	PIR00544	20017	SAMN08125519	PRJNA420913	Terrabacteria group	Firmicutes	GCA_003032055.1	3.02491	37.9796	chromosome:NZ_CP025565.1/CP025565.1; plasmid p1PIR00544:NZ_CP025562.1/CP025562.1; plasmid p2PIR00544:NZ_CP025563.1/CP025563.1; plasmid p3PIR00544:NZ_CP025564.1/CP025564.1	-	4	3078	2949	2018-04-03	2018-04-18	Complete Genome	ftp://ftp.ncbi.nlm.nih.gov/genomes/all/GCF/003/032/055/GCF_003032055.1_ASM303205v1	ftp://ftp.ncbi.nlm.nih.gov/genomes/all/GCA/003/032/055/GCA_003032055.1_ASM303205v1
Listeria monocytogenes	ATCC 51779	20017	SAMN08125516	PRJNA420913	Terrabacteria group	Firmicutes	GCA_003032075.1	2.99482	37.8916	chromosome:NZ_CP025567.1/CP025567.1; plasmid pPIR00541:NZ_CP025566.1/CP025566.1	-	2	3073	2954	2018-04-03	2018-04-18	Complete Genome	ftp://ftp.ncbi.nlm.nih.gov/genomes/all/GCF/003/032/075/GCF_003032075.1_ASM303207v1	ftp://ftp.ncbi.nlm.nih.gov/genomes/all/GCA/003/032/075/GCA_003032075.1_ASM303207v1
Listeria monocytogenes	PIR00540	20017	SAMN08125515	PRJNA420913	Terrabacteria group	Firmicutes	GCA_003043895.1	3.08534	37.9734	chromosome:NZ_CP025568.1/CP025568.1; plasmid pPIR00540:NZ_CP025569.1/CP025569.1	-	2	3171	3043	2018-04-06	2018-04-18	Complete Genome	ftp://ftp.ncbi.nlm.nih.gov/genomes/all/GCF/003/043/895/GCF_003043895.1_ASM304389v1	ftp://ftp.ncbi.nlm.nih.gov/genomes/all/GCA/003/043/895/GCA_003043895.1_ASM304389v1
Listeria monocytogenes	2018TE5305-1-4	20017	SAMN09197734	PRJNA261392	Terrabacteria group	Firmicutes	GCA_003144075.1	2.89478	38	chromosome:NZ_CP029372.1/CP029372.1	-	1	2949	2829	2018-05-21	2018-05-23	Complete Genome	ftp://ftp.ncbi.nlm.nih.gov/genomes/all/GCF/003/144/075/GCF_003144075.1_ASM314407v1	ftp://ftp.ncbi.nlm.nih.gov/genomes/all/GCA/003/144/075/GCA_003144075.1_ASM314407v1
Listeria monocytogenes	M13455	20017	SAMN09760372	PRJNA428178	Terrabacteria group	Firmicutes	GCA_003390475.1	2.95098	38	chromosome:NZ_CP031476.1/CP031476.1	-	1	2975	2855	2018-08-15	2018-08-16	Complete Genome	ftp://ftp.ncbi.nlm.nih.gov/genomes/all/GCF/003/390/475/GCF_003390475.1_ASM339047v1	ftp://ftp.ncbi.nlm.nih.gov/genomes/all/GCA/003/390/475/GCA_003390475.1_ASM339047v1
Listeria monocytogenes	CIIMS-NV-3	20017	SAMN08177723	PRJNA422425	Terrabacteria group	Firmicutes	GCA_003409075.1	2.95408	37.9	chromosome:NZ_CP031674.1/CP031674.1	-	1	3035	2942	2018-08-20	2018-08-23	Complete Genome	ftp://ftp.ncbi.nlm.nih.gov/genomes/all/GCF/003/409/075/GCF_003409075.1_ASM340907v1	ftp://ftp.ncbi.nlm.nih.gov/genomes/all/GCA/003/409/075/GCA_003409075.1_ASM340907v1
Listeria monocytogenes	CIIMS-PH-1	20017	SAMN07612368	PRJNA401967	Terrabacteria group	Firmicutes	GCA_003433415.1	2.94137	38	chromosome:NZ_CP023321.1/CP023321.1	-	1	2974	2845	2017-11-30	2018-09-02	Complete Genome	ftp://ftp.ncbi.nlm.nih.gov/genomes/all/GCF/003/433/415/GCF_003433415.1_ASM343341v1	ftp://ftp.ncbi.nlm.nih.gov/genomes/all/GCA/003/433/415/GCA_003433415.1_ASM343341v1
Listeria monocytogenes	LMJF5203	20017	SAMN10391004	PRJNA504399	Terrabacteria group	Firmicutes	GCA_003722375.1	2.89932	38	chromosome:NZ_CP033612.1/CP033612.1	-	1	2933	2822	2018-11-13	2018-11-15	Complete Genome	ftp://ftp.ncbi.nlm.nih.gov/genomes/all/GCF/003/722/375/GCF_003722375.1_ASM372237v1	ftp://ftp.ncbi.nlm.nih.gov/genomes/all/GCA/003/722/375/GCA_003722375.1_ASM372237v1
Listeria monocytogenes	FDAARGOS_555	20017	SAMN10163248	PRJNA231221	Terrabacteria group	Firmicutes	GCA_003812545.1	2.85207	38.1	chromosome:NZ_CP033737.1/CP033737.1	-	1	2901	2786	2018-11-21	2019-02-08	Complete Genome	ftp://ftp.ncbi.nlm.nih.gov/genomes/all/GCF/003/812/545/GCF_003812545.1_ASM381254v1	ftp://ftp.ncbi.nlm.nih.gov/genomes/all/GCA/003/812/545/GCA_003812545.1_ASM381254v1
Listeria monocytogenes	FDAARGOS_554	20017	SAMN10163247	PRJNA231221	Terrabacteria group	Firmicutes	GCA_003812565.1	2.83686	38.3	chromosome:NZ_CP033738.1/CP033738.1	-	1	2863	2744	2018-11-21	2019-02-08	Complete Genome	ftp://ftp.ncbi.nlm.nih.gov/genomes/all/GCF/003/812/565/GCF_003812565.1_ASM381256v1	ftp://ftp.ncbi.nlm.nih.gov/genomes/all/GCA/003/812/565/GCA_003812565.1_ASM381256v1
Listeria monocytogenes	FORC_057	20017	SAMN06625636	PRJNA380043	Terrabacteria group	Firmicutes	GCA_003999665.1	2.96585	38	chromosome:NZ_CP021174.1/CP021174.1	-	1	3036	2912	2019-01-08	2019-01-12	Complete Genome	ftp://ftp.ncbi.nlm.nih.gov/genomes/all/GCF/003/999/665/GCF_003999665.1_ASM399966v1	ftp://ftp.ncbi.nlm.nih.gov/genomes/all/GCA/003/999/665/GCA_003999665.1_ASM399966v1
Listeria monocytogenes	N16-0044	20017	SAMN10745353	PRJNA515219	Terrabacteria group	Firmicutes	GCA_004101665.1	2.90872	38	chromosome:NZ_CP035187.1/CP035187.1	-	1	2942	2812	2019-01-22	2019-01-23	Complete Genome	ftp://ftp.ncbi.nlm.nih.gov/genomes/all/GCF/004/101/665/GCF_004101665.1_ASM410166v1	ftp://ftp.ncbi.nlm.nih.gov/genomes/all/GCA/004/101/665/GCA_004101665.1_ASM410166v1
Listeria monocytogenes	NCTC10357	20017	SAMEA44515918	PRJEB6403	Terrabacteria group	Firmicutes	GCA_900187225.1	2.86466	38.1	chromosome 1:NZ_LT906436.1/LT906436.1	-	1	2906	2785	2017-08-15	2017-08-28	Complete Genome	ftp://ftp.ncbi.nlm.nih.gov/genomes/all/GCF/900/187/225/GCF_900187225.1_51881_G01	ftp://ftp.ncbi.nlm.nih.gov/genomes/all/GCA/900/187/225/GCA_900187225.1_51881_G01
Listeria monocytogenes	JF5203_1	20017	SAMEA104569033	PRJEB22706	Terrabacteria group	Firmicutes	GCA_900275645.1	2.90089	38	chromosome 1:NZ_LT985474.1/LT985474.1	-	1	2934	2823	2018-02-22	2018-03-07	Complete Genome	ftp://ftp.ncbi.nlm.nih.gov/genomes/all/GCF/900/275/645/GCF_900275645.1_JF5203_1	ftp://ftp.ncbi.nlm.nih.gov/genomes/all/GCA/900/275/645/GCA_900275645.1_JF5203_1
Listeria monocytogenes	NCTC7974	20017	SAMEA26404168	PRJEB6403	Terrabacteria group	Firmicutes	GCA_900637775.1	2.82497	38.0328	chromosome 1:NZ_LR134398.1/LR134398.1; plasmid 2:NZ_LR134399.1/LR134399.1; plasmid 3:NZ_LR134400.1/LR134400.1; plasmid 4:NZ_LR134401.1/LR134401.1; plasmid 5:NZ_LR134402.1/LR134402.1; plasmid 6:NZ_LR134403.1/LR134403.1	-	6	2883	2748	2018-12-19	2019-02-09	Complete Genome	ftp://ftp.ncbi.nlm.nih.gov/genomes/all/GCF/900/637/775/GCF_900637775.1_52592_D02	ftp://ftp.ncbi.nlm.nih.gov/genomes/all/GCA/900/637/775/GCA_900637775.1_52592_D02
Listeria monocytogenes	NCTC7973	20017	SAMEA26403418	PRJEB6403	Terrabacteria group	Firmicutes	GCA_900637785.1	2.90829	38	chromosome 1:NZ_LR134397.1/LR134397.1	-	1	2965	2838	2018-12-19	2018-12-28	Complete Genome	ftp://ftp.ncbi.nlm.nih.gov/genomes/all/GCF/900/637/785/GCF_900637785.1_52592_C02	ftp://ftp.ncbi.nlm.nih.gov/genomes/all/GCA/900/637/785/GCA_900637785.1_52592_C02
Listeria monocytogenes	La111	20017	SAMEA2272573	PRJEB538	Terrabacteria group	Firmicutes	GCA_000382925.1	2.77652	38.1	chromosome:HE999704.1	-	1	3216	3131	2013-01-11	2015-02-27	Complete Genome	ftp://ftp.ncbi.nlm.nih.gov/genomes/all/GCF/000/382/925/GCF_000382925.1_ASM38292v1	ftp://ftp.ncbi.nlm.nih.gov/genomes/all/GCA/000/382/925/GCA_000382925.1_ASM38292v1
Listeria monocytogenes	R2-502	20017	SAMN02203126	PRJNA203445	Terrabacteria group	Firmicutes	GCA_000438585.1	3.0916	37.8646	chromosome:NC_021838.1/CP006594.1; plasmid unnamed:NC_021828.1/CP006595.1	-	2	3156	3030	2013-07-16	2018-04-04	Complete Genome	ftp://ftp.ncbi.nlm.nih.gov/genomes/all/GCF/000/438/585/GCF_000438585.1_ASM43858v1	ftp://ftp.ncbi.nlm.nih.gov/genomes/all/GCA/000/438/585/GCA_000438585.1_ASM43858v1
Listeria monocytogenes	C1-387	20017	SAMN02203127	PRJNA203445	Terrabacteria group	Firmicutes	GCA_000438605.1	2.98895	38	chromosome:NC_021823.1/CP006591.1	-	1	3060	2941	2013-07-16	2018-04-04	Complete Genome	ftp://ftp.ncbi.nlm.nih.gov/genomes/all/GCF/000/438/605/GCF_000438605.1_ASM43860v1	ftp://ftp.ncbi.nlm.nih.gov/genomes/all/GCA/000/438/605/GCA_000438605.1_ASM43860v1
Listeria monocytogenes	J2-064	20017	SAMN02203122	PRJNA203445	Terrabacteria group	Firmicutes	GCA_000438625.1	2.94322	38	chromosome:NC_021824.1/CP006592.1	-	1	2962	2859	2013-07-16	2018-04-04	Complete Genome	ftp://ftp.ncbi.nlm.nih.gov/genomes/all/GCF/000/438/625/GCF_000438625.1_ASM43862v1	ftp://ftp.ncbi.nlm.nih.gov/genomes/all/GCA/000/438/625/GCA_000438625.1_ASM43862v1
Listeria monocytogenes	J2-031	20017	SAMN02203124	PRJNA203445	Terrabacteria group	Firmicutes	GCA_000438645.1	2.95891	38	chromosome:NC_021837.1/CP006593.1	-	1	3042	2909	2013-07-16	2018-04-04	Complete Genome	ftp://ftp.ncbi.nlm.nih.gov/genomes/all/GCF/000/438/645/GCF_000438645.1_ASM43864v1	ftp://ftp.ncbi.nlm.nih.gov/genomes/all/GCA/000/438/645/GCA_000438645.1_ASM43864v1
Listeria monocytogenes	CFSAN010068	20017	SAMN02666871	PRJNA215355	Terrabacteria group	Firmicutes	GCA_001548635.1	3.04308	37.9763	chromosome:NZ_CP014250.1/CP014250.1; plasmid pCFSAN010068_01:NZ_CP014251.1/CP014251.1	-	2	3088	2959	2016-02-04	2017-03-01	Complete Genome	ftp://ftp.ncbi.nlm.nih.gov/genomes/all/GCF/001/548/635/GCF_001548635.1_ASM154863v1	ftp://ftp.ncbi.nlm.nih.gov/genomes/all/GCA/001/548/635/GCA_001548635.1_ASM154863v1
Listeria monocytogenes 07PF0776	07PF0776	20017	SAMN02604190	PRJNA78811	Terrabacteria group	Firmicutes	GCA_000258905.1	2.90156	38	chromosome:NC_017728.1/CP003414.1	-	1	2942	2765	2012-04-17	2017-02-26	Complete Genome	ftp://ftp.ncbi.nlm.nih.gov/genomes/all/GCF/000/258/905/GCF_000258905.1_ASM25890v1	ftp://ftp.ncbi.nlm.nih.gov/genomes/all/GCA/000/258/905/GCA_000258905.1_ASM25890v1
Listeria monocytogenes 08-5578	08-5578	20017	SAMN02603776	PRJNA36361	Terrabacteria group	Firmicutes	GCA_000093125.2	3.10968	37.9653	chromosome:NC_013766.2/CP001602.2; plasmid pLM5578:NC_013767.1/CP001603.1	-	2	3203	3092	2010-01-20	2017-02-26	Complete Genome	ftp://ftp.ncbi.nlm.nih.gov/genomes/all/GCF/000/093/125/GCF_000093125.2_ASM9312v2	ftp://ftp.ncbi.nlm.nih.gov/genomes/all/GCA/000/093/125/GCA_000093125.2_ASM9312v2
Listeria monocytogenes 08-5923	08-5923	20017	SAMN02603721	PRJNA36363	Terrabacteria group	Firmicutes	GCA_000022925.1	2.99905	38	chromosome:NC_013768.1/CP001604.1	-	1	3076	2969	2010-01-20	2017-02-26	Complete Genome	ftp://ftp.ncbi.nlm.nih.gov/genomes/all/GCF/000/022/925/GCF_000022925.1_ASM2292v1	ftp://ftp.ncbi.nlm.nih.gov/genomes/all/GCA/000/022/925/GCA_000022925.1_ASM2292v1
Listeria monocytogenes 10403S	10403S	20017	SAMN02641382	PRJNA17495	Terrabacteria group	Firmicutes	GCA_000168695.2	2.90311	38	chromosome:NC_017544.1/CP002002.1	-	1	2957	2839	2011-09-07	2018-04-04	Complete Genome	ftp://ftp.ncbi.nlm.nih.gov/genomes/all/GCF/000/168/695/GCF_000168695.2_ASM16869v2	ftp://ftp.ncbi.nlm.nih.gov/genomes/all/GCA/000/168/695/GCA_000168695.2_ASM16869v2
Listeria monocytogenes 6179	6179	20017	SAMEA3138937	PRJEB1355	Terrabacteria group	Firmicutes	GCA_000577745.1	3.07283	37.8717	chromosome:NZ_HG813249.1/HG813249.1; plasmid LM6179:NZ_HG813250.1/HG813250.1	-	2	3151	3057	2014-02-10	2017-02-26	Complete Genome	ftp://ftp.ncbi.nlm.nih.gov/genomes/all/GCF/000/577/745/GCF_000577745.1_6179_18022011	ftp://ftp.ncbi.nlm.nih.gov/genomes/all/GCA/000/577/745/GCA_000577745.1_6179_18022011
Listeria monocytogenes ATCC 19117	ATCC 19117	20017	SAMEA2271997	PRJEA51859	Terrabacteria group	Firmicutes	GCA_000307025.1	2.9518	38	chromosome:NC_018584.1/FR733643.1	-	1	2976	2855	2012-09-10	2017-02-26	Complete Genome	ftp://ftp.ncbi.nlm.nih.gov/genomes/all/GCF/000/307/025/GCF_000307025.1_ASM30702v1	ftp://ftp.ncbi.nlm.nih.gov/genomes/all/GCA/000/307/025/GCA_000307025.1_ASM30702v1
Listeria monocytogenes ATCC 19117	WSLC 1033	20017	SAMN04286631	PRJNA302838	Terrabacteria group	Firmicutes	GCA_001454905.1	2.95082	38	chromosome:NZ_CP013288.1/CP013288.1	-	1	2976	2857	2015-12-01	2017-03-01	Complete Genome	ftp://ftp.ncbi.nlm.nih.gov/genomes/all/GCF/001/454/905/GCF_001454905.1_ASM145490v1	ftp://ftp.ncbi.nlm.nih.gov/genomes/all/GCA/001/454/905/GCA_001454905.1_ASM145490v1
Listeria monocytogenes EGD	EGD	20017	SAMEA3138952	PRJEB4153	Terrabacteria group	Firmicutes	GCA_000582845.1	2.90719	38	chromosome I:NC_022568.1/HG421741.1	-	1	2968	2841	2013-09-15	2017-02-26	Complete Genome	ftp://ftp.ncbi.nlm.nih.gov/genomes/all/GCF/000/582/845/GCF_000582845.1_SV_1	ftp://ftp.ncbi.nlm.nih.gov/genomes/all/GCA/000/582/845/GCA_000582845.1_SV_1
Listeria monocytogenes Finland 1998	Finland 1988	20017	SAMN00012880	PRJNA17319	Terrabacteria group	Firmicutes	GCA_000168595.2	2.87443	38.1	chromosome:NC_017547.1/CP002004.1	-	1	2905	2765	2011-09-14	2018-04-04	Complete Genome	ftp://ftp.ncbi.nlm.nih.gov/genomes/all/GCF/000/168/595/GCF_000168595.2_ASM16859v2	ftp://ftp.ncbi.nlm.nih.gov/genomes/all/GCA/000/168/595/GCA_000168595.2_ASM16859v2
Listeria monocytogenes FSL R2-561	FSL R2-561	20017	SAMN00013319	PRJNA17317	Terrabacteria group	Firmicutes	GCA_000168575.2	2.9738	38	chromosome:NC_017546.1/CP002003.1	-	1	3044	2897	2011-09-13	2018-04-04	Complete Genome	ftp://ftp.ncbi.nlm.nih.gov/genomes/all/GCF/000/168/575/GCF_000168575.2_ASM16857v2	ftp://ftp.ncbi.nlm.nih.gov/genomes/all/GCA/000/168/575/GCA_000168575.2_ASM16857v2
Listeria monocytogenes HCC23	HCC23	20017	SAMN02603154	PRJNA29409	Terrabacteria group	Firmicutes	GCA_000021185.1	2.97621	38.2	chromosome:NC_011660.1/CP001175.1	-	1	3080	2941	2008-12-12	2017-02-26	Complete Genome	ftp://ftp.ncbi.nlm.nih.gov/genomes/all/GCF/000/021/185/GCF_000021185.1_ASM2118v1	ftp://ftp.ncbi.nlm.nih.gov/genomes/all/GCA/000/021/185/GCA_000021185.1_ASM2118v1
Listeria monocytogenes J0161	J0161	20017	SAMN00769971	PRJNA17493	Terrabacteria group	Firmicutes	GCA_000168635.2	3.00046	37.9	chromosome:NC_017545.1/CP002001.1	-	1	3077	2978	2011-09-07	2018-04-04	Complete Genome	ftp://ftp.ncbi.nlm.nih.gov/genomes/all/GCF/000/168/635/GCF_000168635.2_ASM16863v2	ftp://ftp.ncbi.nlm.nih.gov/genomes/all/GCA/000/168/635/GCA_000168635.2_ASM16863v2
Listeria monocytogenes J1-220	J1-220	20017	SAMN01816124	PRJNA60535	Terrabacteria group	Firmicutes	GCA_000195395.5	3.03227	37.9	chromosome:NC_021829.3/CP006046.3	-	1	3104	2981	2013-07-16	2017-11-01	Complete Genome	ftp://ftp.ncbi.nlm.nih.gov/genomes/all/GCF/000/195/395/GCF_000195395.4_ASM19539v5	ftp://ftp.ncbi.nlm.nih.gov/genomes/all/GCA/000/195/395/GCA_000195395.5_ASM19539v5
Listeria monocytogenes J1816	J1816	20017	SAMN01813900	PRJNA60537	Terrabacteria group	Firmicutes	GCA_000195435.4	2.94746	38	chromosome:NC_021830.2/CP006047.2	-	1	3001	2765	2013-07-16	2017-10-30	Complete Genome	ftp://ftp.ncbi.nlm.nih.gov/genomes/all/GCF/000/195/435/GCF_000195435.3_ASM19543v4	ftp://ftp.ncbi.nlm.nih.gov/genomes/all/GCA/000/195/435/GCA_000195435.4_ASM19543v4
Listeria monocytogenes L312	L312	20017	SAMEA2272305	PRJEA51857	Terrabacteria group	Firmicutes	GCA_000307085.1	2.91235	38.1	chromosome:NC_018642.1/FR733642.2	-	1	2935	2823	2012-09-10	2017-02-26	Complete Genome	ftp://ftp.ncbi.nlm.nih.gov/genomes/all/GCF/000/307/085/GCF_000307085.1_ASM30708v1	ftp://ftp.ncbi.nlm.nih.gov/genomes/all/GCA/000/307/085/GCA_000307085.1_ASM30708v1
Listeria monocytogenes L99	L99	20017	SAMEA2272406	PRJEA31327	Terrabacteria group	Firmicutes	GCA_000209755.1	2.9792	38.2	chromosome:NC_017529.1/FM211688.1	-	1	3082	2963	2010-09-22	2017-02-26	Complete Genome	ftp://ftp.ncbi.nlm.nih.gov/genomes/all/GCF/000/209/755/GCF_000209755.1_ASM20975v1	ftp://ftp.ncbi.nlm.nih.gov/genomes/all/GCA/000/209/755/GCA_000209755.1_ASM20975v1
Listeria monocytogenes M7	M7	20017	SAMN02604342	PRJNA66625	Terrabacteria group	Firmicutes	GCA_000218305.1	2.97616	38.2	chromosome:NC_017537.1/CP002816.1	-	1	3081	2952	2011-06-14	2017-02-26	Complete Genome	ftp://ftp.ncbi.nlm.nih.gov/genomes/all/GCF/000/218/305/GCF_000218305.1_ASM21830v1	ftp://ftp.ncbi.nlm.nih.gov/genomes/all/GCA/000/218/305/GCA_000218305.1_ASM21830v1
Listeria monocytogenes N53-1	N53-1	20017	SAMEA2271966	PRJEB539	Terrabacteria group	Firmicutes	GCA_000382945.1	2.77685	38.1	chromosome:HE999705.1	-	1	3235	3150	2013-01-11	2015-02-27	Complete Genome	ftp://ftp.ncbi.nlm.nih.gov/genomes/all/GCF/000/382/945/GCF_000382945.1_ASM38294v1	ftp://ftp.ncbi.nlm.nih.gov/genomes/all/GCA/000/382/945/GCA_000382945.1_ASM38294v1
Listeria monocytogenes R479a	R479a	20017	SAMEA3138991	PRJEB5108	Terrabacteria group	Firmicutes	GCA_000613085.1	3.03165	37.8743	chromosome I:NZ_HG813247.1/HG813247.1; plasmid II:NZ_HG813248.1/HG813248.1	-	2	3105	2996	2014-03-23	2017-02-26	Complete Genome	ftp://ftp.ncbi.nlm.nih.gov/genomes/all/GCF/000/613/085/GCF_000613085.1_R479A_18022011	ftp://ftp.ncbi.nlm.nih.gov/genomes/all/GCA/000/613/085/GCA_000613085.1_R479A_18022011
Listeria monocytogenes serotype 1/2a str. 02-5993	02-5993	20017	SAMN07124746	PRJNA167893	Terrabacteria group	Firmicutes	GCA_002213545.1	2.99925	38	chromosome:NZ_CP007007.1/CP007007.1	-	1	3081	2973	2017-06-30	2017-07-03	Complete Genome	ftp://ftp.ncbi.nlm.nih.gov/genomes/all/GCF/002/213/545/GCF_002213545.1_ASM221354v1	ftp://ftp.ncbi.nlm.nih.gov/genomes/all/GCA/002/213/545/GCA_002213545.1_ASM221354v1
Listeria monocytogenes serotype 1/2a str. 04-5457	04-5457	20017	SAMN07124747	PRJNA167894	Terrabacteria group	Firmicutes	GCA_002213565.1	2.99933	38	chromosome:NZ_CP007008.1/CP007008.1	-	1	3081	2973	2017-06-30	2017-07-03	Complete Genome	ftp://ftp.ncbi.nlm.nih.gov/genomes/all/GCF/002/213/565/GCF_002213565.1_ASM221356v1	ftp://ftp.ncbi.nlm.nih.gov/genomes/all/GCA/002/213/565/GCA_002213565.1_ASM221356v1
Listeria monocytogenes serotype 1/2a str. 08-6056	08-6056	20017	SAMN07124748	PRJNA167895	Terrabacteria group	Firmicutes	GCA_002213585.1	3.03262	38	chromosome:NZ_CP007009.1/CP007009.1	-	1	3125	3017	2017-06-30	2017-07-03	Complete Genome	ftp://ftp.ncbi.nlm.nih.gov/genomes/all/GCF/002/213/585/GCF_002213585.1_ASM221358v1	ftp://ftp.ncbi.nlm.nih.gov/genomes/all/GCA/002/213/585/GCA_002213585.1_ASM221358v1
Listeria monocytogenes serotype 1/2a str. 08-6569	08-6569	20017	SAMN05771122	PRJNA167896	Terrabacteria group	Firmicutes	GCA_000513595.1	3.03262	38	chromosome:NZ_CP006858.1/CP006858.1	-	1	3122	3014	2014-01-07	2017-02-26	Complete Genome	ftp://ftp.ncbi.nlm.nih.gov/genomes/all/GCF/000/513/595/GCF_000513595.1_ASM51359v1	ftp://ftp.ncbi.nlm.nih.gov/genomes/all/GCA/000/513/595/GCA_000513595.1_ASM51359v1
Listeria monocytogenes serotype 1/2a str. 08-6997	08-6997	20017	SAMN05771121	PRJNA167897	Terrabacteria group	Firmicutes	GCA_000513635.1	3.03262	38	chromosome:NZ_CP006859.1/CP006859.1	-	1	3123	3015	2014-01-07	2017-02-26	Complete Genome	ftp://ftp.ncbi.nlm.nih.gov/genomes/all/GCF/000/513/635/GCF_000513635.1_ASM51363v1	ftp://ftp.ncbi.nlm.nih.gov/genomes/all/GCA/000/513/635/GCA_000513635.1_ASM51363v1
Listeria monocytogenes serotype 1/2a str. 08-7374	08-7374	20017	SAMN07124749	PRJNA167898	Terrabacteria group	Firmicutes	GCA_002213605.1	2.99933	38	chromosome:NZ_CP007010.1/CP007010.1	-	1	3080	2972	2017-06-30	2017-07-03	Complete Genome	ftp://ftp.ncbi.nlm.nih.gov/genomes/all/GCF/002/213/605/GCF_002213605.1_ASM221360v1	ftp://ftp.ncbi.nlm.nih.gov/genomes/all/GCA/002/213/605/GCA_002213605.1_ASM221360v1
Listeria monocytogenes serotype 1/2a str. 08-7669	08-7669	20017	SAMN07124750	PRJNA167899	Terrabacteria group	Firmicutes	GCA_002213625.1	2.95458	38	chromosome:NZ_CP007011.1/CP007011.1	-	1	3019	2913	2017-06-30	2017-07-03	Complete Genome	ftp://ftp.ncbi.nlm.nih.gov/genomes/all/GCF/002/213/625/GCF_002213625.1_ASM221362v1	ftp://ftp.ncbi.nlm.nih.gov/genomes/all/GCA/002/213/625/GCA_002213625.1_ASM221362v1
Listeria monocytogenes serotype 1/2a str. 10-0812	10-0812	20017	SAMN07124733	PRJNA167878	Terrabacteria group	Firmicutes	GCA_002214125.1	2.94223	38	chromosome:NZ_CP007170.1/CP007170.1	-	1	3014	2909	2017-07-03	2017-07-05	Complete Genome	ftp://ftp.ncbi.nlm.nih.gov/genomes/all/GCF/002/214/125/GCF_002214125.1_ASM221412v1	ftp://ftp.ncbi.nlm.nih.gov/genomes/all/GCA/002/214/125/GCA_002214125.1_ASM221412v1
Listeria monocytogenes serotype 1/2a str. 10-0813	10-0813	20017	SAMN07124734	PRJNA167879	Terrabacteria group	Firmicutes	GCA_002214145.1	2.94223	38	chromosome:NZ_CP007171.1/CP007171.1	-	1	3014	2909	2017-07-03	2017-07-05	Complete Genome	ftp://ftp.ncbi.nlm.nih.gov/genomes/all/GCF/002/214/145/GCF_002214145.1_ASM221414v1	ftp://ftp.ncbi.nlm.nih.gov/genomes/all/GCA/002/214/145/GCA_002214145.1_ASM221414v1
Listeria monocytogenes serotype 1/2a str. 10-0814	10-0814	20017	SAMN02873948	PRJNA167900	Terrabacteria group	Firmicutes	GCA_002214045.1	2.99931	38	chromosome:NZ_CP008836.1/CP008836.1	-	1	3080	2972	2017-06-30	2017-07-03	Complete Genome	ftp://ftp.ncbi.nlm.nih.gov/genomes/all/GCF/002/214/045/GCF_002214045.1_ASM221404v1	ftp://ftp.ncbi.nlm.nih.gov/genomes/all/GCA/002/214/045/GCA_002214045.1_ASM221404v1
Listeria monocytogenes serotype 1/2a str. 10-0815	10-0815	20017	SAMN05771120	PRJNA167901	Terrabacteria group	Firmicutes	GCA_000513655.1	3.03262	38	chromosome:NZ_CP006860.1/CP006860.1	-	1	3123	3015	2014-01-07	2017-02-26	Complete Genome	ftp://ftp.ncbi.nlm.nih.gov/genomes/all/GCF/000/513/655/GCF_000513655.1_ASM51365v1	ftp://ftp.ncbi.nlm.nih.gov/genomes/all/GCA/000/513/655/GCA_000513655.1_ASM51365v1
Listeria monocytogenes serotype 1/2a str. 10-0933	10-0933	20017	SAMN07124737	PRJNA167882	Terrabacteria group	Firmicutes	GCA_002213845.1	2.87028	38	chromosome:NZ_CP007199.1/CP007199.1	-	1	2916	2808	2017-06-30	2017-07-03	Complete Genome	ftp://ftp.ncbi.nlm.nih.gov/genomes/all/GCF/002/213/845/GCF_002213845.1_ASM221384v1	ftp://ftp.ncbi.nlm.nih.gov/genomes/all/GCA/002/213/845/GCA_002213845.1_ASM221384v1
Listeria monocytogenes serotype 1/2a str. 10-0934	10-0934	20017	SAMN07124738	PRJNA167883	Terrabacteria group	Firmicutes	GCA_002213865.1	2.87028	38	chromosome:NZ_CP007200.1/CP007200.1	-	1	2916	2808	2017-06-30	2017-07-03	Complete Genome	ftp://ftp.ncbi.nlm.nih.gov/genomes/all/GCF/002/213/865/GCF_002213865.1_ASM221386v1	ftp://ftp.ncbi.nlm.nih.gov/genomes/all/GCA/002/213/865/GCA_002213865.1_ASM221386v1
Listeria monocytogenes serotype 1/2a str. 10-1046	10-1046	20017	SAMN07124751	PRJNA167902	Terrabacteria group	Firmicutes	GCA_002213645.1	2.99821	38	chromosome:NZ_CP007017.1/CP007017.1	-	1	3077	2969	2017-06-30	2017-07-03	Complete Genome	ftp://ftp.ncbi.nlm.nih.gov/genomes/all/GCF/002/213/645/GCF_002213645.1_ASM221364v1	ftp://ftp.ncbi.nlm.nih.gov/genomes/all/GCA/002/213/645/GCA_002213645.1_ASM221364v1
Listeria monocytogenes serotype 1/2a str. 10-1047	10-1047	20017	SAMN05771119	PRJNA167903	Terrabacteria group	Firmicutes	GCA_000513675.1	2.99821	38	chromosome:NZ_CP006861.1/CP006861.1	-	1	3075	2967	2014-01-07	2017-02-26	Complete Genome	ftp://ftp.ncbi.nlm.nih.gov/genomes/all/GCF/000/513/675/GCF_000513675.1_ASM51367v1	ftp://ftp.ncbi.nlm.nih.gov/genomes/all/GCA/000/513/675/GCA_000513675.1_ASM51367v1
Listeria monocytogenes serotype 1/2a str. 10-1321	10-1321	20017	SAMN07124752	PRJNA167904	Terrabacteria group	Firmicutes	GCA_002213665.1	2.99933	38	chromosome:NZ_CP007018.1/CP007018.1	-	1	3080	2973	2017-06-30	2017-07-03	Complete Genome	ftp://ftp.ncbi.nlm.nih.gov/genomes/all/GCF/002/213/665/GCF_002213665.1_ASM221366v1	ftp://ftp.ncbi.nlm.nih.gov/genomes/all/GCA/002/213/665/GCA_002213665.1_ASM221366v1
Listeria monocytogenes serotype 1/2a str. 10-4754	10-4754	20017	SAMN07124735	PRJNA167880	Terrabacteria group	Firmicutes	GCA_002213805.1	2.91092	38	chromosome:NZ_CP007197.1/CP007197.1	-	1	2973	2869	2017-06-30	2017-07-03	Complete Genome	ftp://ftp.ncbi.nlm.nih.gov/genomes/all/GCF/002/213/805/GCF_002213805.1_ASM221380v1	ftp://ftp.ncbi.nlm.nih.gov/genomes/all/GCA/002/213/805/GCA_002213805.1_ASM221380v1
Listeria monocytogenes serotype 1/2a str. 10-4758	10-4758	20017	SAMN07124736	PRJNA167881	Terrabacteria group	Firmicutes	GCA_002213825.1	2.91092	38	chromosome:NZ_CP007198.1/CP007198.1	-	1	2973	2869	2017-06-30	2017-07-03	Complete Genome	ftp://ftp.ncbi.nlm.nih.gov/genomes/all/GCF/002/213/825/GCF_002213825.1_ASM221382v1	ftp://ftp.ncbi.nlm.nih.gov/genomes/all/GCA/002/213/825/GCA_002213825.1_ASM221382v1
Listeria monocytogenes serotype 1/2a str. 10-5024	10-5024	20017	SAMN02725209	PRJNA167905	Terrabacteria group	Firmicutes	GCA_002213905.1	2.99933	38	chromosome:NZ_CP008837.1/CP008837.1	-	1	3080	2973	2017-06-30	2017-07-03	Complete Genome	ftp://ftp.ncbi.nlm.nih.gov/genomes/all/GCF/002/213/905/GCF_002213905.1_ASM221390v1	ftp://ftp.ncbi.nlm.nih.gov/genomes/all/GCA/002/213/905/GCA_002213905.1_ASM221390v1
Listeria monocytogenes serotype 1/2a str. 88-0478	88-0478	20017	SAMN05771118	PRJNA167889	Terrabacteria group	Firmicutes	GCA_000513695.1	2.99435	38	chromosome:NZ_CP006862.1/CP006862.1	-	1	3074	2966	2014-01-07	2017-02-26	Complete Genome	ftp://ftp.ncbi.nlm.nih.gov/genomes/all/GCF/000/513/695/GCF_000513695.1_ASM51369v1	ftp://ftp.ncbi.nlm.nih.gov/genomes/all/GCA/000/513/695/GCA_000513695.1_ASM51369v1
Listeria monocytogenes serotype 1/2a str. 95-0093	95-0093	20017	SAMN07124743	PRJNA167890	Terrabacteria group	Firmicutes	GCA_002213685.1	3.00027	38	chromosome:NZ_CP007019.1/CP007019.1	-	1	3083	2976	2017-06-30	2017-07-03	Complete Genome	ftp://ftp.ncbi.nlm.nih.gov/genomes/all/GCF/002/213/685/GCF_002213685.1_ASM221368v1	ftp://ftp.ncbi.nlm.nih.gov/genomes/all/GCA/002/213/685/GCA_002213685.1_ASM221368v1
Listeria monocytogenes serotype 1/2a str. 98-2035	98-2035	20017	SAMN07124744	PRJNA167891	Terrabacteria group	Firmicutes	GCA_002213705.1	3.03221	38	chromosome:NZ_CP007020.1/CP007020.1	-	1	3127	3017	2017-06-30	2017-07-03	Complete Genome	ftp://ftp.ncbi.nlm.nih.gov/genomes/all/GCF/002/213/705/GCF_002213705.1_ASM221370v1	ftp://ftp.ncbi.nlm.nih.gov/genomes/all/GCA/002/213/705/GCA_002213705.1_ASM221370v1
Listeria monocytogenes serotype 1/2a str. 99-6370	99-6370	20017	SAMN07124745	PRJNA167892	Terrabacteria group	Firmicutes	GCA_002213725.1	3.03221	38	chromosome:NZ_CP007021.1/CP007021.1	-	1	3127	3017	2017-06-30	2017-07-03	Complete Genome	ftp://ftp.ncbi.nlm.nih.gov/genomes/all/GCF/002/213/725/GCF_002213725.1_ASM221372v1	ftp://ftp.ncbi.nlm.nih.gov/genomes/all/GCA/002/213/725/GCA_002213725.1_ASM221372v1
Listeria monocytogenes serotype 1/2b str. 10-0810	10-0810	20017	SAMN07124731	PRJNA167876	Terrabacteria group	Firmicutes	GCA_002214085.1	3.01794	38	chromosome:NZ_CP007168.1/CP007168.1	-	1	3075	2973	2017-07-03	2017-07-05	Complete Genome	ftp://ftp.ncbi.nlm.nih.gov/genomes/all/GCF/002/214/085/GCF_002214085.1_ASM221408v1	ftp://ftp.ncbi.nlm.nih.gov/genomes/all/GCA/002/214/085/GCA_002214085.1_ASM221408v1
Listeria monocytogenes serotype 1/2b str. 10-0811	10-0811	20017	SAMN07124732	PRJNA167877	Terrabacteria group	Firmicutes	GCA_002214105.1	3.01794	38	chromosome:NZ_CP007169.1/CP007169.1	-	1	3075	2973	2017-07-03	2017-07-05	Complete Genome	ftp://ftp.ncbi.nlm.nih.gov/genomes/all/GCF/002/214/105/GCF_002214105.1_ASM221410v1	ftp://ftp.ncbi.nlm.nih.gov/genomes/all/GCA/002/214/105/GCA_002214105.1_ASM221410v1
Listeria monocytogenes serotype 1/2c str. 10-5025	10-5025	20017	SAMN07124753	PRJNA167906	Terrabacteria group	Firmicutes	GCA_002213745.1	2.96752	37.9	chromosome:NZ_CP007194.1/CP007194.1	-	1	3038	2941	2017-06-30	2017-07-03	Complete Genome	ftp://ftp.ncbi.nlm.nih.gov/genomes/all/GCF/002/213/745/GCF_002213745.1_ASM221374v1	ftp://ftp.ncbi.nlm.nih.gov/genomes/all/GCA/002/213/745/GCA_002213745.1_ASM221374v1
Listeria monocytogenes serotype 1/2c str. 10-5026	10-5026	20017	SAMN07124754	PRJNA167907	Terrabacteria group	Firmicutes	GCA_002213765.1	2.9675	37.9	chromosome:NZ_CP007195.1/CP007195.1	-	1	3038	2941	2017-06-30	2017-07-03	Complete Genome	ftp://ftp.ncbi.nlm.nih.gov/genomes/all/GCF/002/213/765/GCF_002213765.1_ASM221376v1	ftp://ftp.ncbi.nlm.nih.gov/genomes/all/GCA/002/213/765/GCA_002213765.1_ASM221376v1
Listeria monocytogenes serotype 3c str. 10-5027	10-5027	20017	SAMN07124755	PRJNA167908	Terrabacteria group	Firmicutes	GCA_002213785.1	2.96533	37.9	chromosome:NZ_CP007196.1/CP007196.1	-	1	3041	2943	2017-06-30	2017-07-03	Complete Genome	ftp://ftp.ncbi.nlm.nih.gov/genomes/all/GCF/002/213/785/GCF_002213785.1_ASM221378v1	ftp://ftp.ncbi.nlm.nih.gov/genomes/all/GCA/002/213/785/GCA_002213785.1_ASM221378v1
Listeria monocytogenes serotype 4b str. 02-1103	02-1103	20017	SAMN07124739	PRJNA167884	Terrabacteria group	Firmicutes	GCA_002213885.1	2.97911	37.9	chromosome:NZ_CP007459.1/CP007459.1	-	1	3033	2928	2017-06-30	2017-07-03	Complete Genome	ftp://ftp.ncbi.nlm.nih.gov/genomes/all/GCF/002/213/885/GCF_002213885.1_ASM221388v1	ftp://ftp.ncbi.nlm.nih.gov/genomes/all/GCA/002/213/885/GCA_002213885.1_ASM221388v1
Listeria monocytogenes serotype 4b str. 02-1289	02-1289	20017	SAMN07124740	PRJNA167885	Terrabacteria group	Firmicutes	GCA_002213925.1	2.97911	37.9	chromosome:NZ_CP007460.1/CP007460.1	-	1	3033	2928	2017-06-30	2017-07-03	Complete Genome	ftp://ftp.ncbi.nlm.nih.gov/genomes/all/GCF/002/213/925/GCF_002213925.1_ASM221392v1	ftp://ftp.ncbi.nlm.nih.gov/genomes/all/GCA/002/213/925/GCA_002213925.1_ASM221392v1
Listeria monocytogenes serotype 4b str. 02-1792	02-1792	20017	SAMN07124741	PRJNA167886	Terrabacteria group	Firmicutes	GCA_002213945.1	2.97911	37.9	chromosome:NZ_CP007461.1/CP007461.1	-	1	3033	2928	2017-06-30	2017-07-03	Complete Genome	ftp://ftp.ncbi.nlm.nih.gov/genomes/all/GCF/002/213/945/GCF_002213945.1_ASM221394v1	ftp://ftp.ncbi.nlm.nih.gov/genomes/all/GCA/002/213/945/GCA_002213945.1_ASM221394v1
Listeria monocytogenes serotype 4b str. 02-6679	02-6679	20017	SAMN02944848	PRJNA167887	Terrabacteria group	Firmicutes	GCA_002213505.1	2.908	38	chromosome:NZ_CP008821.1/CP008821.1	-	1	2933	2836	2017-06-30	2017-07-03	Complete Genome	ftp://ftp.ncbi.nlm.nih.gov/genomes/all/GCF/002/213/505/GCF_002213505.1_ASM221350v1	ftp://ftp.ncbi.nlm.nih.gov/genomes/all/GCA/002/213/505/GCA_002213505.1_ASM221350v1
Listeria monocytogenes serotype 4b str. 02-6680	02-6680	20017	SAMN07124742	PRJNA167888	Terrabacteria group	Firmicutes	GCA_002213965.1	2.908	38	chromosome:NZ_CP007462.1/CP007462.1	-	1	2933	2836	2017-06-30	2017-07-03	Complete Genome	ftp://ftp.ncbi.nlm.nih.gov/genomes/all/GCF/002/213/965/GCF_002213965.1_ASM221396v1	ftp://ftp.ncbi.nlm.nih.gov/genomes/all/GCA/002/213/965/GCA_002213965.1_ASM221396v1
Listeria monocytogenes serotype 4b str. 10-0809	10-0809	20017	SAMN07124730	PRJNA167875	Terrabacteria group	Firmicutes	GCA_002214065.1	2.97585	38	chromosome:NZ_CP007167.1/CP007167.1	-	1	3025	2923	2017-07-03	2017-07-05	Complete Genome	ftp://ftp.ncbi.nlm.nih.gov/genomes/all/GCF/002/214/065/GCF_002214065.1_ASM221406v1	ftp://ftp.ncbi.nlm.nih.gov/genomes/all/GCA/002/214/065/GCA_002214065.1_ASM221406v1
Listeria monocytogenes serotype 4b str. 81-0558	81-0558	20017	SAMN02713777	PRJNA167872	Terrabacteria group	Firmicutes	GCA_002213985.1	2.97154	38	chromosome:NZ_CP007525.1/CP007525.1	-	1	3019	2915	2017-06-30	2017-07-03	Complete Genome	ftp://ftp.ncbi.nlm.nih.gov/genomes/all/GCF/002/213/985/GCF_002213985.1_ASM221398v1	ftp://ftp.ncbi.nlm.nih.gov/genomes/all/GCA/002/213/985/GCA_002213985.1_ASM221398v1
Listeria monocytogenes serotype 4b str. 81-0592	81-0592	20017	SAMN02713778	PRJNA167873	Terrabacteria group	Firmicutes	GCA_002214005.1	2.97586	38	chromosome:NZ_CP007526.1/CP007526.1	-	1	3025	2922	2017-06-30	2017-07-03	Complete Genome	ftp://ftp.ncbi.nlm.nih.gov/genomes/all/GCF/002/214/005/GCF_002214005.1_ASM221400v1	ftp://ftp.ncbi.nlm.nih.gov/genomes/all/GCA/002/214/005/GCA_002214005.1_ASM221400v1
Listeria monocytogenes serotype 4b str. 81-0861	81-0861	20017	SAMN05771116	PRJNA167874	Terrabacteria group	Firmicutes	GCA_000513615.1	2.9744	38	chromosome:NZ_CP006874.1/CP006874.1	-	1	3025	2904	2014-01-07	2017-02-26	Complete Genome	ftp://ftp.ncbi.nlm.nih.gov/genomes/all/GCF/000/513/615/GCF_000513615.1_ASM51361v1	ftp://ftp.ncbi.nlm.nih.gov/genomes/all/GCA/000/513/615/GCA_000513615.1_ASM51361v1
Listeria monocytogenes serotype 4b str. CLIP 80459	Clip80459	20017	SAMEA2272134	PRJEA32207	Terrabacteria group	Firmicutes	GCA_000026705.1	2.91269	38.1	chromosome:NC_012488.1/FM242711.1	-	1	2935	2823	2009-03-30	2017-02-26	Complete Genome	ftp://ftp.ncbi.nlm.nih.gov/genomes/all/GCF/000/026/705/GCF_000026705.1_ASM2670v1	ftp://ftp.ncbi.nlm.nih.gov/genomes/all/GCA/000/026/705/GCA_000026705.1_ASM2670v1
Listeria monocytogenes serotype 4b str. F2365	4b F2365	20017	SAMN02603980	PRJNA85	Terrabacteria group	Firmicutes	GCA_000008285.1	2.90519	38	chromosome:NC_002973.6/AE017262.2	-	1	2943	2819	2001-08-28	2017-02-26	Complete Genome	ftp://ftp.ncbi.nlm.nih.gov/genomes/all/GCF/000/008/285/GCF_000008285.1_ASM828v1	ftp://ftp.ncbi.nlm.nih.gov/genomes/all/GCA/000/008/285/GCA_000008285.1_ASM828v1
Listeria monocytogenes serotype 4b str. LL195	LL195	20017	SAMEA2272544	PRJEB418	Terrabacteria group	Firmicutes	GCA_000318055.1	2.90466	38	chromosome:NC_019556.1/HF558398.1	-	1	2943	2825	2012-11-21	2017-02-26	Complete Genome	ftp://ftp.ncbi.nlm.nih.gov/genomes/all/GCF/000/318/055/GCF_000318055.1_ASM31805v1	ftp://ftp.ncbi.nlm.nih.gov/genomes/all/GCA/000/318/055/GCA_000318055.1_ASM31805v1
Listeria monocytogenes SLCC2372	SLCC2372	20017	SAMEA2272627	PRJEA50377	Terrabacteria group	Firmicutes	GCA_000210815.2	3.02291	37.9586	chromosome NC_018588.1:NC_018588.1/FR733648.1; plasmid pLM1-2cUG1:NC_018889.1/FR667691.1	-	2	3107	2988	2012-09-10	2017-02-26	Complete Genome	ftp://ftp.ncbi.nlm.nih.gov/genomes/all/GCF/000/210/815/GCF_000210815.2_ASM21081v2	ftp://ftp.ncbi.nlm.nih.gov/genomes/all/GCA/000/210/815/GCA_000210815.2_ASM21081v2
Listeria monocytogenes SLCC2376	SLCC2376	20017	SAMEA2272177	PRJEA51863	Terrabacteria group	Firmicutes	GCA_000307065.1	2.84018	38.3	chromosome:NC_018590.1/FR733651.1	-	1	2864	2741	2012-09-10	2017-02-26	Complete Genome	ftp://ftp.ncbi.nlm.nih.gov/genomes/all/GCF/000/307/065/GCF_000307065.1_ASM30706v1	ftp://ftp.ncbi.nlm.nih.gov/genomes/all/GCA/000/307/065/GCA_000307065.1_ASM30706v1
Listeria monocytogenes SLCC2378	SLCC2378	20017	SAMEA2272689	PRJEA51729	Terrabacteria group	Firmicutes	GCA_000307615.1	2.94136	38	chromosome:NC_018585.1/FR733644.1	-	1	2978	2847	2012-09-10	2017-02-26	Complete Genome	ftp://ftp.ncbi.nlm.nih.gov/genomes/all/GCF/000/307/615/GCF_000307615.1_ASM30761v1	ftp://ftp.ncbi.nlm.nih.gov/genomes/all/GCA/000/307/615/GCA_000307615.1_ASM30761v1
Listeria monocytogenes SLCC2479	SLCC2479	20017	SAMEA2272506	PRJEA51829	Terrabacteria group	Firmicutes	GCA_000307005.1	2.97217	38	chromosome:NC_018589.1/FR733649.1	-	1	3048	2932	2012-09-10	2017-02-26	Complete Genome	ftp://ftp.ncbi.nlm.nih.gov/genomes/all/GCF/000/307/005/GCF_000307005.1_ASM30700v1	ftp://ftp.ncbi.nlm.nih.gov/genomes/all/GCA/000/307/005/GCA_000307005.1_ASM30700v1
Listeria monocytogenes SLCC2540	SLCC2540	20017	SAMEA2272785	PRJEA51731	Terrabacteria group	Firmicutes	GCA_000306905.1	2.97696	37.9	chromosome:NC_018586.1/FR733645.1	-	1	3004	2884	2012-09-10	2017-02-26	Complete Genome	ftp://ftp.ncbi.nlm.nih.gov/genomes/all/GCF/000/306/905/GCF_000306905.1_ASM30690v1	ftp://ftp.ncbi.nlm.nih.gov/genomes/all/GCA/000/306/905/GCA_000306905.1_ASM30690v1
Listeria monocytogenes SLCC2755	SLCC2755	20017	SAMEA2271969	PRJEA50379	Terrabacteria group	Firmicutes	GCA_000197755.2	3.02393	38.0599	chromosome Chromosome:NC_018587.1/FR733646.1; plasmid pLM1-2bUG1:NC_014495.1/FR667692.1	-	2	3045	2912	2012-09-10	2017-02-26	Complete Genome	ftp://ftp.ncbi.nlm.nih.gov/genomes/all/GCF/000/197/755/GCF_000197755.2_ASM19775v2	ftp://ftp.ncbi.nlm.nih.gov/genomes/all/GCA/000/197/755/GCA_000197755.2_ASM19775v2
Listeria monocytogenes SLCC5850	SLCC5850	20017	SAMEA2272672	PRJEA51861	Terrabacteria group	Firmicutes	GCA_000307045.1	2.90714	38	chromosome:NC_018592.1/FR733647.1	-	1	2969	2836	2012-09-10	2017-02-26	Complete Genome	ftp://ftp.ncbi.nlm.nih.gov/genomes/all/GCF/000/307/045/GCF_000307045.1_ASM30704v1	ftp://ftp.ncbi.nlm.nih.gov/genomes/all/GCA/000/307/045/GCA_000307045.1_ASM30704v1
Listeria monocytogenes SLCC7179	SLCC7179	20017	SAMEA2272571	PRJEA51733	Terrabacteria group	Firmicutes	GCA_000306985.1	2.88223	38	chromosome:NC_018593.1/FR733650.1	-	1	2947	2819	2012-09-10	2017-02-26	Complete Genome	ftp://ftp.ncbi.nlm.nih.gov/genomes/all/GCF/000/306/985/GCF_000306985.1_ASM30698v1	ftp://ftp.ncbi.nlm.nih.gov/genomes/all/GCA/000/306/985/GCA_000306985.1_ASM30698v1
Listeria monocytogenes WSLC1001	WSLC1001	20017	SAMN02743815	PRJNA236721	Terrabacteria group	Firmicutes	GCA_000568475.1	2.95124	38	chromosome:NZ_CP007160.1/CP007160.1	-	1	3028	2894	2014-02-12	2017-02-26	Complete Genome	ftp://ftp.ncbi.nlm.nih.gov/genomes/all/GCF/000/568/475/GCF_000568475.1_ASM56847v1	ftp://ftp.ncbi.nlm.nih.gov/genomes/all/GCA/000/568/475/GCA_000568475.1_ASM56847v1
Listeria monocytogenes WSLC1042	WSLC1042	20017	SAMN02743817	PRJNA236791	Terrabacteria group	Firmicutes	GCA_000568935.1	2.94217	38	chromosome:NZ_CP007210.1/CP007210.1	-	1	2978	2843	2014-02-14	2017-02-26	Complete Genome	ftp://ftp.ncbi.nlm.nih.gov/genomes/all/GCF/000/568/935/GCF_000568935.1_ASM56893v1	ftp://ftp.ncbi.nlm.nih.gov/genomes/all/GCA/000/568/935/GCA_000568935.1_ASM56893v1
Salmonella enterica	14	-	SAMN10261275	PRJNA313928	Proteobacteria	Gammaproteobacteria	GCA_003915305.1	4.90595	52	-	RVMR01	64	4970	4683	2018-12-07	2018-12-07	Contig	-	ftp://ftp.ncbi.nlm.nih.gov/genomes/all/GCA/003/915/305/GCA_003915305.1_PDT000395958.1
Salmonella enterica	FDAARGOS_70	19669	SAMN02934521	PRJNA231221	Proteobacteria	Gammaproteobacteria	GCA_000783815.2	4.78658	52.1955	chromosome:NZ_CP026052.1/CP026052.1; plasmid unnamed1:NZ_CP026053.1/CP026053.1; plasmid unnamed2:NZ_CP026054.1/CP026054.1	-	3	4908	4595	2018-01-18	2019-01-23	Complete Genome	ftp://ftp.ncbi.nlm.nih.gov/genomes/all/GCF/000/783/815/GCF_000783815.2_ASM78381v2	ftp://ftp.ncbi.nlm.nih.gov/genomes/all/GCA/000/783/815/GCA_000783815.2_ASM78381v2
Salmonella enterica subsp. arizonae serovar 62:z36:- str. RKS2983	RKS2983	19669	SAMN03072812	PRJNA215272	Proteobacteria	Gammaproteobacteria	GCA_000756465.1	4.57485	51.5	chromosome:NZ_CP006693.1/CP006693.1	-	1	4543	4048	2014-09-22	2019-01-31	Complete Genome	ftp://ftp.ncbi.nlm.nih.gov/genomes/all/GCF/000/756/465/GCF_000756465.1_ASM75646v1	ftp://ftp.ncbi.nlm.nih.gov/genomes/all/GCA/000/756/465/GCA_000756465.1_ASM75646v1
Salmonella enterica subsp. arizonae serovar 62:z4,z23:-	RSK2980	19669	SAMN02604141	PRJNA13030	Proteobacteria	Gammaproteobacteria	GCA_000018625.1	4.6008	51.4	chromosome:NC_010067.1/CP000880.1	-	1	4612	4136	2007-11-21	2017-02-26	Complete Genome	ftp://ftp.ncbi.nlm.nih.gov/genomes/all/GCF/000/018/625/GCF_000018625.1_ASM1862v1	ftp://ftp.ncbi.nlm.nih.gov/genomes/all/GCA/000/018/625/GCA_000018625.1_ASM1862v1
Salmonella enterica subsp. enterica	103605	-	SAMN09463662	PRJNA248792	Proteobacteria	Gammaproteobacteria	GCA_004183935.1	4.8094	44.3	-	AAABSF01	92	13175	14089	2019-02-12	2019-02-12	Contig	-	ftp://ftp.ncbi.nlm.nih.gov/genomes/all/GCA/004/183/935/GCA_004183935.1_PDT000333564.1
Salmonella enterica subsp. enterica serovar 4,[5],12:i:- str. 08-1736	08-1736	19669	SAMN02212496	PRJNA50689	Proteobacteria	Gammaproteobacteria	GCA_000430165.1	4.82219	52.2	chromosome:NC_021820.1/CP006602.1	-	1	4954	4685	2013-07-16	2018-03-19	Complete Genome	ftp://ftp.ncbi.nlm.nih.gov/genomes/all/GCF/000/430/165/GCF_000430165.1_ASM43016v1	ftp://ftp.ncbi.nlm.nih.gov/genomes/all/GCA/000/430/165/GCA_000430165.1_ASM43016v1
Salmonella enterica subsp. enterica serovar Abaetetuba str. ATCC 35640	ATCC 35640	19669	SAMN01813419	PRJNA170546	Proteobacteria	Gammaproteobacteria	GCA_000487915.2	4.5476	52.3	chromosome:NZ_CP007532.1/CP007532.1	-	1	4588	4306	2014-04-04	2017-02-26	Complete Genome	ftp://ftp.ncbi.nlm.nih.gov/genomes/all/GCF/000/487/915/GCF_000487915.2_ASM48791v2	ftp://ftp.ncbi.nlm.nih.gov/genomes/all/GCA/000/487/915/GCA_000487915.2_ASM48791v2
Salmonella enterica subsp. enterica serovar Agona str. 24249	24249	19669	SAMN02641385	PRJNA222376	Proteobacteria	Gammaproteobacteria	GCA_000503845.1	4.76284	52.1	chromosome:NC_022991.1/CP006876.1	-	1	4793	4539	2013-12-04	2017-02-26	Complete Genome	ftp://ftp.ncbi.nlm.nih.gov/genomes/all/GCF/000/503/845/GCF_000503845.1_ASM50384v1	ftp://ftp.ncbi.nlm.nih.gov/genomes/all/GCA/000/503/845/GCA_000503845.1_ASM50384v1
Salmonella enterica subsp. enterica serovar Agona str. 392869-2	392869-2	19669	SAMN02415169	PRJNA71289	Proteobacteria	Gammaproteobacteria	GCA_000494385.2	4.79853	52.1	chromosome:NZ_CP015024.1/CP015024.1	-	1	4838	4574	2016-04-06	2017-03-01	Complete Genome	ftp://ftp.ncbi.nlm.nih.gov/genomes/all/GCF/000/494/385/GCF_000494385.2_ASM49438v2	ftp://ftp.ncbi.nlm.nih.gov/genomes/all/GCA/000/494/385/GCA_000494385.2_ASM49438v2
Salmonella enterica subsp. enterica serovar Agona str. 460004 2-1	460004 2-1	19669	SAMN02415150	PRJNA78433	Proteobacteria	Gammaproteobacteria	GCA_000484195.2	4.79717	52.1	chromosome:NZ_CP011259.1/CP011259.1	-	1	4838	4580	2015-04-15	2017-02-27	Complete Genome	ftp://ftp.ncbi.nlm.nih.gov/genomes/all/GCF/000/484/195/GCF_000484195.2_ASM48419v2	ftp://ftp.ncbi.nlm.nih.gov/genomes/all/GCA/000/484/195/GCA_000484195.2_ASM48419v2
Salmonella enterica subsp. enterica serovar Agona str. SL483	SL483	-	SAMN04362895	PRJNA248792	Proteobacteria	Gammaproteobacteria	GCA_003874605.1	4.70207	52	-	RSUI01	485	5095	4895	2018-12-06	2018-12-06	Contig	-	ftp://ftp.ncbi.nlm.nih.gov/genomes/all/GCA/003/874/605/GCA_003874605.1_PDT000098826.7
Salmonella enterica subsp. enterica serovar Albany str. ATCC 51960	ATCC 51960	19669	SAMN01823708	PRJNA161323	Proteobacteria	Gammaproteobacteria	GCA_000487515.2	4.80545	52.1	chromosome:NZ_CP019177.1/CP019177.1	-	1	4844	4553	2017-01-17	2017-03-02	Complete Genome	ftp://ftp.ncbi.nlm.nih.gov/genomes/all/GCF/000/487/515/GCF_000487515.2_ASM48751v2	ftp://ftp.ncbi.nlm.nih.gov/genomes/all/GCA/000/487/515/GCA_000487515.2_ASM48751v2
Salmonella enterica subsp. enterica serovar Anatum	13	19669	SAMN08514227	PRJNA433689	Proteobacteria	Gammaproteobacteria	GCA_003117735.1	4.94072	52.1	-	QDUB01	109	5142	4860	2018-05-02	2018-05-22	Contig	ftp://ftp.ncbi.nlm.nih.gov/genomes/all/GCF/003/117/735/GCF_003117735.1_ASM311773v1	ftp://ftp.ncbi.nlm.nih.gov/genomes/all/GCA/003/117/735/GCA_003117735.1_ASM311773v1
Salmonella enterica subsp. enterica serovar Anatum	115	19669	SAMN08514329	PRJNA433689	Proteobacteria	Gammaproteobacteria	GCA_003119765.1	4.68789	52.2	-	QDQD01	46	4778	4526	2018-05-02	2018-05-22	Contig	ftp://ftp.ncbi.nlm.nih.gov/genomes/all/GCF/003/119/765/GCF_003119765.1_ASM311976v1	ftp://ftp.ncbi.nlm.nih.gov/genomes/all/GCA/003/119/765/GCA_003119765.1_ASM311976v1
Salmonella enterica subsp. enterica serovar Anatum	116	19669	SAMN08514330	PRJNA433689	Proteobacteria	Gammaproteobacteria	GCA_003119715.1	4.6902	52.2	-	QDQC01	54	4801	4554	2018-05-02	2018-05-22	Contig	ftp://ftp.ncbi.nlm.nih.gov/genomes/all/GCF/003/119/715/GCF_003119715.1_ASM311971v1	ftp://ftp.ncbi.nlm.nih.gov/genomes/all/GCA/003/119/715/GCA_003119715.1_ASM311971v1
Salmonella enterica subsp. enterica serovar Anatum	138	19669	SAMN08514352	PRJNA433689	Proteobacteria	Gammaproteobacteria	GCA_003119295.1	4.82917	52.2	-	QDPG01	90	4999	4739	2018-05-02	2018-05-22	Contig	ftp://ftp.ncbi.nlm.nih.gov/genomes/all/GCF/003/119/295/GCF_003119295.1_ASM311929v1	ftp://ftp.ncbi.nlm.nih.gov/genomes/all/GCA/003/119/295/GCA_003119295.1_ASM311929v1
Salmonella enterica subsp. enterica serovar Anatum	GT-38	19669	SAMN04274532	PRJNA302481	Proteobacteria	Gammaproteobacteria	GCA_001447095.1	4.94615	52.202	chromosome:NZ_CP013226.1/CP013226.1; plasmid PDM04:NZ_CP013224.1/CP013224.1; plasmid PDM05:NZ_CP013225.1/CP013225.1	-	3	5057	4779	2015-11-20	2017-03-01	Complete Genome	ftp://ftp.ncbi.nlm.nih.gov/genomes/all/GCF/001/447/095/GCF_001447095.1_ASM144709v1	ftp://ftp.ncbi.nlm.nih.gov/genomes/all/GCA/001/447/095/GCA_001447095.1_ASM144709v1
Salmonella enterica subsp. enterica serovar Anatum str. ATCC BAA-1592	ATCC BAA-1592	19669	SAMN01813417	PRJNA62791	Proteobacteria	Gammaproteobacteria	GCA_000487575.2	4.7061	52.2	chromosome:NZ_CP007531.1/CP007531.1	-	1	4754	4510	2014-04-04	2017-02-26	Complete Genome	ftp://ftp.ncbi.nlm.nih.gov/genomes/all/GCF/000/487/575/GCF_000487575.2_ASM48757v2	ftp://ftp.ncbi.nlm.nih.gov/genomes/all/GCA/000/487/575/GCA_000487575.2_ASM48757v2
Salmonella enterica subsp. enterica serovar Anatum str. CDC 06-0532	CDC 06-0532	19669	SAMN02712195	PRJNA236663	Proteobacteria	Gammaproteobacteria	GCA_000940895.2	4.66771	52.2	chromosome:NZ_CP007211.2/CP007211.2	-	1	4719	4476	2015-03-04	2017-03-06	Complete Genome	ftp://ftp.ncbi.nlm.nih.gov/genomes/all/GCF/000/940/895/GCF_000940895.2_ASM94089v2	ftp://ftp.ncbi.nlm.nih.gov/genomes/all/GCA/000/940/895/GCA_000940895.2_ASM94089v2
Salmonella enterica subsp. enterica serovar Anatum str. USDA-ARS-USMARC-1175	USDA-ARS-USMARC-1175	19669	SAMN02712199	PRJNA236661	Proteobacteria	Gammaproteobacteria	GCA_000963535.2	4.7316	52.2	chromosome:NZ_CP007483.2/CP007483.2	-	1	4789	4549	2015-03-26	2017-03-11	Complete Genome	ftp://ftp.ncbi.nlm.nih.gov/genomes/all/GCF/000/963/535/GCF_000963535.2_ASM96353v2	ftp://ftp.ncbi.nlm.nih.gov/genomes/all/GCA/000/963/535/GCA_000963535.2_ASM96353v2
Salmonella enterica subsp. enterica serovar Anatum str. USDA-ARS-USMARC-1735	USDA-ARS-USMARC-1735	19669	SAMN02716852	PRJNA236656	Proteobacteria	Gammaproteobacteria	GCA_000988525.3	4.94553	51.9794	chromosome:NZ_CP007584.2/CP007584.2; plasmid pSAN1-1735:NZ_CP014707.1/CP014707.1	-	2	5087	4821	2015-05-06	2017-03-03	Complete Genome	ftp://ftp.ncbi.nlm.nih.gov/genomes/all/GCF/000/988/525/GCF_000988525.3_ASM98852v3	ftp://ftp.ncbi.nlm.nih.gov/genomes/all/GCA/000/988/525/GCA_000988525.3_ASM98852v3
Salmonella enterica subsp. enterica serovar Bareilly str. CFSAN000189	CFSAN000189	19669	SAMN01823701	PRJNA186035	Proteobacteria	Gammaproteobacteria	GCA_000439415.1	4.80881	52.174	chromosome:NC_021844.1/CP006053.1; plasmid unnamed:NC_021817.1/CP006054.1	-	2	4857	4606	2013-07-16	2019-03-27	Complete Genome	ftp://ftp.ncbi.nlm.nih.gov/genomes/all/GCF/000/439/415/GCF_000439415.1_ASM43941v1	ftp://ftp.ncbi.nlm.nih.gov/genomes/all/GCA/000/439/415/GCA_000439415.1_ASM43941v1
Salmonella enterica subsp. enterica serovar Braenderup	151	19669	SAMN08514365	PRJNA433689	Proteobacteria	Gammaproteobacteria	GCA_003118975.1	4.67773	52.3	-	QDOT01	77	4763	4509	2018-05-02	2018-05-22	Contig	ftp://ftp.ncbi.nlm.nih.gov/genomes/all/GCF/003/118/975/GCF_003118975.1_ASM311897v1	ftp://ftp.ncbi.nlm.nih.gov/genomes/all/GCA/003/118/975/GCA_003118975.1_ASM311897v1
Salmonella enterica subsp. enterica serovar Braenderup	104	19669	SAMN08514318	PRJNA433689	Proteobacteria	Gammaproteobacteria	GCA_003119995.1	4.89996	52.2	-	QDQO01	61	5020	4757	2018-05-02	2018-05-22	Contig	ftp://ftp.ncbi.nlm.nih.gov/genomes/all/GCF/003/119/995/GCF_003119995.1_ASM311999v1	ftp://ftp.ncbi.nlm.nih.gov/genomes/all/GCA/003/119/995/GCA_003119995.1_ASM311999v1
Salmonella enterica subsp. enterica serovar Braenderup	106	19669	SAMN08514320	PRJNA433689	Proteobacteria	Gammaproteobacteria	GCA_003119955.1	4.8031	52.3	-	QDQM01	53	4913	4654	2018-05-02	2018-05-22	Contig	ftp://ftp.ncbi.nlm.nih.gov/genomes/all/GCF/003/119/955/GCF_003119955.1_ASM311995v1	ftp://ftp.ncbi.nlm.nih.gov/genomes/all/GCA/003/119/955/GCA_003119955.1_ASM311995v1
Salmonella enterica subsp. enterica serovar Braenderup	114	19669	SAMN08514328	PRJNA433689	Proteobacteria	Gammaproteobacteria	GCA_003119815.1	4.80315	52.3	-	QDQE01	71	4910	4648	2018-05-02	2018-05-22	Contig	ftp://ftp.ncbi.nlm.nih.gov/genomes/all/GCF/003/119/815/GCF_003119815.1_ASM311981v1	ftp://ftp.ncbi.nlm.nih.gov/genomes/all/GCA/003/119/815/GCA_003119815.1_ASM311981v1
Salmonella enterica subsp. enterica serovar Braenderup	127	19669	SAMN08514341	PRJNA433689	Proteobacteria	Gammaproteobacteria	GCA_003119535.1	4.79744	52.3	-	QDPR01	50	4904	4644	2018-05-02	2018-05-22	Contig	ftp://ftp.ncbi.nlm.nih.gov/genomes/all/GCF/003/119/535/GCF_003119535.1_ASM311953v1	ftp://ftp.ncbi.nlm.nih.gov/genomes/all/GCA/003/119/535/GCA_003119535.1_ASM311953v1
Salmonella enterica subsp. enterica serovar Braenderup	147	19669	SAMN08514361	PRJNA433689	Proteobacteria	Gammaproteobacteria	GCA_003119055.1	4.72394	52.2	-	QDOX01	48	4833	4580	2018-05-02	2018-05-22	Contig	ftp://ftp.ncbi.nlm.nih.gov/genomes/all/GCF/003/119/055/GCF_003119055.1_ASM311905v1	ftp://ftp.ncbi.nlm.nih.gov/genomes/all/GCA/003/119/055/GCA_003119055.1_ASM311905v1
Salmonella enterica subsp. enterica serovar Braenderup	148	19669	SAMN08514362	PRJNA433689	Proteobacteria	Gammaproteobacteria	GCA_003119035.1	4.70008	52.3	-	QDOW01	52	4799	4537	2018-05-02	2018-05-22	Contig	ftp://ftp.ncbi.nlm.nih.gov/genomes/all/GCF/003/119/035/GCF_003119035.1_ASM311903v1	ftp://ftp.ncbi.nlm.nih.gov/genomes/all/GCA/003/119/035/GCA_003119035.1_ASM311903v1
Salmonella enterica subsp. enterica serovar Braenderup	150	19669	SAMN08514364	PRJNA433689	Proteobacteria	Gammaproteobacteria	GCA_003118995.1	4.76718	52.2	-	QDOU01	50	4882	4625	2018-05-02	2018-05-22	Contig	ftp://ftp.ncbi.nlm.nih.gov/genomes/all/GCF/003/118/995/GCF_003118995.1_ASM311899v1	ftp://ftp.ncbi.nlm.nih.gov/genomes/all/GCA/003/118/995/GCA_003118995.1_ASM311899v1
Salmonella enterica subsp. enterica serovar Bredeney str. CFSAN001080	CFSAN001080	19669	SAMN01813431	PRJNA167391	Proteobacteria	Gammaproteobacteria	GCA_000487775.2	4.60385	52.3	chromosome:NZ_CP007533.1/CP007533.1	-	1	4621	4377	2014-04-04	2017-02-26	Complete Genome	ftp://ftp.ncbi.nlm.nih.gov/genomes/all/GCF/000/487/775/GCF_000487775.1_ASM48777v2	ftp://ftp.ncbi.nlm.nih.gov/genomes/all/GCA/000/487/775/GCA_000487775.2_ASM48777v2
Salmonella enterica subsp. enterica serovar Cerro	155	19669	SAMN08514369	PRJNA433689	Proteobacteria	Gammaproteobacteria	GCA_003118055.1	4.59304	52.3	-	QDUO01	67	4700	4424	2018-05-02	2018-05-22	Contig	ftp://ftp.ncbi.nlm.nih.gov/genomes/all/GCF/003/118/055/GCF_003118055.1_ASM311805v1	ftp://ftp.ncbi.nlm.nih.gov/genomes/all/GCA/003/118/055/GCA_003118055.1_ASM311805v1
Salmonella enterica subsp. enterica serovar Cerro str. CFSAN001588	CFSAN001588	19669	SAMN02383555	PRJNA224206	Proteobacteria	Gammaproteobacteria	GCA_000505365.2	4.76824	52.169	chromosome:NZ_CP012833.1/CP012833.1; plasmid pCFSAN001588_001:NZ_CP012834.1/CP012834.1; plasmid pCFSAN001588_002:NZ_CP012835.1/CP012835.1	-	3	4880	4564	2015-10-06	2017-02-28	Complete Genome	ftp://ftp.ncbi.nlm.nih.gov/genomes/all/GCF/000/505/365/GCF_000505365.2_ASM50536v2	ftp://ftp.ncbi.nlm.nih.gov/genomes/all/GCA/000/505/365/GCA_000505365.2_ASM50536v2
Salmonella enterica subsp. enterica serovar Chester str. ATCC 11997	ATCC 11997	19669	SAMN01823711	PRJNA61435	Proteobacteria	Gammaproteobacteria	GCA_000487255.2	4.66092	52.2	chromosome:NZ_CP019178.1/CP019178.1	-	1	4730	4444	2017-01-17	2017-03-02	Complete Genome	ftp://ftp.ncbi.nlm.nih.gov/genomes/all/GCF/000/487/255/GCF_000487255.2_ASM48725v2	ftp://ftp.ncbi.nlm.nih.gov/genomes/all/GCA/000/487/255/GCA_000487255.2_ASM48725v2
Salmonella enterica subsp. enterica serovar Choleraesuis	C500	19669	SAMN02741042	PRJNA245852	Proteobacteria	Gammaproteobacteria	GCA_000742815.1	4.75159	52.2	chromosome:NZ_CP007639.1/CP007639.1	-	1	4860	4475	2014-08-21	2017-02-26	Complete Genome	ftp://ftp.ncbi.nlm.nih.gov/genomes/all/GCF/000/742/815/GCF_000742815.1_ASM74281v1	ftp://ftp.ncbi.nlm.nih.gov/genomes/all/GCA/000/742/815/GCA_000742815.1_ASM74281v1
Salmonella enterica subsp. enterica serovar Choleraesuis str. ATCC 10708	ATCC 10708	19669	SAMN01823712	PRJNA61355	Proteobacteria	Gammaproteobacteria	GCA_000487295.3	4.80168	52.199	chromosome:NZ_CP012344.2/CP012344.2; plasmid pCFSAN000679_01:NZ_CP012345.2/CP012345.2	-	2	4856	4462	2015-08-12	2018-11-10	Complete Genome	ftp://ftp.ncbi.nlm.nih.gov/genomes/all/GCF/000/487/295/GCF_000487295.3_ASM48729v3	ftp://ftp.ncbi.nlm.nih.gov/genomes/all/GCA/000/487/295/GCA_000487295.3_ASM48729v3
Salmonella enterica subsp. enterica serovar Choleraesuis str. SC-B67	SC-B67	19669	SAMN02603109	PRJNA9618	Proteobacteria	Gammaproteobacteria	GCA_000008105.1	4.944	52.1737	chromosome:NC_006905.1/AE017220.1; plasmid pSC138:NC_006856.1/AY509004.1; plasmid pSCV50:NC_006855.1/AY509003.1	-	3	5131	4667	2005-04-01	2017-02-26	Complete Genome	ftp://ftp.ncbi.nlm.nih.gov/genomes/all/GCF/000/008/105/GCF_000008105.1_ASM810v1	ftp://ftp.ncbi.nlm.nih.gov/genomes/all/GCA/000/008/105/GCA_000008105.1_ASM810v1
Salmonella enterica subsp. enterica serovar Cubana str. CFSAN002050	CFSAN002050	19669	SAMN01832088	PRJNA184141	Proteobacteria	Gammaproteobacteria	GCA_000430125.1	5.26701	51.8899	chromosome:NC_021818.1/CP006055.1; plasmid unnamed:NC_021845.1/CP006056.1; plasmid unnamed2:NC_021819.1/CP006057.1	-	3	5378	5081	2013-07-16	2017-02-26	Complete Genome	ftp://ftp.ncbi.nlm.nih.gov/genomes/all/GCF/000/430/125/GCF_000430125.1_ASM43012v1	ftp://ftp.ncbi.nlm.nih.gov/genomes/all/GCA/000/430/125/GCA_000430125.1_ASM43012v1
Salmonella enterica subsp. enterica serovar Dublin str. CT_02021853	CT_02021853	19669	SAMN02604065	PRJNA19467	Proteobacteria	Gammaproteobacteria	GCA_000020925.1	4.91746	52.1454	chromosome:NC_011205.1/CP001144.1; plasmid pCT02021853_74:NC_011204.1/CP001143.1	-	2	5050	4731	2008-09-04	2017-02-26	Complete Genome	ftp://ftp.ncbi.nlm.nih.gov/genomes/all/GCF/000/020/925/GCF_000020925.1_ASM2092v1	ftp://ftp.ncbi.nlm.nih.gov/genomes/all/GCA/000/020/925/GCA_000020925.1_ASM2092v1
Salmonella enterica subsp. enterica serovar Elomrane	144	19669	SAMN08514358	PRJNA433689	Proteobacteria	Gammaproteobacteria	GCA_003119135.1	4.78604	52.2	-	QDPA01	111	4885	4592	2018-05-02	2018-05-22	Contig	ftp://ftp.ncbi.nlm.nih.gov/genomes/all/GCF/003/119/135/GCF_003119135.1_ASM311913v1	ftp://ftp.ncbi.nlm.nih.gov/genomes/all/GCA/003/119/135/GCA_003119135.1_ASM311913v1
Salmonella enterica subsp. enterica serovar Enteritidis	Durban	19669	SAMN02712059	PRJNA241513	Proteobacteria	Gammaproteobacteria	GCA_000612325.1	4.7383	52.1975	chromosome:NZ_CP007507.1/CP007507.1; plasmid unnamed:NZ_CP007508.1/CP007508.1	-	2	4833	4555	2014-04-04	2017-02-26	Complete Genome	ftp://ftp.ncbi.nlm.nih.gov/genomes/all/GCF/000/612/325/GCF_000612325.1_ASM61232v1	ftp://ftp.ncbi.nlm.nih.gov/genomes/all/GCA/000/612/325/GCA_000612325.1_ASM61232v1
Salmonella enterica subsp. enterica serovar Enteritidis	OLF-SE7-100819	19669	SAMN02941163	PRJNA256209	Proteobacteria	Gammaproteobacteria	GCA_000750215.1	4.71094	52.2	chromosome:NZ_CP009089.1/CP009089.1	-	1	4798	4512	2014-09-09	2017-02-26	Complete Genome	ftp://ftp.ncbi.nlm.nih.gov/genomes/all/GCF/000/750/215/GCF_000750215.1_ASM75021v1	ftp://ftp.ncbi.nlm.nih.gov/genomes/all/GCA/000/750/215/GCA_000750215.1_ASM75021v1
Salmonella enterica subsp. enterica serovar Enteritidis	OLF-SE8-1021710	19669	SAMN02941164	PRJNA256209	Proteobacteria	Gammaproteobacteria	GCA_000750255.1	4.66728	52.2	chromosome:NZ_CP009090.1/CP009090.1	-	1	4747	4471	2014-09-09	2017-02-26	Complete Genome	ftp://ftp.ncbi.nlm.nih.gov/genomes/all/GCF/000/750/255/GCF_000750255.1_ASM75025v1	ftp://ftp.ncbi.nlm.nih.gov/genomes/all/GCA/000/750/255/GCA_000750255.1_ASM75025v1
Salmonella enterica subsp. enterica serovar Enteritidis	OLF-SE9-10012	19669	SAMN02941165	PRJNA256209	Proteobacteria	Gammaproteobacteria	GCA_000750295.1	4.67126	52.1	chromosome:NZ_CP009091.1/CP009091.1	-	1	4762	4456	2014-09-09	2017-02-27	Complete Genome	ftp://ftp.ncbi.nlm.nih.gov/genomes/all/GCF/000/750/295/GCF_000750295.1_ASM75029v1	ftp://ftp.ncbi.nlm.nih.gov/genomes/all/GCA/000/750/295/GCA_000750295.1_ASM75029v1
Salmonella enterica subsp. enterica serovar Enteritidis	OLF-SE10-10052	19669	SAMN02941166	PRJNA256209	Proteobacteria	Gammaproteobacteria	GCA_000750335.1	4.70989	52.2	chromosome:NZ_CP009092.1/CP009092.1	-	1	4796	4520	2014-09-09	2017-02-27	Complete Genome	ftp://ftp.ncbi.nlm.nih.gov/genomes/all/GCF/000/750/335/GCF_000750335.1_ASM75033v1	ftp://ftp.ncbi.nlm.nih.gov/genomes/all/GCA/000/750/335/GCA_000750335.1_ASM75033v1
Salmonella enterica subsp. enterica serovar Enteritidis	OLF-SE11-10058	19669	SAMN02941167	PRJNA256209	Proteobacteria	Gammaproteobacteria	GCA_000750375.1	4.70274	52.2	chromosome:NZ_CP009093.1/CP009093.1	-	1	4790	4501	2014-09-09	2017-02-27	Complete Genome	ftp://ftp.ncbi.nlm.nih.gov/genomes/all/GCF/000/750/375/GCF_000750375.1_ASM75037v1	ftp://ftp.ncbi.nlm.nih.gov/genomes/all/GCA/000/750/375/GCA_000750375.1_ASM75037v1
Salmonella enterica subsp. enterica serovar Enteritidis	OLF-SE3-98983-4	19669	SAMN02937349	PRJNA256209	Proteobacteria	Gammaproteobacteria	GCA_000750395.2	4.67913	52.2	chromosome:NZ_CP009085.2/CP009085.2	-	1	4770	4476	2014-09-09	2018-05-16	Complete Genome	ftp://ftp.ncbi.nlm.nih.gov/genomes/all/GCF/000/750/395/GCF_000750395.2_ASM75039v2	ftp://ftp.ncbi.nlm.nih.gov/genomes/all/GCA/000/750/395/GCA_000750395.2_ASM75039v2
Salmonella enterica subsp. enterica serovar Enteritidis	OLF-SE2-98984-6	19669	SAMN02937348	PRJNA256209	Proteobacteria	Gammaproteobacteria	GCA_000750415.2	4.67913	52.2	chromosome:NZ_CP009084.2/CP009084.2	-	1	4751	4488	2014-09-09	2017-02-27	Complete Genome	ftp://ftp.ncbi.nlm.nih.gov/genomes/all/GCF/000/750/415/GCF_000750415.2_ASM75041v2	ftp://ftp.ncbi.nlm.nih.gov/genomes/all/GCA/000/750/415/GCA_000750415.2_ASM75041v2
Salmonella enterica subsp. enterica serovar Enteritidis	OLF-SE4-0317-8	19669	SAMN02937350	PRJNA256209	Proteobacteria	Gammaproteobacteria	GCA_000750435.1	4.67838	52.2	chromosome:NZ_CP009086.1/CP009086.1	-	1	4752	4487	2014-09-09	2017-02-26	Complete Genome	ftp://ftp.ncbi.nlm.nih.gov/genomes/all/GCF/000/750/435/GCF_000750435.1_ASM75043v1	ftp://ftp.ncbi.nlm.nih.gov/genomes/all/GCA/000/750/435/GCA_000750435.1_ASM75043v1
Salmonella enterica subsp. enterica serovar Enteritidis	OLF-SE5-1104-2	19669	SAMN02937351	PRJNA256209	Proteobacteria	Gammaproteobacteria	GCA_000750455.1	4.67857	52.2	chromosome:NZ_CP009087.1/CP009087.1	-	1	4751	4486	2014-09-09	2017-02-26	Complete Genome	ftp://ftp.ncbi.nlm.nih.gov/genomes/all/GCF/000/750/455/GCF_000750455.1_ASM75045v1	ftp://ftp.ncbi.nlm.nih.gov/genomes/all/GCA/000/750/455/GCA_000750455.1_ASM75045v1
Salmonella enterica subsp. enterica serovar Enteritidis	OLF-SE1-1019-1	19669	SAMN02937347	PRJNA256209	Proteobacteria	Gammaproteobacteria	GCA_000750475.1	4.67891	52.2	chromosome:NZ_CP009083.1/CP009083.1	-	1	4754	4492	2014-09-09	2017-02-26	Complete Genome	ftp://ftp.ncbi.nlm.nih.gov/genomes/all/GCF/000/750/475/GCF_000750475.1_ASM75047v1	ftp://ftp.ncbi.nlm.nih.gov/genomes/all/GCA/000/750/475/GCA_000750475.1_ASM75047v1
Salmonella enterica subsp. enterica serovar Enteritidis	OLF-SE6-00219-16	19669	SAMN02937352	PRJNA256209	Proteobacteria	Gammaproteobacteria	GCA_000750495.1	4.67762	52.2	chromosome:NZ_CP009088.1/CP009088.1	-	1	4768	4451	2014-09-09	2017-02-26	Complete Genome	ftp://ftp.ncbi.nlm.nih.gov/genomes/all/GCF/000/750/495/GCF_000750495.1_ASM75049v1	ftp://ftp.ncbi.nlm.nih.gov/genomes/all/GCA/000/750/495/GCA_000750495.1_ASM75049v1
Salmonella enterica subsp. enterica serovar Enteritidis	SEJ	19669	SAMN02904629	PRJNA244356	Proteobacteria	Gammaproteobacteria	GCA_000754375.1	4.7383	52.1975	chromosome:NZ_CP008928.1/CP008928.1; plasmid unnamed:NZ_CP008927.1/CP008927.1	-	2	4829	4562	2014-09-12	2017-02-27	Complete Genome	ftp://ftp.ncbi.nlm.nih.gov/genomes/all/GCF/000/754/375/GCF_000754375.1_ASM75437v1	ftp://ftp.ncbi.nlm.nih.gov/genomes/all/GCA/000/754/375/GCA_000754375.1_ASM75437v1
Salmonella enterica subsp. enterica serovar Enteritidis	SEE1	19669	SAMN03465493	PRJNA280705	Proteobacteria	Gammaproteobacteria	GCA_001185215.1	4.67837	52.2	chromosome:NZ_CP011790.1/CP011790.1	-	1	4752	4419	2015-07-22	2017-02-27	Complete Genome	ftp://ftp.ncbi.nlm.nih.gov/genomes/all/GCF/001/185/215/GCF_001185215.1_ASM118521v1	ftp://ftp.ncbi.nlm.nih.gov/genomes/all/GCA/001/185/215/GCA_001185215.1_ASM118521v1
Salmonella enterica subsp. enterica serovar Enteritidis	SEE2	19669	SAMN03468068	PRJNA280707	Proteobacteria	Gammaproteobacteria	GCA_001185245.1	4.67783	52.2	chromosome:NZ_CP011791.1/CP011791.1	-	1	4750	4378	2015-07-22	2017-02-27	Complete Genome	ftp://ftp.ncbi.nlm.nih.gov/genomes/all/GCF/001/185/245/GCF_001185245.1_ASM118524v1	ftp://ftp.ncbi.nlm.nih.gov/genomes/all/GCA/001/185/245/GCA_001185245.1_ASM118524v1
Salmonella enterica subsp. enterica serovar Enteritidis	FORC_007	19669	SAMN03140319	PRJNA262006	Proteobacteria	Gammaproteobacteria	GCA_001305235.1	4.78191	52.1173	chromosome:NZ_CP009768.1/CP009768.1; plasmid pFORC7:NZ_CP009767.1/CP009767.1	-	2	4889	4607	2015-10-01	2017-02-28	Complete Genome	ftp://ftp.ncbi.nlm.nih.gov/genomes/all/GCF/001/305/235/GCF_001305235.1_ASM130523v1	ftp://ftp.ncbi.nlm.nih.gov/genomes/all/GCA/001/305/235/GCA_001305235.1_ASM130523v1
Salmonella enterica subsp. enterica serovar Enteritidis str. 18569	18569	19669	SAMN01041085	PRJNA41929	Proteobacteria	Gammaproteobacteria	GCA_000335875.2	4.74533	52.1962	chromosome:NZ_CP011394.1/CP011394.1; plasmid pCFSAN000006:NZ_CP011395.1/CP011395.1	-	2	4845	4558	2015-05-11	2017-02-27	Complete Genome	ftp://ftp.ncbi.nlm.nih.gov/genomes/all/GCF/000/335/875/GCF_000335875.2_ASM33587v2	ftp://ftp.ncbi.nlm.nih.gov/genomes/all/GCA/000/335/875/GCA_000335875.2_ASM33587v2
Salmonella enterica subsp. enterica serovar Enteritidis str. 77-1427	77-1427	19669	SAMN01041143	PRJNA60069	Proteobacteria	Gammaproteobacteria	GCA_000280315.2	4.71868	52.0968	chromosome:NZ_CP007598.1/CP007598.1; plasmid pCFSAN000111_01:NZ_CP007599.1/CP007599.1	-	2	4813	4546	2014-05-06	2017-02-26	Complete Genome	ftp://ftp.ncbi.nlm.nih.gov/genomes/all/GCF/000/280/315/GCF_000280315.2_ASM28031v2	ftp://ftp.ncbi.nlm.nih.gov/genomes/all/GCA/000/280/315/GCA_000280315.2_ASM28031v2
Salmonella enterica subsp. enterica serovar Enteritidis str. CDC_2010K_0968	CDC_2010K-0968	19669	SAMN01041170	PRJNA52491	Proteobacteria	Gammaproteobacteria	GCA_000329365.2	4.73903	52.1975	chromosome:NZ_CP007528.1/CP007528.1; plasmid plasmid00:NZ_CP007529.1/CP007529.1	-	2	4828	4554	2014-04-04	2017-02-27	Complete Genome	ftp://ftp.ncbi.nlm.nih.gov/genomes/all/GCF/000/329/365/GCF_000329365.2_ASM32936v2	ftp://ftp.ncbi.nlm.nih.gov/genomes/all/GCA/000/329/365/GCA_000329365.2_ASM32936v2
Salmonella enterica subsp. enterica serovar Enteritidis str. EC20090641	EC20090641	19669	SAMN02384172	PRJNA219482	Proteobacteria	Gammaproteobacteria	GCA_000626275.2	4.71231	52.2	chromosome:NZ_CP007249.2/CP007249.2	-	1	4800	4532	2014-04-02	2017-02-27	Complete Genome	ftp://ftp.ncbi.nlm.nih.gov/genomes/all/GCF/000/626/275/GCF_000626275.2_ASM62627v2	ftp://ftp.ncbi.nlm.nih.gov/genomes/all/GCA/000/626/275/GCA_000626275.2_ASM62627v2
Salmonella enterica subsp. enterica serovar Enteritidis str. EC20090698	EC20090698	19669	SAMN02384173	PRJNA219482	Proteobacteria	Gammaproteobacteria	GCA_000626255.1	4.681	52.2	chromosome:NZ_CP007248.1/CP007248.1	-	1	4745	4491	2014-04-02	2017-02-26	Complete Genome	ftp://ftp.ncbi.nlm.nih.gov/genomes/all/GCF/000/626/255/GCF_000626255.1_ASM62625v1	ftp://ftp.ncbi.nlm.nih.gov/genomes/all/GCA/000/626/255/GCA_000626255.1_ASM62625v1
Salmonella enterica subsp. enterica serovar Enteritidis str. EC20100101	EC20100101	19669	SAMN02384178	PRJNA219482	Proteobacteria	Gammaproteobacteria	GCA_000626215.1	4.65416	52.2	chromosome:NZ_CP007246.1/CP007246.1	-	1	4728	4463	2014-04-02	2017-02-26	Complete Genome	ftp://ftp.ncbi.nlm.nih.gov/genomes/all/GCF/000/626/215/GCF_000626215.1_ASM62621v1	ftp://ftp.ncbi.nlm.nih.gov/genomes/all/GCA/000/626/215/GCA_000626215.1_ASM62621v1
Salmonella enterica subsp. enterica serovar Enteritidis str. EC20100325	EC20100325	19669	SAMN02384321	PRJNA219482	Proteobacteria	Gammaproteobacteria	GCA_000626695.2	4.68585	52.2	chromosome:NZ_CP007360.2/CP007360.2	-	1	4762	4496	2014-04-11	2017-03-01	Complete Genome	ftp://ftp.ncbi.nlm.nih.gov/genomes/all/GCF/000/626/695/GCF_000626695.2_ASM62669v2	ftp://ftp.ncbi.nlm.nih.gov/genomes/all/GCA/000/626/695/GCA_000626695.2_ASM62669v2
Salmonella enterica subsp. enterica serovar Enteritidis str. EC20110221	EC20110221	19669	SAMN02384174	PRJNA219482	Proteobacteria	Gammaproteobacteria	GCA_000626235.1	4.70903	52.2	chromosome:NZ_CP007247.1/CP007247.1	-	1	4787	4526	2014-04-02	2017-02-26	Complete Genome	ftp://ftp.ncbi.nlm.nih.gov/genomes/all/GCF/000/626/235/GCF_000626235.1_ASM62623v1	ftp://ftp.ncbi.nlm.nih.gov/genomes/all/GCA/000/626/235/GCA_000626235.1_ASM62623v1
Salmonella enterica subsp. enterica serovar Enteritidis str. EC20110354	EC20110354	19669	SAMN02384160	PRJNA219482	Proteobacteria	Gammaproteobacteria	GCA_000626175.1	4.71116	52.2	chromosome:NZ_CP007175.1/CP007175.1	-	1	4790	4527	2014-04-02	2017-02-26	Complete Genome	ftp://ftp.ncbi.nlm.nih.gov/genomes/all/GCF/000/626/175/GCF_000626175.1_ASM62617v1	ftp://ftp.ncbi.nlm.nih.gov/genomes/all/GCA/000/626/175/GCA_000626175.1_ASM62617v1
Salmonella enterica subsp. enterica serovar Enteritidis str. EC20110355	EC20110355	19669	SAMN02384171	PRJNA219482	Proteobacteria	Gammaproteobacteria	GCA_000626295.1	4.68184	52.2	chromosome:NZ_CP007250.1/CP007250.1	-	1	4756	4493	2014-04-02	2017-02-26	Complete Genome	ftp://ftp.ncbi.nlm.nih.gov/genomes/all/GCF/000/626/295/GCF_000626295.1_ASM62629v1	ftp://ftp.ncbi.nlm.nih.gov/genomes/all/GCA/000/626/295/GCA_000626295.1_ASM62629v1
Salmonella enterica subsp. enterica serovar Enteritidis str. EC20110356	EC20110356	19669	SAMN02384161	PRJNA219482	Proteobacteria	Gammaproteobacteria	GCA_000623375.1	4.68281	52.2	chromosome:NZ_CP007262.1/CP007262.1	-	1	4758	4496	2014-04-01	2017-02-26	Complete Genome	ftp://ftp.ncbi.nlm.nih.gov/genomes/all/GCF/000/623/375/GCF_000623375.1_ASM62337v1	ftp://ftp.ncbi.nlm.nih.gov/genomes/all/GCA/000/623/375/GCA_000623375.1_ASM62337v1
Salmonella enterica subsp. enterica serovar Enteritidis str. EC20110357	EC20110357	19669	SAMN02384162	PRJNA219482	Proteobacteria	Gammaproteobacteria	GCA_000623355.1	4.67842	52.2	chromosome:NZ_CP007261.1/CP007261.1	-	1	4748	4488	2014-04-01	2017-02-26	Complete Genome	ftp://ftp.ncbi.nlm.nih.gov/genomes/all/GCF/000/623/355/GCF_000623355.1_ASM62335v1	ftp://ftp.ncbi.nlm.nih.gov/genomes/all/GCA/000/623/355/GCA_000623355.1_ASM62335v1
Salmonella enterica subsp. enterica serovar Enteritidis str. EC20110358	EC20110358	19669	SAMN02384163	PRJNA219482	Proteobacteria	Gammaproteobacteria	GCA_000623335.1	4.67869	52.2	chromosome:NZ_CP007260.1/CP007260.1	-	1	4745	4487	2014-04-01	2017-02-26	Complete Genome	ftp://ftp.ncbi.nlm.nih.gov/genomes/all/GCF/000/623/335/GCF_000623335.1_ASM62333v1	ftp://ftp.ncbi.nlm.nih.gov/genomes/all/GCA/000/623/335/GCA_000623335.1_ASM62333v1
Salmonella enterica subsp. enterica serovar Enteritidis str. EC20110359	EC20110359	19669	SAMN02384164	PRJNA219482	Proteobacteria	Gammaproteobacteria	GCA_000623315.1	4.71147	52.2	chromosome:NZ_CP007259.1/CP007259.1	-	1	4791	4526	2014-04-01	2017-02-26	Complete Genome	ftp://ftp.ncbi.nlm.nih.gov/genomes/all/GCF/000/623/315/GCF_000623315.1_ASM62331v1	ftp://ftp.ncbi.nlm.nih.gov/genomes/all/GCA/000/623/315/GCA_000623315.1_ASM62331v1
Salmonella enterica subsp. enterica serovar Enteritidis str. EC20110360	EC20110360	19669	SAMN02384166	PRJNA219482	Proteobacteria	Gammaproteobacteria	GCA_000623295.1	4.67862	52.2	chromosome:NZ_CP007258.1/CP007258.1	-	1	4750	4483	2014-04-01	2017-02-26	Complete Genome	ftp://ftp.ncbi.nlm.nih.gov/genomes/all/GCF/000/623/295/GCF_000623295.1_ASM62329v1	ftp://ftp.ncbi.nlm.nih.gov/genomes/all/GCA/000/623/295/GCA_000623295.1_ASM62329v1
Salmonella enterica subsp. enterica serovar Enteritidis str. EC20110361	EC20110361	19669	SAMN02384167	PRJNA219482	Proteobacteria	Gammaproteobacteria	GCA_000623275.1	4.68291	52.2	chromosome:NZ_CP007263.1/CP007263.1	-	1	4753	4481	2014-04-01	2017-02-26	Complete Genome	ftp://ftp.ncbi.nlm.nih.gov/genomes/all/GCF/000/623/275/GCF_000623275.1_ASM62327v1	ftp://ftp.ncbi.nlm.nih.gov/genomes/all/GCA/000/623/275/GCA_000623275.1_ASM62327v1
Salmonella enterica subsp. enterica serovar Enteritidis str. EC20111095	EC20111095	19669	SAMN02384168	PRJNA219482	Proteobacteria	Gammaproteobacteria	GCA_000626375.1	4.67995	52.2	chromosome:NZ_CP007254.1/CP007254.1	-	1	4756	4488	2014-04-02	2017-02-26	Complete Genome	ftp://ftp.ncbi.nlm.nih.gov/genomes/all/GCF/000/626/375/GCF_000626375.1_ASM62637v1	ftp://ftp.ncbi.nlm.nih.gov/genomes/all/GCA/000/626/375/GCA_000626375.1_ASM62637v1
Salmonella enterica subsp. enterica serovar Enteritidis str. EC20111174	EC20111174	19669	SAMN02384177	PRJNA219482	Proteobacteria	Gammaproteobacteria	GCA_000626355.1	4.6838	52.2	chromosome:NZ_CP007253.1/CP007253.1	-	1	4758	4485	2014-04-02	2017-02-26	Complete Genome	ftp://ftp.ncbi.nlm.nih.gov/genomes/all/GCF/000/626/355/GCF_000626355.1_ASM62635v1	ftp://ftp.ncbi.nlm.nih.gov/genomes/all/GCA/000/626/355/GCA_000626355.1_ASM62635v1
Salmonella enterica subsp. enterica serovar Enteritidis str. EC20111175	EC20111175	19669	SAMN02384176	PRJNA219482	Proteobacteria	Gammaproteobacteria	GCA_000626335.1	4.67981	52.2	chromosome:NZ_CP007252.1/CP007252.1	-	1	4755	4487	2014-04-02	2017-02-26	Complete Genome	ftp://ftp.ncbi.nlm.nih.gov/genomes/all/GCF/000/626/335/GCF_000626335.1_ASM62633v1	ftp://ftp.ncbi.nlm.nih.gov/genomes/all/GCA/000/626/335/GCA_000626335.1_ASM62633v1
Salmonella enterica subsp. enterica serovar Enteritidis str. EC20120002	EC20120002	19669	SAMN02384187	PRJNA219482	Proteobacteria	Gammaproteobacteria	GCA_000624395.2	4.67942	52.2	chromosome:NZ_CP007329.2/CP007329.2	-	1	4756	4492	2014-04-01	2017-02-27	Complete Genome	ftp://ftp.ncbi.nlm.nih.gov/genomes/all/GCF/000/624/395/GCF_000624395.2_ASM62439v2	ftp://ftp.ncbi.nlm.nih.gov/genomes/all/GCA/000/624/395/GCA_000624395.2_ASM62439v2
Salmonella enterica subsp. enterica serovar Enteritidis str. EC20120005	EC20120005	19669	SAMN02384189	PRJNA219482	Proteobacteria	Gammaproteobacteria	GCA_000623195.2	4.67929	52.2	chromosome:NZ_CP007267.2/CP007267.2	-	1	4756	4491	2014-04-01	2017-02-27	Complete Genome	ftp://ftp.ncbi.nlm.nih.gov/genomes/all/GCF/000/623/195/GCF_000623195.2_ASM62319v2	ftp://ftp.ncbi.nlm.nih.gov/genomes/all/GCA/000/623/195/GCA_000623195.2_ASM62319v2
Salmonella enterica subsp. enterica serovar Enteritidis str. EC20120008	EC20120008	19669	SAMN02384191	PRJNA219482	Proteobacteria	Gammaproteobacteria	GCA_000626195.1	4.71192	52.2	chromosome:NZ_CP007245.1/CP007245.1	-	1	4795	4501	2014-04-02	2017-02-26	Complete Genome	ftp://ftp.ncbi.nlm.nih.gov/genomes/all/GCF/000/626/195/GCF_000626195.1_ASM62619v1	ftp://ftp.ncbi.nlm.nih.gov/genomes/all/GCA/000/626/195/GCA_000626195.1_ASM62619v1
Salmonella enterica subsp. enterica serovar Enteritidis str. EC20120200	EC20120200	19669	SAMN02384250	PRJNA219482	Proteobacteria	Gammaproteobacteria	GCA_000626095.2	4.68585	52.2	chromosome:NZ_CP007434.2/CP007434.2	-	1	4764	4498	2014-04-01	2017-03-01	Complete Genome	ftp://ftp.ncbi.nlm.nih.gov/genomes/all/GCF/000/626/095/GCF_000626095.2_ASM62609v2	ftp://ftp.ncbi.nlm.nih.gov/genomes/all/GCA/000/626/095/GCA_000626095.2_ASM62609v2
Salmonella enterica subsp. enterica serovar Enteritidis str. EC20121175	EC20121175	19669	SAMN02384313	PRJNA219482	Proteobacteria	Gammaproteobacteria	GCA_000623055.2	4.67995	52.2	chromosome:NZ_CP007269.1/CP007269.2	-	1	4756	4488	2014-04-01	2017-02-26	Complete Genome	ftp://ftp.ncbi.nlm.nih.gov/genomes/all/GCF/000/623/055/GCF_000623055.1_ASM62305v2	ftp://ftp.ncbi.nlm.nih.gov/genomes/all/GCA/000/623/055/GCA_000623055.2_ASM62305v2
Salmonella enterica subsp. enterica serovar Enteritidis str. EC20121177	EC20121177	19669	SAMN02384315	PRJNA219482	Proteobacteria	Gammaproteobacteria	GCA_000624175.2	4.68585	52.2	chromosome:NZ_CP007333.1/CP007333.2	-	1	4763	4499	2014-04-01	2017-03-02	Complete Genome	ftp://ftp.ncbi.nlm.nih.gov/genomes/all/GCF/000/624/175/GCF_000624175.1_ASM62417v2	ftp://ftp.ncbi.nlm.nih.gov/genomes/all/GCA/000/624/175/GCA_000624175.2_ASM62417v2
Salmonella enterica subsp. enterica serovar Enteritidis str. EC20121178	EC20121178	19669	SAMN02384316	PRJNA219482	Proteobacteria	Gammaproteobacteria	GCA_000623095.2	4.68585	52.2	chromosome:NZ_CP007271.1/CP007271.2	-	1	4763	4501	2014-04-01	2017-03-01	Complete Genome	ftp://ftp.ncbi.nlm.nih.gov/genomes/all/GCF/000/623/095/GCF_000623095.1_ASM62309v2	ftp://ftp.ncbi.nlm.nih.gov/genomes/all/GCA/000/623/095/GCA_000623095.2_ASM62309v2
Salmonella enterica subsp. enterica serovar Enteritidis str. EC20121179	EC20121179	19669	SAMN02384317	PRJNA219482	Proteobacteria	Gammaproteobacteria	GCA_000623115.2	4.68585	52.2	chromosome:NZ_CP007272.2/CP007272.2	-	1	4761	4500	2014-04-01	2017-03-01	Complete Genome	ftp://ftp.ncbi.nlm.nih.gov/genomes/all/GCF/000/623/115/GCF_000623115.2_ASM62311v2	ftp://ftp.ncbi.nlm.nih.gov/genomes/all/GCA/000/623/115/GCA_000623115.2_ASM62311v2
Salmonella enterica subsp. enterica serovar Enteritidis str. EC20121180	EC20121180	19669	SAMN02384318	PRJNA219482	Proteobacteria	Gammaproteobacteria	GCA_000623135.2	4.68585	52.2	chromosome:NZ_CP007273.1/CP007273.2	-	1	4761	4499	2014-04-01	2017-03-01	Complete Genome	ftp://ftp.ncbi.nlm.nih.gov/genomes/all/GCF/000/623/135/GCF_000623135.1_ASM62313v2	ftp://ftp.ncbi.nlm.nih.gov/genomes/all/GCA/000/623/135/GCA_000623135.2_ASM62313v2
Salmonella enterica subsp. enterica serovar Enteritidis str. P125109	P125109	19669	SAMEA1705941	PRJEA30687	Proteobacteria	Gammaproteobacteria	GCA_000009505.1	4.68585	52.2	chromosome:NC_011294.1/AM933172.1	-	1	4762	4502	2008-09-18	2017-02-26	Complete Genome	ftp://ftp.ncbi.nlm.nih.gov/genomes/all/GCF/000/009/505/GCF_000009505.1_ASM950v1	ftp://ftp.ncbi.nlm.nih.gov/genomes/all/GCA/000/009/505/GCA_000009505.1_ASM950v1
Salmonella enterica subsp. enterica serovar Enteritidis str. SA19960848	SA19960848	19669	SAMN02384208	PRJNA219482	Proteobacteria	Gammaproteobacteria	GCA_000623615.2	4.68585	52.2	chromosome:NZ_CP007280.2/CP007280.2	-	1	4762	4498	2014-04-01	2017-03-01	Complete Genome	ftp://ftp.ncbi.nlm.nih.gov/genomes/all/GCF/000/623/615/GCF_000623615.2_ASM62361v2	ftp://ftp.ncbi.nlm.nih.gov/genomes/all/GCA/000/623/615/GCA_000623615.2_ASM62361v2
Salmonella enterica subsp. enterica serovar Enteritidis str. SA19970510	SA19970510	19669	SAMN02384194	PRJNA219482	Proteobacteria	Gammaproteobacteria	GCA_000623655.2	4.68585	52.2	chromosome:NZ_CP007282.2/CP007282.2	-	1	4765	4501	2014-04-01	2017-03-01	Complete Genome	ftp://ftp.ncbi.nlm.nih.gov/genomes/all/GCF/000/623/655/GCF_000623655.2_ASM62365v2	ftp://ftp.ncbi.nlm.nih.gov/genomes/all/GCA/000/623/655/GCA_000623655.2_ASM62365v2
Salmonella enterica subsp. enterica serovar Enteritidis str. SA19970769	SA19970769	19669	SAMN02384195	PRJNA219482	Proteobacteria	Gammaproteobacteria	GCA_000623675.2	4.68585	52.2	chromosome:NZ_CP007283.2/CP007283.2	-	1	4763	4500	2014-04-01	2017-03-01	Complete Genome	ftp://ftp.ncbi.nlm.nih.gov/genomes/all/GCF/000/623/675/GCF_000623675.2_ASM62367v2	ftp://ftp.ncbi.nlm.nih.gov/genomes/all/GCA/000/623/675/GCA_000623675.2_ASM62367v2
Salmonella enterica subsp. enterica serovar Enteritidis str. SA19980677	SA19980677	19669	SAMN02384193	PRJNA219482	Proteobacteria	Gammaproteobacteria	GCA_000623715.2	4.68585	52.2	chromosome:NZ_CP007285.2/CP007285.2	-	1	4764	4497	2014-04-01	2017-03-01	Complete Genome	ftp://ftp.ncbi.nlm.nih.gov/genomes/all/GCF/000/623/715/GCF_000623715.2_ASM62371v2	ftp://ftp.ncbi.nlm.nih.gov/genomes/all/GCA/000/623/715/GCA_000623715.2_ASM62371v2
Salmonella enterica subsp. enterica serovar Enteritidis str. SA19981522	SA19981522	19669	SAMN02384206	PRJNA219482	Proteobacteria	Gammaproteobacteria	GCA_000623735.2	4.68585	52.2	chromosome:NZ_CP007286.2/CP007286.2	-	1	4765	4501	2014-04-01	2017-03-01	Complete Genome	ftp://ftp.ncbi.nlm.nih.gov/genomes/all/GCF/000/623/735/GCF_000623735.2_ASM62373v2	ftp://ftp.ncbi.nlm.nih.gov/genomes/all/GCA/000/623/735/GCA_000623735.2_ASM62373v2
Salmonella enterica subsp. enterica serovar Enteritidis str. SA19981857	SA19981857	19669	SAMN02384207	PRJNA219482	Proteobacteria	Gammaproteobacteria	GCA_000623395.2	4.68585	52.2	chromosome:NZ_CP007288.2/CP007288.2	-	1	4762	4499	2014-04-01	2017-03-01	Complete Genome	ftp://ftp.ncbi.nlm.nih.gov/genomes/all/GCF/000/623/395/GCF_000623395.2_ASM62339v2	ftp://ftp.ncbi.nlm.nih.gov/genomes/all/GCA/000/623/395/GCA_000623395.2_ASM62339v2
Salmonella enterica subsp. enterica serovar Enteritidis str. SA19992322	SA19992322	19669	SAMN02384169	PRJNA219482	Proteobacteria	Gammaproteobacteria	GCA_000623455.2	4.68585	52.2	chromosome:NZ_CP007291.2/CP007291.2	-	1	4762	4498	2014-04-01	2017-03-01	Complete Genome	ftp://ftp.ncbi.nlm.nih.gov/genomes/all/GCF/000/623/455/GCF_000623455.2_ASM62345v2	ftp://ftp.ncbi.nlm.nih.gov/genomes/all/GCA/000/623/455/GCA_000623455.2_ASM62345v2
Salmonella enterica subsp. enterica serovar Enteritidis str. SA19994216	SA19994216	19669	SAMN02384220	PRJNA219482	Proteobacteria	Gammaproteobacteria	GCA_000623475.2	4.68585	52.2	chromosome:NZ_CP007292.1/CP007292.2	-	1	4764	4503	2014-04-01	2017-03-01	Complete Genome	ftp://ftp.ncbi.nlm.nih.gov/genomes/all/GCF/000/623/475/GCF_000623475.1_ASM62347v2	ftp://ftp.ncbi.nlm.nih.gov/genomes/all/GCA/000/623/475/GCA_000623475.2_ASM62347v2
Salmonella enterica subsp. enterica serovar Enteritidis str. SA20082034	SA20082034	19669	SAMN02384209	PRJNA219482	Proteobacteria	Gammaproteobacteria	GCA_000625855.2	4.68566	52.2	chromosome:NZ_CP007425.1/CP007425.2	-	1	4762	4501	2014-04-01	2017-03-02	Complete Genome	ftp://ftp.ncbi.nlm.nih.gov/genomes/all/GCF/000/625/855/GCF_000625855.1_ASM62585v2	ftp://ftp.ncbi.nlm.nih.gov/genomes/all/GCA/000/625/855/GCA_000625855.2_ASM62585v2
Salmonella enterica subsp. enterica serovar Enteritidis str. SA20094352	SA20094352	19669	SAMN02384212	PRJNA219482	Proteobacteria	Gammaproteobacteria	GCA_000624055.2	4.68585	52.2	chromosome:NZ_CP007312.2/CP007312.2	-	1	4762	4499	2014-04-01	2017-03-01	Complete Genome	ftp://ftp.ncbi.nlm.nih.gov/genomes/all/GCF/000/624/055/GCF_000624055.2_ASM62405v2	ftp://ftp.ncbi.nlm.nih.gov/genomes/all/GCA/000/624/055/GCA_000624055.2_ASM62405v2
Salmonella enterica subsp. enterica serovar Gallinarum str. 287/91	287/91	19669	SAMEA1705927	PRJEA30689	Proteobacteria	Gammaproteobacteria	GCA_000009525.1	4.6587	52.2	chromosome:NC_011274.1/AM933173.1	-	1	4614	4167	2008-09-18	2019-04-01	Complete Genome	ftp://ftp.ncbi.nlm.nih.gov/genomes/all/GCF/000/009/525/GCF_000009525.1_ASM952v1	ftp://ftp.ncbi.nlm.nih.gov/genomes/all/GCA/000/009/525/GCA_000009525.1_ASM952v1
Salmonella enterica subsp. enterica serovar Gallinarum str. 9184	9184	19669	SAMN00811241	PRJNA41263	Proteobacteria	Gammaproteobacteria	GCA_000335995.2	4.60991	52.2	chromosome:NZ_CP019035.1/CP019035.1	-	1	4661	4213	2017-01-17	2017-03-02	Complete Genome	ftp://ftp.ncbi.nlm.nih.gov/genomes/all/GCF/000/335/995/GCF_000335995.2_ASM33599v2	ftp://ftp.ncbi.nlm.nih.gov/genomes/all/GCA/000/335/995/GCA_000335995.2_ASM33599v2
Salmonella enterica subsp. enterica serovar Gallinarum/pullorum str. CDC1983-67	CDC1983-67	19669	SAMN01884234	PRJNA173203	Proteobacteria	Gammaproteobacteria	GCA_000462995.1	4.62309	52.2	chromosome:NC_022221.1/CP003786.1	-	1	4685	4247	2013-08-30	2017-02-26	Complete Genome	ftp://ftp.ncbi.nlm.nih.gov/genomes/all/GCF/000/462/995/GCF_000462995.1_ASM46299v1	ftp://ftp.ncbi.nlm.nih.gov/genomes/all/GCA/000/462/995/GCA_000462995.1_ASM46299v1
Salmonella enterica subsp. enterica serovar Give	121	19669	SAMN08514335	PRJNA433689	Proteobacteria	Gammaproteobacteria	GCA_003119655.1	4.5324	52.3	-	QDPX01	29	4601	4363	2018-05-02	2018-05-22	Contig	ftp://ftp.ncbi.nlm.nih.gov/genomes/all/GCF/003/119/655/GCF_003119655.1_ASM311965v1	ftp://ftp.ncbi.nlm.nih.gov/genomes/all/GCA/003/119/655/GCA_003119655.1_ASM311965v1
Salmonella enterica subsp. enterica serovar Heidelberg	FDAARGOS_54	19669	SAMN03255434	PRJNA231221	Proteobacteria	Gammaproteobacteria	GCA_001188125.2	4.75128	52.2	chromosome:NZ_CP026976.1/CP026976.1	-	1	4849	4585	2018-02-14	2019-01-23	Complete Genome	ftp://ftp.ncbi.nlm.nih.gov/genomes/all/GCF/001/188/125/GCF_001188125.2_ASM118812v2	ftp://ftp.ncbi.nlm.nih.gov/genomes/all/GCA/001/188/125/GCA_001188125.2_ASM118812v2
Salmonella enterica subsp. enterica serovar Heidelberg	SA02DT10168701	19669	SAMN04156749	PRJNA298211	Proteobacteria	Gammaproteobacteria	GCA_001441205.1	4.88816	52.0686	chromosome:NZ_CP012921.1/CP012921.1; plasmid pSA02DT10168701_37:NZ_CP012922.1/CP012922.1; plasmid pSA02DT10168701_99:NZ_CP012923.1/CP012923.1	-	3	5003	4745	2015-11-09	2017-03-01	Complete Genome	ftp://ftp.ncbi.nlm.nih.gov/genomes/all/GCF/001/441/205/GCF_001441205.1_ASM144120v1	ftp://ftp.ncbi.nlm.nih.gov/genomes/all/GCA/001/441/205/GCA_001441205.1_ASM144120v1
Salmonella enterica subsp. enterica serovar Heidelberg	12-4374	19669	SAMN04156727	PRJNA298211	Proteobacteria	Gammaproteobacteria	GCA_001441225.1	4.99246	52.0698	chromosome:NZ_CP012924.1/CP012924.1; plasmid p12-4374_2:NZ_CP012925.1/CP012925.1; plasmid p12-4374_3:NZ_CP012927.1/CP012927.1; plasmid p12-4374_37:NZ_CP012926.1/CP012926.1; plasmid p12-4374_62:NZ_CP012928.1/CP012928.1; plasmid p12-4374_96:NZ_CP012929.1/CP012929.1	-	6	5143	4882	2015-11-09	2017-03-01	Complete Genome	ftp://ftp.ncbi.nlm.nih.gov/genomes/all/GCF/001/441/225/GCF_001441225.1_ASM144122v1	ftp://ftp.ncbi.nlm.nih.gov/genomes/all/GCA/001/441/225/GCA_001441225.1_ASM144122v1
Salmonella enterica subsp. enterica serovar Heidelberg	N13-01290	19669	SAMN04156715	PRJNA298211	Proteobacteria	Gammaproteobacteria	GCA_001441245.1	5.15749	51.887	chromosome:NZ_CP012930.1/CP012930.1; plasmid pN13-01290_2:NZ_CP012932.1/CP012932.1; plasmid pN13-01290_23:NZ_CP012931.1/CP012931.1; plasmid pN13-01290_3-1:NZ_CP012933.1/CP012933.1; plasmid pN13-01290_3-2:NZ_CP012934.1/CP012934.1; plasmid pN13-01290_3-3:NZ_CP012935.1/CP012935.1; plasmid pN13-01290_98:NZ_CP012936.1/CP012936.1	-	7	5312	5044	2015-11-09	2017-03-01	Complete Genome	ftp://ftp.ncbi.nlm.nih.gov/genomes/all/GCF/001/441/245/GCF_001441245.1_ASM144124v1	ftp://ftp.ncbi.nlm.nih.gov/genomes/all/GCA/001/441/245/GCA_001441245.1_ASM144124v1
Salmonella enterica subsp. enterica serovar Heidelberg str. 41578	41578	19669	SAMN01088008	PRJNA78477	Proteobacteria	Gammaproteobacteria	GCA_000430105.1	4.95148	52.1153	chromosome:NC_021810.1/CP004086.1; plasmid pSEEH1578_01:NC_021811.1/CP004087.1; plasmid pSEEH1578_02:NC_021841.1/CP004088.1; plasmid pSEEH1578_03:NC_021869.1/CP004857.1	-	4	5095	4827	2013-07-16	2017-02-26	Complete Genome	ftp://ftp.ncbi.nlm.nih.gov/genomes/all/GCF/000/430/105/GCF_000430105.1_ASM43010v1	ftp://ftp.ncbi.nlm.nih.gov/genomes/all/GCA/000/430/105/GCA_000430105.1_ASM43010v1
Salmonella enterica subsp. enterica serovar Heidelberg str. B182	B182	19669	SAMN02603149	PRJNA88529	Proteobacteria	Gammaproteobacteria	GCA_000258365.1	4.78805	52.1137	chromosome:NC_017623.1/CP003416.1; plasmid pB182_37:NC_017624.1/CP003417.1	-	2	4888	4555	2012-04-10	2017-02-26	Complete Genome	ftp://ftp.ncbi.nlm.nih.gov/genomes/all/GCF/000/258/365/GCF_000258365.1_ASM25836v1	ftp://ftp.ncbi.nlm.nih.gov/genomes/all/GCA/000/258/365/GCA_000258365.1_ASM25836v1
Salmonella enterica subsp. enterica serovar Heidelberg str. CFSAN002064	CFSAN002064	19669	SAMN01933202	PRJNA191769	Proteobacteria	Gammaproteobacteria	GCA_000505705.1	4.82156	52.114	chromosome:NZ_CP005995.1/CP005995.1; plasmid unnamed:NZ_CP005994.1/CP005994.1	-	2	4901	4639	2013-12-11	2017-02-26	Complete Genome	ftp://ftp.ncbi.nlm.nih.gov/genomes/all/GCF/000/505/705/GCF_000505705.1_ASM50570v1	ftp://ftp.ncbi.nlm.nih.gov/genomes/all/GCA/000/505/705/GCA_000505705.1_ASM50570v1
Salmonella enterica subsp. enterica serovar Heidelberg str. CFSAN002069	CFSAN002069	19669	SAMN01832089	PRJNA184142	Proteobacteria	Gammaproteobacteria	GCA_000430085.2	4.93199	52.1204	chromosome:NC_021812.2/CP005390.2; plasmid pCFSAN002069_01:NC_021813.2/CP005389.2; plasmid pCFSAN002069_02:NC_021842.2/CP005391.2	-	3	5046	4784	2013-07-16	2017-02-26	Complete Genome	ftp://ftp.ncbi.nlm.nih.gov/genomes/all/GCF/000/430/085/GCF_000430085.2_ASM43008v2	ftp://ftp.ncbi.nlm.nih.gov/genomes/all/GCA/000/430/085/GCA_000430085.2_ASM43008v2
Salmonella enterica subsp. enterica serovar Heidelberg str. SARA35	SARA35	19669	SAMN01087969	PRJNA66675	Proteobacteria	Gammaproteobacteria	GCA_000486045.2	4.75121	52.2	chromosome:NZ_CP019176.1/CP019176.1	-	1	4827	4553	2017-01-17	2017-03-02	Complete Genome	ftp://ftp.ncbi.nlm.nih.gov/genomes/all/GCF/000/486/045/GCF_000486045.2_ASM48604v2	ftp://ftp.ncbi.nlm.nih.gov/genomes/all/GCA/000/486/045/GCA_000486045.2_ASM48604v2
Salmonella enterica subsp. enterica serovar Heidelberg str. SL476	SL476	19669	SAMN02604067	PRJNA20045	Proteobacteria	Gammaproteobacteria	GCA_000020705.1	4.98351	52.069	chromosome:NC_011083.1/CP001120.1; plasmid pSL476_3:NC_011082.1/CP001119.1; plasmid pSL476_91:NC_011081.1/CP001118.1	-	3	5114	4848	2008-07-24	2017-02-26	Complete Genome	ftp://ftp.ncbi.nlm.nih.gov/genomes/all/GCF/000/020/705/GCF_000020705.1_ASM2070v1	ftp://ftp.ncbi.nlm.nih.gov/genomes/all/GCA/000/020/705/GCA_000020705.1_ASM2070v1
Salmonella enterica subsp. enterica serovar Infantis	1	19669	SAMN08514215	PRJNA433689	Proteobacteria	Gammaproteobacteria	GCA_003118035.1	4.79552	52.3	-	QDUN01	58	4918	4638	2018-05-02	2018-05-22	Contig	ftp://ftp.ncbi.nlm.nih.gov/genomes/all/GCF/003/118/035/GCF_003118035.1_ASM311803v1	ftp://ftp.ncbi.nlm.nih.gov/genomes/all/GCA/003/118/035/GCA_003118035.1_ASM311803v1
Salmonella enterica subsp. enterica serovar Infantis	123	19669	SAMN08514337	PRJNA433689	Proteobacteria	Gammaproteobacteria	GCA_003119615.1	4.6922	52.3	-	QDPV01	57	4782	4513	2018-05-02	2018-05-22	Contig	ftp://ftp.ncbi.nlm.nih.gov/genomes/all/GCF/003/119/615/GCF_003119615.1_ASM311961v1	ftp://ftp.ncbi.nlm.nih.gov/genomes/all/GCA/003/119/615/GCA_003119615.1_ASM311961v1
Salmonella enterica subsp. enterica serovar Infantis	124	19669	SAMN08514338	PRJNA433689	Proteobacteria	Gammaproteobacteria	GCA_003119595.1	4.79908	52.2	-	QDPU01	70	4934	4649	2018-05-02	2018-05-22	Contig	ftp://ftp.ncbi.nlm.nih.gov/genomes/all/GCF/003/119/595/GCF_003119595.1_ASM311959v1	ftp://ftp.ncbi.nlm.nih.gov/genomes/all/GCA/003/119/595/GCA_003119595.1_ASM311959v1
Salmonella enterica subsp. enterica serovar Infantis	134	19669	SAMN08514348	PRJNA433689	Proteobacteria	Gammaproteobacteria	GCA_003119395.1	4.73725	52.2	-	QDPK01	78	4905	4621	2018-05-02	2018-05-22	Contig	ftp://ftp.ncbi.nlm.nih.gov/genomes/all/GCF/003/119/395/GCF_003119395.1_ASM311939v1	ftp://ftp.ncbi.nlm.nih.gov/genomes/all/GCA/003/119/395/GCA_003119395.1_ASM311939v1
Salmonella enterica subsp. enterica serovar Infantis	137	19669	SAMN08514351	PRJNA433689	Proteobacteria	Gammaproteobacteria	GCA_003119315.1	4.62381	52.3	-	QDPH01	109	4705	4435	2018-05-02	2018-05-22	Contig	ftp://ftp.ncbi.nlm.nih.gov/genomes/all/GCF/003/119/315/GCF_003119315.1_ASM311931v1	ftp://ftp.ncbi.nlm.nih.gov/genomes/all/GCA/003/119/315/GCA_003119315.1_ASM311931v1
Salmonella enterica subsp. enterica serovar Infantis	1326/28	19669	SAMEA3106395	PRJEB7580	Proteobacteria	Gammaproteobacteria	GCA_000953495.1	4.71068	52.3	chromosome 1:NZ_LN649235.1/LN649235.1	-	1	4764	4520	2014-12-16	2017-02-27	Complete Genome	ftp://ftp.ncbi.nlm.nih.gov/genomes/all/GCF/000/953/495/GCF_000953495.1_SINFA	ftp://ftp.ncbi.nlm.nih.gov/genomes/all/GCA/000/953/495/GCA_000953495.1_SINFA
Salmonella enterica subsp. enterica serovar Inverness str. ATCC 10720	ATCC 10720	19669	SAMN01823716	PRJNA61429	Proteobacteria	Gammaproteobacteria	GCA_000487155.2	4.98988	52.0652	chromosome:NZ_CP019181.1/CP019181.1; plasmid pATCC10720:NZ_CP019182.1/CP019182.1	-	2	5128	4808	2017-01-17	2017-03-02	Complete Genome	ftp://ftp.ncbi.nlm.nih.gov/genomes/all/GCF/000/487/155/GCF_000487155.2_ASM48715v2	ftp://ftp.ncbi.nlm.nih.gov/genomes/all/GCA/000/487/155/GCA_000487155.2_ASM48715v2
Salmonella enterica subsp. enterica serovar Javiana str. CFSAN001992	CFSAN001992	19669	SAMN01832085	PRJNA183458	Proteobacteria	Gammaproteobacteria	GCA_000341425.1	4.67527	52.1662	chromosome:NC_020307.1/CP004027.1; plasmid pCFSAN001992_1:NC_020306.1/CP004026.1; plasmid pCFSAN001992_2:NC_020308.1/CP004028.1	-	3	4762	4454	2013-02-20	2017-02-26	Complete Genome	ftp://ftp.ncbi.nlm.nih.gov/genomes/all/GCF/000/341/425/GCF_000341425.1_ASM34142v1	ftp://ftp.ncbi.nlm.nih.gov/genomes/all/GCA/000/341/425/GCA_000341425.1_ASM34142v1
Salmonella enterica subsp. enterica serovar Kiambu	136	19669	SAMN08514350	PRJNA433689	Proteobacteria	Gammaproteobacteria	GCA_003119325.1	4.4935	52.2	-	QDPI01	48	4562	4309	2018-05-02	2018-05-22	Contig	ftp://ftp.ncbi.nlm.nih.gov/genomes/all/GCF/003/119/325/GCF_003119325.1_ASM311932v1	ftp://ftp.ncbi.nlm.nih.gov/genomes/all/GCA/003/119/325/GCA_003119325.1_ASM311932v1
Salmonella enterica subsp. enterica serovar Mbandaka	117	-	SAMN08514331	PRJNA433689	Proteobacteria	Gammaproteobacteria	GCA_003119755.1	4.33456	52.1	-	QDQB01	1985	5903	5657	2018-05-02	2018-05-02	Contig	-	ftp://ftp.ncbi.nlm.nih.gov/genomes/all/GCA/003/119/755/GCA_003119755.1_ASM311975v1
Salmonella enterica subsp. enterica serovar Mbandaka str. ATCC 51958	ATCC 51958	19669	SAMN01823720	PRJNA62843	Proteobacteria	Gammaproteobacteria	GCA_000486915.2	4.90518	52.2	chromosome:NZ_CP019183.1/CP019183.1	-	1	4972	4676	2017-01-17	2017-03-02	Complete Genome	ftp://ftp.ncbi.nlm.nih.gov/genomes/all/GCF/000/486/915/GCF_000486915.2_ASM48691v2	ftp://ftp.ncbi.nlm.nih.gov/genomes/all/GCA/000/486/915/GCA_000486915.2_ASM48691v2
Salmonella enterica subsp. enterica serovar Minnesota str. ATCC 49284	ATCC 49284	19669	SAMN01823721	PRJNA78459	Proteobacteria	Gammaproteobacteria	GCA_000486855.2	4.59239	52.2	chromosome:NZ_CP019184.1/CP019184.1	-	1	4632	4362	2017-01-17	2017-03-02	Complete Genome	ftp://ftp.ncbi.nlm.nih.gov/genomes/all/GCF/000/486/855/GCF_000486855.2_ASM48685v2	ftp://ftp.ncbi.nlm.nih.gov/genomes/all/GCA/000/486/855/GCA_000486855.2_ASM48685v2
Salmonella enterica subsp. enterica serovar Montevideo	119	19669	SAMN08514333	PRJNA433689	Proteobacteria	Gammaproteobacteria	GCA_003119695.1	4.74791	52.3	-	QDPZ01	47	4865	4579	2018-05-02	2018-05-22	Contig	ftp://ftp.ncbi.nlm.nih.gov/genomes/all/GCF/003/119/695/GCF_003119695.1_ASM311969v1	ftp://ftp.ncbi.nlm.nih.gov/genomes/all/GCA/003/119/695/GCA_003119695.1_ASM311969v1
Salmonella enterica subsp. enterica serovar Montevideo str. 507440-20	507440-20	19669	SAMN00710608	PRJNA50023	Proteobacteria	Gammaproteobacteria	GCA_000188955.5	4.69437	52.2	chromosome:NZ_CP007530.1/CP007530.1	-	1	4738	4481	2014-04-04	2017-02-26	Complete Genome	ftp://ftp.ncbi.nlm.nih.gov/genomes/all/GCF/000/188/955/GCF_000188955.2_ASM18895v5	ftp://ftp.ncbi.nlm.nih.gov/genomes/all/GCA/000/188/955/GCA_000188955.5_ASM18895v5
Salmonella enterica subsp. enterica serovar Montevideo str. CDC 86-0391	CDC 86-0391	19669	SAMN02716891	PRJNA236676	Proteobacteria	Gammaproteobacteria	GCA_000973665.2	4.48837	52.4	chromosome:NZ_CP007540.2/CP007540.2	-	1	4510	4256	2015-04-20	2018-07-05	Complete Genome	ftp://ftp.ncbi.nlm.nih.gov/genomes/all/GCF/000/973/665/GCF_000973665.2_ASM97366v2	ftp://ftp.ncbi.nlm.nih.gov/genomes/all/GCA/000/973/665/GCA_000973665.2_ASM97366v2
Salmonella enterica subsp. enterica serovar Montevideo str. USDA-ARS-USMARC-1903	USDA-ARS-USMARC-1903	19669	SAMN02712197	PRJNA236673	Proteobacteria	Gammaproteobacteria	GCA_000940975.1	4.56546	52.3	chromosome:NZ_CP007222.1/CP007222.1	-	1	4613	4361	2015-03-04	2017-02-27	Complete Genome	ftp://ftp.ncbi.nlm.nih.gov/genomes/all/GCF/000/940/975/GCF_000940975.1_ASM94097v1	ftp://ftp.ncbi.nlm.nih.gov/genomes/all/GCA/000/940/975/GCA_000940975.1_ASM94097v1
Salmonella enterica subsp. enterica serovar Muenster str. 0315	315	19669	SAMN01805332	PRJNA78397	Proteobacteria	Gammaproteobacteria	GCA_000487035.2	4.97282	51.9579	chromosome:NZ_CP019198.1/CP019198.1; plasmid pCFSAN001297_01:NZ_CP019200.1/CP019200.1; plasmid pCFSAN001297_02:NZ_CP019199.1/CP019199.1	-	3	5142	4872	2017-01-17	2017-03-02	Complete Genome	ftp://ftp.ncbi.nlm.nih.gov/genomes/all/GCF/000/487/035/GCF_000487035.2_ASM48703v2	ftp://ftp.ncbi.nlm.nih.gov/genomes/all/GCA/000/487/035/GCA_000487035.2_ASM48703v2
Salmonella enterica subsp. enterica serovar Muenster str. 420	CFSAN001301	19669	SAMN01813420	PRJNA78399	Proteobacteria	Gammaproteobacteria	GCA_000487015.2	4.75601	52.2	chromosome:NZ_CP019201.1/CP019201.1	-	1	4865	4596	2018-01-05	2018-01-11	Complete Genome	ftp://ftp.ncbi.nlm.nih.gov/genomes/all/GCF/000/487/015/GCF_000487015.2_ASM48701v2	ftp://ftp.ncbi.nlm.nih.gov/genomes/all/GCA/000/487/015/GCA_000487015.2_ASM48701v2
Salmonella enterica subsp. enterica serovar Newport	113	19669	SAMN08514327	PRJNA433689	Proteobacteria	Gammaproteobacteria	GCA_003119795.1	4.77269	52.2	-	QDQF01	51	4880	4620	2018-05-02	2018-05-22	Contig	ftp://ftp.ncbi.nlm.nih.gov/genomes/all/GCF/003/119/795/GCF_003119795.1_ASM311979v1	ftp://ftp.ncbi.nlm.nih.gov/genomes/all/GCA/003/119/795/GCA_003119795.1_ASM311979v1
Salmonella enterica subsp. enterica serovar Newport	198	19669	SAMN08514412	PRJNA433689	Proteobacteria	Gammaproteobacteria	GCA_003079035.1	4.73801	52.1	-	QDNB01	65	4727	4510	2018-05-02	2019-03-20	Contig	ftp://ftp.ncbi.nlm.nih.gov/genomes/all/GCF/003/079/035/GCF_003079035.1_ASM307903v1	ftp://ftp.ncbi.nlm.nih.gov/genomes/all/GCA/003/079/035/GCA_003079035.1_ASM307903v1
Salmonella enterica subsp. enterica serovar Newport	113	19669	SAMN08514327	PRJNA433689	Proteobacteria	Gammaproteobacteria	GCA_003119795.1	4.77269	52.2	-	QDQF01	51	4880	4620	2018-05-02	2018-05-22	Contig	ftp://ftp.ncbi.nlm.nih.gov/genomes/all/GCF/003/119/795/GCF_003119795.1_ASM311979v1	ftp://ftp.ncbi.nlm.nih.gov/genomes/all/GCA/003/119/795/GCA_003119795.1_ASM311979v1
Salmonella enterica subsp. enterica serovar Newport	130	19669	SAMN08514344	PRJNA433689	Proteobacteria	Gammaproteobacteria	GCA_003119475.1	4.65543	52.2	-	QDPO01	55	4761	4485	2018-05-02	2018-05-22	Contig	ftp://ftp.ncbi.nlm.nih.gov/genomes/all/GCF/003/119/475/GCF_003119475.1_ASM311947v1	ftp://ftp.ncbi.nlm.nih.gov/genomes/all/GCA/003/119/475/GCA_003119475.1_ASM311947v1
Salmonella enterica subsp. enterica serovar Newport	149	19669	SAMN08514363	PRJNA433689	Proteobacteria	Gammaproteobacteria	GCA_003119015.1	4.83626	52.2	-	QDOV01	33	4956	4713	2018-05-02	2018-05-22	Contig	ftp://ftp.ncbi.nlm.nih.gov/genomes/all/GCF/003/119/015/GCF_003119015.1_ASM311901v1	ftp://ftp.ncbi.nlm.nih.gov/genomes/all/GCA/003/119/015/GCA_003119015.1_ASM311901v1
Salmonella enterica subsp. enterica serovar Newport	0307-213	19669	SAMN03744303	PRJNA285350	Proteobacteria	Gammaproteobacteria	GCA_001278315.1	4.51284	51.9	chromosome:NZ_CP012599.1/CP012599.1	-	1	4723	4473	2015-09-02	2017-06-24	Complete Genome	ftp://ftp.ncbi.nlm.nih.gov/genomes/all/GCF/001/278/315/GCF_001278315.1_ASM127831v1	ftp://ftp.ncbi.nlm.nih.gov/genomes/all/GCA/001/278/315/GCA_001278315.1_ASM127831v1
Salmonella enterica subsp. enterica serovar Newport str. CDC 2010K-2159	CDC 2010K-2159	19669	SAMN02716903	PRJNA236696	Proteobacteria	Gammaproteobacteria	GCA_000973685.2	4.79039	52.3	chromosome:NZ_CP007559.2/CP007559.2	-	1	4907	4641	2015-04-20	2018-01-11	Complete Genome	ftp://ftp.ncbi.nlm.nih.gov/genomes/all/GCF/000/973/685/GCF_000973685.2_ASM97368v2	ftp://ftp.ncbi.nlm.nih.gov/genomes/all/GCA/000/973/685/GCA_000973685.2_ASM97368v2
Salmonella enterica subsp. enterica serovar Newport str. CVM 21538	CVM 21538	19669	SAMN01765628	PRJNA49637	Proteobacteria	Gammaproteobacteria	GCA_000272755.4	4.87594	52.2131	chromosome:NZ_CP010282.1/CP010282.1; plasmid pCVM21538:NZ_CP009563.1/CP009563.1	-	2	5033	4675	2015-03-12	2017-10-25	Complete Genome	ftp://ftp.ncbi.nlm.nih.gov/genomes/all/GCF/000/272/755/GCF_000272755.4_ASM27275v4	ftp://ftp.ncbi.nlm.nih.gov/genomes/all/GCA/000/272/755/GCA_000272755.4_ASM27275v4
Salmonella enterica subsp. enterica serovar Newport str. CVM 21550	CVM 21550	19669	SAMN01765627	PRJNA49631	Proteobacteria	Gammaproteobacteria	GCA_000272715.4	4.97852	52.1952	chromosome:NZ_CP010283.1/CP010283.1; plasmid pCVM21550:NZ_CP009564.1/CP009564.1	-	2	5149	4878	2015-03-12	2017-10-25	Complete Genome	ftp://ftp.ncbi.nlm.nih.gov/genomes/all/GCF/000/272/715/GCF_000272715.4_ASM27271v4	ftp://ftp.ncbi.nlm.nih.gov/genomes/all/GCA/000/272/715/GCA_000272715.4_ASM27271v4
Salmonella enterica subsp. enterica serovar Newport str. CVM 22425	CVM 22425	19669	SAMN01813481	PRJNA49639	Proteobacteria	Gammaproteobacteria	GCA_000272775.4	4.99113	52.1905	chromosome:NZ_CP010279.1/CP010279.1; plasmid pCVM22425:NZ_CP009560.1/CP009560.1	-	2	5172	4847	2015-03-12	2017-10-25	Complete Genome	ftp://ftp.ncbi.nlm.nih.gov/genomes/all/GCF/000/272/775/GCF_000272775.4_ASM27277v4	ftp://ftp.ncbi.nlm.nih.gov/genomes/all/GCA/000/272/775/GCA_000272775.4_ASM27277v4
Salmonella enterica subsp. enterica serovar Newport str. CVM 22462	CVM 22462	19669	SAMN01813482	PRJNA49971	Proteobacteria	Gammaproteobacteria	GCA_000272895.3	5.1212	52.1435	chromosome:NZ_CP010280.1/CP010280.1; plasmid pCFSAN000934_02:NZ_CP009567.1/CP009567.1; plasmid pCFSAN000934_03:NZ_CP009568.1/CP009568.1; plasmid pCVM22462:NZ_CP009566.1/CP009566.1	-	4	5318	5053	2015-01-07	2017-02-27	Complete Genome	ftp://ftp.ncbi.nlm.nih.gov/genomes/all/GCF/000/272/895/GCF_000272895.2_ASM27289v3	ftp://ftp.ncbi.nlm.nih.gov/genomes/all/GCA/000/272/895/GCA_000272895.3_ASM27289v3
Salmonella enterica subsp. enterica serovar Newport str. CVM 22513	CVM 22513	19669	SAMN01805325	PRJNA49635	Proteobacteria	Gammaproteobacteria	GCA_000272735.4	4.95111	52.1951	chromosome:NZ_CP010281.1/CP010281.1; plasmid pCVM22513:NZ_CP009562.1/CP009562.1	-	2	5117	4803	2015-03-12	2017-10-25	Complete Genome	ftp://ftp.ncbi.nlm.nih.gov/genomes/all/GCF/000/272/735/GCF_000272735.4_ASM27273v4	ftp://ftp.ncbi.nlm.nih.gov/genomes/all/GCA/000/272/735/GCA_000272735.4_ASM27273v4
Salmonella enterica subsp. enterica serovar Newport str. CVM N1543	CVM N1543	19669	SAMN01816118	PRJNA49975	Proteobacteria	Gammaproteobacteria	GCA_000272835.4	4.94654	52.1976	chromosome:NZ_CP010284.1/CP010284.1; plasmid pCVMN1543:NZ_CP009570.1/CP009570.1	-	2	5072	4824	2015-03-12	2017-06-15	Complete Genome	ftp://ftp.ncbi.nlm.nih.gov/genomes/all/GCF/000/272/835/GCF_000272835.4_ASM27283v4	ftp://ftp.ncbi.nlm.nih.gov/genomes/all/GCA/000/272/835/GCA_000272835.4_ASM27283v4
Salmonella enterica subsp. enterica serovar Newport str. CVM N18486	CVM N18486	19669	SAMN01816117	PRJNA49973	Proteobacteria	Gammaproteobacteria	GCA_000272815.2	4.75584	52.2	chromosome:NZ_CP009561.1/CP009561.1	-	1	4821	4585	2014-10-14	2017-02-27	Complete Genome	ftp://ftp.ncbi.nlm.nih.gov/genomes/all/GCF/000/272/815/GCF_000272815.2_ASM27281v2	ftp://ftp.ncbi.nlm.nih.gov/genomes/all/GCA/000/272/815/GCA_000272815.2_ASM27281v2
Salmonella enterica subsp. enterica serovar Newport str. Levine 1	Levine 1	19669	SAMN05172397	PRJNA60529	Proteobacteria	Gammaproteobacteria	GCA_000271885.2	4.84192	52.1	chromosome:NZ_CP015923.1/CP015923.1	-	1	4935	4622	2016-12-06	2017-03-02	Complete Genome	ftp://ftp.ncbi.nlm.nih.gov/genomes/all/GCF/000/271/885/GCF_000271885.2_ASM27188v2	ftp://ftp.ncbi.nlm.nih.gov/genomes/all/GCA/000/271/885/GCA_000271885.2_ASM27188v2
Salmonella enterica subsp. enterica serovar Newport str. Levine 15	Levine 15	19669	SAMN05172398	PRJNA60531	Proteobacteria	Gammaproteobacteria	GCA_000271905.2	4.88371	52.2	chromosome:NZ_CP015924.1/CP015924.1	-	1	4988	4696	2016-12-06	2017-03-02	Complete Genome	ftp://ftp.ncbi.nlm.nih.gov/genomes/all/GCF/000/271/905/GCF_000271905.2_ASM27190v2	ftp://ftp.ncbi.nlm.nih.gov/genomes/all/GCA/000/271/905/GCA_000271905.2_ASM27190v2
Salmonella enterica subsp. enterica serovar Newport str. SL254	SL254	19669	SAMN02604062	PRJNA18747	Proteobacteria	Gammaproteobacteria	GCA_000016045.1	5.00772	52.2145	chromosome:NC_011080.1/CP001113.1; plasmid pSL254_3:NC_011079.1/CP001112.1; plasmid pSN254:NC_009140.1/CP000604.1	-	3	5141	4898	2008-07-24	2017-02-26	Complete Genome	ftp://ftp.ncbi.nlm.nih.gov/genomes/all/GCF/000/016/045/GCF_000016045.1_ASM1604v1	ftp://ftp.ncbi.nlm.nih.gov/genomes/all/GCA/000/016/045/GCA_000016045.1_ASM1604v1
Salmonella enterica subsp. enterica serovar Newport str. USDA-ARS-USMARC-1927	USDA-ARS-USMARC-1927	19669	SAMN02712196	PRJNA236689	Proteobacteria	Gammaproteobacteria	GCA_000940935.2	4.69551	52.2	chromosome:NZ_CP007216.2/CP007216.2	-	1	4768	4498	2015-03-04	2018-05-23	Complete Genome	ftp://ftp.ncbi.nlm.nih.gov/genomes/all/GCF/000/940/935/GCF_000940935.2_ASM94093v2	ftp://ftp.ncbi.nlm.nih.gov/genomes/all/GCA/000/940/935/GCA_000940935.2_ASM94093v2
Salmonella enterica subsp. enterica serovar Newport str. USMARC-S3124.1	USMARC-S3124.1	19669	SAMN02297856	PRJNA51643	Proteobacteria	Gammaproteobacteria	GCA_000442415.1	4.91596	52.1	chromosome:NC_021902.1/CP006631.1	-	1	5058	4806	2013-07-31	2017-02-26	Complete Genome	ftp://ftp.ncbi.nlm.nih.gov/genomes/all/GCF/000/442/415/GCF_000442415.1_ASM44241v1	ftp://ftp.ncbi.nlm.nih.gov/genomes/all/GCA/000/442/415/GCA_000442415.1_ASM44241v1
Salmonella enterica subsp. enterica serovar Newport str. WA_14882	WA_14882	19669	SAMN02415193	PRJNA63695	Proteobacteria	Gammaproteobacteria	GCA_000483715.2	4.71254	52.2	chromosome:NZ_CP016357.1/CP016357.1	-	1	4768	4521	2016-12-05	2017-03-02	Complete Genome	ftp://ftp.ncbi.nlm.nih.gov/genomes/all/GCF/000/483/715/GCF_000483715.2_ASM48371v2	ftp://ftp.ncbi.nlm.nih.gov/genomes/all/GCA/000/483/715/GCA_000483715.2_ASM48371v2
Salmonella enterica subsp. enterica serovar Oranienburg str. 0250	CFSAN001285	19669	SAMN01805331	PRJNA63683	Proteobacteria	Gammaproteobacteria	GCA_000486815.2	4.64888	52.1	chromosome:NZ_CP019197.1/CP019197.1	-	1	4717	4444	2018-01-05	2018-01-11	Complete Genome	ftp://ftp.ncbi.nlm.nih.gov/genomes/all/GCF/000/486/815/GCF_000486815.2_ASM48681v2	ftp://ftp.ncbi.nlm.nih.gov/genomes/all/GCA/000/486/815/GCA_000486815.2_ASM48681v2
Salmonella enterica subsp. enterica serovar Panama str. ATCC 7378	ATCC 7378	19669	SAMN01805327	PRJNA78385	Proteobacteria	Gammaproteobacteria	GCA_000486765.2	4.55558	52.3	chromosome:NZ_CP012346.1/CP012346.1	-	1	4611	4319	2015-08-12	2017-02-28	Complete Genome	ftp://ftp.ncbi.nlm.nih.gov/genomes/all/GCF/000/486/765/GCF_000486765.2_ASM48676v2	ftp://ftp.ncbi.nlm.nih.gov/genomes/all/GCA/000/486/765/GCA_000486765.2_ASM48676v2
Salmonella enterica subsp. enterica serovar Paratyphi A	CMCC 50973	19669	SAMN02909989	PRJNA255737	Proteobacteria	Gammaproteobacteria	GCA_000818075.1	4.59902	52.2	chromosome:NZ_CP009049.1/CP009049.1	-	1	4716	4288	2015-01-14	2017-02-27	Complete Genome	ftp://ftp.ncbi.nlm.nih.gov/genomes/all/GCF/000/818/075/GCF_000818075.1_ASM81807v1	ftp://ftp.ncbi.nlm.nih.gov/genomes/all/GCA/000/818/075/GCA_000818075.1_ASM81807v1
Salmonella enterica subsp. enterica serovar Paratyphi A	CMCC 50503	19669	SAMN03076563	PRJNA261865	Proteobacteria	Gammaproteobacteria	GCA_000818115.1	4.61237	52.1	chromosome:NZ_CP009559.1/CP009559.1	-	1	4731	4326	2015-01-14	2017-02-27	Complete Genome	ftp://ftp.ncbi.nlm.nih.gov/genomes/all/GCF/000/818/115/GCF_000818115.1_ASM81811v1	ftp://ftp.ncbi.nlm.nih.gov/genomes/all/GCA/000/818/115/GCA_000818115.1_ASM81811v1
Salmonella enterica subsp. enterica serovar Paratyphi A str. AKU_12601	AKU12601	19669	SAMEA1705953	PRJEA30943	Proteobacteria	Gammaproteobacteria	GCA_000026565.1	4.5818	52.2	chromosome:NC_011147.1/FM200053.1	-	1	4675	4318	2008-08-18	2017-02-26	Complete Genome	ftp://ftp.ncbi.nlm.nih.gov/genomes/all/GCF/000/026/565/GCF_000026565.1_ASM2656v1	ftp://ftp.ncbi.nlm.nih.gov/genomes/all/GCA/000/026/565/GCA_000026565.1_ASM2656v1
Salmonella enterica subsp. enterica serovar Paratyphi A str. ATCC 11511	ATCC 11511	19669	SAMN01823726	PRJNA61433	Proteobacteria	Gammaproteobacteria	GCA_000486725.2	4.58069	52.2	chromosome:NZ_CP019185.1/CP019185.1	-	1	4667	4310	2017-01-17	2017-03-02	Complete Genome	ftp://ftp.ncbi.nlm.nih.gov/genomes/all/GCF/000/486/725/GCF_000486725.2_ASM48672v2	ftp://ftp.ncbi.nlm.nih.gov/genomes/all/GCA/000/486/725/GCA_000486725.2_ASM48672v2
Salmonella enterica subsp. enterica serovar Paratyphi A str. ATCC 9150	ATCC 9150	19669	SAMN02604316	PRJNA13086	Proteobacteria	Gammaproteobacteria	GCA_000011885.1	4.58523	52.2	chromosome:NC_006511.1/CP000026.1	-	1	4678	4319	2004-11-30	2017-02-26	Complete Genome	ftp://ftp.ncbi.nlm.nih.gov/genomes/all/GCF/000/011/885/GCF_000011885.1_ASM1188v1	ftp://ftp.ncbi.nlm.nih.gov/genomes/all/GCA/000/011/885/GCA_000011885.1_ASM1188v1
Salmonella enterica subsp. enterica serovar Paratyphi B str. SPB7	SGSC4150; SPB7	19669	SAMN02603951	PRJNA27803	Proteobacteria	Gammaproteobacteria	GCA_000018705.1	4.85889	52.1	chromosome:NC_010102.1/CP000886.1	-	1	4960	4694	2007-11-30	2017-02-26	Complete Genome	ftp://ftp.ncbi.nlm.nih.gov/genomes/all/GCF/000/018/705/GCF_000018705.1_ASM1870v1	ftp://ftp.ncbi.nlm.nih.gov/genomes/all/GCA/000/018/705/GCA_000018705.1_ASM1870v1
Salmonella enterica subsp. enterica serovar Paratyphi C str. RKS4594	RKS4594	19669	SAMN02603245	PRJNA20993	Proteobacteria	Gammaproteobacteria	GCA_000018385.1	4.88849	52.2068	chromosome:NC_012125.1/CP000857.1; plasmid pSPCV:NC_012124.1/CP000858.1	-	2	5026	4598	2009-03-03	2018-06-07	Complete Genome	ftp://ftp.ncbi.nlm.nih.gov/genomes/all/GCF/000/018/385/GCF_000018385.1_ASM1838v1	ftp://ftp.ncbi.nlm.nih.gov/genomes/all/GCA/000/018/385/GCA_000018385.1_ASM1838v1
Salmonella enterica subsp. enterica serovar Pomona str. ATCC 10729	ATCC 10729	19669	SAMN00754430	PRJNA61431	Proteobacteria	Gammaproteobacteria	GCA_000240905.3	4.67802	52.2424	chromosome:NZ_CP019186.1/CP019186.1; plasmid pATCC10729_01:NZ_CP019187.1/CP019187.1; plasmid pATCC10729_02:NZ_CP019188.1/CP019188.1	-	3	4793	4505	2018-01-05	2018-01-11	Complete Genome	ftp://ftp.ncbi.nlm.nih.gov/genomes/all/GCF/000/240/905/GCF_000240905.2_ASM24090v3	ftp://ftp.ncbi.nlm.nih.gov/genomes/all/GCA/000/240/905/GCA_000240905.3_ASM24090v3
Salmonella enterica subsp. enterica serovar Poona str. ATCC BAA-1673	ATCC BAA-1673	19669	SAMN01805328	PRJNA78387	Proteobacteria	Gammaproteobacteria	GCA_000493295.2	5.09183	52.2211	chromosome:NZ_CP019189.1/CP019189.1; plasmid pATCCBAA1673_01:NZ_CP019190.1/CP019190.1; plasmid pATCCBAA1673_02:NZ_CP019191.1/CP019191.1	-	3	5330	4969	2018-01-05	2018-01-11	Complete Genome	ftp://ftp.ncbi.nlm.nih.gov/genomes/all/GCF/000/493/295/GCF_000493295.2_ASM49329v2	ftp://ftp.ncbi.nlm.nih.gov/genomes/all/GCA/000/493/295/GCA_000493295.2_ASM49329v2
Salmonella enterica subsp. enterica serovar Pullorum str. ATCC 9120	ATCC 9120	19669	SAMN01805317	PRJNA66671	Proteobacteria	Gammaproteobacteria	GCA_000330485.2	4.78149	52.2199	chromosome:NZ_CP012347.1/CP012347.1; plasmid pCFSAN000725_01:NZ_CP012348.1/CP012348.1	-	2	4875	4413	2015-08-12	2017-02-28	Complete Genome	ftp://ftp.ncbi.nlm.nih.gov/genomes/all/GCF/000/330/485/GCF_000330485.2_ASM33048v2	ftp://ftp.ncbi.nlm.nih.gov/genomes/all/GCA/000/330/485/GCA_000330485.2_ASM33048v2
Salmonella enterica subsp. enterica serovar Rubislaw	131	19669	SAMN08514345	PRJNA433689	Proteobacteria	Gammaproteobacteria	GCA_003119455.1	4.88897	51.9	-	QDPN01	80	5019	4707	2018-05-02	2018-05-22	Contig	ftp://ftp.ncbi.nlm.nih.gov/genomes/all/GCF/003/119/455/GCF_003119455.1_ASM311945v1	ftp://ftp.ncbi.nlm.nih.gov/genomes/all/GCA/003/119/455/GCA_003119455.1_ASM311945v1
Salmonella enterica subsp. enterica serovar Rubislaw str. ATCC 10717	ATCC 10717	19669	SAMN01823732	PRJNA61359	Proteobacteria	Gammaproteobacteria	GCA_000486585.2	4.7698	52.2835	chromosome:NZ_CP019192.1/CP019192.1; plasmid pATCC10717:NZ_CP019193.1/CP019193.1	-	2	4807	4522	2017-01-17	2017-08-21	Complete Genome	ftp://ftp.ncbi.nlm.nih.gov/genomes/all/GCF/000/486/585/GCF_000486585.2_ASM48658v2	ftp://ftp.ncbi.nlm.nih.gov/genomes/all/GCA/000/486/585/GCA_000486585.2_ASM48658v2
Salmonella enterica subsp. enterica serovar Saintpaul	111	19669	SAMN08514325	PRJNA433689	Proteobacteria	Gammaproteobacteria	GCA_003119845.1	4.8513	52.2	-	QDQH01	48	4961	4692	2018-05-02	2018-05-23	Contig	ftp://ftp.ncbi.nlm.nih.gov/genomes/all/GCF/003/119/845/GCF_003119845.1_ASM311984v1	ftp://ftp.ncbi.nlm.nih.gov/genomes/all/GCA/003/119/845/GCA_003119845.1_ASM311984v1
Salmonella enterica subsp. enterica serovar Saintpaul str. SARA26	SARA26	19669	SAMN01805318	PRJNA42913	Proteobacteria	Gammaproteobacteria	GCA_000486165.2	4.68679	52	chromosome:NZ_CP017727.1/CP017727.1	-	1	4697	4424	2016-10-27	2017-03-02	Complete Genome	ftp://ftp.ncbi.nlm.nih.gov/genomes/all/GCF/000/486/165/GCF_000486165.2_ASM48616v2	ftp://ftp.ncbi.nlm.nih.gov/genomes/all/GCA/000/486/165/GCA_000486165.2_ASM48616v2
Salmonella enterica subsp. enterica serovar Schwarzengrund str. CVM19633	CVM19633	19669	SAMN02604064	PRJNA19459	Proteobacteria	Gammaproteobacteria	GCA_000020745.1	4.82389	52.2367	chromosome:NC_011094.1/CP001127.1; plasmid pCVM19633_110:NC_011092.1/CP001125.1; plasmid pCVM19633_4:NC_011093.1/CP001126.1	-	3	4925	4655	2008-07-30	2017-02-26	Complete Genome	ftp://ftp.ncbi.nlm.nih.gov/genomes/all/GCF/000/020/745/GCF_000020745.1_ASM2074v1	ftp://ftp.ncbi.nlm.nih.gov/genomes/all/GCA/000/020/745/GCA_000020745.1_ASM2074v1
Salmonella enterica subsp. enterica serovar Sloterdijk str. ATCC 15791	ATCC 15791	19669	SAMN01805326	PRJNA61353	Proteobacteria	Gammaproteobacteria	GCA_000486445.2	4.81779	52.2	chromosome:NZ_CP012349.1/CP012349.1	-	1	4846	4547	2015-08-12	2017-02-28	Complete Genome	ftp://ftp.ncbi.nlm.nih.gov/genomes/all/GCF/000/486/445/GCF_000486445.2_ASM48644v2	ftp://ftp.ncbi.nlm.nih.gov/genomes/all/GCA/000/486/445/GCA_000486445.2_ASM48644v2
Salmonella enterica subsp. enterica serovar Stanleyville str. CFSAN000624	SARB61	19669	SAMN01823707	PRJNA167396	Proteobacteria	Gammaproteobacteria	GCA_000487935.2	5.10298	52.0761	chromosome:NZ_CP017723.1/CP017723.1; plasmid pSARB26_01:NZ_CP017724.1/CP017724.1; plasmid pSARB26_02:NZ_CP017725.1/CP017725.1; plasmid pSARB26_03:NZ_CP017726.1/CP017726.1	-	4	5249	4810	2016-10-27	2017-03-02	Complete Genome	ftp://ftp.ncbi.nlm.nih.gov/genomes/all/GCF/000/487/935/GCF_000487935.2_ASM48793v2	ftp://ftp.ncbi.nlm.nih.gov/genomes/all/GCA/000/487/935/GCA_000487935.2_ASM48793v2
Salmonella enterica subsp. enterica serovar Tennessee str. TXSC_TXSC08-19	TXSC_TXSC08-19	19669	SAMN01813424	PRJNA65249	Proteobacteria	Gammaproteobacteria	GCA_000486405.2	4.86441	52.2	chromosome:NZ_CP007505.1/CP007505.1	-	1	4912	4645	2014-03-28	2017-02-26	Complete Genome	ftp://ftp.ncbi.nlm.nih.gov/genomes/all/GCF/000/486/405/GCF_000486405.2_ASM48640v2	ftp://ftp.ncbi.nlm.nih.gov/genomes/all/GCA/000/486/405/GCA_000486405.2_ASM48640v2
Salmonella enterica subsp. enterica serovar Thompson	140	19669	SAMN08514354	PRJNA433689	Proteobacteria	Gammaproteobacteria	GCA_003119225.1	4.83766	52.1	-	QDPE01	65	4951	4685	2018-05-02	2018-05-22	Contig	ftp://ftp.ncbi.nlm.nih.gov/genomes/all/GCF/003/119/225/GCF_003119225.1_ASM311922v1	ftp://ftp.ncbi.nlm.nih.gov/genomes/all/GCA/003/119/225/GCA_003119225.1_ASM311922v1
Salmonella enterica subsp. enterica serovar Thompson	RM1984	19669	SAMN03959817	PRJNA292003	Proteobacteria	Gammaproteobacteria	GCA_001305815.1	4.70871	52.2	chromosome:NZ_CP012513.1/CP012513.1	-	1	4740	4511	2015-10-02	2017-02-28	Complete Genome	ftp://ftp.ncbi.nlm.nih.gov/genomes/all/GCF/001/305/815/GCF_001305815.1_ASM130581v1	ftp://ftp.ncbi.nlm.nih.gov/genomes/all/GCA/001/305/815/GCA_001305815.1_ASM130581v1
Salmonella enterica subsp. enterica serovar Thompson	RM1986	19669	SAMN03959818	PRJNA292007	Proteobacteria	Gammaproteobacteria	GCA_001305835.1	4.70136	52.2	chromosome:NZ_CP012514.1/CP012514.1	-	1	4737	4512	2015-10-02	2017-02-28	Complete Genome	ftp://ftp.ncbi.nlm.nih.gov/genomes/all/GCF/001/305/835/GCF_001305835.1_ASM130583v1	ftp://ftp.ncbi.nlm.nih.gov/genomes/all/GCA/001/305/835/GCA_001305835.1_ASM130583v1
Salmonella enterica subsp. enterica serovar Thompson str. ATCC 8391	ATCC 8391	19669	SAMN01823736	PRJNA61153	Proteobacteria	Gammaproteobacteria	GCA_000486365.2	4.69043	52.3	chromosome:NZ_CP011396.1/CP011396.1	-	1	4720	4478	2015-05-11	2017-02-27	Complete Genome	ftp://ftp.ncbi.nlm.nih.gov/genomes/all/GCF/000/486/365/GCF_000486365.2_ASM48636v2	ftp://ftp.ncbi.nlm.nih.gov/genomes/all/GCA/000/486/365/GCA_000486365.2_ASM48636v2
Salmonella enterica subsp. enterica serovar Thompson str. RM6836	RM6836	19669	SAMN02604282	PRJNA70669	Proteobacteria	Gammaproteobacteria	GCA_000473275.1	4.70765	52.2	chromosome:NC_022525.1/CP006717.1	-	1	4736	4504	2013-09-30	2017-02-26	Complete Genome	ftp://ftp.ncbi.nlm.nih.gov/genomes/all/GCF/000/473/275/GCF_000473275.1_ASM47327v1	ftp://ftp.ncbi.nlm.nih.gov/genomes/all/GCA/000/473/275/GCA_000473275.1_ASM47327v1
Salmonella enterica subsp. enterica serovar Typhi	Ty21a	19669	SAMN07507058	PRJNA398278	Proteobacteria	Gammaproteobacteria	GCA_003429465.1	4.79134	52	chromosome:NZ_CP023975.1/CP023975.1	-	1	4985	4529	2018-08-28	2018-09-02	Complete Genome	ftp://ftp.ncbi.nlm.nih.gov/genomes/all/GCF/003/429/465/GCF_003429465.1_ASM342946v1	ftp://ftp.ncbi.nlm.nih.gov/genomes/all/GCA/003/429/465/GCA_003429465.1_ASM342946v1
Salmonella enterica subsp. enterica serovar Typhi	ERL103914	19669	SAMEA2072815	PRJEB3215	Proteobacteria	Gammaproteobacteria	GCA_001048035.2	4.75845	52.1	chromosome 1:NZ_LT904883.1/LT904883.1	-	1	4954	4534	2017-08-04	2017-08-17	Complete Genome	ftp://ftp.ncbi.nlm.nih.gov/genomes/all/GCF/001/048/035/GCF_001048035.2_ERL103914	ftp://ftp.ncbi.nlm.nih.gov/genomes/all/GCA/001/048/035/GCA_001048035.2_ERL103914
Salmonella enterica subsp. enterica serovar Typhi	1553	19669	SAMEA2056951	PRJEB3215	Proteobacteria	Gammaproteobacteria	GCA_001079465.2	4.77149	52	chromosome 1:NZ_LT904871.1/LT904871.1	-	1	4955	4534	2017-08-04	2017-08-17	Complete Genome	ftp://ftp.ncbi.nlm.nih.gov/genomes/all/GCF/001/079/465/GCF_001079465.2_STyphi_1553_1	ftp://ftp.ncbi.nlm.nih.gov/genomes/all/GCA/001/079/465/GCA_001079465.2_STyphi_1553_1
Salmonella enterica subsp. enterica serovar Typhi	ERL052042	19669	SAMEA2072679	PRJEB3215	Proteobacteria	Gammaproteobacteria	GCA_001088345.2	4.78615	52	chromosome 1:NZ_LT904869.1/LT904869.1	-	1	4986	4542	2017-08-04	2018-07-22	Complete Genome	ftp://ftp.ncbi.nlm.nih.gov/genomes/all/GCF/001/088/345/GCF_001088345.2_052042_2	ftp://ftp.ncbi.nlm.nih.gov/genomes/all/GCA/001/088/345/GCA_001088345.2_052042_2
Salmonella enterica subsp. enterica serovar Typhi	ERL114000	19669	SAMEA2072817	PRJEB3215	Proteobacteria	Gammaproteobacteria	GCA_001095585.2	4.7577	52.1	chromosome 1:NZ_LT904876.1/LT904876.1	-	1	4946	4536	2017-08-04	2017-08-17	Complete Genome	ftp://ftp.ncbi.nlm.nih.gov/genomes/all/GCF/001/095/585/GCF_001095585.2_ERL114000	ftp://ftp.ncbi.nlm.nih.gov/genomes/all/GCA/001/095/585/GCA_001095585.2_ERL114000
Salmonella enterica subsp. enterica serovar Typhi	SGB89	19669	SAMEA2072798	PRJEB3215	Proteobacteria	Gammaproteobacteria	GCA_001104165.2	4.77771	52.1	chromosome 1:NZ_LT904882.1/LT904882.1	-	1	4965	4539	2017-08-04	2017-08-17	Complete Genome	ftp://ftp.ncbi.nlm.nih.gov/genomes/all/GCF/001/104/165/GCF_001104165.2_E00-7866	ftp://ftp.ncbi.nlm.nih.gov/genomes/all/GCA/001/104/165/GCA_001104165.2_E00-7866
Salmonella enterica subsp. enterica serovar Typhi	SGB90	19669	SAMEA2072799	PRJEB3215	Proteobacteria	Gammaproteobacteria	GCA_001104885.3	4.78404	52.1	chromosome 1:NZ_LT904870.1/LT904870.2	-	1	4963	4532	2017-08-04	2017-08-28	Complete Genome	ftp://ftp.ncbi.nlm.nih.gov/genomes/all/GCF/001/104/885/GCF_001104885.2_10349_1_89_2	ftp://ftp.ncbi.nlm.nih.gov/genomes/all/GCA/001/104/885/GCA_001104885.3_10349_1_89_2
Salmonella enterica subsp. enterica serovar Typhi	UI2120	19669	SAMEA2067822	PRJEB3215	Proteobacteria	Gammaproteobacteria	GCA_001106745.2	4.76555	52	chromosome 1:NZ_LT904881.1/LT904881.1	-	1	4954	4542	2017-08-04	2017-08-17	Complete Genome	ftp://ftp.ncbi.nlm.nih.gov/genomes/all/GCF/001/106/745/GCF_001106745.2_UI_2120	ftp://ftp.ncbi.nlm.nih.gov/genomes/all/GCA/001/106/745/GCA_001106745.2_UI_2120
Salmonella enterica subsp. enterica serovar Typhi	H12ESR00394-001A	19669	SAMEA2150110	PRJEB3215	Proteobacteria	Gammaproteobacteria	GCA_001118185.2	4.78147	52.1	chromosome 1:NZ_LT904890.1/LT904890.1	-	1	4974	4551	2017-08-04	2017-08-17	Complete Genome	ftp://ftp.ncbi.nlm.nih.gov/genomes/all/GCF/001/118/185/GCF_001118185.2_H12ESR00394-001A	ftp://ftp.ncbi.nlm.nih.gov/genomes/all/GCA/001/118/185/GCA_001118185.2_H12ESR00394-001A
Salmonella enterica subsp. enterica serovar Typhi	76-1292	19669	SAMEA1930246	PRJEB3215	Proteobacteria	Gammaproteobacteria	GCA_001119245.2	4.76174	52.1	chromosome 1:NZ_LT904887.1/LT904887.1	-	1	4953	4535	2017-08-04	2017-08-17	Complete Genome	ftp://ftp.ncbi.nlm.nih.gov/genomes/all/GCF/001/119/245/GCF_001119245.2_76_1292	ftp://ftp.ncbi.nlm.nih.gov/genomes/all/GCA/001/119/245/GCA_001119245.2_76_1292
Salmonella enterica subsp. enterica serovar Typhi	SGB92	19669	SAMEA2072936	PRJEB3215	Proteobacteria	Gammaproteobacteria	GCA_001121865.2	4.65363	52.2	chromosome 1:NZ_LT904877.1/LT904877.1	-	1	4835	4434	2017-08-04	2017-08-17	Complete Genome	ftp://ftp.ncbi.nlm.nih.gov/genomes/all/GCF/001/121/865/GCF_001121865.2_404Ty	ftp://ftp.ncbi.nlm.nih.gov/genomes/all/GCA/001/121/865/GCA_001121865.2_404Ty
Salmonella enterica subsp. enterica serovar Typhi	ERL041834	19669	SAMEA2072498	PRJEB3215	Proteobacteria	Gammaproteobacteria	GCA_001127485.2	4.80084	52.1	chromosome 1:NZ_LT904884.1/LT904884.1	-	1	5007	4590	2017-08-04	2017-08-17	Complete Genome	ftp://ftp.ncbi.nlm.nih.gov/genomes/all/GCF/001/127/485/GCF_001127485.2_ERL041834	ftp://ftp.ncbi.nlm.nih.gov/genomes/all/GCA/001/127/485/GCA_001127485.2_ERL041834
Salmonella enterica subsp. enterica serovar Typhi	ERL072973	19669	SAMEA2072503	PRJEB3215	Proteobacteria	Gammaproteobacteria	GCA_001135805.2	4.7821	52.1	chromosome 1:NZ_LT904777.1/LT904777.1	-	1	4966	4552	2017-08-04	2017-08-17	Complete Genome	ftp://ftp.ncbi.nlm.nih.gov/genomes/all/GCF/001/135/805/GCF_001135805.2_ERL072973	ftp://ftp.ncbi.nlm.nih.gov/genomes/all/GCA/001/135/805/GCA_001135805.2_ERL072973
Salmonella enterica subsp. enterica serovar Typhi	ERL024120	19669	SAMEA2072494	PRJEB3215	Proteobacteria	Gammaproteobacteria	GCA_001148125.2	4.63614	52.1	chromosome 1:NZ_LT905088.1/LT905088.1	-	1	4830	4427	2017-08-04	2017-08-17	Complete Genome	ftp://ftp.ncbi.nlm.nih.gov/genomes/all/GCF/001/148/125/GCF_001148125.2_ERL024120	ftp://ftp.ncbi.nlm.nih.gov/genomes/all/GCA/001/148/125/GCA_001148125.2_ERL024120
Salmonella enterica subsp. enterica serovar Typhi	ERL082356	19669	SAMEA2072647	PRJEB3215	Proteobacteria	Gammaproteobacteria	GCA_001148305.2	4.7934	52	chromosome 1:NZ_LT905140.1/LT905140.1	-	1	4992	4582	2017-08-04	2017-08-17	Complete Genome	ftp://ftp.ncbi.nlm.nih.gov/genomes/all/GCF/001/148/305/GCF_001148305.2_ERL082356	ftp://ftp.ncbi.nlm.nih.gov/genomes/all/GCA/001/148/305/GCA_001148305.2_ERL082356
Salmonella enterica subsp. enterica serovar Typhi	ERL12148	19669	SAMEA2072789	PRJEB3215	Proteobacteria	Gammaproteobacteria	GCA_001157245.2	4.91541	52.0674	chromosome 1:NZ_LT883153.1/LT883153.1; plasmid 2:NZ_LT883154.1/LT883154.1	-	2	5163	4735	2017-06-09	2017-06-21	Complete Genome	ftp://ftp.ncbi.nlm.nih.gov/genomes/all/GCF/001/157/245/GCF_001157245.2_ERL12148	ftp://ftp.ncbi.nlm.nih.gov/genomes/all/GCA/001/157/245/GCA_001157245.2_ERL12148
Salmonella enterica subsp. enterica serovar Typhi	H12ESR04734-001A	19669	SAMEA2072794	PRJEB3215	Proteobacteria	Gammaproteobacteria	GCA_001163025.2	4.84307	52.1	chromosome 1:NZ_LT904868.1/LT904868.1	-	1	5064	4645	2017-08-04	2017-08-17	Complete Genome	ftp://ftp.ncbi.nlm.nih.gov/genomes/all/GCF/001/163/025/GCF_001163025.2_H12ESR04734-001A	ftp://ftp.ncbi.nlm.nih.gov/genomes/all/GCA/001/163/025/GCA_001163025.2_H12ESR04734-001A
Salmonella enterica subsp. enterica serovar Typhi	ERL024919	19669	SAMEA2072495	PRJEB3215	Proteobacteria	Gammaproteobacteria	GCA_001165785.2	4.78102	52.1	chromosome 1:NZ_LT904875.1/LT904875.1	-	1	4970	4555	2017-08-04	2017-08-17	Complete Genome	ftp://ftp.ncbi.nlm.nih.gov/genomes/all/GCF/001/165/785/GCF_001165785.2_ERL024919	ftp://ftp.ncbi.nlm.nih.gov/genomes/all/GCA/001/165/785/GCA_001165785.2_ERL024919
Salmonella enterica subsp. enterica serovar Typhi	ty3-193	19669	SAMEA2155565	PRJEB3215	Proteobacteria	Gammaproteobacteria	GCA_001240865.2	5.09192	51.8824	chromosome 1:NZ_LT904878.1/LT904878.1; plasmid 2:NZ_LT904879.1/LT904879.1; plasmid 3:NZ_LT904880.1/LT904880.1	-	3	5345	4893	2017-08-04	2017-08-17	Complete Genome	ftp://ftp.ncbi.nlm.nih.gov/genomes/all/GCF/001/240/865/GCF_001240865.2_Ty3_193	ftp://ftp.ncbi.nlm.nih.gov/genomes/all/GCA/001/240/865/GCA_001240865.2_Ty3_193
Salmonella enterica subsp. enterica serovar Typhi	PM016/13	19669	SAMN03765654	PRJNA286155	Proteobacteria	Gammaproteobacteria	GCA_001302605.1	4.79355	52	chromosome:NZ_CP012091.1/CP012091.1	-	1	4979	4610	2015-09-29	2017-02-28	Complete Genome	ftp://ftp.ncbi.nlm.nih.gov/genomes/all/GCF/001/302/605/GCF_001302605.1_ASM130260v1	ftp://ftp.ncbi.nlm.nih.gov/genomes/all/GCA/001/302/605/GCA_001302605.1_ASM130260v1
Salmonella enterica subsp. enterica serovar Typhi	1016889	19669	SAMEA1903846	PRJEB3215	Proteobacteria	Gammaproteobacteria	GCA_001356455.2	4.80779	52.1	chromosome 1:NZ_LT904893.1/LT904893.1	-	1	5012	4586	2017-08-04	2017-08-17	Complete Genome	ftp://ftp.ncbi.nlm.nih.gov/genomes/all/GCF/001/356/455/GCF_001356455.2_1016889	ftp://ftp.ncbi.nlm.nih.gov/genomes/all/GCA/001/356/455/GCA_001356455.2_1016889
Salmonella enterica subsp. enterica serovar Typhi	80-2002	19669	SAMEA1930249	PRJEB3215	Proteobacteria	Gammaproteobacteria	GCA_001357935.2	4.99472	52.1077	chromosome 1:NZ_LT904891.1/LT904891.1; plasmid 2:NZ_LT904892.1/LT904892.1	-	2	5263	4827	2017-08-04	2017-08-17	Complete Genome	ftp://ftp.ncbi.nlm.nih.gov/genomes/all/GCF/001/357/935/GCF_001357935.2_80_2002	ftp://ftp.ncbi.nlm.nih.gov/genomes/all/GCA/001/357/935/GCA_001357935.2_80_2002
Salmonella enterica subsp. enterica serovar Typhi	129-0238-M	19669	SAMEA2055444	PRJEB3215	Proteobacteria	Gammaproteobacteria	GCA_001359015.2	4.84722	52.1256	chromosome 1:NZ_LT904888.1/LT904888.1; plasmid 2:NZ_LT904889.1/LT904889.1	-	2	5050	4618	2017-08-04	2017-08-17	Complete Genome	ftp://ftp.ncbi.nlm.nih.gov/genomes/all/GCF/001/359/015/GCF_001359015.2_129_0238	ftp://ftp.ncbi.nlm.nih.gov/genomes/all/GCA/001/359/015/GCA_001359015.2_129_0238
Salmonella enterica subsp. enterica serovar Typhi	2010-007898	19669	SAMEA2058419	PRJEB3215	Proteobacteria	Gammaproteobacteria	GCA_001360555.2	4.78344	52.1	chromosome 1:NZ_LT905139.1/LT905139.1	-	1	4972	4549	2017-08-04	2017-08-17	Complete Genome	ftp://ftp.ncbi.nlm.nih.gov/genomes/all/GCF/001/360/555/GCF_001360555.2_2010_7898	ftp://ftp.ncbi.nlm.nih.gov/genomes/all/GCA/001/360/555/GCA_001360555.2_2010_7898
Salmonella enterica subsp. enterica serovar Typhi	TY585	19669	SAMEA2059020	PRJEB3215	Proteobacteria	Gammaproteobacteria	GCA_001361075.2	4.90255	52.0674	chromosome 1:NZ_LT904852.1/LT904852.1; plasmid 2:NZ_LT904853.1/LT904853.1	-	2	5137	4701	2017-08-04	2017-08-17	Complete Genome	ftp://ftp.ncbi.nlm.nih.gov/genomes/all/GCF/001/361/075/GCF_001361075.2_Ty585	ftp://ftp.ncbi.nlm.nih.gov/genomes/all/GCA/001/361/075/GCA_001361075.2_Ty585
Salmonella enterica subsp. enterica serovar Typhi	ERL034151	19669	SAMEA2072676	PRJEB3215	Proteobacteria	Gammaproteobacteria	GCA_001362095.2	4.83568	52.1	chromosome 1:NZ_LT904867.1/LT904867.1	-	1	5032	4603	2017-08-04	2017-08-17	Complete Genome	ftp://ftp.ncbi.nlm.nih.gov/genomes/all/GCF/001/362/095/GCF_001362095.2_034151_4	ftp://ftp.ncbi.nlm.nih.gov/genomes/all/GCA/001/362/095/GCA_001362095.2_034151_4
Salmonella enterica subsp. enterica serovar Typhi	ERL11909	19669	SAMEA2072788	PRJEB3215	Proteobacteria	Gammaproteobacteria	GCA_001362135.2	4.75992	52.0495	chromosome 1:NZ_LT904872.1/LT904872.1; plasmid 2:NZ_LT904873.1/LT904873.1; plasmid 3:NZ_LT904874.1/LT904874.1	-	3	4950	4503	2017-08-04	2017-08-17	Complete Genome	ftp://ftp.ncbi.nlm.nih.gov/genomes/all/GCF/001/362/135/GCF_001362135.2_11909_3	ftp://ftp.ncbi.nlm.nih.gov/genomes/all/GCA/001/362/135/GCA_001362135.2_11909_3
Salmonella enterica subsp. enterica serovar Typhi	ERL12960	19669	SAMEA2072792	PRJEB3215	Proteobacteria	Gammaproteobacteria	GCA_001362175.2	4.91435	52.0674	chromosome 1:NZ_LT904894.1/LT904894.1; plasmid 2:NZ_LT904895.1/LT904895.1	-	2	5148	4703	2017-08-04	2017-08-17	Complete Genome	ftp://ftp.ncbi.nlm.nih.gov/genomes/all/GCF/001/362/175/GCF_001362175.2_ERL12960	ftp://ftp.ncbi.nlm.nih.gov/genomes/all/GCA/001/362/175/GCA_001362175.2_ERL12960
Salmonella enterica subsp. enterica serovar Typhi	H12ESR00755-001A	19669	SAMEA2072793	PRJEB3215	Proteobacteria	Gammaproteobacteria	GCA_001362195.2	4.78772	52.1	chromosome 1:NZ_LT905142.1/LT905142.1	-	1	4989	4563	2017-08-04	2017-08-17	Complete Genome	ftp://ftp.ncbi.nlm.nih.gov/genomes/all/GCF/001/362/195/GCF_001362195.2_H12ESR00755-001A	ftp://ftp.ncbi.nlm.nih.gov/genomes/all/GCA/001/362/195/GCA_001362195.2_H12ESR00755-001A
Salmonella enterica subsp. enterica serovar Typhi	SGB82	19669	SAMEA2072934	PRJEB3215	Proteobacteria	Gammaproteobacteria	GCA_001362335.2	4.77228	52	chromosome 1:NZ_LT904886.1/LT904886.1	-	1	4963	4560	2017-08-04	2017-08-17	Complete Genome	ftp://ftp.ncbi.nlm.nih.gov/genomes/all/GCF/001/362/335/GCF_001362335.2_Ty2	ftp://ftp.ncbi.nlm.nih.gov/genomes/all/GCA/001/362/335/GCA_001362335.2_Ty2
Salmonella enterica subsp. enterica serovar Typhi	ty3-243	19669	SAMEA2149950	PRJEB3215	Proteobacteria	Gammaproteobacteria	GCA_001364695.2	4.87935	52.0162	chromosome 2:NZ_LT905090.1/LT905090.1; plasmid 1:NZ_LT905089.1/LT905089.1	-	2	5095	4668	2017-08-04	2017-08-17	Complete Genome	ftp://ftp.ncbi.nlm.nih.gov/genomes/all/GCF/001/364/695/GCF_001364695.2_Ty3_243	ftp://ftp.ncbi.nlm.nih.gov/genomes/all/GCA/001/364/695/GCA_001364695.2_Ty3_243
Salmonella enterica subsp. enterica serovar Typhi str. CT18	CT18	19669	SAMEA1705914	PRJNA236	Proteobacteria	Gammaproteobacteria	GCA_000195995.1	5.13371	51.8776	chromosome:NC_003198.1/AL513382.1; plasmid pHCM1:NC_003384.1/AL513383.1; plasmid pHCM2:NC_003385.1/AL513384.1	-	3	4829	4473	2001-11-07	2017-04-14	Complete Genome	ftp://ftp.ncbi.nlm.nih.gov/genomes/all/GCF/000/195/995/GCF_000195995.1_ASM19599v1	ftp://ftp.ncbi.nlm.nih.gov/genomes/all/GCA/000/195/995/GCA_000195995.1_ASM19599v1
Salmonella enterica subsp. enterica serovar Typhi str. M223	M223	19669	SAMEA2272330	PRJEA28305	Proteobacteria	Gammaproteobacteria	GCA_000180335.1	5.02976	52	-	CAAX01	3024	-	-	2008-05-02	2008-05-02	Contig	ftp://ftp.ncbi.nlm.nih.gov/genomes/all/GCF/000/180/335/GCF_000180335.1_ASM18033v1	ftp://ftp.ncbi.nlm.nih.gov/genomes/all/GCA/000/180/335/GCA_000180335.1_ASM18033v1
Salmonella enterica subsp. enterica serovar Typhi str. P-stx-12	P-stx-12	19669	SAMN02603101	PRJNA80939	Proteobacteria	Gammaproteobacteria	GCA_000245535.1	4.94978	51.8911	chromosome:NC_016832.1/CP003278.1; plasmid unnamed:NC_016825.1/CP003279.1	-	2	5160	4774	2012-02-01	2017-02-26	Complete Genome	ftp://ftp.ncbi.nlm.nih.gov/genomes/all/GCF/000/245/535/GCF_000245535.1_ASM24553v1	ftp://ftp.ncbi.nlm.nih.gov/genomes/all/GCA/000/245/535/GCA_000245535.1_ASM24553v1
Salmonella enterica subsp. enterica serovar Typhi str. Ty2	Ty2	19669	SAMN02604095	PRJNA371	Proteobacteria	Gammaproteobacteria	GCA_000007545.1	4.79196	52.1	chromosome:NC_004631.1/AE014613.1	-	1	4969	4604	2003-03-21	2017-02-26	Complete Genome	ftp://ftp.ncbi.nlm.nih.gov/genomes/all/GCF/000/007/545/GCF_000007545.1_ASM754v1	ftp://ftp.ncbi.nlm.nih.gov/genomes/all/GCA/000/007/545/GCA_000007545.1_ASM754v1
Salmonella enterica subsp. enterica serovar Typhimurium	Q1	19669	SAMN07375175	PRJNA395305	Proteobacteria	Gammaproteobacteria	GCA_002265285.1	4.79349	52.2	-	NNSK01	149	4894	4614	2017-08-22	2017-08-24	Contig	ftp://ftp.ncbi.nlm.nih.gov/genomes/all/GCF/002/265/285/GCF_002265285.1_ASM226528v1	ftp://ftp.ncbi.nlm.nih.gov/genomes/all/GCA/002/265/285/GCA_002265285.1_ASM226528v1
Salmonella enterica subsp. enterica serovar Typhimurium	133	19669	SAMN08514347	PRJNA433689	Proteobacteria	Gammaproteobacteria	GCA_003119415.1	4.82287	52.2	-	QDPL01	902	5467	4619	2018-05-02	2018-05-23	Contig	ftp://ftp.ncbi.nlm.nih.gov/genomes/all/GCF/003/119/415/GCF_003119415.1_ASM311941v1	ftp://ftp.ncbi.nlm.nih.gov/genomes/all/GCA/003/119/415/GCA_003119415.1_ASM311941v1
Salmonella enterica subsp. enterica serovar Typhimurium	142	19669	SAMN08514356	PRJNA433689	Proteobacteria	Gammaproteobacteria	GCA_003119175.1	4.78739	52.2	-	QDPC01	72	4919	4648	2018-05-02	2018-05-23	Contig	ftp://ftp.ncbi.nlm.nih.gov/genomes/all/GCF/003/119/175/GCF_003119175.1_ASM311917v1	ftp://ftp.ncbi.nlm.nih.gov/genomes/all/GCA/003/119/175/GCA_003119175.1_ASM311917v1
Salmonella enterica subsp. enterica serovar Typhimurium	D23580	19669	SAMEA4886686	PRJEB28511	Proteobacteria	Gammaproteobacteria	GCA_900538085.1	5.08505	52.0785	chromosome D23580_liv_o:NZ_LS997973.1/LS997973.1; plasmid D23580_liv_pBT1:NZ_LS997975.1/LS997975.1; plasmid D23580_liv_pBT2:NZ_LS997976.1/LS997976.1; plasmid D23580_liv_pBT3:NZ_LS997977.1/LS997977.1; plasmid D23580_liv_pSLT-BT:NZ_LS997974.1/LS997974.1	-	5	5255	4956	2018-09-09	2018-09-18	Complete Genome	ftp://ftp.ncbi.nlm.nih.gov/genomes/all/GCF/900/538/085/GCF_900538085.1_D23580_liv	ftp://ftp.ncbi.nlm.nih.gov/genomes/all/GCA/900/538/085/GCA_900538085.1_D23580_liv
Salmonella enterica subsp. enterica serovar Typhimurium	DT104	19669	SAMN02367617	PRJNA203445	Proteobacteria	Gammaproteobacteria	GCA_002034985.1	4.95958	52.1	-	MXNL01	122	5134	4854	2017-03-17	2017-03-20	Contig	ftp://ftp.ncbi.nlm.nih.gov/genomes/all/GCF/002/034/985/GCF_002034985.1_ASM203498v1	ftp://ftp.ncbi.nlm.nih.gov/genomes/all/GCA/002/034/985/GCA_002034985.1_ASM203498v1
Salmonella enterica subsp. enterica serovar Typhimurium	138736	19669	SAMN02692256	PRJNA242139	Proteobacteria	Gammaproteobacteria	GCA_000636135.1	5.02536	52.1164	chromosome:NZ_CP007581.1/CP007581.1; plasmid unnamed:NZ_CP007582.1/CP007582.1	-	2	5186	4862	2014-04-23	2017-02-26	Complete Genome	ftp://ftp.ncbi.nlm.nih.gov/genomes/all/GCF/000/636/135/GCF_000636135.1_ASM63613v1	ftp://ftp.ncbi.nlm.nih.gov/genomes/all/GCA/000/636/135/GCA_000636135.1_ASM63613v1
Salmonella enterica subsp. enterica serovar Typhimurium	VNP20009	19669	SAMN02798502	PRJNA242737	Proteobacteria	Gammaproteobacteria	GCA_000715155.2	4.85739	52.2174	chromosome:NZ_CP007804.1/CP007804.2; plasmid pSLT_VNP20009:NZ_CP008745.1/CP008745.1	-	2	4987	4737	2014-06-27	2017-02-26	Complete Genome	ftp://ftp.ncbi.nlm.nih.gov/genomes/all/GCF/000/715/155/GCF_000715155.1_ASM71515v2	ftp://ftp.ncbi.nlm.nih.gov/genomes/all/GCA/000/715/155/GCA_000715155.2_ASM71515v2
Salmonella enterica subsp. enterica serovar Typhimurium	ATCC 13311	19669	SAMN02943517	PRJNA256479	Proteobacteria	Gammaproteobacteria	GCA_000743055.1	4.83176	52.1085	chromosome:NZ_CP009102.1/CP009102.1; plasmid pSTY1:NZ_CP009103.1/CP009103.1	-	2	4917	4661	2014-08-22	2017-02-26	Complete Genome	ftp://ftp.ncbi.nlm.nih.gov/genomes/all/GCF/000/743/055/GCF_000743055.1_ASM74305v1	ftp://ftp.ncbi.nlm.nih.gov/genomes/all/GCA/000/743/055/GCA_000743055.1_ASM74305v1
Salmonella enterica subsp. enterica serovar Typhimurium	FORC_015	19669	SAMN03568791	PRJNA282346	Proteobacteria	Gammaproteobacteria	GCA_000993725.1	4.75937	52.1	chromosome:NZ_CP011365.1/CP011365.1	-	1	4831	4520	2015-05-07	2017-02-27	Complete Genome	ftp://ftp.ncbi.nlm.nih.gov/genomes/all/GCF/000/993/725/GCF_000993725.1_ASM99372v1	ftp://ftp.ncbi.nlm.nih.gov/genomes/all/GCA/000/993/725/GCA_000993725.1_ASM99372v1
Salmonella enterica subsp. enterica serovar Typhimurium	33676	19669	SAMN03795193	PRJNA288148	Proteobacteria	Gammaproteobacteria	GCA_001293505.1	5.08819	52.1742	chromosome:NZ_CP012681.1/CP012681.1; plasmid p33673_IncF:NZ_CP012683.1/CP012683.1; plasmid p33676_4.5:NZ_CP012684.1/CP012684.1; plasmid p33676_IncA/C:NZ_CP012682.1/CP012682.1	-	4	5263	4886	2015-09-17	2017-02-28	Complete Genome	ftp://ftp.ncbi.nlm.nih.gov/genomes/all/GCF/001/293/505/GCF_001293505.1_ASM129350v1	ftp://ftp.ncbi.nlm.nih.gov/genomes/all/GCA/001/293/505/GCA_001293505.1_ASM129350v1
Salmonella enterica subsp. enterica serovar Typhimurium	YU39	19669	SAMN03653812	PRJNA271539	Proteobacteria	Gammaproteobacteria	GCA_001006525.1	5.19037	51.9931	chromosome:NZ_CP011428.1/CP011428.1; plasmid pYU39_2.7:NZ_CP011435.1/CP011435.1; plasmid pYU39_4.2:NZ_CP011434.1/CP011434.1; plasmid pYU39_4.8:NZ_CP011433.1/CP011433.1; plasmid pYU39_5.1:NZ_CP011432.1/CP011432.1; plasmid pYU39_89:NZ_CP011430.1/CP011430.1; plasmid pYU39_IncA/C:NZ_CP011429.1/CP011429.1; plasmid pYU39_IncX:NZ_CP011431.1/CP011431.1	-	8	5386	5108	2015-05-14	2017-02-27	Complete Genome	ftp://ftp.ncbi.nlm.nih.gov/genomes/all/GCF/001/006/525/GCF_001006525.1_ASM100652v1	ftp://ftp.ncbi.nlm.nih.gov/genomes/all/GCA/001/006/525/GCA_001006525.1_ASM100652v1
Salmonella enterica subsp. enterica serovar Typhimurium str. 14028S	14028S	19669	SAMN02604137	PRJNA33067	Proteobacteria	Gammaproteobacteria	GCA_000022165.1	4.9641	52.217	chromosome:NC_016856.1/CP001363.1; plasmid unnamed:NC_016855.1/CP001362.1	-	2	5095	4843	2009-11-13	2017-03-22	Complete Genome	ftp://ftp.ncbi.nlm.nih.gov/genomes/all/GCF/000/022/165/GCF_000022165.1_ASM2216v1	ftp://ftp.ncbi.nlm.nih.gov/genomes/all/GCA/000/022/165/GCA_000022165.1_ASM2216v1
Salmonella enterica subsp. enterica serovar Typhimurium str. 798	798	19669	SAMN02604223	PRJNA66023	Proteobacteria	Gammaproteobacteria	GCA_000252875.1	4.9701	52.217	chromosome:NC_017046.1/CP003386.1; plasmid p798_93:NC_017054.1/CP003387.1	-	2	5095	4812	2012-03-15	2017-02-26	Complete Genome	ftp://ftp.ncbi.nlm.nih.gov/genomes/all/GCF/000/252/875/GCF_000252875.1_ASM25287v1	ftp://ftp.ncbi.nlm.nih.gov/genomes/all/GCA/000/252/875/GCA_000252875.1_ASM25287v1
Salmonella enterica subsp. enterica serovar Typhimurium str. CDC 2011K-0870	CDC 2011K-0870	19669	SAMN02712200	PRJNA236711	Proteobacteria	Gammaproteobacteria	GCA_000973645.1	4.76947	52.2	chromosome:NZ_CP007523.1/CP007523.1	-	1	4829	4602	2015-04-20	2017-02-27	Complete Genome	ftp://ftp.ncbi.nlm.nih.gov/genomes/all/GCF/000/973/645/GCF_000973645.1_ASM97364v1	ftp://ftp.ncbi.nlm.nih.gov/genomes/all/GCA/000/973/645/GCA_000973645.1_ASM97364v1
Salmonella enterica subsp. enterica serovar Typhimurium str. DT104	H34	19669	SAMEA773517	PRJEB2189	Proteobacteria	Gammaproteobacteria	GCA_001326255.1	4.95671	52.1	-	CVKN01	90	5128	4852	2015-04-02	2017-02-28	Scaffold	ftp://ftp.ncbi.nlm.nih.gov/genomes/all/GCF/001/326/255/GCF_001326255.1_5388_1_10	ftp://ftp.ncbi.nlm.nih.gov/genomes/all/GCA/001/326/255/GCA_001326255.1_5388_1_10
Salmonella enterica subsp. enterica serovar Typhimurium str. DT2	DT2	19669	SAMEA2272227	PRJEB4149	Proteobacteria	Gammaproteobacteria	GCA_000493535.2	4.90864	52.2172	chromosome I:NC_022544.1/HG326213.1; plasmid pSLT:NZ_LN999012.1/LN999012.1	-	2	5019	4751	2013-09-30	2017-03-01	Complete Genome	ftp://ftp.ncbi.nlm.nih.gov/genomes/all/GCF/000/493/535/GCF_000493535.2_DT2	ftp://ftp.ncbi.nlm.nih.gov/genomes/all/GCA/000/493/535/GCA_000493535.2_DT2
Salmonella enterica subsp. enterica serovar Typhimurium str. L-3553	L-3553	19669	SAMD00002684	PRJDA63645	Proteobacteria	Gammaproteobacteria	GCA_000828595.1	5.18445	52.2307	chromosome:NZ_AP014565.1/AP014565.1; plasmid pST3553:NZ_AP014566.1/AP014566.1	-	2	5409	5095	2014-06-27	2018-01-11	Complete Genome	ftp://ftp.ncbi.nlm.nih.gov/genomes/all/GCF/000/828/595/GCF_000828595.1_ASM82859v1	ftp://ftp.ncbi.nlm.nih.gov/genomes/all/GCA/000/828/595/GCA_000828595.1_ASM82859v1
Salmonella enterica subsp. enterica serovar Typhimurium str. SARA13	SARA13	19669	SAMN01823705	PRJNA66667	Proteobacteria	Gammaproteobacteria	GCA_000486345.2	4.91363	52.2172	chromosome:NZ_CP017728.1/CP017728.1; plasmid pSARA13:NZ_CP017729.1/CP017729.1	-	2	5019	4737	2016-10-27	2017-03-03	Complete Genome	ftp://ftp.ncbi.nlm.nih.gov/genomes/all/GCF/000/486/345/GCF_000486345.2_ASM48634v2	ftp://ftp.ncbi.nlm.nih.gov/genomes/all/GCA/000/486/345/GCA_000486345.2_ASM48634v2
Salmonella enterica subsp. enterica serovar Typhimurium str. SL1344	SL1344	19669	SAMN08866732	PRJNA448817	Proteobacteria	Gammaproteobacteria	GCA_003339335.1	5.02458	52.2	-	QASL01	52	5218	4948	2018-07-24	2018-07-26	Contig	ftp://ftp.ncbi.nlm.nih.gov/genomes/all/GCF/003/339/335/GCF_003339335.1_ASM333933v1	ftp://ftp.ncbi.nlm.nih.gov/genomes/all/GCA/003/339/335/GCA_003339335.1_ASM333933v1
Salmonella enterica subsp. enterica serovar Typhimurium str. ST4/74	ST4/74	19669	SAMN02602988	PRJNA56087	Proteobacteria	Gammaproteobacteria	GCA_000188735.1	5.06745	52.1975	chromosome:NC_016857.1/CP002487.1; plasmid TY474p1:NC_016858.1/CP002488.1; plasmid TY474p2:NC_017675.1/CP002489.1; plasmid TY474p3:NC_016859.1/CP002490.1	-	4	5227	4971	2011-02-10	2017-03-22	Complete Genome	ftp://ftp.ncbi.nlm.nih.gov/genomes/all/GCF/000/188/735/GCF_000188735.1_ASM18873v1	ftp://ftp.ncbi.nlm.nih.gov/genomes/all/GCA/000/188/735/GCA_000188735.1_ASM18873v1
Salmonella enterica subsp. enterica serovar Typhimurium str. T000240	T000240	19669	SAMD00000683	PRJNA45951	Proteobacteria	Gammaproteobacteria	GCA_000283735.1	5.06999	52.2422	chromosome:NC_016860.1/AP011957.1; plasmid pSTMDT12_L:NC_016861.1/AP011958.1; plasmid pSTMDT12_S:NC_016862.1/AP011959.1	-	3	5239	4958	2010-11-29	2017-02-26	Complete Genome	ftp://ftp.ncbi.nlm.nih.gov/genomes/all/GCF/000/283/735/GCF_000283735.1_ASM28373v1	ftp://ftp.ncbi.nlm.nih.gov/genomes/all/GCA/000/283/735/GCA_000283735.1_ASM28373v1
Salmonella enterica subsp. enterica serovar Typhimurium str. U288	U288	19669	SAMN02604233	PRJNA157919	Proteobacteria	Gammaproteobacteria	GCA_000380325.1	5.01706	52.2438	chromosome:NC_021151.1/CP003836.1; plasmid pSTU288-1:NC_021155.1/CP004058.1; plasmid pSTU288-2:NC_021156.1/CP004059.1; plasmid pSTU288-3:NC_021157.1/CP004060.1	-	4	5191	4892	2013-04-23	2018-01-11	Complete Genome	ftp://ftp.ncbi.nlm.nih.gov/genomes/all/GCF/000/380/325/GCF_000380325.1_ASM38032v1	ftp://ftp.ncbi.nlm.nih.gov/genomes/all/GCA/000/380/325/GCA_000380325.1_ASM38032v1
Salmonella enterica subsp. enterica serovar Typhimurium str. UK-1	UK-1	-	SAMN04363834	PRJNA248792	Proteobacteria	Gammaproteobacteria	GCA_003875175.1	4.93717	52.1	-	RSUF01	118	5141	4929	2018-12-06	2018-12-06	Contig	-	ftp://ftp.ncbi.nlm.nih.gov/genomes/all/GCA/003/875/175/GCA_003875175.1_PDT000099687.7
Salmonella enterica subsp. enterica serovar Typhimurium str. USDA-ARS-USMARC-1899	USDA-ARS-USMARC-1899	19669	SAMN02712198	PRJNA236708	Proteobacteria	Gammaproteobacteria	GCA_000941015.2	4.85644	52.2	chromosome:NZ_CP007235.2/CP007235.2	-	1	4946	4699	2015-03-04	2017-03-06	Complete Genome	ftp://ftp.ncbi.nlm.nih.gov/genomes/all/GCF/000/941/015/GCF_000941015.2_ASM94101v2	ftp://ftp.ncbi.nlm.nih.gov/genomes/all/GCA/000/941/015/GCA_000941015.2_ASM94101v2
Salmonella enterica subsp. enterica serovar Typhimurium var. 5- str. CFSAN001921	CFSAN001921	19669	SAMN01832087	PRJNA184140	Proteobacteria	Gammaproteobacteria	GCA_000430145.3	5.08922	52.1726	chromosome:NC_021814.1/CP006048.1; plasmid unnamed:NC_021815.1/CP006050.1; plasmid unnamed2:NC_021843.1/CP006051.1; plasmid unnamed3:NC_021816.1/CP006052.1	-	4	5225	4939	2013-07-16	2017-02-27	Complete Genome	ftp://ftp.ncbi.nlm.nih.gov/genomes/all/GCF/000/430/145/GCF_000430145.2_ASM43014v3	ftp://ftp.ncbi.nlm.nih.gov/genomes/all/GCA/000/430/145/GCA_000430145.3_ASM43014v3
Salmonella enterica subsp. enterica serovar Weltevreden	2511STDY5462388	19669	SAMEA1904377	PRJEB1397	Proteobacteria	Gammaproteobacteria	GCA_001409135.1	5.16169	52.1407	chromosome 1:NZ_LN890518.1/LN890518.1; plasmid 2:NZ_LN890519.1/LN890519.1	-	2	5295	4977	2015-10-20	2017-03-01	Complete Genome	ftp://ftp.ncbi.nlm.nih.gov/genomes/all/GCF/001/409/135/GCF_001409135.1_10259	ftp://ftp.ncbi.nlm.nih.gov/genomes/all/GCA/001/409/135/GCA_001409135.1_10259
Salmonella enterica subsp. enterica serovar Weltevreden	2511STDY5712384	19669	SAMEA2336231	PRJEB1397	Proteobacteria	Gammaproteobacteria	GCA_001409155.1	4.95753	52.142	chromosome 1:NZ_LN890522.1/LN890522.1; plasmid 2:NZ_LN890523.1/LN890523.1	-	2	5026	4697	2015-10-20	2017-02-28	Complete Genome	ftp://ftp.ncbi.nlm.nih.gov/genomes/all/GCF/001/409/155/GCF_001409155.1_98_11262	ftp://ftp.ncbi.nlm.nih.gov/genomes/all/GCA/001/409/155/GCA_001409155.1_98_11262
Salmonella enterica subsp. enterica serovar Weltevreden	2511STDY5712385	19669	SAMEA2336232	PRJEB1397	Proteobacteria	Gammaproteobacteria	GCA_001409175.1	5.09911	52.1216	chromosome 1:NZ_LN890524.1/LN890524.1; plasmid 2:NZ_LN890525.1/LN890525.1; plasmid 3:NZ_LN890526.1/LN890526.1	-	3	5255	4929	2015-10-20	2017-02-28	Complete Genome	ftp://ftp.ncbi.nlm.nih.gov/genomes/all/GCF/001/409/175/GCF_001409175.1_99_3134	ftp://ftp.ncbi.nlm.nih.gov/genomes/all/GCA/001/409/175/GCA_001409175.1_99_3134
Salmonella enterica subsp. enterica serovar Weltevreden	2511STDY5462413	19669	SAMEA1904401	PRJEB1397	Proteobacteria	Gammaproteobacteria	GCA_001409195.1	5.22862	52.1414	chromosome 1:NZ_LN890520.1/LN890520.1; plasmid 2:NZ_LN890521.1/LN890521.1	-	2	5359	5028	2015-10-20	2017-02-28	Complete Genome	ftp://ftp.ncbi.nlm.nih.gov/genomes/all/GCF/001/409/195/GCF_001409195.1_C2346	ftp://ftp.ncbi.nlm.nih.gov/genomes/all/GCA/001/409/195/GCA_001409195.1_C2346
Staphylococcus aureus	15	19988	SAMN09081213	PRJNA464330	Terrabacteria group	Firmicutes	GCA_003131045.1	3.02901	33	-	QFCT01	22	3148	2826	2018-05-18	2018-05-22	Scaffold	ftp://ftp.ncbi.nlm.nih.gov/genomes/all/GCF/003/131/045/GCF_003131045.1_15	ftp://ftp.ncbi.nlm.nih.gov/genomes/all/GCA/003/131/045/GCA_003131045.1_15
Staphylococcus aureus	A1	19988	SAMN03753597	PRJNA285410	Terrabacteria group	Firmicutes	GCA_001275825.1	2.85985	32.6	-	LDVC01	135	3021	2860	2015-08-31	2017-03-05	Scaffold	ftp://ftp.ncbi.nlm.nih.gov/genomes/all/GCF/001/275/825/GCF_001275825.1_ASM127582v1	ftp://ftp.ncbi.nlm.nih.gov/genomes/all/GCA/001/275/825/GCA_001275825.1_ASM127582v1
Staphylococcus aureus	M3	19988	SAMN06461297	PRJNA377392	Terrabacteria group	Firmicutes	GCA_003301075.1	2.78445	32.8	-	MWRY01	36	2877	2690	2018-07-09	2018-07-14	Scaffold	ftp://ftp.ncbi.nlm.nih.gov/genomes/all/GCF/003/301/075/GCF_003301075.1_ASM330107v1	ftp://ftp.ncbi.nlm.nih.gov/genomes/all/GCA/003/301/075/GCA_003301075.1_ASM330107v1
Staphylococcus aureus	M120	19988	SAMN02777946	PRJNA247691	Terrabacteria group	Firmicutes	GCA_001045745.1	2.96158	32.7	-	LALO01	341	3073	2948	2015-07-02	2017-03-04	Contig	ftp://ftp.ncbi.nlm.nih.gov/genomes/all/GCF/001/045/745/GCF_001045745.1_ASM104574v1	ftp://ftp.ncbi.nlm.nih.gov/genomes/all/GCA/001/045/745/GCA_001045745.1_ASM104574v1
Staphylococcus aureus	103	19988	SAMN06546696	PRJNA378450	Terrabacteria group	Firmicutes	GCA_002097025.1	2.78689	32.7	-	NAID01	240	2932	2757	2017-04-18	2017-04-21	Contig	ftp://ftp.ncbi.nlm.nih.gov/genomes/all/GCF/002/097/025/GCF_002097025.1_ASM209702v1	ftp://ftp.ncbi.nlm.nih.gov/genomes/all/GCA/002/097/025/GCA_002097025.1_ASM209702v1
Staphylococcus aureus	110	19988	SAMN03376163	PRJNA276501	Terrabacteria group	Firmicutes	GCA_000949575.1	2.66031	32.6	-	JZIP01	25	2765	2525	2015-03-10	2017-03-04	Contig	ftp://ftp.ncbi.nlm.nih.gov/genomes/all/GCF/000/949/575/GCF_000949575.1_ASM94957v1	ftp://ftp.ncbi.nlm.nih.gov/genomes/all/GCA/000/949/575/GCA_000949575.1_ASM94957v1
Staphylococcus aureus	112	19988	SAMN03376164	PRJNA276501	Terrabacteria group	Firmicutes	GCA_000949585.1	2.64656	32.6	-	JZIQ01	29	2751	2508	2015-03-10	2017-03-04	Contig	ftp://ftp.ncbi.nlm.nih.gov/genomes/all/GCF/000/949/585/GCF_000949585.1_ASM94958v1	ftp://ftp.ncbi.nlm.nih.gov/genomes/all/GCA/000/949/585/GCA_000949585.1_ASM94958v1
Staphylococcus aureus	135	19988	SAMN07340894	PRJNA393749	Terrabacteria group	Firmicutes	GCA_003354925.1	2.75172	32.8661	chromosome:NZ_CP022720.1/CP022720.1; plasmid pPS00087.1A.1:NZ_CP022721.1/CP022721.1	-	2	2840	2674	2018-08-03	2018-08-07	Complete Genome	ftp://ftp.ncbi.nlm.nih.gov/genomes/all/GCF/003/354/925/GCF_003354925.1_ASM335492v1	ftp://ftp.ncbi.nlm.nih.gov/genomes/all/GCA/003/354/925/GCA_003354925.1_ASM335492v1
Staphylococcus aureus	139	19988	SAMN09081219	PRJNA464334	Terrabacteria group	Firmicutes	GCA_003131165.1	2.70712	32.8	-	QFCX01	36	2805	2614	2018-05-18	2018-05-22	Scaffold	ftp://ftp.ncbi.nlm.nih.gov/genomes/all/GCF/003/131/165/GCF_003131165.1_ASM313116v1	ftp://ftp.ncbi.nlm.nih.gov/genomes/all/GCA/003/131/165/GCA_003131165.1_ASM313116v1
Staphylococcus aureus	143	19988	SAMN07340903	PRJNA393749	Terrabacteria group	Firmicutes	GCA_003354725.1	2.81391	32.8	chromosome:NZ_CP022899.1/CP022899.1	-	1	2878	2688	2018-08-03	2018-08-07	Complete Genome	ftp://ftp.ncbi.nlm.nih.gov/genomes/all/GCF/003/354/725/GCF_003354725.1_ASM335472v1	ftp://ftp.ncbi.nlm.nih.gov/genomes/all/GCA/003/354/725/GCA_003354725.1_ASM335472v1
Staphylococcus aureus	TW20	19988	SAMEA3871514	PRJEB12734	Terrabacteria group	Firmicutes	GCA_900067275.1	3.01714	32.6	-	FJMW01	40	3179	3028	2016-02-25	2017-03-05	Scaffold	ftp://ftp.ncbi.nlm.nih.gov/genomes/all/GCF/900/067/275/GCF_900067275.1_NeoTW8	ftp://ftp.ncbi.nlm.nih.gov/genomes/all/GCA/900/067/275/GCA_900067275.1_NeoTW8
Staphylococcus aureus	Bmb9393	19988	SAMN02603524	PRJNA196937	Terrabacteria group	Firmicutes	GCA_000418345.1	2.98346	32.8966	chromosome:NC_021670.1/CP005288.1; plasmid pBmb9393:NC_021657.1/CP005289.1	-	2	3157	2959	2013-07-05	2018-05-08	Complete Genome	ftp://ftp.ncbi.nlm.nih.gov/genomes/all/GCF/000/418/345/GCF_000418345.1_ASM41834v1	ftp://ftp.ncbi.nlm.nih.gov/genomes/all/GCA/000/418/345/GCA_000418345.1_ASM41834v1
Staphylococcus aureus	UA-S391_USA300	19988	SAMN02777327	PRJNA246435	Terrabacteria group	Firmicutes	GCA_000695875.1	2.87292	32.8	chromosome:NZ_CP007690.1/CP007690.1	-	1	3022	2867	2014-05-27	2017-03-03	Complete Genome	ftp://ftp.ncbi.nlm.nih.gov/genomes/all/GCF/000/695/875/GCF_000695875.1_ASM69587v1	ftp://ftp.ncbi.nlm.nih.gov/genomes/all/GCA/000/695/875/GCA_000695875.1_ASM69587v1
Staphylococcus aureus	2395 USA500	19988	SAMN03290990	PRJNA240091	Terrabacteria group	Firmicutes	GCA_000746505.1	2.98805	32.8642	chromosome:NZ_CP007499.1/CP007499.1; plasmid pUSA500:NZ_CP007500.1/CP007500.1	-	2	3187	3009	2014-08-29	2017-03-04	Complete Genome	ftp://ftp.ncbi.nlm.nih.gov/genomes/all/GCF/000/746/505/GCF_000746505.1_ASM74650v1	ftp://ftp.ncbi.nlm.nih.gov/genomes/all/GCA/000/746/505/GCA_000746505.1_ASM74650v1
Staphylococcus aureus	ATCC 25923	19988	SAMN05721773	PRJNA341407	Terrabacteria group	Firmicutes	GCA_001997145.1	2.76554	32.7	-	MTFX01	44	2862	2699	2017-02-13	2017-02-22	Scaffold	ftp://ftp.ncbi.nlm.nih.gov/genomes/all/GCF/001/997/145/GCF_001997145.1_ASM199714v1	ftp://ftp.ncbi.nlm.nih.gov/genomes/all/GCA/001/997/145/GCA_001997145.1_ASM199714v1
Staphylococcus aureus	29b_MRSA	19988	SAMN03251897	PRJNA268517	Terrabacteria group	Firmicutes	GCA_000815045.1	2.87277	32.8	chromosome:NZ_CP010295.1/CP010295.1	-	1	3016	2873	2015-01-06	2017-03-04	Complete Genome	ftp://ftp.ncbi.nlm.nih.gov/genomes/all/GCF/000/815/045/GCF_000815045.1_ASM81504v1	ftp://ftp.ncbi.nlm.nih.gov/genomes/all/GCA/000/815/045/GCA_000815045.1_ASM81504v1
Staphylococcus aureus	31b_MRSA	19988	SAMN03251898	PRJNA268517	Terrabacteria group	Firmicutes	GCA_000815085.1	2.87278	32.8	chromosome:NZ_CP010296.1/CP010296.1	-	1	3016	2873	2015-01-06	2017-03-04	Complete Genome	ftp://ftp.ncbi.nlm.nih.gov/genomes/all/GCF/000/815/085/GCF_000815085.1_ASM81508v1	ftp://ftp.ncbi.nlm.nih.gov/genomes/all/GCA/000/815/085/GCA_000815085.1_ASM81508v1
Staphylococcus aureus	33b	19988	SAMN03251894	PRJNA268517	Terrabacteria group	Firmicutes	GCA_000815125.1	2.87276	32.8	chromosome:NZ_CP010297.1/CP010297.1	-	1	3016	2873	2015-01-06	2017-03-04	Complete Genome	ftp://ftp.ncbi.nlm.nih.gov/genomes/all/GCF/000/815/125/GCF_000815125.1_ASM81512v1	ftp://ftp.ncbi.nlm.nih.gov/genomes/all/GCA/000/815/125/GCA_000815125.1_ASM81512v1
Staphylococcus aureus	26b_MRSA	19988	SAMN03251899	PRJNA268517	Terrabacteria group	Firmicutes	GCA_000815165.1	2.87278	32.8	chromosome:NZ_CP010298.1/CP010298.1	-	1	3016	2872	2015-01-06	2017-03-04	Complete Genome	ftp://ftp.ncbi.nlm.nih.gov/genomes/all/GCF/000/815/165/GCF_000815165.1_ASM81516v1	ftp://ftp.ncbi.nlm.nih.gov/genomes/all/GCA/000/815/165/GCA_000815165.1_ASM81516v1
Staphylococcus aureus	25b_MRSA	19988	SAMN03251895	PRJNA268517	Terrabacteria group	Firmicutes	GCA_000815205.1	2.87278	32.8	chromosome:NZ_CP010299.1/CP010299.1	-	1	3016	2874	2015-01-06	2017-03-04	Complete Genome	ftp://ftp.ncbi.nlm.nih.gov/genomes/all/GCF/000/815/205/GCF_000815205.1_ASM81520v1	ftp://ftp.ncbi.nlm.nih.gov/genomes/all/GCA/000/815/205/GCA_000815205.1_ASM81520v1
Staphylococcus aureus	27b_MRSA	19988	SAMN03251896	PRJNA268517	Terrabacteria group	Firmicutes	GCA_000815245.1	2.87277	32.8	chromosome:NZ_CP010300.1/CP010300.1	-	1	3016	2873	2015-01-06	2017-03-04	Complete Genome	ftp://ftp.ncbi.nlm.nih.gov/genomes/all/GCF/000/815/245/GCF_000815245.1_ASM81524v1	ftp://ftp.ncbi.nlm.nih.gov/genomes/all/GCA/000/815/245/GCA_000815245.1_ASM81524v1
Staphylococcus aureus	ILRI_Eymole1/1	19988	SAMEA2743223	PRJEB6577	Terrabacteria group	Firmicutes	GCA_000953255.1	2.8743	32.9	chromosome I:NZ_LN626917.1/LN626917.1	-	1	3011	2799	2014-10-30	2017-03-04	Complete Genome	ftp://ftp.ncbi.nlm.nih.gov/genomes/all/GCF/000/953/255/GCF_000953255.1_Staphylococcus_aureus_Sa_ILRI_217	ftp://ftp.ncbi.nlm.nih.gov/genomes/all/GCA/000/953/255/GCA_000953255.1_Staphylococcus_aureus_Sa_ILRI_217
Staphylococcus aureus	FCFHV36	19988	SAMN03444404	PRJNA279236	Terrabacteria group	Firmicutes	GCA_000969225.1	2.84981	32.9	chromosome:NZ_CP011147.1/CP011147.1	-	1	2974	2820	2015-04-06	2017-03-04	Complete Genome	ftp://ftp.ncbi.nlm.nih.gov/genomes/all/GCF/000/969/225/GCF_000969225.1_ASM96922v1	ftp://ftp.ncbi.nlm.nih.gov/genomes/all/GCA/000/969/225/GCA_000969225.1_ASM96922v1
Staphylococcus aureus	FDAARGOS_2	19988	SAMN03255442	PRJNA231221	Terrabacteria group	Firmicutes	GCA_001018645.2	2.80999	32.7856	chromosome:NZ_CP026964.1/CP026964.1; plasmid unnamed1:NZ_CP026965.1/CP026965.1; plasmid unnamed2:NZ_CP026966.1/CP026966.1; plasmid unnamed3:NZ_CP026967.1/CP026967.1	-	4	2914	2753	2018-02-14	2019-01-23	Complete Genome	ftp://ftp.ncbi.nlm.nih.gov/genomes/all/GCF/001/018/645/GCF_001018645.2_ASM101864v2	ftp://ftp.ncbi.nlm.nih.gov/genomes/all/GCA/001/018/645/GCA_001018645.2_ASM101864v2
Staphylococcus aureus	FDAARGOS_6	19988	SAMN03255445	PRJNA231221	Terrabacteria group	Firmicutes	GCA_001018655.2	2.75929	32.7419	chromosome:NZ_CP026962.1/CP026962.1; plasmid unnamed1:NZ_CP026963.1/CP026963.1	-	2	2852	2697	2018-02-14	2019-01-23	Complete Genome	ftp://ftp.ncbi.nlm.nih.gov/genomes/all/GCF/001/018/655/GCF_001018655.2_ASM101865v2	ftp://ftp.ncbi.nlm.nih.gov/genomes/all/GCA/001/018/655/GCA_001018655.2_ASM101865v2
Staphylococcus aureus	TCH 959	19988	SAMN03255444	PRJNA231221	Terrabacteria group	Firmicutes	GCA_001018685.2	2.81177	32.8	chromosome:NZ_CP026076.1/CP026076.1	-	1	2948	2797	2018-01-18	2019-01-23	Complete Genome	ftp://ftp.ncbi.nlm.nih.gov/genomes/all/GCF/001/018/685/GCF_001018685.2_ASM101868v2	ftp://ftp.ncbi.nlm.nih.gov/genomes/all/GCA/001/018/685/GCA_001018685.2_ASM101868v2
Staphylococcus aureus	FDAARGOS_10	19988	SAMN03255449	PRJNA231221	Terrabacteria group	Firmicutes	GCA_001018725.2	2.87387	32.9	chromosome:NZ_CP026961.1/CP026961.1	-	1	3055	2912	2018-02-14	2019-01-23	Complete Genome	ftp://ftp.ncbi.nlm.nih.gov/genomes/all/GCF/001/018/725/GCF_001018725.2_ASM101872v2	ftp://ftp.ncbi.nlm.nih.gov/genomes/all/GCA/001/018/725/GCA_001018725.2_ASM101872v2
Staphylococcus aureus	NRS137	19988	SAMN03255451	PRJNA231221	Terrabacteria group	Firmicutes	GCA_001018735.2	2.72574	32.8072	chromosome:NZ_CP026080.1/CP026080.1; plasmid unnamed:NZ_CP026081.1/CP026081.1	-	2	2816	2667	2018-01-18	2019-01-23	Complete Genome	ftp://ftp.ncbi.nlm.nih.gov/genomes/all/GCF/001/018/735/GCF_001018735.2_ASM101873v2	ftp://ftp.ncbi.nlm.nih.gov/genomes/all/GCA/001/018/735/GCA_001018735.2_ASM101873v2
Staphylococcus aureus	NRS149	19988	SAMN03255453	PRJNA231221	Terrabacteria group	Firmicutes	GCA_001018775.2	2.76471	32.9	chromosome:NZ_CP026063.1/CP026063.1	-	1	2868	2716	2018-01-18	2019-01-23	Complete Genome	ftp://ftp.ncbi.nlm.nih.gov/genomes/all/GCF/001/018/775/GCF_001018775.2_ASM101877v2	ftp://ftp.ncbi.nlm.nih.gov/genomes/all/GCA/001/018/775/GCA_001018775.2_ASM101877v2
Staphylococcus aureus	FDAARGOS_15	19988	SAMN03255454	PRJNA231221	Terrabacteria group	Firmicutes	GCA_001018805.2	2.7999	32.9	chromosome:NZ_CP026960.1/CP026960.1	-	1	2936	2788	2018-02-14	2019-01-23	Complete Genome	ftp://ftp.ncbi.nlm.nih.gov/genomes/all/GCF/001/018/805/GCF_001018805.1_ASM101880v2	ftp://ftp.ncbi.nlm.nih.gov/genomes/all/GCA/001/018/805/GCA_001018805.2_ASM101880v2
Staphylococcus aureus	NRS271	19988	SAMN03255458	PRJNA231221	Terrabacteria group	Firmicutes	GCA_001018835.2	2.87905	32.7718	chromosome:NZ_CP026064.1/CP026064.1; plasmid unnamed:NZ_CP026065.1/CP026065.1	-	2	2976	2791	2018-01-18	2019-01-23	Complete Genome	ftp://ftp.ncbi.nlm.nih.gov/genomes/all/GCF/001/018/835/GCF_001018835.2_ASM101883v2	ftp://ftp.ncbi.nlm.nih.gov/genomes/all/GCA/001/018/835/GCA_001018835.2_ASM101883v2
Staphylococcus aureus	NRS153	19988	SAMN03255460	PRJNA231221	Terrabacteria group	Firmicutes	GCA_001018845.2	2.88124	32.9	chromosome:NZ_CP026067.1/CP026067.1	-	1	2991	2788	2018-01-18	2019-01-23	Complete Genome	ftp://ftp.ncbi.nlm.nih.gov/genomes/all/GCF/001/018/845/GCF_001018845.2_ASM101884v2	ftp://ftp.ncbi.nlm.nih.gov/genomes/all/GCA/001/018/845/GCA_001018845.2_ASM101884v2
Staphylococcus aureus	NRS133	19988	SAMN03255466	PRJNA231221	Terrabacteria group	Firmicutes	GCA_001018915.2	2.74036	32.8	chromosome:NZ_CP026070.1/CP026070.1	-	1	2854	2711	2018-01-18	2019-01-23	Complete Genome	ftp://ftp.ncbi.nlm.nih.gov/genomes/all/GCF/001/018/915/GCF_001018915.2_ASM101891v2	ftp://ftp.ncbi.nlm.nih.gov/genomes/all/GCA/001/018/915/GCA_001018915.2_ASM101891v2
Staphylococcus aureus	NRS143	19988	SAMN03255469	PRJNA231221	Terrabacteria group	Firmicutes	GCA_001018975.2	2.86165	32.8	chromosome:NZ_CP026071.1/CP026071.1	-	1	2955	2764	2018-01-18	2019-01-23	Complete Genome	ftp://ftp.ncbi.nlm.nih.gov/genomes/all/GCF/001/018/975/GCF_001018975.2_ASM101897v2	ftp://ftp.ncbi.nlm.nih.gov/genomes/all/GCA/001/018/975/GCA_001018975.2_ASM101897v2
Staphylococcus aureus	FDAARGOS_43	19988	SAMN03255482	PRJNA231221	Terrabacteria group	Firmicutes	GCA_001019125.2	2.82063	32.8	chromosome:NZ_CP026957.1/CP026957.1	-	1	2923	2768	2018-02-14	2019-01-23	Complete Genome	ftp://ftp.ncbi.nlm.nih.gov/genomes/all/GCF/001/019/125/GCF_001019125.2_ASM101912v2	ftp://ftp.ncbi.nlm.nih.gov/genomes/all/GCA/001/019/125/GCA_001019125.2_ASM101912v2
Staphylococcus aureus	FDAARGOS_48	19988	SAMN03255487	PRJNA231221	Terrabacteria group	Firmicutes	GCA_001019205.2	2.84735	32.878	chromosome:NZ_CP026953.1/CP026953.1; plasmid unnamed1:NZ_CP026954.1/CP026954.1; plasmid unnamed2:NZ_CP026955.1/CP026955.1; plasmid unnamed3:NZ_CP026956.1/CP026956.1	-	4	2989	2823	2018-02-14	2018-12-28	Complete Genome	ftp://ftp.ncbi.nlm.nih.gov/genomes/all/GCF/001/019/205/GCF_001019205.2_ASM101920v2	ftp://ftp.ncbi.nlm.nih.gov/genomes/all/GCA/001/019/205/GCA_001019205.2_ASM101920v2
Staphylococcus aureus	FDAARGOS_1	19988	SAMN03255441	PRJNA231221	Terrabacteria group	Firmicutes	GCA_001019255.2	2.85547	32.8782	chromosome:NZ_CP026968.1/CP026968.1; plasmid unnamed1:NZ_CP026969.1/CP026969.1; plasmid unnamed2:NZ_CP026970.1/CP026970.1; plasmid unnamed3:NZ_CP026971.1/CP026971.1; plasmid unnamed4:NZ_CP026972.1/CP026972.1	-	5	2997	2826	2018-02-14	2019-03-19	Complete Genome	ftp://ftp.ncbi.nlm.nih.gov/genomes/all/GCF/001/019/255/GCF_001019255.2_ASM101925v2	ftp://ftp.ncbi.nlm.nih.gov/genomes/all/GCA/001/019/255/GCA_001019255.2_ASM101925v2
Staphylococcus aureus	NRS107	19988	SAMN03255446	PRJNA231221	Terrabacteria group	Firmicutes	GCA_001019275.2	2.72908	32.7485	chromosome:NZ_CP026077.1/CP026077.1; plasmid unnamed:NZ_CP026078.1/CP026078.1	-	2	2814	2666	2018-01-18	2019-01-23	Complete Genome	ftp://ftp.ncbi.nlm.nih.gov/genomes/all/GCF/001/019/275/GCF_001019275.2_ASM101927v2	ftp://ftp.ncbi.nlm.nih.gov/genomes/all/GCA/001/019/275/GCA_001019275.2_ASM101927v2
Staphylococcus aureus	NRS70	19988	SAMN03255448	PRJNA231221	Terrabacteria group	Firmicutes	GCA_001019305.2	2.8147	32.8	chromosome:NZ_CP026079.1/CP026079.1	-	1	2906	2738	2018-01-18	2019-01-23	Complete Genome	ftp://ftp.ncbi.nlm.nih.gov/genomes/all/GCF/001/019/305/GCF_001019305.2_ASM101930v2	ftp://ftp.ncbi.nlm.nih.gov/genomes/all/GCA/001/019/305/GCA_001019305.2_ASM101930v2
Staphylococcus aureus	NRS484	19988	SAMN03255459	PRJNA231221	Terrabacteria group	Firmicutes	GCA_001019395.2	2.81831	32.9	chromosome:NZ_CP026066.1/CP026066.1	-	1	2875	2694	2018-01-18	2019-01-23	Complete Genome	ftp://ftp.ncbi.nlm.nih.gov/genomes/all/GCF/001/019/395/GCF_001019395.2_ASM101939v2	ftp://ftp.ncbi.nlm.nih.gov/genomes/all/GCA/001/019/395/GCA_001019395.2_ASM101939v2
Staphylococcus aureus	NRS146	19988	SAMN03255463	PRJNA231221	Terrabacteria group	Firmicutes	GCA_001019415.2	2.69747	32.8	chromosome:NZ_CP026068.1/CP026068.1	-	1	2780	2640	2018-01-18	2019-01-23	Complete Genome	ftp://ftp.ncbi.nlm.nih.gov/genomes/all/GCF/001/019/415/GCF_001019415.2_ASM101941v2	ftp://ftp.ncbi.nlm.nih.gov/genomes/all/GCA/001/019/415/GCA_001019415.2_ASM101941v2
Staphylococcus aureus	NRS1	19988	SAMN03255464	PRJNA231221	Terrabacteria group	Firmicutes	GCA_001019435.2	2.8785	32.9	chromosome:NZ_CP026069.1/CP026069.1	-	1	3009	2839	2018-01-18	2019-01-23	Complete Genome	ftp://ftp.ncbi.nlm.nih.gov/genomes/all/GCF/001/019/435/GCF_001019435.2_ASM101943v2	ftp://ftp.ncbi.nlm.nih.gov/genomes/all/GCA/001/019/435/GCA_001019435.2_ASM101943v2
Staphylococcus aureus	NRS120	19988	SAMN03255474	PRJNA231221	Terrabacteria group	Firmicutes	GCA_001019485.2	2.95589	32.8	chromosome:NZ_CP026072.1/CP026072.1	-	1	3149	2974	2018-01-18	2019-01-23	Complete Genome	ftp://ftp.ncbi.nlm.nih.gov/genomes/all/GCF/001/019/485/GCF_001019485.2_ASM101948v2	ftp://ftp.ncbi.nlm.nih.gov/genomes/all/GCA/001/019/485/GCA_001019485.2_ASM101948v2
Staphylococcus aureus	FDAARGOS_40	19988	SAMN03255479	PRJNA231221	Terrabacteria group	Firmicutes	GCA_001019495.2	2.88933	32.8839	chromosome:NZ_CP026958.1/CP026958.1; plasmid unnamed1:NZ_CP026959.1/CP026959.1	-	2	3025	2850	2018-02-14	2019-01-23	Complete Genome	ftp://ftp.ncbi.nlm.nih.gov/genomes/all/GCF/001/019/495/GCF_001019495.2_ASM101949v2	ftp://ftp.ncbi.nlm.nih.gov/genomes/all/GCA/001/019/495/GCA_001019495.2_ASM101949v2
Staphylococcus aureus	HPV107	19988	SAMN03255486	PRJNA231221	Terrabacteria group	Firmicutes	GCA_001019575.2	2.90141	32.9073	chromosome:NZ_CP026074.1/CP026074.1; plasmid unnamed:NZ_CP026075.1/CP026075.1	-	2	3058	2878	2018-01-18	2019-01-23	Complete Genome	ftp://ftp.ncbi.nlm.nih.gov/genomes/all/GCF/001/019/575/GCF_001019575.2_ASM101957v2	ftp://ftp.ncbi.nlm.nih.gov/genomes/all/GCA/001/019/575/GCA_001019575.2_ASM101957v2
Staphylococcus aureus	M121	19988	SAMN02746692	PRJNA246311	Terrabacteria group	Firmicutes	GCA_001021875.1	2.91655	32.8664	chromosome:NZ_CP007670.1/CP007670.1; plasmid pM121:NZ_CP007671.1/CP007671.1	-	2	3092	2927	2015-06-08	2017-03-04	Complete Genome	ftp://ftp.ncbi.nlm.nih.gov/genomes/all/GCF/001/021/875/GCF_001021875.1_ASM102187v1	ftp://ftp.ncbi.nlm.nih.gov/genomes/all/GCA/001/021/875/GCA_001021875.1_ASM102187v1
Staphylococcus aureus	CA15	19988	SAMN02767179	PRJNA246386	Terrabacteria group	Firmicutes	GCA_001021895.1	2.86428	32.7616	chromosome:NZ_CP007674.1/CP007674.1; plasmid pCA15:NZ_CP007675.1/CP007675.1	-	2	3010	2847	2015-06-08	2017-03-04	Complete Genome	ftp://ftp.ncbi.nlm.nih.gov/genomes/all/GCF/001/021/895/GCF_001021895.1_ASM102189v1	ftp://ftp.ncbi.nlm.nih.gov/genomes/all/GCA/001/021/895/GCA_001021895.1_ASM102189v1
Staphylococcus aureus	RKI4	19988	SAMN03699895	PRJNA284222	Terrabacteria group	Firmicutes	GCA_001027045.1	2.74356	32.7693	chromosome:NZ_CP011528.1/CP011528.1; plasmid unnamed:NZ_CP011529.1/CP011529.1	-	2	2864	2664	2015-06-03	2017-03-04	Complete Genome	ftp://ftp.ncbi.nlm.nih.gov/genomes/all/GCF/001/027/045/GCF_001027045.1_ASM102704v1	ftp://ftp.ncbi.nlm.nih.gov/genomes/all/GCA/001/027/045/GCA_001027045.1_ASM102704v1
Staphylococcus aureus	CA12	19988	SAMN02767090	PRJNA246373	Terrabacteria group	Firmicutes	GCA_001045795.2	2.86537	32.7624	chromosome:NZ_CP007672.1/CP007672.1; plasmid pCA12:NZ_CP007673.1/CP007673.1	-	2	3011	2849	2015-10-23	2017-03-05	Complete Genome	ftp://ftp.ncbi.nlm.nih.gov/genomes/all/GCF/001/045/795/GCF_001045795.2_ASM104579v2	ftp://ftp.ncbi.nlm.nih.gov/genomes/all/GCA/001/045/795/GCA_001045795.2_ASM104579v2
Staphylococcus aureus	HUV05	19988	SAMN02767311	PRJNA246401	Terrabacteria group	Firmicutes	GCA_001045995.2	2.91559	32.7153	chromosome:NZ_CP007676.1/CP007676.1; plasmid pHUV05-01:NZ_CP007677.1/CP007677.1; plasmid pHUV05-02:NZ_CP007678.1/CP007678.1; plasmid pHUV05-03:NZ_CP007679.1/CP007679.1	-	4	3069	2894	2015-10-23	2017-03-05	Complete Genome	ftp://ftp.ncbi.nlm.nih.gov/genomes/all/GCF/001/045/995/GCF_001045995.2_ASM104599v2	ftp://ftp.ncbi.nlm.nih.gov/genomes/all/GCA/001/045/995/GCA_001045995.2_ASM104599v2
Staphylococcus aureus	V2200	19988	SAMN02743812	PRJNA246185	Terrabacteria group	Firmicutes	GCA_001046095.2	2.87437	32.8592	chromosome:NZ_CP007657.1/CP007657.1; plasmid pV2200:NZ_CP007658.1/CP007658.1	-	2	3021	2849	2015-10-23	2017-03-05	Complete Genome	ftp://ftp.ncbi.nlm.nih.gov/genomes/all/GCF/001/046/095/GCF_001046095.2_ASM104609v2	ftp://ftp.ncbi.nlm.nih.gov/genomes/all/GCA/001/046/095/GCA_001046095.2_ASM104609v2
Staphylococcus aureus	HOU1444-VR	19988	SAMN03093451	PRJNA294307	Terrabacteria group	Firmicutes	GCA_001306525.1	2.8606	32.7	-	LJOB01	152	2974	2835	2015-10-05	2017-03-05	Contig	ftp://ftp.ncbi.nlm.nih.gov/genomes/all/GCF/001/306/525/GCF_001306525.1_ASM130652v1	ftp://ftp.ncbi.nlm.nih.gov/genomes/all/GCA/001/306/525/GCA_001306525.1_ASM130652v1
Staphylococcus aureus	SA564	19988	SAMN03267711	PRJNA270620	Terrabacteria group	Firmicutes	GCA_001281145.1	2.81081	32.8447	chromosome:NZ_CP010890.1/CP010890.1; plasmid pSA564:NZ_CP010891.1/CP010891.1	-	2	2918	2761	2015-09-11	2017-03-05	Complete Genome	ftp://ftp.ncbi.nlm.nih.gov/genomes/all/GCF/001/281/145/GCF_001281145.1_ASM128114v1	ftp://ftp.ncbi.nlm.nih.gov/genomes/all/GCA/001/281/145/GCA_001281145.1_ASM128114v1
Staphylococcus aureus	BA01611	19988	SAMN04008874	PRJNA293604	Terrabacteria group	Firmicutes	GCA_001298325.2	2.88586	32.9	chromosome:NZ_CP019945.1/CP019945.1	-	1	3041	2850	2017-02-27	2017-04-01	Complete Genome	ftp://ftp.ncbi.nlm.nih.gov/genomes/all/GCF/001/298/325/GCF_001298325.2_ASM129832v2	ftp://ftp.ncbi.nlm.nih.gov/genomes/all/GCA/001/298/325/GCA_001298325.2_ASM129832v2
Staphylococcus aureus	XQ	19988	SAMN04253017	PRJNA301649	Terrabacteria group	Firmicutes	GCA_001444345.1	2.80359	32.8	chromosome:NZ_CP013137.1/CP013137.1	-	1	2932	2671	2015-11-17	2017-03-05	Complete Genome	ftp://ftp.ncbi.nlm.nih.gov/genomes/all/GCF/001/444/345/GCF_001444345.1_ASM144434v1	ftp://ftp.ncbi.nlm.nih.gov/genomes/all/GCA/001/444/345/GCA_001444345.1_ASM144434v1
Staphylococcus aureus	MS4	19988	SAMN03145755	PRJNA263760	Terrabacteria group	Firmicutes	GCA_001456215.1	2.7098	32.9	chromosome:NZ_CP009828.1/CP009828.1	-	1	2809	2624	2015-12-03	2017-03-05	Complete Genome	ftp://ftp.ncbi.nlm.nih.gov/genomes/all/GCF/001/456/215/GCF_001456215.1_ASM145621v1	ftp://ftp.ncbi.nlm.nih.gov/genomes/all/GCA/001/456/215/GCA_001456215.1_ASM145621v1
Staphylococcus aureus	NCTC13435	19988	SAMEA2479566	PRJEB6403	Terrabacteria group	Firmicutes	GCA_001457495.1	2.80917	32.89	chromosome 1:NZ_LN831036.1/LN831036.1; plasmid 2:NZ_LN831037.1/LN831037.1; plasmid 3:NZ_LN831038.1/LN831038.1	-	3	2907	2739	2015-03-22	2017-03-05	Complete Genome	ftp://ftp.ncbi.nlm.nih.gov/genomes/all/GCF/001/457/495/GCF_001457495.1_NCTC13435	ftp://ftp.ncbi.nlm.nih.gov/genomes/all/GCA/001/457/495/GCA_001457495.1_NCTC13435
Staphylococcus aureus	RIVM1295	19988	SAMN04325935	PRJNA305475	Terrabacteria group	Firmicutes	GCA_001465635.1	2.78249	32.9943	chromosome:NZ_CP013616.1/CP013616.1; plasmid pRIVM1295-1:NZ_CP013617.1/CP013617.1; plasmid pRIVM1295-2:NZ_CP013618.1/CP013618.1	-	3	2858	2673	2015-12-14	2017-03-05	Complete Genome	ftp://ftp.ncbi.nlm.nih.gov/genomes/all/GCF/001/465/635/GCF_001465635.1_ASM146563v1	ftp://ftp.ncbi.nlm.nih.gov/genomes/all/GCA/001/465/635/GCA_001465635.1_ASM146563v1
Staphylococcus aureus	RIVM1607	19988	SAMN04325938	PRJNA305475	Terrabacteria group	Firmicutes	GCA_001465675.1	2.77101	32.9014	chromosome:NZ_CP013619.1/CP013619.1; plasmid pRIVM1607:NZ_CP013620.1/CP013620.1	-	2	2833	2658	2015-12-14	2017-03-05	Complete Genome	ftp://ftp.ncbi.nlm.nih.gov/genomes/all/GCF/001/465/675/GCF_001465675.1_ASM146567v1	ftp://ftp.ncbi.nlm.nih.gov/genomes/all/GCA/001/465/675/GCA_001465675.1_ASM146567v1
Staphylococcus aureus	RIVM3897	19988	SAMN04325940	PRJNA305475	Terrabacteria group	Firmicutes	GCA_001465755.1	2.89454	33	chromosome:NZ_CP013621.1/CP013621.1	-	1	3006	2815	2015-12-14	2017-03-05	Complete Genome	ftp://ftp.ncbi.nlm.nih.gov/genomes/all/GCF/001/465/755/GCF_001465755.1_ASM146575v1	ftp://ftp.ncbi.nlm.nih.gov/genomes/all/GCA/001/465/755/GCA_001465755.1_ASM146575v1
Staphylococcus aureus	FDA209P	19988	SAMD00039082	PRJDB4160	Terrabacteria group	Firmicutes	GCA_001548295.1	2.80322	32.8784	chromosome Unknown:NZ_AP014942.1/AP014942.1; plasmid pFDA209P:NZ_AP014943.1/AP014943.1	-	2	2912	2732	2015-09-25	2017-03-05	Complete Genome	ftp://ftp.ncbi.nlm.nih.gov/genomes/all/GCF/001/548/295/GCF_001548295.1_ASM154829v1	ftp://ftp.ncbi.nlm.nih.gov/genomes/all/GCA/001/548/295/GCA_001548295.1_ASM154829v1
Staphylococcus aureus	MI	19988	SAMD00044982	PRJDB4467	Terrabacteria group	Firmicutes	GCA_001548415.1	2.91635	32.8347	chromosome Unknown:NZ_AP017320.1/AP017320.1; plasmid pMI:NZ_AP017321.1/AP017321.1	-	2	3063	2895	2016-01-16	2017-03-05	Complete Genome	ftp://ftp.ncbi.nlm.nih.gov/genomes/all/GCF/001/548/415/GCF_001548415.1_ASM154841v1	ftp://ftp.ncbi.nlm.nih.gov/genomes/all/GCA/001/548/415/GCA_001548415.1_ASM154841v1
Staphylococcus aureus	FDAARGOS_159	19988	SAMN03996304	PRJNA231221	Terrabacteria group	Firmicutes	GCA_001558795.2	2.83918	32.8345	chromosome:NZ_CP014064.2/CP014064.2; plasmid unnamed:NZ_CP014063.1/CP014063.1	-	2	2957	2789	2016-02-11	2019-01-30	Complete Genome	ftp://ftp.ncbi.nlm.nih.gov/genomes/all/GCF/001/558/795/GCF_001558795.2_ASM155879v2	ftp://ftp.ncbi.nlm.nih.gov/genomes/all/GCA/001/558/795/GCA_001558795.2_ASM155879v2
Staphylococcus aureus	FORC_012	19988	SAMN03387935	PRJNA277068	Terrabacteria group	Firmicutes	GCA_001580495.1	2.81542	32.9	chromosome:NZ_CP010998.1/CP010998.1	-	1	2912	2751	2016-03-07	2018-01-12	Complete Genome	ftp://ftp.ncbi.nlm.nih.gov/genomes/all/GCF/001/580/495/GCF_001580495.1_ASM158049v1	ftp://ftp.ncbi.nlm.nih.gov/genomes/all/GCA/001/580/495/GCA_001580495.1_ASM158049v1
Staphylococcus aureus	UTSW MRSA 55	19988	SAMN04254471	PRJNA273427	Terrabacteria group	Firmicutes	GCA_001580515.1	3.03979	32.6901	chromosome:NZ_CP013231.1/CP013231.1; plasmid UTSW55_1:NZ_CP013227.1/CP013227.1; plasmid UTSW55_2:NZ_CP013228.1/CP013228.1; plasmid UTSW55_3:NZ_CP013229.1/CP013229.1; plasmid UTSW55_4:NZ_CP013230.1/CP013230.1	-	5	3233	2979	2016-03-07	2018-07-13	Complete Genome	ftp://ftp.ncbi.nlm.nih.gov/genomes/all/GCF/001/580/515/GCF_001580515.1_ASM158051v1	ftp://ftp.ncbi.nlm.nih.gov/genomes/all/GCA/001/580/515/GCA_001580515.1_ASM158051v1
Staphylococcus aureus	MCRF184	19988	SAMN02953006	PRJNA39571	Terrabacteria group	Firmicutes	GCA_001594205.1	2.66466	32.9	chromosome:NZ_CP014791.1/CP014791.1	-	1	2717	2558	2016-03-21	2017-03-06	Complete Genome	ftp://ftp.ncbi.nlm.nih.gov/genomes/all/GCF/001/594/205/GCF_001594205.1_ASM159420v1	ftp://ftp.ncbi.nlm.nih.gov/genomes/all/GCA/001/594/205/GCA_001594205.1_ASM159420v1
Staphylococcus aureus	ST20130940	19988	SAMN04166494	PRJNA298753	Terrabacteria group	Firmicutes	GCA_001611325.1	2.70036	32.8655	chromosome:NZ_CP012979.1/CP012979.1; plasmid pST20130940:NZ_CP012980.1/CP012980.1	-	2	2774	2606	2016-04-05	2017-03-06	Complete Genome	ftp://ftp.ncbi.nlm.nih.gov/genomes/all/GCF/001/611/325/GCF_001611325.1_ASM161132v1	ftp://ftp.ncbi.nlm.nih.gov/genomes/all/GCA/001/611/325/GCA_001611325.1_ASM161132v1
Staphylococcus aureus	ST20130941	19988	SAMN04166543	PRJNA298754	Terrabacteria group	Firmicutes	GCA_001611345.1	2.67888	32.9	chromosome:NZ_CP012978.1/CP012978.1	-	1	2746	2579	2016-04-05	2017-03-06	Complete Genome	ftp://ftp.ncbi.nlm.nih.gov/genomes/all/GCF/001/611/345/GCF_001611345.1_ASM161134v1	ftp://ftp.ncbi.nlm.nih.gov/genomes/all/GCA/001/611/345/GCA_001611345.1_ASM161134v1
Staphylococcus aureus	ST20130942	19988	SAMN04166544	PRJNA298756	Terrabacteria group	Firmicutes	GCA_001611365.1	2.76713	32.7725	chromosome:NZ_CP012976.1/CP012976.1; plasmid pST20130942:NZ_CP012977.1/CP012977.1	-	2	2869	2704	2016-04-05	2017-03-06	Complete Genome	ftp://ftp.ncbi.nlm.nih.gov/genomes/all/GCF/001/611/365/GCF_001611365.1_ASM161136v1	ftp://ftp.ncbi.nlm.nih.gov/genomes/all/GCA/001/611/365/GCA_001611365.1_ASM161136v1
Staphylococcus aureus	ST20130943	19988	SAMN04166545	PRJNA298761	Terrabacteria group	Firmicutes	GCA_001611385.1	2.7672	32.7725	chromosome:NZ_CP012974.1/CP012974.1; plasmid pST20130943:NZ_CP012975.1/CP012975.1	-	2	2869	2703	2016-04-05	2017-03-06	Complete Genome	ftp://ftp.ncbi.nlm.nih.gov/genomes/all/GCF/001/611/385/GCF_001611385.1_ASM161138v1	ftp://ftp.ncbi.nlm.nih.gov/genomes/all/GCA/001/611/385/GCA_001611385.1_ASM161138v1
Staphylococcus aureus	ST20130938	19988	SAMN04166246	PRJNA298722	Terrabacteria group	Firmicutes	GCA_001611405.1	2.74688	32.8662	chromosome:NZ_CP012972.1/CP012972.1; plasmid pST20130938:NZ_CP012973.1/CP012973.1	-	2	2847	2682	2016-04-05	2017-03-06	Complete Genome	ftp://ftp.ncbi.nlm.nih.gov/genomes/all/GCF/001/611/405/GCF_001611405.1_ASM161140v1	ftp://ftp.ncbi.nlm.nih.gov/genomes/all/GCA/001/611/405/GCA_001611405.1_ASM161140v1
Staphylococcus aureus	ST20130939	19988	SAMN04166389	PRJNA298748	Terrabacteria group	Firmicutes	GCA_001611425.1	2.74683	32.8662	chromosome:NZ_CP012970.1/CP012970.1; plasmid pST20130939:NZ_CP012971.1/CP012971.1	-	2	2844	2677	2016-04-05	2017-03-06	Complete Genome	ftp://ftp.ncbi.nlm.nih.gov/genomes/all/GCF/001/611/425/GCF_001611425.1_ASM161142v1	ftp://ftp.ncbi.nlm.nih.gov/genomes/all/GCA/001/611/425/GCA_001611425.1_ASM161142v1
Staphylococcus aureus	RIVM6519	19988	SAMN04590098	PRJNA317948	Terrabacteria group	Firmicutes	GCA_001618305.1	2.79346	32.8988	chromosome:NZ_CP015173.1/CP015173.1; plasmid pRIVM6519-1:NZ_CP015174.1/CP015174.1; plasmid pRIVM6519-2:NZ_CP015175.1/CP015175.1	-	3	2888	2752	2016-04-11	2017-03-06	Complete Genome	ftp://ftp.ncbi.nlm.nih.gov/genomes/all/GCF/001/618/305/GCF_001618305.1_ASM161830v1	ftp://ftp.ncbi.nlm.nih.gov/genomes/all/GCA/001/618/305/GCA_001618305.1_ASM161830v1
Staphylococcus aureus	ZJ5499	19988	SAMN03742530	PRJNA285271	Terrabacteria group	Firmicutes	GCA_001640885.1	2.84809	32.8	chromosome:NZ_CP011685.1/CP011685.1	-	1	2970	2802	2016-05-09	2017-03-06	Complete Genome	ftp://ftp.ncbi.nlm.nih.gov/genomes/all/GCF/001/640/885/GCF_001640885.1_ASM164088v1	ftp://ftp.ncbi.nlm.nih.gov/genomes/all/GCA/001/640/885/GCA_001640885.1_ASM164088v1
Staphylococcus aureus	NCCP14558	19988	SAMN04219574	PRJNA300829	Terrabacteria group	Firmicutes	GCA_001640905.1	2.97988	32.9643	chromosome:NZ_CP013953.1/CP013953.1; plasmid pNCCP14558:NZ_CP013954.1/CP013954.1	-	2	3133	2913	2016-05-09	2017-03-06	Complete Genome	ftp://ftp.ncbi.nlm.nih.gov/genomes/all/GCF/001/640/905/GCF_001640905.1_ASM164090v1	ftp://ftp.ncbi.nlm.nih.gov/genomes/all/GCA/001/640/905/GCA_001640905.1_ASM164090v1
Staphylococcus aureus	NCCP14562	19988	SAMN03955396	PRJNA300829	Terrabacteria group	Firmicutes	GCA_001640925.1	2.9356	32.8647	chromosome:NZ_CP013955.1/CP013955.1; plasmid pNCCP14562:NZ_CP013956.1/CP013956.1	-	2	3057	2868	2016-05-09	2017-03-06	Complete Genome	ftp://ftp.ncbi.nlm.nih.gov/genomes/all/GCF/001/640/925/GCF_001640925.1_ASM164092v1	ftp://ftp.ncbi.nlm.nih.gov/genomes/all/GCA/001/640/925/GCA_001640925.1_ASM164092v1
Staphylococcus aureus	V521	19988	SAMN04219577	PRJNA300829	Terrabacteria group	Firmicutes	GCA_001641025.1	3.11428	32.8028	chromosome:NZ_CP013957.1/CP013957.1; plasmid pV521:NZ_CP013958.1/CP013958.1	-	2	3312	3091	2016-05-09	2017-03-06	Complete Genome	ftp://ftp.ncbi.nlm.nih.gov/genomes/all/GCF/001/641/025/GCF_001641025.1_ASM164102v1	ftp://ftp.ncbi.nlm.nih.gov/genomes/all/GCA/001/641/025/GCA_001641025.1_ASM164102v1
Staphylococcus aureus	08-02119	19988	SAMN04939716	PRJNA321000	Terrabacteria group	Firmicutes	GCA_001656045.1	2.79689	32.9	chromosome:NZ_CP015645.1/CP015645.1	-	1	2913	2747	2016-06-03	2017-03-06	Complete Genome	ftp://ftp.ncbi.nlm.nih.gov/genomes/all/GCF/001/656/045/GCF_001656045.1_ASM165604v1	ftp://ftp.ncbi.nlm.nih.gov/genomes/all/GCA/001/656/045/GCA_001656045.1_ASM165604v1
Staphylococcus aureus	08-02300	19988	SAMN04939717	PRJNA321000	Terrabacteria group	Firmicutes	GCA_001656075.1	2.74281	32.9	chromosome:NZ_CP015646.1/CP015646.1	-	1	2827	2667	2016-06-03	2017-03-06	Complete Genome	ftp://ftp.ncbi.nlm.nih.gov/genomes/all/GCF/001/656/075/GCF_001656075.1_ASM165607v1	ftp://ftp.ncbi.nlm.nih.gov/genomes/all/GCA/001/656/075/GCA_001656075.1_ASM165607v1
Staphylococcus aureus	FORC_027	19988	SAMN04046233	PRJNA295337	Terrabacteria group	Firmicutes	GCA_001725965.1	2.90338	32.9	chromosome:NZ_CP012692.1/CP012692.1	-	1	3036	2872	2016-09-14	2017-03-06	Complete Genome	ftp://ftp.ncbi.nlm.nih.gov/genomes/all/GCF/001/725/965/GCF_001725965.1_ASM172596v1	ftp://ftp.ncbi.nlm.nih.gov/genomes/all/GCA/001/725/965/GCA_001725965.1_ASM172596v1
Staphylococcus aureus	FORC_026	19988	SAMN04243988	PRJNA301211	Terrabacteria group	Firmicutes	GCA_001879545.1	2.71926	32.8	chromosome:NZ_CP013132.1/CP013132.1	-	1	2786	2623	2016-11-16	2017-03-06	Complete Genome	ftp://ftp.ncbi.nlm.nih.gov/genomes/all/GCF/001/879/545/GCF_001879545.1_ASM187954v1	ftp://ftp.ncbi.nlm.nih.gov/genomes/all/GCA/001/879/545/GCA_001879545.1_ASM187954v1
Staphylococcus aureus	SA40TW	19988	SAMN04263915	PRJNA302097	Terrabacteria group	Firmicutes	GCA_001880265.1	2.77185	32.9	chromosome:NZ_CP013182.1/CP013182.1	-	1	2856	2618	2016-11-17	2017-03-06	Complete Genome	ftp://ftp.ncbi.nlm.nih.gov/genomes/all/GCF/001/880/265/GCF_001880265.1_ASM188026v1	ftp://ftp.ncbi.nlm.nih.gov/genomes/all/GCA/001/880/265/GCA_001880265.1_ASM188026v1
Staphylococcus aureus	SJTUF_J27	19988	SAMN06200256	PRJNA353940	Terrabacteria group	Firmicutes	GCA_001956755.1	2.80476	32.9	chromosome:NZ_CP019117.1/CP019117.1	-	1	2898	2714	2017-01-18	2017-03-06	Complete Genome	ftp://ftp.ncbi.nlm.nih.gov/genomes/all/GCF/001/956/755/GCF_001956755.1_ASM195675v1	ftp://ftp.ncbi.nlm.nih.gov/genomes/all/GCA/001/956/755/GCA_001956755.1_ASM195675v1
Staphylococcus aureus	SR434	19988	SAMN06277866	PRJNA369164	Terrabacteria group	Firmicutes	GCA_001986135.1	2.83971	32.8599	chromosome:NZ_CP019563.1/CP019563.1; plasmid pSR01:NZ_CP019564.1/CP019564.1; plasmid pSR02:NZ_CP019565.1/CP019565.1; plasmid pSR03:NZ_CP019566.1/CP019566.1; plasmid pSR04:NZ_CP019567.1/CP019567.1	-	5	2971	2808	2017-02-06	2017-03-06	Complete Genome	ftp://ftp.ncbi.nlm.nih.gov/genomes/all/GCF/001/986/135/GCF_001986135.1_ASM198613v1	ftp://ftp.ncbi.nlm.nih.gov/genomes/all/GCA/001/986/135/GCA_001986135.1_ASM198613v1
Staphylococcus aureus	USA300-SUR9	19988	SAMN04497603	PRJNA312385	Terrabacteria group	Firmicutes	GCA_002000565.1	2.95398	32.7737	chromosome:NZ_CP014392.1/CP014392.1; plasmid pUSA01-1-SUR9:NZ_CP014393.1/CP014393.1; plasmid pUSA04-2-SUR9:NZ_CP014394.1/CP014394.1; plasmid pUSA05-1-SUR9:NZ_CP014395.1/CP014395.1; plasmid pUSA06-1-SUR9:NZ_CP014396.1/CP014396.1	-	5	3132	2964	2017-02-16	2017-03-06	Complete Genome	ftp://ftp.ncbi.nlm.nih.gov/genomes/all/GCF/002/000/565/GCF_002000565.1_ASM200056v1	ftp://ftp.ncbi.nlm.nih.gov/genomes/all/GCA/002/000/565/GCA_002000565.1_ASM200056v1
Staphylococcus aureus	USA300-SUR10	19988	SAMN04497604	PRJNA312385	Terrabacteria group	Firmicutes	GCA_002000585.1	2.95398	32.7737	chromosome:NZ_CP014397.1/CP014397.1; plasmid pUSA01-1-SUR10:NZ_CP014398.1/CP014398.1; plasmid pUSA04-2-SUR10:NZ_CP014399.1/CP014399.1; plasmid pUSA05-1-SUR10:NZ_CP014400.1/CP014400.1; plasmid pUSA06-1-SUR10:NZ_CP014401.1/CP014401.1	-	5	3132	2964	2017-02-16	2017-03-06	Complete Genome	ftp://ftp.ncbi.nlm.nih.gov/genomes/all/GCF/002/000/585/GCF_002000585.1_ASM200058v1	ftp://ftp.ncbi.nlm.nih.gov/genomes/all/GCA/002/000/585/GCA_002000585.1_ASM200058v1
Staphylococcus aureus	USA300-SUR11	19988	SAMN04497605	PRJNA312385	Terrabacteria group	Firmicutes	GCA_002000605.1	2.95398	32.7737	chromosome:NZ_CP014402.1/CP014402.1; plasmid pUSA01-1-SUR11:NZ_CP014403.1/CP014403.1; plasmid pUSA04-2-SUR11:NZ_CP014404.1/CP014404.1; plasmid pUSA05-1-SUR11:NZ_CP014405.1/CP014405.1; plasmid pUSA06-1-SUR11:NZ_CP014406.1/CP014406.1	-	5	3132	2964	2017-02-16	2017-03-06	Complete Genome	ftp://ftp.ncbi.nlm.nih.gov/genomes/all/GCF/002/000/605/GCF_002000605.1_ASM200060v1	ftp://ftp.ncbi.nlm.nih.gov/genomes/all/GCA/002/000/605/GCA_002000605.1_ASM200060v1
Staphylococcus aureus	USA300-SUR12	19988	SAMN04497606	PRJNA312385	Terrabacteria group	Firmicutes	GCA_002000625.1	2.90342	32.7785	chromosome:NZ_CP014407.1/CP014407.1; plasmid pUSA04-1-SUR12:NZ_CP014408.1/CP014408.1	-	2	3061	2895	2017-02-16	2017-03-06	Complete Genome	ftp://ftp.ncbi.nlm.nih.gov/genomes/all/GCF/002/000/625/GCF_002000625.1_ASM200062v1	ftp://ftp.ncbi.nlm.nih.gov/genomes/all/GCA/002/000/625/GCA_002000625.1_ASM200062v1
Staphylococcus aureus	USA300-SUR13	19988	SAMN04497607	PRJNA312385	Terrabacteria group	Firmicutes	GCA_002000645.1	2.94991	32.7746	chromosome:NZ_CP014409.1/CP014409.1; plasmid pUSA01-1-SUR13:NZ_CP014410.1/CP014410.1; plasmid pUSA04-1-SUR13:NZ_CP014411.1/CP014411.1	-	3	3128	2967	2017-02-16	2017-03-06	Complete Genome	ftp://ftp.ncbi.nlm.nih.gov/genomes/all/GCF/002/000/645/GCF_002000645.1_ASM200064v1	ftp://ftp.ncbi.nlm.nih.gov/genomes/all/GCA/002/000/645/GCA_002000645.1_ASM200064v1
Staphylococcus aureus	USA300-SUR14	19988	SAMN04497608	PRJNA312385	Terrabacteria group	Firmicutes	GCA_002000665.1	2.95002	32.7746	chromosome:NZ_CP014412.1/CP014412.1; plasmid pUSA01-1-SUR14:NZ_CP014413.1/CP014413.1; plasmid pUSA04-1-SUR14:NZ_CP014414.1/CP014414.1	-	3	3131	2970	2017-02-16	2017-03-06	Complete Genome	ftp://ftp.ncbi.nlm.nih.gov/genomes/all/GCF/002/000/665/GCF_002000665.1_ASM200066v1	ftp://ftp.ncbi.nlm.nih.gov/genomes/all/GCA/002/000/665/GCA_002000665.1_ASM200066v1
Staphylococcus aureus	USA300-SUR15	19988	SAMN04497609	PRJNA312385	Terrabacteria group	Firmicutes	GCA_002000685.1	2.98509	32.7166	chromosome:NZ_CP014415.1/CP014415.1; plasmid pUSA04-1-SUR15:NZ_CP014416.1/CP014416.1; plasmid pUSA05-1-SUR15:NZ_CP014417.1/CP014417.1; plasmid pUSA07-1-SUR15:NZ_CP014418.1/CP014418.1; plasmid pUSA08-1-SUR15:NZ_CP014419.1/CP014419.1	-	5	3172	3007	2017-02-16	2017-03-06	Complete Genome	ftp://ftp.ncbi.nlm.nih.gov/genomes/all/GCF/002/000/685/GCF_002000685.1_ASM200068v1	ftp://ftp.ncbi.nlm.nih.gov/genomes/all/GCA/002/000/685/GCA_002000685.1_ASM200068v1
Staphylococcus aureus	USA300-SUR16	19988	SAMN04497610	PRJNA312385	Terrabacteria group	Firmicutes	GCA_002000705.1	2.95002	32.7746	chromosome:NZ_CP014420.1/CP014420.1; plasmid pUSA01-1-SUR16:NZ_CP014421.1/CP014421.1; plasmid pUSA04-1-SUR16:NZ_CP014422.1/CP014422.1	-	3	3131	2970	2017-02-16	2017-03-06	Complete Genome	ftp://ftp.ncbi.nlm.nih.gov/genomes/all/GCF/002/000/705/GCF_002000705.1_ASM200070v1	ftp://ftp.ncbi.nlm.nih.gov/genomes/all/GCA/002/000/705/GCA_002000705.1_ASM200070v1
Staphylococcus aureus	USA300-SUR17	19988	SAMN04497611	PRJNA312385	Terrabacteria group	Firmicutes	GCA_002000725.1	2.95002	32.7746	chromosome:NZ_CP014423.1/CP014423.1; plasmid pUSA01-1-SUR17:NZ_CP014424.1/CP014424.1; plasmid pUSA04-1-SUR17:NZ_CP014425.1/CP014425.1	-	3	3132	2970	2017-02-16	2017-03-06	Complete Genome	ftp://ftp.ncbi.nlm.nih.gov/genomes/all/GCF/002/000/725/GCF_002000725.1_ASM200072v1	ftp://ftp.ncbi.nlm.nih.gov/genomes/all/GCA/002/000/725/GCA_002000725.1_ASM200072v1
Staphylococcus aureus	USA300-SUR18	19988	SAMN04497612	PRJNA312385	Terrabacteria group	Firmicutes	GCA_002000745.1	2.95002	32.7746	chromosome:NZ_CP014426.1/CP014426.1; plasmid pUSA01-1-SUR18:NZ_CP014427.1/CP014427.1; plasmid pUSA04-1-SUR18:NZ_CP014428.1/CP014428.1	-	3	3131	2970	2017-02-16	2017-03-09	Complete Genome	ftp://ftp.ncbi.nlm.nih.gov/genomes/all/GCF/002/000/745/GCF_002000745.1_ASM200074v1	ftp://ftp.ncbi.nlm.nih.gov/genomes/all/GCA/002/000/745/GCA_002000745.1_ASM200074v1
Staphylococcus aureus	USA300-SUR19	19988	SAMN04497613	PRJNA312385	Terrabacteria group	Firmicutes	GCA_002000765.1	2.95002	32.7746	chromosome:NZ_CP014429.1/CP014429.1; plasmid pUSA01-1-SUR19:NZ_CP014430.1/CP014430.1; plasmid pUSA04-1-SUR19:NZ_CP014431.1/CP014431.1	-	3	3131	2970	2017-02-16	2017-03-06	Complete Genome	ftp://ftp.ncbi.nlm.nih.gov/genomes/all/GCF/002/000/765/GCF_002000765.1_ASM200076v1	ftp://ftp.ncbi.nlm.nih.gov/genomes/all/GCA/002/000/765/GCA_002000765.1_ASM200076v1
Staphylococcus aureus	USA300-SUR20	19988	SAMN04497614	PRJNA312385	Terrabacteria group	Firmicutes	GCA_002000785.1	2.94564	32.7745	chromosome:NZ_CP014432.1/CP014432.1; plasmid pUSA01-1-SUR20:NZ_CP014433.1/CP014433.1; plasmid pUSA04-1-SUR20:NZ_CP014434.1/CP014434.1	-	3	3124	2958	2017-02-16	2017-03-09	Complete Genome	ftp://ftp.ncbi.nlm.nih.gov/genomes/all/GCF/002/000/785/GCF_002000785.1_ASM200078v1	ftp://ftp.ncbi.nlm.nih.gov/genomes/all/GCA/002/000/785/GCA_002000785.1_ASM200078v1
Staphylococcus aureus	USA300-SUR21	19988	SAMN04497615	PRJNA312385	Terrabacteria group	Firmicutes	GCA_002000805.1	2.94991	32.7746	chromosome:NZ_CP014435.1/CP014435.1; plasmid pUSA01-1-SUR21:NZ_CP014436.1/CP014436.1; plasmid pUSA04-1-SUR21:NZ_CP014437.1/CP014437.1	-	3	3127	2966	2017-02-16	2017-03-06	Complete Genome	ftp://ftp.ncbi.nlm.nih.gov/genomes/all/GCF/002/000/805/GCF_002000805.1_ASM200080v1	ftp://ftp.ncbi.nlm.nih.gov/genomes/all/GCA/002/000/805/GCA_002000805.1_ASM200080v1
Staphylococcus aureus	USA300-SUR22	19988	SAMN04497616	PRJNA312385	Terrabacteria group	Firmicutes	GCA_002000825.1	2.94564	32.7745	chromosome:NZ_CP014438.1/CP014438.1; plasmid pUSA01-1-SUR22:NZ_CP014439.1/CP014439.1; plasmid pUSA04-1-SUR22:NZ_CP014440.1/CP014440.1	-	3	3124	2959	2017-02-16	2017-03-06	Complete Genome	ftp://ftp.ncbi.nlm.nih.gov/genomes/all/GCF/002/000/825/GCF_002000825.1_ASM200082v1	ftp://ftp.ncbi.nlm.nih.gov/genomes/all/GCA/002/000/825/GCA_002000825.1_ASM200082v1
Staphylococcus aureus	USA300-SUR23	19988	SAMN04497617	PRJNA312385	Terrabacteria group	Firmicutes	GCA_002000845.1	2.94564	32.7745	chromosome:NZ_CP014441.1/CP014441.1; plasmid pUSA01-1-SUR23:NZ_CP014442.1/CP014442.1; plasmid pUSA04-1-SUR23:NZ_CP014443.1/CP014443.1	-	3	3124	2959	2017-02-16	2017-03-06	Complete Genome	ftp://ftp.ncbi.nlm.nih.gov/genomes/all/GCF/002/000/845/GCF_002000845.1_ASM200084v1	ftp://ftp.ncbi.nlm.nih.gov/genomes/all/GCA/002/000/845/GCA_002000845.1_ASM200084v1
Staphylococcus aureus	USA300-SUR24	19988	SAMN04497618	PRJNA312385	Terrabacteria group	Firmicutes	GCA_002000865.1	2.98509	32.7166	chromosome:NZ_CP014444.1/CP014444.1; plasmid pUSA04-1-SUR24:NZ_CP014445.1/CP014445.1; plasmid pUSA05-1-SUR24:NZ_CP014446.1/CP014446.1; plasmid pUSA07-1-SUR24:NZ_CP014447.1/CP014447.1; plasmid pUSA08-1-SUR24:NZ_CP014448.1/CP014448.1	-	5	3172	3007	2017-02-16	2017-03-06	Complete Genome	ftp://ftp.ncbi.nlm.nih.gov/genomes/all/GCF/002/000/865/GCF_002000865.1_ASM200086v1	ftp://ftp.ncbi.nlm.nih.gov/genomes/all/GCA/002/000/865/GCA_002000865.1_ASM200086v1
Staphylococcus aureus	08S00974	19988	SAMN06480668	PRJNA378150	Terrabacteria group	Firmicutes	GCA_002025125.1	2.8027	32.9	chromosome:NZ_CP020019.1/CP020019.1	-	1	2879	2707	2017-03-13	2017-03-15	Complete Genome	ftp://ftp.ncbi.nlm.nih.gov/genomes/all/GCF/002/025/125/GCF_002025125.1_ASM202512v1	ftp://ftp.ncbi.nlm.nih.gov/genomes/all/GCA/002/025/125/GCA_002025125.1_ASM202512v1
Staphylococcus aureus	JE2	19988	SAMN09847868	PRJNA480016	Terrabacteria group	Firmicutes	GCA_003719935.1	2.86352	32.8	-	RIYS01	66	3020	2869	2018-11-11	2018-11-13	Contig	ftp://ftp.ncbi.nlm.nih.gov/genomes/all/GCF/003/719/935/GCF_003719935.1_ASM371993v1	ftp://ftp.ncbi.nlm.nih.gov/genomes/all/GCA/003/719/935/GCA_003719935.1_ASM371993v1
Staphylococcus aureus	C2406	19988	SAMN05860146	PRJNA345240	Terrabacteria group	Firmicutes	GCA_002088995.1	2.87885	32.8	chromosome:NZ_CP019590.1/CP019590.1	-	1	3026	2870	2017-04-13	2017-04-17	Complete Genome	ftp://ftp.ncbi.nlm.nih.gov/genomes/all/GCF/002/088/995/GCF_002088995.1_ASM208899v1	ftp://ftp.ncbi.nlm.nih.gov/genomes/all/GCA/002/088/995/GCA_002088995.1_ASM208899v1
Staphylococcus aureus	293G	19988	SAMN06251153	PRJNA362943	Terrabacteria group	Firmicutes	GCA_002089035.2	2.72237	32.9	chromosome:NZ_CP019591.2/CP019591.2	-	1	2775	2602	2017-04-13	2018-07-15	Complete Genome	ftp://ftp.ncbi.nlm.nih.gov/genomes/all/GCF/002/089/035/GCF_002089035.2_ASM208903v2	ftp://ftp.ncbi.nlm.nih.gov/genomes/all/GCA/002/089/035/GCA_002089035.2_ASM208903v2
Staphylococcus aureus	GD5	19988	SAMN06274061	PRJNA368923	Terrabacteria group	Firmicutes	GCA_002089055.1	2.78475	32.9	chromosome:NZ_CP019592.1/CP019592.1	-	1	2854	2666	2017-04-13	2017-04-17	Complete Genome	ftp://ftp.ncbi.nlm.nih.gov/genomes/all/GCF/002/089/055/GCF_002089055.1_ASM208905v1	ftp://ftp.ncbi.nlm.nih.gov/genomes/all/GCA/002/089/055/GCA_002089055.1_ASM208905v1
Staphylococcus aureus	GD705	19988	SAMN06274062	PRJNA368953	Terrabacteria group	Firmicutes	GCA_002089075.2	2.7901	32.9	chromosome:NZ_CP019593.2/CP019593.2	-	1	2870	2694	2017-04-13	2018-07-15	Complete Genome	ftp://ftp.ncbi.nlm.nih.gov/genomes/all/GCF/002/089/075/GCF_002089075.2_ASM208907v2	ftp://ftp.ncbi.nlm.nih.gov/genomes/all/GCA/002/089/075/GCA_002089075.2_ASM208907v2
Staphylococcus aureus	GD1677	19988	SAMN06274241	PRJNA368959	Terrabacteria group	Firmicutes	GCA_002089095.2	2.7902	32.9	chromosome:NZ_CP019595.2/CP019595.2	-	1	2846	2671	2017-04-13	2018-07-15	Complete Genome	ftp://ftp.ncbi.nlm.nih.gov/genomes/all/GCF/002/089/095/GCF_002089095.2_ASM208909v2	ftp://ftp.ncbi.nlm.nih.gov/genomes/all/GCA/002/089/095/GCA_002089095.2_ASM208909v2
Staphylococcus aureus	GD1539	19988	SAMN06274093	PRJNA368957	Terrabacteria group	Firmicutes	GCA_002089115.2	2.79323	33	chromosome:NZ_CP019594.2/CP019594.2	-	1	2887	2716	2017-04-13	2018-07-15	Complete Genome	ftp://ftp.ncbi.nlm.nih.gov/genomes/all/GCF/002/089/115/GCF_002089115.2_ASM208911v2	ftp://ftp.ncbi.nlm.nih.gov/genomes/all/GCA/002/089/115/GCA_002089115.2_ASM208911v2
Staphylococcus aureus	M92	19988	SAMN04903357	PRJNA319679	Terrabacteria group	Firmicutes	GCA_002097595.2	3.03884	32.8	chromosome:NZ_CP015447.2/CP015447.2	-	1	3214	3037	2017-04-18	2018-06-07	Complete Genome	ftp://ftp.ncbi.nlm.nih.gov/genomes/all/GCF/002/097/595/GCF_002097595.2_ASM209759v2	ftp://ftp.ncbi.nlm.nih.gov/genomes/all/GCA/002/097/595/GCA_002097595.2_ASM209759v2
Staphylococcus aureus	FORC_039	19988	SAMN04995068	PRJNA321478	Terrabacteria group	Firmicutes	GCA_002140115.1	2.83344	32.8688	chromosome:NZ_CP015817.1/CP015817.1; plasmid unnamed:NZ_CP015818.1/CP015818.1	-	2	2941	2762	2017-05-16	2017-05-24	Complete Genome	ftp://ftp.ncbi.nlm.nih.gov/genomes/all/GCF/002/140/115/GCF_002140115.1_ASM214011v1	ftp://ftp.ncbi.nlm.nih.gov/genomes/all/GCA/002/140/115/GCA_002140115.1_ASM214011v1
Staphylococcus aureus	FORC_045	19988	SAMN05520967	PRJNA338099	Terrabacteria group	Firmicutes	GCA_002209325.1	2.80717	32.8	chromosome:NZ_CP017115.1/CP017115.1	-	1	2916	2740	2017-06-27	2017-06-29	Complete Genome	ftp://ftp.ncbi.nlm.nih.gov/genomes/all/GCF/002/209/325/GCF_002209325.1_ASM220932v1	ftp://ftp.ncbi.nlm.nih.gov/genomes/all/GCA/002/209/325/GCA_002209325.1_ASM220932v1
Staphylococcus aureus	FORC_040	19988	SAMN05292960	PRJNA326817	Terrabacteria group	Firmicutes	GCA_002214665.1	2.76496	32.7943	chromosome:NZ_CP016398.1/CP016398.1; plasmid unnamed1:NZ_CP016399.1/CP016399.1	-	2	2839	2678	2017-07-05	2017-07-07	Complete Genome	ftp://ftp.ncbi.nlm.nih.gov/genomes/all/GCF/002/214/665/GCF_002214665.1_ASM221466v1	ftp://ftp.ncbi.nlm.nih.gov/genomes/all/GCA/002/214/665/GCA_002214665.1_ASM221466v1
Staphylococcus aureus	OC8	19988	SAMD00043228	PRJDB4364	Terrabacteria group	Firmicutes	GCA_002355355.1	2.89711	32.9	chromosome:NZ_AP017377.1/AP017377.1	-	1	3035	2886	2016-10-18	2017-09-27	Complete Genome	ftp://ftp.ncbi.nlm.nih.gov/genomes/all/GCF/002/355/355/GCF_002355355.1_ASM235535v1	ftp://ftp.ncbi.nlm.nih.gov/genomes/all/GCA/002/355/355/GCA_002355355.1_ASM235535v1
Staphylococcus aureus	JH4899	19988	SAMD00034144	PRJDB4003	Terrabacteria group	Firmicutes	GCA_002356675.1	2.8415	32.753	chromosome:NZ_AP014921.1/AP014921.1; plasmid pJSA01:NZ_AP014922.1/AP014922.1	-	2	2960	2795	2017-03-31	2017-09-27	Complete Genome	ftp://ftp.ncbi.nlm.nih.gov/genomes/all/GCF/002/356/675/GCF_002356675.1_ASM235667v1	ftp://ftp.ncbi.nlm.nih.gov/genomes/all/GCA/002/356/675/GCA_002356675.1_ASM235667v1
Staphylococcus aureus	FDAARGOS_412	19988	SAMN07312456	PRJNA231221	Terrabacteria group	Firmicutes	GCA_002386245.1	2.76959	32.8	chromosome:NZ_CP023500.1/CP023500.1	-	1	2870	2731	2017-09-28	2019-02-05	Complete Genome	ftp://ftp.ncbi.nlm.nih.gov/genomes/all/GCF/002/386/245/GCF_002386245.1_ASM238624v1	ftp://ftp.ncbi.nlm.nih.gov/genomes/all/GCA/002/386/245/GCA_002386245.1_ASM238624v1
Staphylococcus aureus	HZW450	19988	SAMN06703161	PRJNA382289	Terrabacteria group	Firmicutes	GCA_002442975.1	2.83196	32.9	chromosome:NZ_CP020741.1/CP020741.1	-	1	2899	2709	2017-10-04	2017-10-07	Complete Genome	ftp://ftp.ncbi.nlm.nih.gov/genomes/all/GCF/002/442/975/GCF_002442975.1_ASM244297v1	ftp://ftp.ncbi.nlm.nih.gov/genomes/all/GCA/002/442/975/GCA_002442975.1_ASM244297v1
Staphylococcus aureus	CFSAN007835	19988	SAMN03763930	PRJNA243331	Terrabacteria group	Firmicutes	GCA_002633765.1	2.67692	32.9	chromosome:NZ_CP017685.1/CP017685.1	-	1	2716	2550	2017-10-23	2017-10-25	Complete Genome	ftp://ftp.ncbi.nlm.nih.gov/genomes/all/GCF/002/633/765/GCF_002633765.1_ASM263376v1	ftp://ftp.ncbi.nlm.nih.gov/genomes/all/GCA/002/633/765/GCA_002633765.1_ASM263376v1
Staphylococcus aureus	CFSAN007847	19988	SAMN03763942	PRJNA243331	Terrabacteria group	Firmicutes	GCA_002633785.1	2.85706	32.8	chromosome:NZ_CP017684.1/CP017684.1	-	1	2953	2761	2017-10-23	2017-10-25	Complete Genome	ftp://ftp.ncbi.nlm.nih.gov/genomes/all/GCF/002/633/785/GCF_002633785.1_ASM263378v1	ftp://ftp.ncbi.nlm.nih.gov/genomes/all/GCA/002/633/785/GCA_002633785.1_ASM263378v1
Staphylococcus aureus	CFSAN007850	19988	SAMN03763945	PRJNA243331	Terrabacteria group	Firmicutes	GCA_002633805.1	2.82538	32.868	chromosome:NZ_CP017682.1/CP017682.1; plasmid pCFSAN007850:NZ_CP017683.1/CP017683.1	-	2	2927	2751	2017-10-23	2017-10-25	Complete Genome	ftp://ftp.ncbi.nlm.nih.gov/genomes/all/GCF/002/633/805/GCF_002633805.1_ASM263380v1	ftp://ftp.ncbi.nlm.nih.gov/genomes/all/GCA/002/633/805/GCA_002633805.1_ASM263380v1
[truncated: 122 more rows]
