# Supplementary material for: BacAnt: A Combination Annotation Server for Bacterial DNA Sequences to Identify Antibiotic Resistance Genes, Integrons, and Transposable Elements
Source: Front Microbiol. 2021 Jul 23;12:649969. doi: 10.3389/fmicb.2021.649969 (PMC8343408; doi:10.3389/fmicb.2021.649969)
Supplement: Supplementary file 2 [file Table_2.XLSX]

## Sheet: Sheet1
Table S2-1: The four species genomes used in this study
#Organism/Name	Strain	BioSample	BioProject	Group	SubGroup	Assembly	Size (Mb)	GC%	Replicons	WGS	Scaffolds	Genes	Proteins	Release Date	Modify Date	Level	RefSeq FTP	GenBank FTP
Acinetobacter baumannii	AB030	SAMN02940899	PRJNA256157	Proteobacteria	Gammaproteobacteria	GCA_000746645.1	4.33579	39	chromosome:NZ_CP009257.1/CP009257.1	-	1	4272	4043	2014-08-29	2020-02-10	Complete Genome	ftp://ftp.ncbi.nlm.nih.gov/genomes/all/GCF/000/746/645/GCF_000746645.1_ASM74664v1	ftp://ftp.ncbi.nlm.nih.gov/genomes/all/GCA/000/746/645/GCA_000746645.1_ASM74664v1
Acinetobacter baumannii	ATCC 19606	SAMN13045090	PRJNA577968	Proteobacteria	Gammaproteobacteria	GCA_009759685.1	3.99039	39.1892	chromosome:CP046654.1; plasmid pMAC:CP046655.1	-	2	3805	3663	2019-12-17	2019-12-17	Complete Genome	ftp://ftp.ncbi.nlm.nih.gov/genomes/all/GCF/009/759/685/GCF_009759685.1_ASM975968v1	ftp://ftp.ncbi.nlm.nih.gov/genomes/all/GCA/009/759/685/GCA_009759685.1_ASM975968v1
Acinetobacter baumannii	AF-401	SAMN06077191	PRJNA271775	Proteobacteria	Gammaproteobacteria	GCA_001896005.1	4.26763	39.0881	chromosome:NZ_CP018254.1/CP018254.1; plasmid pAF-401:NZ_CP018255.1/CP018255.1	-	2	4130	3954	2016-12-09	2019-11-18	Complete Genome	ftp://ftp.ncbi.nlm.nih.gov/genomes/all/GCF/001/896/005/GCF_001896005.1_ASM189600v1	ftp://ftp.ncbi.nlm.nih.gov/genomes/all/GCA/001/896/005/GCA_001896005.1_ASM189600v1
Acinetobacter baumannii	AR_0101	SAMN04014942	PRJNA292904	Proteobacteria	Gammaproteobacteria	GCA_003010675.1	4.24992	39.0856	chromosome:NZ_CP027611.1/CP027611.1; plasmid unnamed:NZ_CP027610.1/CP027610.1	-	2	4163	3960	2018-03-19	2018-03-23	Complete Genome	ftp://ftp.ncbi.nlm.nih.gov/genomes/all/GCF/003/010/675/GCF_003010675.1_ASM301067v1	ftp://ftp.ncbi.nlm.nih.gov/genomes/all/GCA/003/010/675/GCA_003010675.1_ASM301067v1
Acinetobacter baumannii	MRSN15313	SAMN10411605	PRJNA505170	Proteobacteria	Gammaproteobacteria	GCA_003812485.1	4.25082	39.0718	chromosome:NZ_CP033869.1/CP033869.1; plasmid p597A-14.8:NZ_CP033871.1/CP033871.1; plasmid p597A-6.7:NZ_CP033870.1/CP033870.1; plasmid pAb-MCR4.3:NZ_CP033872.1/CP033872.1	-	4	4195	3970	2018-11-21	2018-11-26	Complete Genome	ftp://ftp.ncbi.nlm.nih.gov/genomes/all/GCF/003/812/485/GCF_003812485.1_ASM381248v1	ftp://ftp.ncbi.nlm.nih.gov/genomes/all/GCA/003/812/485/GCA_003812485.1_ASM381248v1
Acinetobacter baumannii	VB23193	SAMN07977426	PRJNA417137	Proteobacteria	Gammaproteobacteria	GCA_002762545.2	4.23475	39.0573	chromosome:NZ_CP035672.1/CP035672.1; plasmid unnamed1:NZ_CP035673.1/CP035673.1; plasmid unnamed2:NZ_CP035674.1/CP035674.1; plasmid unnamed3:NZ_CP035675.1/CP035675.1	-	4	4175	3745	2019-02-05	2019-04-03	Complete Genome	ftp://ftp.ncbi.nlm.nih.gov/genomes/all/GCF/002/762/545/GCF_002762545.2_ASM276254v2	ftp://ftp.ncbi.nlm.nih.gov/genomes/all/GCA/002/762/545/GCA_002762545.2_ASM276254v2
Acinetobacter baumannii DU202	DU202	SAMN02470137	PRJNA213256	Proteobacteria	Gammaproteobacteria	GCA_000498375.2	4.17896	39.3	chromosome:NZ_CP017152.1/CP017152.1	-	1	4154	3869	2016-09-16	2019-08-28	Complete Genome	ftp://ftp.ncbi.nlm.nih.gov/genomes/all/GCF/000/498/375/GCF_000498375.2_ASM49837v2	ftp://ftp.ncbi.nlm.nih.gov/genomes/all/GCA/000/498/375/GCA_000498375.2_ASM49837v2
Acinetobacter baumannii	XH858	SAMN03890256	PRJNA290306	Proteobacteria	Gammaproteobacteria	GCA_001578145.1	4.17261	38.9	chromosome:NZ_CP014528.1/CP014528.1	-	1	4022	3856	2016-03-01	2019-11-16	Complete Genome	ftp://ftp.ncbi.nlm.nih.gov/genomes/all/GCF/001/578/145/GCF_001578145.1_ASM157814v1	ftp://ftp.ncbi.nlm.nih.gov/genomes/all/GCA/001/578/145/GCA_001578145.1_ASM157814v1
Acinetobacter baumannii	7804	SAMN07289440	PRJNA311558	Proteobacteria	Gammaproteobacteria	GCA_003431385.1	4.34202	38.9535	chromosome:NZ_CP022283.1/CP022283.1; plasmid pAba7804a:NZ_CP022284.1/CP022284.1; plasmid pAba7804b:NZ_CP022285.1/CP022285.1	-	3	4229	3886	2017-07-28	2018-09-02	Complete Genome	ftp://ftp.ncbi.nlm.nih.gov/genomes/all/GCF/003/431/385/GCF_003431385.1_ASM343138v1	ftp://ftp.ncbi.nlm.nih.gov/genomes/all/GCA/003/431/385/GCA_003431385.1_ASM343138v1
Acinetobacter baumannii	AR_0083	SAMN04014924	PRJNA292904	Proteobacteria	Gammaproteobacteria	GCA_002996805.1	4.15817	39.2897	chromosome:NZ_CP027528.1/CP027528.1; plasmid unnamed:NZ_CP027529.1/CP027529.1	-	2	4072	3873	2018-03-14	2018-03-16	Complete Genome	ftp://ftp.ncbi.nlm.nih.gov/genomes/all/GCF/002/996/805/GCF_002996805.1_ASM299680v1	ftp://ftp.ncbi.nlm.nih.gov/genomes/all/GCA/002/996/805/GCA_002996805.1_ASM299680v1
Acinetobacter baumannii	P7774	SAMN11621520	PRJNA542432	Proteobacteria	Gammaproteobacteria	GCA_005518095.1	4.36659	39.0123	chromosome:NZ_CP040259.1/CP040259.1; plasmid unnamed1:NZ_CP040260.1/CP040260.1; plasmid unnamed2:NZ_CP040261.1/CP040261.1; plasmid unnamed3:NZ_CP040262.1/CP040262.1	-	4	4274	3976	2019-05-20	2019-05-23	Complete Genome	ftp://ftp.ncbi.nlm.nih.gov/genomes/all/GCF/005/518/095/GCF_005518095.1_ASM551809v1	ftp://ftp.ncbi.nlm.nih.gov/genomes/all/GCA/005/518/095/GCA_005518095.1_ASM551809v1
Acinetobacter baumannii	11W359501	SAMN12015779	PRJNA548265	Proteobacteria	Gammaproteobacteria	GCA_006385075.1	4.13019	39.1	chromosome:NZ_CP041035.1/CP041035.1	-	1	4079	3888	2019-06-22	2019-06-25	Complete Genome	ftp://ftp.ncbi.nlm.nih.gov/genomes/all/GCF/006/385/075/GCF_006385075.1_ASM638507v1	ftp://ftp.ncbi.nlm.nih.gov/genomes/all/GCA/006/385/075/GCA_006385075.1_ASM638507v1
Acinetobacter baumannii	9201	SAMN07520236	PRJNA311558	Proteobacteria	Gammaproteobacteria	GCA_003522665.1	4.12815	39.0904	chromosome:NZ_CP023020.1/CP023020.1; plasmid pAba9201a:NZ_CP023021.1/CP023021.1	-	2	4144	3929	2018-09-10	2018-09-12	Complete Genome	ftp://ftp.ncbi.nlm.nih.gov/genomes/all/GCF/003/522/665/GCF_003522665.1_ASM352266v1	ftp://ftp.ncbi.nlm.nih.gov/genomes/all/GCA/003/522/665/GCA_003522665.1_ASM352266v1
Acinetobacter baumannii	XH386	SAMN07135565	PRJNA273343	Proteobacteria	Gammaproteobacteria	GCA_003264275.1	4.22104	39.1664	chromosome:NZ_CP021326.1/CP021326.1; plasmid pXH386:NZ_CP021327.1/CP021327.1	-	2	4152	3969	2018-06-25	2018-07-11	Complete Genome	ftp://ftp.ncbi.nlm.nih.gov/genomes/all/GCF/003/264/275/GCF_003264275.1_ASM326427v1	ftp://ftp.ncbi.nlm.nih.gov/genomes/all/GCA/003/264/275/GCA_003264275.1_ASM326427v1
Acinetobacter baumannii	AR_0070	SAMN04014911	PRJNA316321	Proteobacteria	Gammaproteobacteria	GCA_003431865.1	4.3173	39.1488	chromosome:NZ_CP027178.1/CP027178.1; plasmid unnamed1:NZ_CP027179.1/CP027179.1; plasmid unnamed2:NZ_CP027180.1/CP027180.1; plasmid unnamed3:NZ_CP027181.1/CP027181.1; plasmid unnamed4:NZ_CP027182.1/CP027182.1	-	5	4299	4012	2018-02-28	2018-09-02	Complete Genome	ftp://ftp.ncbi.nlm.nih.gov/genomes/all/GCF/003/431/865/GCF_003431865.1_ASM343186v1	ftp://ftp.ncbi.nlm.nih.gov/genomes/all/GCA/003/431/865/GCA_003431865.1_ASM343186v1
Acinetobacter baumannii	6507	SAMN09244200	PRJNA472798	Proteobacteria	Gammaproteobacteria	GCA_009455505.1	4.09213	39	chromosome:NZ_CP045528.1/CP045528.1	-	1	3928	3746	2019-11-01	2019-11-03	Complete Genome	ftp://ftp.ncbi.nlm.nih.gov/genomes/all/GCF/009/455/505/GCF_009455505.1_ASM945550v1	ftp://ftp.ncbi.nlm.nih.gov/genomes/all/GCA/009/455/505/GCA_009455505.1_ASM945550v1
Acinetobacter baumannii	810CP	SAMN07559626	PRJNA311558	Proteobacteria	Gammaproteobacteria	GCA_003345235.1	4.11106	38.9827	chromosome:NZ_CP026338.1/CP026338.1; plasmid pAba810CPa:NZ_CP026340.1/CP026340.1; plasmid pAba810CPb:NZ_CP026339.1/CP026339.1	-	3	4013	3837	2018-07-30	2018-08-01	Complete Genome	ftp://ftp.ncbi.nlm.nih.gov/genomes/all/GCF/003/345/235/GCF_003345235.1_ASM334523v1	ftp://ftp.ncbi.nlm.nih.gov/genomes/all/GCA/003/345/235/GCA_003345235.1_ASM334523v1
Acinetobacter baumannii	XH386	SAMN03290686	PRJNA273343	Proteobacteria	Gammaproteobacteria	GCA_001026965.1	4.1995	39.1641	chromosome:NZ_CP010779.1/CP010779.1; plasmid pAB386:NZ_CP010780.1/CP010780.1	-	2	4134	3946	2015-06-03	2019-08-28	Complete Genome	ftp://ftp.ncbi.nlm.nih.gov/genomes/all/GCF/001/026/965/GCF_001026965.1_ASM102696v1	ftp://ftp.ncbi.nlm.nih.gov/genomes/all/GCA/001/026/965/GCA_001026965.1_ASM102696v1
Acinetobacter baumannii	KBN10P02143	SAMN03941550	PRJNA291316	Proteobacteria	Gammaproteobacteria	GCA_001514375.1	4.1394	39.0657	chromosome:NZ_CP013924.1/CP013924.1; plasmid pKBN10P02143:NZ_CP013925.1/CP013925.1	-	2	4073	3879	2016-01-14	2019-08-28	Complete Genome	ftp://ftp.ncbi.nlm.nih.gov/genomes/all/GCF/001/514/375/GCF_001514375.1_ASM151437v1	ftp://ftp.ncbi.nlm.nih.gov/genomes/all/GCA/001/514/375/GCA_001514375.1_ASM151437v1
Acinetobacter baumannii	VB16141	SAMN11557458	PRJNA540767	Proteobacteria	Gammaproteobacteria	GCA_005280435.1	4.27799	39.1137	chromosome:NZ_CP040050.1/CP040050.1; plasmid unnamed1:NZ_CP040051.1/CP040051.1; plasmid unnamed2:NZ_CP040052.1/CP040052.1	-	3	4186	3923	2019-05-11	2019-05-13	Complete Genome	ftp://ftp.ncbi.nlm.nih.gov/genomes/all/GCF/005/280/435/GCF_005280435.1_ASM528043v1	ftp://ftp.ncbi.nlm.nih.gov/genomes/all/GCA/005/280/435/GCA_005280435.1_ASM528043v1
Acinetobacter baumannii	AR_0052	SAMN04014893	PRJNA316321	Proteobacteria	Gammaproteobacteria	GCA_003547115.1	4.28892	39.1644	chromosome:NZ_CP027183.1/CP027183.1; plasmid unnamed1:NZ_CP027185.1/CP027185.1; plasmid unnamed2:NZ_CP027184.1/CP027184.1; plasmid unnamed3:NZ_CP027187.1/CP027187.1; plasmid unnamed4:NZ_CP027186.1/CP027186.1	-	5	4255	3952	2018-02-28	2018-09-18	Complete Genome	ftp://ftp.ncbi.nlm.nih.gov/genomes/all/GCF/003/547/115/GCF_003547115.1_ASM354711v1	ftp://ftp.ncbi.nlm.nih.gov/genomes/all/GCA/003/547/115/GCA_003547115.1_ASM354711v1
Acinetobacter baumannii	HWBA8	SAMN06650239	PRJNA380857	Proteobacteria	Gammaproteobacteria	GCA_002082785.1	4.27355	39.0596	chromosome:NZ_CP020597.1/CP020597.1; plasmid pHWBA8_1:NZ_CP020596.1/CP020596.1	-	2	4092	3915	2017-04-10	2019-12-15	Complete Genome	ftp://ftp.ncbi.nlm.nih.gov/genomes/all/GCF/002/082/785/GCF_002082785.1_ASM208278v1	ftp://ftp.ncbi.nlm.nih.gov/genomes/all/GCA/002/082/785/GCA_002082785.1_ASM208278v1
Acinetobacter baumannii	YU-R612	SAMN04448797	PRJNA309091	Proteobacteria	Gammaproteobacteria	GCA_001543995.1	4.15525	38.9946	chromosome:NZ_CP014215.1/CP014215.1; plasmid unnamed1:NZ_CP014216.1/CP014216.1; plasmid unnamed2:NZ_CP014217.1/CP014217.1	-	3	4096	3902	2016-02-02	2019-08-28	Complete Genome	ftp://ftp.ncbi.nlm.nih.gov/genomes/all/GCF/001/543/995/GCF_001543995.1_ASM154399v1	ftp://ftp.ncbi.nlm.nih.gov/genomes/all/GCA/001/543/995/GCA_001543995.1_ASM154399v1
Acinetobacter baumannii	D36	SAMN04029125	PRJNA294725	Proteobacteria	Gammaproteobacteria	GCA_001399655.1	4.13116	39.0206	chromosome:NZ_CP012952.1/CP012952.1; plasmid pD36-1:NZ_CP012953.1/CP012953.1; plasmid pD36-3:NZ_CP012955.1/CP012955.1; plasmid pD36-4:NZ_CP012956.1/CP012956.1; plasmid pRAY* (pD36-2):NZ_CP012954.1/CP012954.1	-	5	4044	3843	2015-10-19	2019-09-11	Complete Genome	ftp://ftp.ncbi.nlm.nih.gov/genomes/all/GCF/001/399/655/GCF_001399655.1_ASM139965v1	ftp://ftp.ncbi.nlm.nih.gov/genomes/all/GCA/001/399/655/GCA_001399655.1_ASM139965v1
Acinetobacter baumannii AB0057	AB0057	SAMN02603051	PRJNA21111	Proteobacteria	Gammaproteobacteria	GCA_000021245.2	4.06388	39.1897	chromosome:NC_011586.2/CP001182.2; plasmid pAB0057:NC_011585.2/CP001183.2	-	2	3908	3765	2008-11-17	2017-07-21	Complete Genome	ftp://ftp.ncbi.nlm.nih.gov/genomes/all/GCF/000/021/245/GCF_000021245.2_ASM2124v2	ftp://ftp.ncbi.nlm.nih.gov/genomes/all/GCA/000/021/245/GCA_000021245.2_ASM2124v2
Acinetobacter baumannii	AbPK1	SAMN07945345	PRJNA416212	Proteobacteria	Gammaproteobacteria	GCA_002753915.1	4.14734	38.9862	chromosome:NZ_CP024576.1/CP024576.1; plasmid pAbPK1a:NZ_CP024577.1/CP024577.1; plasmid pAbPK1b:NZ_CP024578.1/CP024578.1	-	3	4009	3831	2017-11-06	2019-12-21	Complete Genome	ftp://ftp.ncbi.nlm.nih.gov/genomes/all/GCF/002/753/915/GCF_002753915.1_ASM275391v1	ftp://ftp.ncbi.nlm.nih.gov/genomes/all/GCA/002/753/915/GCA_002753915.1_ASM275391v1
Acinetobacter baumannii	TG31986	SAMN10261613	PRJNA497581	Proteobacteria	Gammaproteobacteria	GCA_003948085.2	4.10492	39.2027	chromosome:NZ_CP039341.1/CP039341.1; plasmid pTG31986:NZ_CP039342.1/CP039342.1	-	2	3975	3772	2019-04-12	2019-04-25	Complete Genome	ftp://ftp.ncbi.nlm.nih.gov/genomes/all/GCF/003/948/085/GCF_003948085.2_ASM394808v2	ftp://ftp.ncbi.nlm.nih.gov/genomes/all/GCA/003/948/085/GCA_003948085.2_ASM394808v2
Acinetobacter baumannii	NCTC13421	SAMEA3146530	PRJEB6403	Proteobacteria	Gammaproteobacteria	GCA_900478145.1	4.04416	39.2	chromosome 1:NZ_LS483472.1/LS483472.1	-	1	3941	3762	2018-06-17	2019-08-08	Complete Genome	ftp://ftp.ncbi.nlm.nih.gov/genomes/all/GCF/900/478/145/GCF_900478145.1_34555_D01	ftp://ftp.ncbi.nlm.nih.gov/genomes/all/GCA/900/478/145/GCA_900478145.1_34555_D01
Acinetobacter baumannii	TG31302	SAMN10261535	PRJNA497581	Proteobacteria	Gammaproteobacteria	GCA_003949115.2	4.09936	39.2027	chromosome:NZ_CP039343.1/CP039343.1; plasmid pTG31302:NZ_CP039344.1/CP039344.1	-	2	3966	3766	2019-04-12	2019-04-25	Complete Genome	ftp://ftp.ncbi.nlm.nih.gov/genomes/all/GCF/003/949/115/GCF_003949115.2_ASM394911v2	ftp://ftp.ncbi.nlm.nih.gov/genomes/all/GCA/003/949/115/GCA_003949115.2_ASM394911v2
Acinetobacter baumannii	BAL062	SAMEA2439285	PRJEB14024	Proteobacteria	Gammaproteobacteria	GCA_900088705.1	4.05077	39.0925	chromosome 1:NZ_LT594095.1/LT594095.1; plasmid 2:NZ_LT594096.1/LT594096.1	-	2	3925	3780	2016-06-11	2019-12-16	Complete Genome	ftp://ftp.ncbi.nlm.nih.gov/genomes/all/GCF/900/088/705/GCF_900088705.1_26872B01	ftp://ftp.ncbi.nlm.nih.gov/genomes/all/GCA/900/088/705/GCA_900088705.1_26872B01
Acinetobacter baumannii	AR_0088	SAMN04014929	PRJNA292904	Proteobacteria	Gammaproteobacteria	GCA_003006035.1	4.2283	39.0506	chromosome:NZ_CP027530.1/CP027530.1; plasmid unnamed1:NZ_CP027531.1/CP027531.1; plasmid unnamed2:NZ_CP027532.1/CP027532.1	-	3	4105	3898	2018-03-16	2018-03-20	Complete Genome	ftp://ftp.ncbi.nlm.nih.gov/genomes/all/GCF/003/006/035/GCF_003006035.1_ASM300603v1	ftp://ftp.ncbi.nlm.nih.gov/genomes/all/GCA/003/006/035/GCA_003006035.1_ASM300603v1
Acinetobacter baumannii	A85	SAMN07125723	PRJNA269083	Proteobacteria	Gammaproteobacteria	GCA_002210065.1	4.14461	39.1765	chromosome:NZ_CP021782.1/CP021782.1; plasmid pA85-1:NZ_CP021783.1/CP021783.1; plasmid pA85-1a:NZ_CP021784.1/CP021784.1; plasmid pA85-1b:NZ_CP021785.1/CP021785.1; plasmid pA85-2:NZ_CP021786.1/CP021786.1; plasmid pA85-3:NZ_CP021787.1/CP021787.1	-	6	4000	3863	2017-06-28	2019-12-20	Complete Genome	ftp://ftp.ncbi.nlm.nih.gov/genomes/all/GCF/002/210/065/GCF_002210065.1_ASM221006v1	ftp://ftp.ncbi.nlm.nih.gov/genomes/all/GCA/002/210/065/GCA_002210065.1_ASM221006v1
Acinetobacter baumannii	VB35575	SAMN11571817	PRJNA541079	Proteobacteria	Gammaproteobacteria	GCA_005280715.1	4.04261	39.0881	chromosome:NZ_CP040087.1/CP040087.1; plasmid unnamed1:NZ_CP040088.1/CP040088.1	-	2	3918	3681	2019-05-12	2019-05-14	Complete Genome	ftp://ftp.ncbi.nlm.nih.gov/genomes/all/GCF/005/280/715/GCF_005280715.1_ASM528071v1	ftp://ftp.ncbi.nlm.nih.gov/genomes/all/GCA/005/280/715/GCA_005280715.1_ASM528071v1
Acinetobacter baumannii	10042	SAMN07520233	PRJNA311558	Proteobacteria	Gammaproteobacteria	GCA_003522785.1	4.15188	38.9565	chromosome:NZ_CP023026.1/CP023026.1; plasmid pAba10042a:NZ_CP023027.1/CP023027.1; plasmid pAba10042b:NZ_CP023028.1/CP023028.1	-	3	4065	3863	2018-09-10	2018-09-12	Complete Genome	ftp://ftp.ncbi.nlm.nih.gov/genomes/all/GCF/003/522/785/GCF_003522785.1_ASM352278v1	ftp://ftp.ncbi.nlm.nih.gov/genomes/all/GCA/003/522/785/GCA_003522785.1_ASM352278v1
Acinetobacter baumannii	ABCR01	SAMN12569102	PRJNA560129	Proteobacteria	Gammaproteobacteria	GCA_009498335.1	4.03037	39	chromosome:NZ_CP042931.1/CP042931.1	-	1	3881	3664	2019-11-04	2019-11-05	Complete Genome	ftp://ftp.ncbi.nlm.nih.gov/genomes/all/GCF/009/498/335/GCF_009498335.1_ASM949833v1	ftp://ftp.ncbi.nlm.nih.gov/genomes/all/GCA/009/498/335/GCA_009498335.1_ASM949833v1
Acinetobacter baumannii	AR_0063	SAMN04014904	PRJNA292904	Proteobacteria	Gammaproteobacteria	GCA_002947845.1	4.10175	38.9039	chromosome:NZ_CP026711.1/CP026711.1; plasmid unitig_2_pilon:NZ_CP026712.1/CP026712.1	-	2	3981	3765	2018-02-18	2018-03-02	Complete Genome	ftp://ftp.ncbi.nlm.nih.gov/genomes/all/GCF/002/947/845/GCF_002947845.1_ASM294784v1	ftp://ftp.ncbi.nlm.nih.gov/genomes/all/GCA/002/947/845/GCA_002947845.1_ASM294784v1
Acinetobacter baumannii MDR-ZJ06	MDR-ZJ06	SAMN02603878	PRJNA28333	Proteobacteria	Gammaproteobacteria	GCA_000226275.2	4.02227	39.1	chromosome:NC_017171.2/CP001937.2	-	1	3868	3728	2011-09-23	2018-11-05	Complete Genome	ftp://ftp.ncbi.nlm.nih.gov/genomes/all/GCF/000/226/275/GCF_000226275.2_ASM22627v2	ftp://ftp.ncbi.nlm.nih.gov/genomes/all/GCA/000/226/275/GCA_000226275.2_ASM22627v2
Acinetobacter baumannii NCGM 237	NCGM 237	SAMD00061019	PRJDB1466	Proteobacteria	Gammaproteobacteria	GCA_000828795.1	4.02192	39.1	chromosome:NZ_AP013357.1/AP013357.1	-	1	3957	3742	2013-09-26	2019-08-27	Complete Genome	ftp://ftp.ncbi.nlm.nih.gov/genomes/all/GCF/000/828/795/GCF_000828795.1_ASM82879v1	ftp://ftp.ncbi.nlm.nih.gov/genomes/all/GCA/000/828/795/GCA_000828795.1_ASM82879v1
Acinetobacter baumannii	HRAB-85	SAMN06046790	PRJNA348168	Proteobacteria	Gammaproteobacteria	GCA_001887305.1	4.09858	39.0054	chromosome:NZ_CP018143.1/CP018143.1; plasmid unnamed:NZ_CP018144.1/CP018144.1	-	2	4006	3819	2016-11-29	2019-08-07	Complete Genome	ftp://ftp.ncbi.nlm.nih.gov/genomes/all/GCF/001/887/305/GCF_001887305.1_ASM188730v1	ftp://ftp.ncbi.nlm.nih.gov/genomes/all/GCA/001/887/305/GCA_001887305.1_ASM188730v1
Acinetobacter baumannii	CIAT758	SAMN11298775	PRJNA530138	Proteobacteria	Gammaproteobacteria	GCA_004758865.1	4.17237	39.0209	chromosome:NZ_CP038500.1/CP038500.1; plasmid unnamed1:NZ_CP038501.1/CP038501.1; plasmid unnamed2:NZ_CP038502.1/CP038502.1; plasmid unnamed3:NZ_CP038503.1/CP038503.1	-	4	4136	3763	2019-04-09	2019-04-11	Complete Genome	ftp://ftp.ncbi.nlm.nih.gov/genomes/all/GCF/004/758/865/GCF_004758865.1_ASM475886v1	ftp://ftp.ncbi.nlm.nih.gov/genomes/all/GCA/004/758/865/GCA_004758865.1_ASM475886v1
Acinetobacter baumannii	PB364	SAMN11660471	PRJNA543307	Proteobacteria	Gammaproteobacteria	GCA_005671375.1	4.13647	39.3825	chromosome:NZ_CP040425.1/CP040425.1; plasmid pPB364_1:NZ_CP040426.1/CP040426.1; plasmid pPB364_2:NZ_CP040427.1/CP040427.1	-	3	4057	3874	2019-05-23	2019-05-27	Complete Genome	ftp://ftp.ncbi.nlm.nih.gov/genomes/all/GCF/005/671/375/GCF_005671375.1_ASM567137v1	ftp://ftp.ncbi.nlm.nih.gov/genomes/all/GCA/005/671/375/GCA_005671375.1_ASM567137v1
Acinetobacter baumannii	VB35435	SAMN11557585	PRJNA540773	Proteobacteria	Gammaproteobacteria	GCA_005280415.1	4.05796	38.9091	chromosome:NZ_CP040056.1/CP040056.1; plasmid unnamed1:NZ_CP040057.1/CP040057.1	-	2	4007	3558	2019-05-11	2019-05-13	Complete Genome	ftp://ftp.ncbi.nlm.nih.gov/genomes/all/GCF/005/280/415/GCF_005280415.1_ASM528041v1	ftp://ftp.ncbi.nlm.nih.gov/genomes/all/GCA/005/280/415/GCA_005280415.1_ASM528041v1
Acinetobacter baumannii	XDR-BJ83	SAMN06109232	PRJNA356204	Proteobacteria	Gammaproteobacteria	GCA_001902375.1	4.08062	38.912	chromosome:NZ_CP018421.1/CP018421.1; plasmid pBJ83:NZ_CP018422.1/CP018422.1	-	2	3922	3717	2016-12-13	2019-11-18	Complete Genome	ftp://ftp.ncbi.nlm.nih.gov/genomes/all/GCF/001/902/375/GCF_001902375.1_ASM190237v1	ftp://ftp.ncbi.nlm.nih.gov/genomes/all/GCA/001/902/375/GCA_001902375.1_ASM190237v1
Acinetobacter baumannii	7835	SAMN07520235	PRJNA311558	Proteobacteria	Gammaproteobacteria	GCA_009497995.1	4.09575	38.9928	chromosome:NZ_CP033243.1/CP033243.1; plasmid pAba7835a:NZ_CP033244.1/CP033244.1; plasmid pAba7835b:NZ_CP033245.1/CP033245.1	-	3	3984	3812	2019-11-04	2019-11-05	Complete Genome	ftp://ftp.ncbi.nlm.nih.gov/genomes/all/GCF/009/497/995/GCF_009497995.1_ASM949799v1	ftp://ftp.ncbi.nlm.nih.gov/genomes/all/GCA/009/497/995/GCA_009497995.1_ASM949799v1
Acinetobacter baumannii	KAB04	SAMN05601669	PRJNA339686	Proteobacteria	Gammaproteobacteria	GCA_001806405.1	4.12812	38.9646	chromosome:NZ_CP017648.1/CP017648.1; plasmid unnamed:NZ_CP017649.1/CP017649.1	-	2	4057	3830	2016-10-21	2019-08-07	Complete Genome	ftp://ftp.ncbi.nlm.nih.gov/genomes/all/GCF/001/806/405/GCF_001806405.1_ASM180640v1	ftp://ftp.ncbi.nlm.nih.gov/genomes/all/GCA/001/806/405/GCA_001806405.1_ASM180640v1
Acinetobacter baumannii	KAB02	SAMN05601667	PRJNA339683	Proteobacteria	Gammaproteobacteria	GCA_001806365.1	4.0862	38.9927	chromosome:NZ_CP017644.1/CP017644.1; plasmid unnamed:NZ_CP017645.1/CP017645.1	-	2	3949	3800	2016-10-21	2019-11-18	Complete Genome	ftp://ftp.ncbi.nlm.nih.gov/genomes/all/GCF/001/806/365/GCF_001806365.1_ASM180636v1	ftp://ftp.ncbi.nlm.nih.gov/genomes/all/GCA/001/806/365/GCA_001806365.1_ASM180636v1
Acinetobacter baumannii	ATCC 17978	SAMN04273153	PRJNA302452	Proteobacteria	Gammaproteobacteria	GCA_001593425.2	4.00479	39	chromosome:NZ_CP018664.1/CP018664.1	-	1	3808	3661	2016-12-12	2019-11-18	Complete Genome	ftp://ftp.ncbi.nlm.nih.gov/genomes/all/GCF/001/593/425/GCF_001593425.2_ASM159342v2	ftp://ftp.ncbi.nlm.nih.gov/genomes/all/GCA/001/593/425/GCA_001593425.2_ASM159342v2
Acinetobacter baumannii	AB042	SAMN04273154	PRJNA305150	Proteobacteria	Gammaproteobacteria	GCA_001941765.1	4.00472	39	chromosome:NZ_CP019034.1/CP019034.1	-	1	3867	3687	2017-01-10	2019-08-28	Complete Genome	ftp://ftp.ncbi.nlm.nih.gov/genomes/all/GCF/001/941/765/GCF_001941765.1_ASM194176v1	ftp://ftp.ncbi.nlm.nih.gov/genomes/all/GCA/001/941/765/GCA_001941765.1_ASM194176v1
Acinetobacter baumannii BJAB0715	BJAB0715	SAMN02604245	PRJNA74423	Proteobacteria	Gammaproteobacteria	GCA_000419405.1	4.05389	38.9193	chromosome:NC_021733.1/CP003847.1; plasmid pBJAB0715:NC_021734.1/CP003848.1	-	2	3948	3749	2013-07-09	2019-08-26	Complete Genome	ftp://ftp.ncbi.nlm.nih.gov/genomes/all/GCF/000/419/405/GCF_000419405.1_ASM41940v1	ftp://ftp.ncbi.nlm.nih.gov/genomes/all/GCA/000/419/405/GCA_000419405.1_ASM41940v1
Acinetobacter baumannii	IOMTU 433	SAMD00020223	PRJDB3154	Proteobacteria	Gammaproteobacteria	GCA_000828935.1	4.19032	39.1181	chromosome:NZ_AP014649.1/AP014649.1; plasmid pIOMTU433:NZ_AP014650.1/AP014650.1	-	2	4067	3886	2014-10-02	2019-08-27	Complete Genome	ftp://ftp.ncbi.nlm.nih.gov/genomes/all/GCF/000/828/935/GCF_000828935.1_ASM82893v1	ftp://ftp.ncbi.nlm.nih.gov/genomes/all/GCA/000/828/935/GCA_000828935.1_ASM82893v1
Acinetobacter baumannii	Ab4568	SAMN07943353	PRJNA416164	Proteobacteria	Gammaproteobacteria	GCA_002762115.1	4.00045	39.1	chromosome:NZ_CP024613.1/CP024613.1	-	1	3833	3695	2017-11-08	2019-12-21	Complete Genome	ftp://ftp.ncbi.nlm.nih.gov/genomes/all/GCF/002/762/115/GCF_002762115.1_ASM276211v1	ftp://ftp.ncbi.nlm.nih.gov/genomes/all/GCA/002/762/115/GCA_002762115.1_ASM276211v1
Acinetobacter baumannii	A388	SAMN07736509	PRJNA269083	Proteobacteria	Gammaproteobacteria	GCA_002741415.1	4.03205	39.2869	chromosome:NZ_CP024418.1/CP024418.1; plasmid pA388:NZ_CP024419.1/CP024419.1	-	2	3950	3755	2017-11-02	2019-08-29	Complete Genome	ftp://ftp.ncbi.nlm.nih.gov/genomes/all/GCF/002/741/415/GCF_002741415.1_ASM274141v1	ftp://ftp.ncbi.nlm.nih.gov/genomes/all/GCA/002/741/415/GCA_002741415.1_ASM274141v1
Acinetobacter baumannii	3207	SAMN04485290	PRJNA311558	Proteobacteria	Gammaproteobacteria	GCA_001636235.1	4.09204	38.9868	chromosome:NZ_CP015364.1/CP015364.1; plasmid pAba3207a:NZ_CP015365.1/CP015365.1; plasmid pAba3207b:NZ_CP015366.1/CP015366.1	-	3	4049	3810	2016-05-03	2019-08-28	Complete Genome	ftp://ftp.ncbi.nlm.nih.gov/genomes/all/GCF/001/636/235/GCF_001636235.1_ASM163623v1	ftp://ftp.ncbi.nlm.nih.gov/genomes/all/GCA/001/636/235/GCA_001636235.1_ASM163623v1
Acinetobacter baumannii	CBA7	SAMN06650245	PRJNA380857	Proteobacteria	Gammaproteobacteria	GCA_002082645.1	4.10845	39.1682	chromosome:NZ_CP020586.1/CP020586.1; plasmid pCBA7_1:NZ_CP020585.1/CP020585.1	-	2	4011	3791	2017-04-10	2019-12-15	Complete Genome	ftp://ftp.ncbi.nlm.nih.gov/genomes/all/GCF/002/082/645/GCF_002082645.1_ASM208264v1	ftp://ftp.ncbi.nlm.nih.gov/genomes/all/GCA/002/082/645/GCA_002082645.1_ASM208264v1
Acinetobacter baumannii	AR_0056	SAMN04014897	PRJNA292904	Proteobacteria	Gammaproteobacteria	GCA_002947415.1	4.18839	39.096	chromosome:NZ_CP026707.1/CP026707.1; plasmid tig00000058_pilon:NZ_CP026705.1/CP026705.1; plasmid tig00000059_pilon:NZ_CP026706.1/CP026706.1; plasmid tig00000534_pilon:NZ_CP026708.1/CP026708.1	-	4	4153	3926	2018-02-18	2018-03-02	Complete Genome	ftp://ftp.ncbi.nlm.nih.gov/genomes/all/GCF/002/947/415/GCF_002947415.1_ASM294741v1	ftp://ftp.ncbi.nlm.nih.gov/genomes/all/GCA/002/947/415/GCA_002947415.1_ASM294741v1
Acinetobacter baumannii	AR_0056	SAMN04014897	PRJNA316321	Proteobacteria	Gammaproteobacteria	GCA_003029495.1	4.18838	39.096	chromosome:NZ_CP027123.1/CP027123.1; plasmid unnamed1:NZ_CP027122.1/CP027122.1; plasmid unnamed2:NZ_CP027121.1/CP027121.1; plasmid unnamed3:NZ_CP027124.1/CP027124.1	-	4	4155	3928	2018-04-02	2018-11-26	Complete Genome	ftp://ftp.ncbi.nlm.nih.gov/genomes/all/GCF/003/029/495/GCF_003029495.1_ASM302949v1	ftp://ftp.ncbi.nlm.nih.gov/genomes/all/GCA/003/029/495/GCA_003029495.1_ASM302949v1
Acinetobacter baumannii	AYP-A2	SAMN07445112	PRJNA396979	Proteobacteria	Gammaproteobacteria	GCA_002761575.1	4.1027	39.2649	chromosome:NZ_CP024124.1/CP024124.1; plasmid pAYP-A2:NZ_CP024125.1/CP024125.1	-	2	3946	3799	2017-11-07	2019-12-21	Complete Genome	ftp://ftp.ncbi.nlm.nih.gov/genomes/all/GCF/002/761/575/GCF_002761575.1_ASM276157v1	ftp://ftp.ncbi.nlm.nih.gov/genomes/all/GCA/002/761/575/GCA_002761575.1_ASM276157v1
Acinetobacter baumannii	WCHAB005078	SAMN08364584	PRJNA387062	Proteobacteria	Gammaproteobacteria	GCA_002999195.2	4.14005	39.2245	chromosome:NZ_CP027246.2/CP027246.2; plasmid p1_005078:NZ_CP027243.1/CP027243.1; plasmid p2_005078:NZ_CP027244.1/CP027244.1; plasmid pOXA58_005078:NZ_CP027245.2/CP027245.2	-	4	4083	3881	2018-03-14	2019-08-26	Complete Genome	ftp://ftp.ncbi.nlm.nih.gov/genomes/all/GCF/002/999/195/GCF_002999195.2_ASM299919v2	ftp://ftp.ncbi.nlm.nih.gov/genomes/all/GCA/002/999/195/GCA_002999195.2_ASM299919v2
Acinetobacter baumannii	CMC-CR-MDR-Ab66	SAMN04096370	PRJNA296424	Proteobacteria	Gammaproteobacteria	GCA_001922245.1	4.17416	38.9762	chromosome:NZ_CP016300.1/CP016300.1; plasmid pCMCVTAb1-AB66:NZ_CP016301.1/CP016301.1; plasmid pCMCVTAb2-AB66:NZ_CP016302.1/CP016302.1	-	3	4021	3851	2016-12-27	2019-11-18	Complete Genome	ftp://ftp.ncbi.nlm.nih.gov/genomes/all/GCF/001/922/245/GCF_001922245.1_ASM192224v1	ftp://ftp.ncbi.nlm.nih.gov/genomes/all/GCA/001/922/245/GCA_001922245.1_ASM192224v1
Acinetobacter baumannii	7847	SAMN07284119	PRJNA311558	Proteobacteria	Gammaproteobacteria	GCA_003516005.1	4.08059	38.8887	chromosome:NZ_CP023031.1/CP023031.1; plasmid pAba7847a:NZ_CP023032.1/CP023032.1; plasmid pAba7847b:NZ_CP023033.1/CP023033.1	-	3	3970	3764	2018-09-10	2018-09-12	Complete Genome	ftp://ftp.ncbi.nlm.nih.gov/genomes/all/GCF/003/516/005/GCF_003516005.1_ASM351600v1	ftp://ftp.ncbi.nlm.nih.gov/genomes/all/GCA/003/516/005/GCA_003516005.1_ASM351600v1
Acinetobacter baumannii	SMC_Paed_Ab_BL01	SAMN08054861	PRJNA419431	Proteobacteria	Gammaproteobacteria	GCA_002843665.1	4.05809	38.9976	chromosome:NZ_CP025266.1/CP025266.1; plasmid pSMC_AB_BL01_1:NZ_CP025267.1/CP025267.1	-	2	3897	3741	2017-12-17	2019-12-23	Complete Genome	ftp://ftp.ncbi.nlm.nih.gov/genomes/all/GCF/002/843/665/GCF_002843665.1_ASM284366v1	ftp://ftp.ncbi.nlm.nih.gov/genomes/all/GCA/002/843/665/GCA_002843665.1_ASM284366v1
Acinetobacter baumannii	KAB03	SAMN05601668	PRJNA339684	Proteobacteria	Gammaproteobacteria	GCA_001806385.1	4.05696	38.9035	chromosome:NZ_CP017646.1/CP017646.1; plasmid unnamed:NZ_CP017647.1/CP017647.1	-	2	3897	3711	2016-10-21	2019-11-18	Complete Genome	ftp://ftp.ncbi.nlm.nih.gov/genomes/all/GCF/001/806/385/GCF_001806385.1_ASM180638v1	ftp://ftp.ncbi.nlm.nih.gov/genomes/all/GCA/001/806/385/GCA_001806385.1_ASM180638v1
Acinetobacter baumannii	SSA12	SAMN06650263	PRJNA380857	Proteobacteria	Gammaproteobacteria	GCA_002082865.1	4.06472	38.9872	chromosome:NZ_CP020578.1/CP020578.1; plasmid pSSA12_1:NZ_CP020577.1/CP020577.1; plasmid pSSA12_2:NZ_CP020576.1/CP020576.1	-	3	3933	3783	2017-04-10	2019-12-15	Complete Genome	ftp://ftp.ncbi.nlm.nih.gov/genomes/all/GCF/002/082/865/GCF_002082865.1_ASM208286v1	ftp://ftp.ncbi.nlm.nih.gov/genomes/all/GCA/002/082/865/GCA_002082865.1_ASM208286v1
Acinetobacter baumannii	KAB07	SAMN05601672	PRJNA339690	Proteobacteria	Gammaproteobacteria	GCA_001806465.1	4.05443	38.9987	chromosome:NZ_CP017654.1/CP017654.1; plasmid unnamed:NZ_CP017655.1/CP017655.1	-	2	3922	3756	2016-10-21	2019-11-18	Complete Genome	ftp://ftp.ncbi.nlm.nih.gov/genomes/all/GCF/001/806/465/GCF_001806465.1_ASM180646v1	ftp://ftp.ncbi.nlm.nih.gov/genomes/all/GCA/001/806/465/GCA_001806465.1_ASM180646v1
Acinetobacter baumannii	AF-673	SAMN06077192	PRJNA271775	Proteobacteria	Gammaproteobacteria	GCA_001895985.1	4.0931	39.0705	chromosome:NZ_CP018256.1/CP018256.1; plasmid pAF-673:NZ_CP018257.1/CP018257.1	-	2	3911	3743	2016-12-09	2019-11-18	Complete Genome	ftp://ftp.ncbi.nlm.nih.gov/genomes/all/GCF/001/895/985/GCF_001895985.1_ASM189598v1	ftp://ftp.ncbi.nlm.nih.gov/genomes/all/GCA/001/895/985/GCA_001895985.1_ASM189598v1
Acinetobacter baumannii	ab736	SAMN04621185	PRJNA317553	Proteobacteria	Gammaproteobacteria	GCA_002116925.1	3.99043	39.1892	chromosome:NZ_CP015121.1/CP015121.1; plasmid unnamed:NZ_CP015122.1/CP015122.1	-	2	3853	3692	2017-05-02	2018-08-16	Complete Genome	ftp://ftp.ncbi.nlm.nih.gov/genomes/all/GCF/002/116/925/GCF_002116925.1_ASM211692v1	ftp://ftp.ncbi.nlm.nih.gov/genomes/all/GCA/002/116/925/GCA_002116925.1_ASM211692v1
Acinetobacter baumannii	5845	SAMN07520231	PRJNA311558	Proteobacteria	Gammaproteobacteria	GCA_003522885.1	3.98995	39.0898	chromosome:NZ_CP023034.1/CP023034.1; plasmid pAba5845a:NZ_CP023035.1/CP023035.1	-	2	3865	3696	2018-09-10	2018-09-12	Complete Genome	ftp://ftp.ncbi.nlm.nih.gov/genomes/all/GCF/003/522/885/GCF_003522885.1_ASM352288v1	ftp://ftp.ncbi.nlm.nih.gov/genomes/all/GCA/003/522/885/GCA_003522885.1_ASM352288v1
Acinetobacter baumannii	VB33071	SAMN11571816	PRJNA541078	Proteobacteria	Gammaproteobacteria	GCA_005280695.1	4.01212	38.9784	chromosome:NZ_CP040084.1/CP040084.1; plasmid unnamed1:NZ_CP040085.1/CP040085.1; plasmid unnamed2:NZ_CP040086.1/CP040086.1	-	3	3859	3622	2019-05-12	2019-05-14	Complete Genome	ftp://ftp.ncbi.nlm.nih.gov/genomes/all/GCF/005/280/695/GCF_005280695.1_ASM528069v1	ftp://ftp.ncbi.nlm.nih.gov/genomes/all/GCA/005/280/695/GCA_005280695.1_ASM528069v1
Acinetobacter baumannii	XH859	SAMN03890257	PRJNA290306	Proteobacteria	Gammaproteobacteria	GCA_001573085.1	3.97707	39.1	chromosome:NZ_CP014539.1/CP014539.1	-	1	3783	3617	2016-02-25	2019-11-16	Complete Genome	ftp://ftp.ncbi.nlm.nih.gov/genomes/all/GCF/001/573/085/GCF_001573085.1_ASM157308v1	ftp://ftp.ncbi.nlm.nih.gov/genomes/all/GCA/001/573/085/GCA_001573085.1_ASM157308v1
Acinetobacter baumannii	DA33098	SAMN09241862	PRJNA472712	Proteobacteria	Gammaproteobacteria	GCA_003181015.1	4.173	39.0762	chromosome:NZ_CP029569.1/CP029569.1; plasmid pDA33098-108:NZ_CP029570.1/CP029570.1; plasmid pDA33098-71:NZ_CP029571.1/CP029571.1; plasmid pDA33098-9:NZ_CP029573.1/CP029573.1; plasmid pDA33098-9-2:NZ_CP029572.1/CP029572.1	-	5	4141	3941	2018-05-31	2018-06-02	Complete Genome	ftp://ftp.ncbi.nlm.nih.gov/genomes/all/GCF/003/181/015/GCF_003181015.1_ASM318101v1	ftp://ftp.ncbi.nlm.nih.gov/genomes/all/GCA/003/181/015/GCA_003181015.1_ASM318101v1
Acinetobacter baumannii	TG22182	SAMN10261544	PRJNA497581	Proteobacteria	Gammaproteobacteria	GCA_003949595.2	4.05232	38.9935	chromosome:NZ_CP039993.1/CP039993.1; plasmid pTG22182_1:NZ_CP039994.1/CP039994.1; plasmid pTG22182_2:NZ_CP039995.1/CP039995.1	-	3	3951	3764	2019-05-02	2019-05-11	Complete Genome	ftp://ftp.ncbi.nlm.nih.gov/genomes/all/GCF/003/949/595/GCF_003949595.2_ASM394959v2	ftp://ftp.ncbi.nlm.nih.gov/genomes/all/GCA/003/949/595/GCA_003949595.2_ASM394959v2
Acinetobacter baumannii	JBA13	SAMN06650260	PRJNA380857	Proteobacteria	Gammaproteobacteria	GCA_002082625.2	4.06587	38.9948	chromosome:NZ_CP020584.1/CP020584.1; plasmid pJBA13_1:NZ_CP020582.1/CP020582.1	-	2	3976	3791	2017-04-10	2018-10-23	Complete Genome	ftp://ftp.ncbi.nlm.nih.gov/genomes/all/GCF/002/082/625/GCF_002082625.2_ASM208262v2	ftp://ftp.ncbi.nlm.nih.gov/genomes/all/GCA/002/082/625/GCA_002082625.2_ASM208262v2
Acinetobacter baumannii	LAC4	SAMN05362953	PRJNA328023	Proteobacteria	Gammaproteobacteria	GCA_001908295.1	3.98869	38.9864	chromosome:NZ_CP018677.1/CP018677.1; plasmid pALAC4-1:NZ_CP018678.1/CP018678.1; plasmid pALAC4-2:NZ_CP018679.1/CP018679.1	-	3	3848	3624	2016-12-19	2019-11-18	Complete Genome	ftp://ftp.ncbi.nlm.nih.gov/genomes/all/GCF/001/908/295/GCF_001908295.1_ASM190829v1	ftp://ftp.ncbi.nlm.nih.gov/genomes/all/GCA/001/908/295/GCA_001908295.1_ASM190829v1
Acinetobacter baumannii	KAB08	SAMN05601673	PRJNA339692	Proteobacteria	Gammaproteobacteria	GCA_001806485.1	4.07517	38.8905	chromosome:NZ_CP017656.1/CP017656.1; plasmid unnamed:NZ_CP017657.1/CP017657.1	-	2	4001	3725	2016-10-21	2019-10-08	Complete Genome	ftp://ftp.ncbi.nlm.nih.gov/genomes/all/GCF/001/806/485/GCF_001806485.1_ASM180648v1	ftp://ftp.ncbi.nlm.nih.gov/genomes/all/GCA/001/806/485/GCA_001806485.1_ASM180648v1
Acinetobacter baumannii	AB5075-UW	SAMN02894434	PRJNA243297	Proteobacteria	Gammaproteobacteria	GCA_000963815.1	4.06698	39.0467	chromosome:NZ_CP008706.1/CP008706.1; plasmid p1AB5075:NZ_CP008707.1/CP008707.1; plasmid p2AB5075:NZ_CP008708.1/CP008708.1; plasmid p3AB5075:NZ_CP008709.1/CP008709.1	-	4	4006	3844	2015-03-27	2019-08-27	Complete Genome	ftp://ftp.ncbi.nlm.nih.gov/genomes/all/GCF/000/963/815/GCF_000963815.1_ASM96381v1	ftp://ftp.ncbi.nlm.nih.gov/genomes/all/GCA/000/963/815/GCA_000963815.1_ASM96381v1
Acinetobacter baumannii	SAA14	SAMN06650262	PRJNA380857	Proteobacteria	Gammaproteobacteria	GCA_002082845.1	3.97256	39.1	chromosome:NZ_CP020579.1/CP020579.1	-	1	3805	3665	2017-04-10	2019-12-15	Complete Genome	ftp://ftp.ncbi.nlm.nih.gov/genomes/all/GCF/002/082/845/GCF_002082845.1_ASM208284v1	ftp://ftp.ncbi.nlm.nih.gov/genomes/all/GCA/002/082/845/GCA_002082845.1_ASM208284v1
Acinetobacter baumannii	K09-14	SAMN12769618	PRJNA565663	Proteobacteria	Gammaproteobacteria	GCA_008632635.1	3.98023	38.9896	chromosome:NZ_CP043953.1/CP043953.1; plasmid pK09-14:NZ_CP043954.1/CP043954.1	-	2	3760	3608	2019-09-23	2019-09-27	Complete Genome	ftp://ftp.ncbi.nlm.nih.gov/genomes/all/GCF/008/632/635/GCF_008632635.1_ASM863263v1	ftp://ftp.ncbi.nlm.nih.gov/genomes/all/GCA/008/632/635/GCA_008632635.1_ASM863263v1
Acinetobacter baumannii	9102	SAMN07520232	PRJNA311558	Proteobacteria	Gammaproteobacteria	GCA_003522845.1	4.06683	38.9829	chromosome:NZ_CP023029.1/CP023029.1; plasmid pAba9102a:NZ_CP023030.1/CP023030.1	-	2	3950	3750	2018-09-10	2019-02-08	Complete Genome	ftp://ftp.ncbi.nlm.nih.gov/genomes/all/GCF/003/522/845/GCF_003522845.1_ASM352284v1	ftp://ftp.ncbi.nlm.nih.gov/genomes/all/GCA/003/522/845/GCA_003522845.1_ASM352284v1
Acinetobacter baumannii	ORAB01	SAMN03277095	PRJNA271775	Proteobacteria	Gammaproteobacteria	GCA_000939415.2	4.12162	39.1426	chromosome 1:NZ_CP015483.1/CP015483.1; plasmid pORAB01-1:NZ_CP015484.1/CP015484.1; plasmid pORAB01-2:NZ_CP015485.1/CP015485.1; plasmid pORAB01-3:NZ_CP015486.1/CP015486.1	-	4	3977	3664	2016-05-02	2019-12-21	Complete Genome	ftp://ftp.ncbi.nlm.nih.gov/genomes/all/GCF/000/939/415/GCF_000939415.2_HGAP_assembly_of_Acinetobacter_baumannii_ORAB01	ftp://ftp.ncbi.nlm.nih.gov/genomes/all/GCA/000/939/415/GCA_000939415.2_HGAP_assembly_of_Acinetobacter_baumannii_ORAB01
Acinetobacter baumannii	CMC-CR-MDR-Ab4	SAMN04096368	PRJNA296424	Proteobacteria	Gammaproteobacteria	GCA_001922205.1	4.15601	38.9749	chromosome:NZ_CP016295.1/CP016295.1; plasmid pCMCVTAb1-AB4:NZ_CP016296.1/CP016296.1; plasmid pCMCVTAb2-AB4:NZ_CP016297.1/CP016297.1	-	3	3998	3833	2016-12-27	2019-11-18	Complete Genome	ftp://ftp.ncbi.nlm.nih.gov/genomes/all/GCF/001/922/205/GCF_001922205.1_ASM192220v1	ftp://ftp.ncbi.nlm.nih.gov/genomes/all/GCA/001/922/205/GCA_001922205.1_ASM192220v1
Acinetobacter baumannii	KAB06	SAMN05601671	PRJNA339689	Proteobacteria	Gammaproteobacteria	GCA_001806445.1	4.03871	39.0017	chromosome:NZ_CP017652.1/CP017652.1; plasmid unnamed:NZ_CP017653.1/CP017653.1	-	2	3956	3749	2016-10-21	2019-08-07	Complete Genome	ftp://ftp.ncbi.nlm.nih.gov/genomes/all/GCF/001/806/445/GCF_001806445.1_ASM180644v1	ftp://ftp.ncbi.nlm.nih.gov/genomes/all/GCA/001/806/445/GCA_001806445.1_ASM180644v1
Acinetobacter baumannii	KAB05	SAMN05601670	PRJNA339687	Proteobacteria	Gammaproteobacteria	GCA_001806425.1	4.0386	39.0017	chromosome:NZ_CP017650.1/CP017650.1; plasmid unnamed:NZ_CP017651.1/CP017651.1	-	2	3957	3684	2016-10-21	2019-08-07	Complete Genome	ftp://ftp.ncbi.nlm.nih.gov/genomes/all/GCF/001/806/425/GCF_001806425.1_ASM180642v1	ftp://ftp.ncbi.nlm.nih.gov/genomes/all/GCA/001/806/425/GCA_001806425.1_ASM180642v1
Acinetobacter baumannii	Ab4977	SAMN07943355	PRJNA416164	Proteobacteria	Gammaproteobacteria	GCA_002762095.1	3.96691	39.1	chromosome:NZ_CP024611.1/CP024611.1	-	1	3783	3646	2017-11-08	2019-12-21	Complete Genome	ftp://ftp.ncbi.nlm.nih.gov/genomes/all/GCF/002/762/095/GCF_002762095.1_ASM276209v1	ftp://ftp.ncbi.nlm.nih.gov/genomes/all/GCA/002/762/095/GCA_002762095.1_ASM276209v1
Acinetobacter baumannii	15A5	SAMN06650264	PRJNA380857	Proteobacteria	Gammaproteobacteria	GCA_002082705.1	4.04931	38.8893	chromosome:NZ_CP020574.1/CP020574.1; plasmid p15A5_1:NZ_CP020573.1/CP020573.1; plasmid p15A5_2:NZ_CP020575.1/CP020575.1	-	3	3878	3692	2017-04-10	2019-12-15	Complete Genome	ftp://ftp.ncbi.nlm.nih.gov/genomes/all/GCF/002/082/705/GCF_002082705.1_ASM208270v1	ftp://ftp.ncbi.nlm.nih.gov/genomes/all/GCA/002/082/705/GCA_002082705.1_ASM208270v1
Acinetobacter baumannii	CMC-MDR-Ab59	SAMN04096369	PRJNA296424	Proteobacteria	Gammaproteobacteria	GCA_001922225.1	4.07636	39.0708	chromosome:NZ_CP016298.1/CP016298.1; plasmid pCMCVTAb1-AB59:NZ_CP016299.1/CP016299.1	-	2	3898	3751	2016-12-27	2019-11-18	Complete Genome	ftp://ftp.ncbi.nlm.nih.gov/genomes/all/GCF/001/922/225/GCF_001922225.1_ASM192222v1	ftp://ftp.ncbi.nlm.nih.gov/genomes/all/GCA/001/922/225/GCA_001922225.1_ASM192222v1
Acinetobacter baumannii MDR-TJ	MDR-TJ	SAMN02603104	PRJNA52959	Proteobacteria	Gammaproteobacteria	GCA_000187205.4	4.15341	39.0716	chromosome:NC_017847.1/CP003500.1; plasmid pABTJ1:NC_017848.1/CP003501.1; plasmid pABTJ2:NC_020524.1/CP004359.1	-	3	4067	3863	2012-05-02	2019-08-26	Complete Genome	ftp://ftp.ncbi.nlm.nih.gov/genomes/all/GCF/000/187/205/GCF_000187205.2_ASM18720v4	ftp://ftp.ncbi.nlm.nih.gov/genomes/all/GCA/000/187/205/GCA_000187205.4_ASM18720v4
Acinetobacter baumannii	ATCC BAA-1790	SAMN12399660	PRJNA557366	Proteobacteria	Gammaproteobacteria	GCA_008033255.1	4.03026	39.1035	chromosome:NZ_CP042841.1/CP042841.1; plasmid unnamed:NZ_CP042842.1/CP042842.1	-	2	3950	3733	2019-08-20	2019-08-22	Complete Genome	ftp://ftp.ncbi.nlm.nih.gov/genomes/all/GCF/008/033/255/GCF_008033255.1_ASM803325v1	ftp://ftp.ncbi.nlm.nih.gov/genomes/all/GCA/008/033/255/GCA_008033255.1_ASM803325v1
Acinetobacter baumannii	KAB01	SAMN05601665	PRJNA339667	Proteobacteria	Gammaproteobacteria	GCA_001806345.1	4.03409	38.9034	chromosome:NZ_CP017642.1/CP017642.1; plasmid unnamed:NZ_CP017643.1/CP017643.1	-	2	3868	3650	2016-10-21	2019-11-18	Complete Genome	ftp://ftp.ncbi.nlm.nih.gov/genomes/all/GCF/001/806/345/GCF_001806345.1_ASM180634v1	ftp://ftp.ncbi.nlm.nih.gov/genomes/all/GCA/001/806/345/GCA_001806345.1_ASM180634v1
Acinetobacter baumannii	TG29392	SAMN10261537	PRJNA497581	Proteobacteria	Gammaproteobacteria	GCA_003949725.2	4.11345	39.1586	chromosome:NZ_CP039930.1/CP039930.1; plasmid pTG29392_1:NZ_CP039931.1/CP039931.1; plasmid pTG29392_2:NZ_CP039932.1/CP039932.1; plasmid pTG29392_3:NZ_CP039933.1/CP039933.1	-	4	3980	3779	2019-05-01	2019-05-11	Complete Genome	ftp://ftp.ncbi.nlm.nih.gov/genomes/all/GCF/003/949/725/GCF_003949725.2_ASM394972v2	ftp://ftp.ncbi.nlm.nih.gov/genomes/all/GCA/003/949/725/GCA_003949725.2_ASM394972v2
Acinetobacter baumannii	AB043	SAMN04273155	PRJNA305151	Proteobacteria	Gammaproteobacteria	GCA_008630895.1	3.96171	38.9	chromosome:NZ_CP043910.1/CP043910.1	-	1	3805	3629	2019-09-21	2019-09-24	Complete Genome	ftp://ftp.ncbi.nlm.nih.gov/genomes/all/GCF/008/630/895/GCF_008630895.1_ASM863089v1	ftp://ftp.ncbi.nlm.nih.gov/genomes/all/GCA/008/630/895/GCA_008630895.1_ASM863089v1
Acinetobacter baumannii TYTH-1	TYTH-1	SAMN02603667	PRJNA74551	Proteobacteria	Gammaproteobacteria	GCA_000302575.1	3.95737	39	chromosome:NC_018706.1/CP003856.1	-	1	3822	3638	2012-10-03	2019-08-26	Complete Genome	ftp://ftp.ncbi.nlm.nih.gov/genomes/all/GCF/000/302/575/GCF_000302575.1_ASM30257v1	ftp://ftp.ncbi.nlm.nih.gov/genomes/all/GCA/000/302/575/GCA_000302575.1_ASM30257v1
Acinetobacter baumannii ATCC 17978	ATCC 17978 substr. PMR-High	SAMN11304550	PRJNA530202	Proteobacteria	Gammaproteobacteria	GCA_004797155.2	4.0163	38.9473	chromosome:NZ_CP039025.2/CP039025.2; plasmid unnamed1:NZ_CP039024.1/CP039024.1; plasmid unnamed2:NZ_CP039026.1/CP039026.1	-	3	3886	3646	2019-04-16	2019-08-26	Complete Genome	ftp://ftp.ncbi.nlm.nih.gov/genomes/all/GCF/004/797/155/GCF_004797155.2_ASM479715v2	ftp://ftp.ncbi.nlm.nih.gov/genomes/all/GCA/004/797/155/GCA_004797155.2_ASM479715v2
Acinetobacter baumannii LAC-4	LAC-4	SAMN02709859	PRJNA242902	Proteobacteria	Gammaproteobacteria	GCA_000786735.1	3.96844	38.9863	chromosome:NZ_CP007712.1/CP007712.1; plasmid pABLAC1:NZ_CP007713.1/CP007713.1; plasmid pABLAC2:NZ_CP007714.1/CP007714.1	-	3	3869	3609	2014-11-25	2019-08-27	Complete Genome	ftp://ftp.ncbi.nlm.nih.gov/genomes/all/GCF/000/786/735/GCF_000786735.1_ASM78673v1	ftp://ftp.ncbi.nlm.nih.gov/genomes/all/GCA/000/786/735/GCA_000786735.1_ASM78673v1
Acinetobacter baumannii BJAB07104	BJAB07104	SAMN02604244	PRJNA74421	Proteobacteria	Gammaproteobacteria	GCA_000419385.1	4.04223	38.9501	chromosome:NC_021726.1/CP003846.1; plasmid p1BJAB07104:NC_021727.1/CP003887.1; plasmid p2BJAB07104:NC_021728.1/CP003907.1	-	3	3936	3742	2013-07-09	2019-08-26	Complete Genome	ftp://ftp.ncbi.nlm.nih.gov/genomes/all/GCF/000/419/385/GCF_000419385.1_ASM41938v1	ftp://ftp.ncbi.nlm.nih.gov/genomes/all/GCA/000/419/385/GCA_000419385.1_ASM41938v1
Acinetobacter baumannii	C25	SAMN10135127	PRJNA493508	Proteobacteria	Gammaproteobacteria	GCA_008807055.1	4.02939	38.8799	chromosome:NZ_CP032743.1/CP032743.1; plasmid unnamed1:NZ_CP032741.1/CP032741.1; plasmid unnamed2:NZ_CP032742.1/CP032742.1	-	3	3925	3644	2019-10-03	2019-10-07	Complete Genome	ftp://ftp.ncbi.nlm.nih.gov/genomes/all/GCF/008/807/055/GCF_008807055.1_ASM880705v1	ftp://ftp.ncbi.nlm.nih.gov/genomes/all/GCA/008/807/055/GCA_008807055.1_ASM880705v1
Acinetobacter baumannii	B8342	SAMN03770534	PRJNA286787	Proteobacteria	Gammaproteobacteria	GCA_001077555.2	3.94783	39.1	chromosome:NZ_CP021342.1/CP021342.1	-	1	3839	3627	2017-05-23	2019-10-19	Complete Genome	ftp://ftp.ncbi.nlm.nih.gov/genomes/all/GCF/001/077/555/GCF_001077555.2_ASM107755v2	ftp://ftp.ncbi.nlm.nih.gov/genomes/all/GCA/001/077/555/GCA_001077555.2_ASM107755v2
Acinetobacter baumannii	DA33382	SAMN09460321	PRJNA472712	Proteobacteria	Gammaproteobacteria	GCA_003296225.1	4.03682	38.9899	chromosome:NZ_CP030106.1/CP030106.1; plasmid pDA33382-2:NZ_CP030108.1/CP030108.1; plasmid pDA33382-2-2:NZ_CP030107.1/CP030107.1; plasmid pDA33382-85:NZ_CP030109.1/CP030109.1	-	4	3962	3784	2018-07-09	2018-07-14	Complete Genome	ftp://ftp.ncbi.nlm.nih.gov/genomes/all/GCF/003/296/225/GCF_003296225.1_ASM329622v1	ftp://ftp.ncbi.nlm.nih.gov/genomes/all/GCA/003/296/225/GCA_003296225.1_ASM329622v1
Acinetobacter baumannii	11A1213CRGN008	SAMN07258645	PRJNA390934	Proteobacteria	Gammaproteobacteria	GCA_004101745.1	3.94492	39	chromosome:NZ_CP035186.1/CP035186.1	-	1	3814	3629	2019-01-22	2019-08-30	Complete Genome	ftp://ftp.ncbi.nlm.nih.gov/genomes/all/GCF/004/101/745/GCF_004101745.1_ASM410174v1	ftp://ftp.ncbi.nlm.nih.gov/genomes/all/GCA/004/101/745/GCA_004101745.1_ASM410174v1
Acinetobacter baumannii	AR_0102	SAMN04014943	PRJNA292904	Proteobacteria	Gammaproteobacteria	GCA_003010655.1	4.06032	39.0849	chromosome:NZ_CP027607.1/CP027607.1; plasmid unnamed1:NZ_CP027608.1/CP027608.1; plasmid unnamed2:NZ_CP027609.1/CP027609.1	-	3	3962	3795	2018-03-19	2018-03-28	Complete Genome	ftp://ftp.ncbi.nlm.nih.gov/genomes/all/GCF/003/010/655/GCF_003010655.1_ASM301065v1	ftp://ftp.ncbi.nlm.nih.gov/genomes/all/GCA/003/010/655/GCA_003010655.1_ASM301065v1
Acinetobacter baumannii	09A16CRGN0014	SAMN07258640	PRJNA390934	Proteobacteria	Gammaproteobacteria	GCA_003931755.1	3.94327	39	chromosome:NZ_CP034242.1/CP034242.1	-	1	3833	3654	2018-12-09	2019-10-19	Complete Genome	ftp://ftp.ncbi.nlm.nih.gov/genomes/all/GCF/003/931/755/GCF_003931755.1_ASM393175v1	ftp://ftp.ncbi.nlm.nih.gov/genomes/all/GCA/003/931/755/GCA_003931755.1_ASM393175v1
Acinetobacter baumannii	09A16CRGN003B	SAMN07258642	PRJNA390934	Proteobacteria	Gammaproteobacteria	GCA_003931775.1	3.94311	39	chromosome:NZ_CP034243.1/CP034243.1	-	1	3832	3654	2018-12-09	2019-10-19	Complete Genome	ftp://ftp.ncbi.nlm.nih.gov/genomes/all/GCF/003/931/775/GCF_003931775.1_ASM393177v1	ftp://ftp.ncbi.nlm.nih.gov/genomes/all/GCA/003/931/775/GCA_003931775.1_ASM393177v1
Acinetobacter baumannii	11A14CRGN003	SAMN07258689	PRJNA390934	Proteobacteria	Gammaproteobacteria	GCA_004101705.1	3.94065	39	chromosome:NZ_CP035183.1/CP035183.1	-	1	3817	3621	2019-01-22	2019-08-30	Complete Genome	ftp://ftp.ncbi.nlm.nih.gov/genomes/all/GCF/004/101/705/GCF_004101705.1_ASM410170v1	ftp://ftp.ncbi.nlm.nih.gov/genomes/all/GCA/004/101/705/GCA_004101705.1_ASM410170v1
Acinetobacter baumannii 1656-2	1656-2	SAMN02603494	PRJNA42153	Proteobacteria	Gammaproteobacteria	GCA_000188215.1	4.02311	39.0831	chromosome:NC_017162.1/CP001921.1; plasmid ABKp1:NC_017163.1/CP001922.1; plasmid ABKp2:NC_017164.1/CP001923.1	-	3	3946	3731	2011-02-08	2019-08-26	Complete Genome	ftp://ftp.ncbi.nlm.nih.gov/genomes/all/GCF/000/188/215/GCF_000188215.1_ASM18821v1	ftp://ftp.ncbi.nlm.nih.gov/genomes/all/GCA/000/188/215/GCA_000188215.1_ASM18821v1
Acinetobacter baumannii	R2091	SAMEA3715145	PRJEB12156	Proteobacteria	Gammaproteobacteria	GCA_001517645.1	3.94749	38.9973	chromosome I:NZ_LN997846.1/LN997846.1; plasmid II:NZ_LN997847.1/LN997847.1	-	2	3750	3592	2016-01-15	2019-08-04	Complete Genome	ftp://ftp.ncbi.nlm.nih.gov/genomes/all/GCF/001/517/645/GCF_001517645.1_R2091	ftp://ftp.ncbi.nlm.nih.gov/genomes/all/GCA/001/517/645/GCA_001517645.1_R2091
Acinetobacter baumannii	11A1314CRGN088	SAMN07258672	PRJNA390934	Proteobacteria	Gammaproteobacteria	GCA_004101685.1	3.93751	39	chromosome:NZ_CP035184.1/CP035184.1	-	1	3810	3617	2019-01-22	2019-08-30	Complete Genome	ftp://ftp.ncbi.nlm.nih.gov/genomes/all/GCF/004/101/685/GCF_004101685.1_ASM410168v1	ftp://ftp.ncbi.nlm.nih.gov/genomes/all/GCA/004/101/685/GCA_004101685.1_ASM410168v1
Acinetobacter baumannii	N13-03449	SAMN07258679	PRJNA390934	Proteobacteria	Gammaproteobacteria	GCA_008244885.1	3.93636	39	chromosome:NZ_CP043417.1/CP043417.1	-	1	3806	3618	2019-09-03	2019-09-14	Complete Genome	ftp://ftp.ncbi.nlm.nih.gov/genomes/all/GCF/008/244/885/GCF_008244885.1_ASM824488v1	ftp://ftp.ncbi.nlm.nih.gov/genomes/all/GCA/008/244/885/GCA_008244885.1_ASM824488v1
Acinetobacter baumannii AYE	AYE	SAMEA3138279	PRJNA28921	Proteobacteria	Gammaproteobacteria	GCA_000069245.1	4.04873	39.3357	chromosome:NC_010410.1/CU459141.1; plasmid p1ABAYE:NC_010401.1/CU459137.1; plasmid p2ABAYE:NC_010402.1/CU459138.1; plasmid p3ABAYE:NC_010404.1/CU459140.1; plasmid p4ABAYE:NC_010403.1/CU459139.1	-	5	3874	3697	2008-02-26	2020-02-14	Complete Genome	ftp://ftp.ncbi.nlm.nih.gov/genomes/all/GCF/000/069/245/GCF_000069245.1_ASM6924v1	ftp://ftp.ncbi.nlm.nih.gov/genomes/all/GCA/000/069/245/GCA_000069245.1_ASM6924v1
Acinetobacter baumannii	Ab04-mff	SAMN03817045	PRJNA288605	Proteobacteria	Gammaproteobacteria	GCA_001077655.1	4.19228	38.9197	chromosome:NZ_CP012006.1/CP012006.1; plasmid pAB04-1:NZ_CP012007.1/CP012007.1; plasmid pAB04-2:NZ_CP012008.1/CP012008.1	-	3	4139	3915	2015-07-14	2019-08-28	Complete Genome	ftp://ftp.ncbi.nlm.nih.gov/genomes/all/GCF/001/077/655/GCF_001077655.1_ASM107765v1	ftp://ftp.ncbi.nlm.nih.gov/genomes/all/GCA/001/077/655/GCA_001077655.1_ASM107765v1
Acinetobacter baumannii	MDR-UNC	SAMN09769497	PRJNA484790	Proteobacteria	Gammaproteobacteria	GCA_004136355.1	4.0585	39.1869	chromosome:NZ_CP031444.1/CP031444.1; plasmid pAB120:NZ_CP031446.1/CP031446.1; plasmid unnamed1:NZ_CP031445.1/CP031445.1	-	3	4020	3803	2019-02-04	2019-02-06	Complete Genome	ftp://ftp.ncbi.nlm.nih.gov/genomes/all/GCF/004/136/355/GCF_004136355.1_ASM413635v1	ftp://ftp.ncbi.nlm.nih.gov/genomes/all/GCA/004/136/355/GCA_004136355.1_ASM413635v1
Acinetobacter baumannii	11A1213CRGN064	SAMN07258648	PRJNA390934	Proteobacteria	Gammaproteobacteria	GCA_008244865.1	3.93533	39	chromosome:NZ_CP043419.1/CP043419.1	-	1	3804	3614	2019-09-03	2019-09-14	Complete Genome	ftp://ftp.ncbi.nlm.nih.gov/genomes/all/GCF/008/244/865/GCF_008244865.1_ASM824486v1	ftp://ftp.ncbi.nlm.nih.gov/genomes/all/GCA/008/244/865/GCA_008244865.1_ASM824486v1
Acinetobacter baumannii	11A1314CRGN089	SAMN07258673	PRJNA390934	Proteobacteria	Gammaproteobacteria	GCA_008244905.1	3.93508	39.1	chromosome:NZ_CP043418.1/CP043418.1	-	1	3803	3617	2019-09-03	2019-09-15	Complete Genome	ftp://ftp.ncbi.nlm.nih.gov/genomes/all/GCF/008/244/905/GCF_008244905.1_ASM824490v1	ftp://ftp.ncbi.nlm.nih.gov/genomes/all/GCA/008/244/905/GCA_008244905.1_ASM824490v1
Acinetobacter baumannii	11A1213CRGN055	SAMN07258647	PRJNA390934	Proteobacteria	Gammaproteobacteria	GCA_004101725.1	3.9341	39	chromosome:NZ_CP035185.1/CP035185.1	-	1	3801	3615	2019-01-22	2019-08-30	Complete Genome	ftp://ftp.ncbi.nlm.nih.gov/genomes/all/GCF/004/101/725/GCF_004101725.1_ASM410172v1	ftp://ftp.ncbi.nlm.nih.gov/genomes/all/GCA/004/101/725/GCA_004101725.1_ASM410172v1
Acinetobacter baumannii	SSMA17	SAMN06650261	PRJNA380857	Proteobacteria	Gammaproteobacteria	GCA_002082885.1	4.02318	38.9937	chromosome:NZ_CP020581.1/CP020581.1; plasmid pSSMA17_1:NZ_CP020580.1/CP020580.1	-	2	3882	3735	2017-04-10	2019-12-15	Complete Genome	ftp://ftp.ncbi.nlm.nih.gov/genomes/all/GCF/002/082/885/GCF_002082885.1_ASM208288v1	ftp://ftp.ncbi.nlm.nih.gov/genomes/all/GCA/002/082/885/GCA_002082885.1_ASM208288v1
Acinetobacter baumannii	USA15	SAMN06650240	PRJNA380857	Proteobacteria	Gammaproteobacteria	GCA_002082825.1	4.02848	39.078	chromosome:NZ_CP020595.1/CP020595.1; plasmid pUSA15_1:NZ_CP020594.1/CP020594.1	-	2	3868	3698	2017-04-10	2019-12-15	Complete Genome	ftp://ftp.ncbi.nlm.nih.gov/genomes/all/GCF/002/082/825/GCF_002082825.1_ASM208282v1	ftp://ftp.ncbi.nlm.nih.gov/genomes/all/GCA/002/082/825/GCA_002082825.1_ASM208282v1
Acinetobacter baumannii	CIP70.10	SAMEA3449716	PRJEB9585	Proteobacteria	Gammaproteobacteria	GCA_001457535.1	3.93626	38.8974	chromosome I:NZ_LN865143.1/LN865143.1; plasmid II:NZ_LN865144.1/LN865144.1	-	2	3737	3577	2015-06-22	2019-08-08	Complete Genome	ftp://ftp.ncbi.nlm.nih.gov/genomes/all/GCF/001/457/535/GCF_001457535.1_CIP70.10	ftp://ftp.ncbi.nlm.nih.gov/genomes/all/GCA/001/457/535/GCA_001457535.1_CIP70.10
Acinetobacter baumannii	MDR-CQ	SAMN06211572	PRJNA360504	Proteobacteria	Gammaproteobacteria	GCA_007647215.1	4.00265	38.8983	chromosome:NZ_CP019114.1/CP019114.1; plasmid pMDR-CQ:NZ_CP019115.1/CP019115.1	-	2	3880	3686	2019-07-30	2019-08-02	Complete Genome	ftp://ftp.ncbi.nlm.nih.gov/genomes/all/GCF/007/647/215/GCF_007647215.1_ASM764721v1	ftp://ftp.ncbi.nlm.nih.gov/genomes/all/GCA/007/647/215/GCA_007647215.1_ASM764721v1
Acinetobacter baumannii ACICU	ACICU	SAMN09302593	PRJNA474045	Proteobacteria	Gammaproteobacteria	GCA_005519135.1	4.01364	38.9925	chromosome:NZ_CP031380.1/CP031380.1; plasmid pACICU1:NZ_CP031381.1/CP031381.1; plasmid pACICU2:NZ_CP031382.1/CP031382.1	-	3	3880	3707	2019-05-20	2019-05-23	Complete Genome	ftp://ftp.ncbi.nlm.nih.gov/genomes/all/GCF/005/519/135/GCF_005519135.1_ASM551913v1	ftp://ftp.ncbi.nlm.nih.gov/genomes/all/GCA/005/519/135/GCA_005519135.1_ASM551913v1
Acinetobacter baumannii	TG22627	SAMN10261584	PRJNA497581	Proteobacteria	Gammaproteobacteria	GCA_003948535.2	3.92103	39.0917	chromosome:NZ_CP039520.1/CP039520.1; plasmid pTG22627:NZ_CP039521.1/CP039521.1	-	2	3776	3597	2019-04-19	2019-05-03	Complete Genome	ftp://ftp.ncbi.nlm.nih.gov/genomes/all/GCF/003/948/535/GCF_003948535.2_ASM394853v2	ftp://ftp.ncbi.nlm.nih.gov/genomes/all/GCA/003/948/535/GCA_003948535.2_ASM394853v2
Acinetobacter baumannii	XH731	SAMN07135563	PRJNA361029	Proteobacteria	Gammaproteobacteria	GCA_003264255.1	3.97913	38.9108	chromosome:NZ_CP021321.1/CP021321.1; plasmid pXH731:NZ_CP021322.1/CP021322.1	-	2	3857	3673	2018-06-25	2018-07-11	Complete Genome	ftp://ftp.ncbi.nlm.nih.gov/genomes/all/GCF/003/264/255/GCF_003264255.1_ASM326425v1	ftp://ftp.ncbi.nlm.nih.gov/genomes/all/GCA/003/264/255/GCA_003264255.1_ASM326425v1
Acinetobacter baumannii	Ab4653	SAMN07943354	PRJNA416164	Proteobacteria	Gammaproteobacteria	GCA_002762155.1	3.91393	39.2	chromosome:NZ_CP024612.1/CP024612.1	-	1	3731	3584	2017-11-08	2019-12-21	Complete Genome	ftp://ftp.ncbi.nlm.nih.gov/genomes/all/GCF/002/762/155/GCF_002762155.1_ASM276215v1	ftp://ftp.ncbi.nlm.nih.gov/genomes/all/GCA/002/762/155/GCA_002762155.1_ASM276215v1
Acinetobacter baumannii	USA2	SAMN06650241	PRJNA380857	Proteobacteria	Gammaproteobacteria	GCA_002082725.1	3.9876	38.8976	chromosome:NZ_CP020592.1/CP020592.1; plasmid pUSA2_1:NZ_CP020593.1/CP020593.1	-	2	3797	3644	2017-04-10	2019-12-15	Complete Genome	ftp://ftp.ncbi.nlm.nih.gov/genomes/all/GCF/002/082/725/GCF_002082725.1_ASM208272v1	ftp://ftp.ncbi.nlm.nih.gov/genomes/all/GCA/002/082/725/GCA_002082725.1_ASM208272v1
Acinetobacter baumannii	Aba	SAMN09389171	PRJNA475448	Proteobacteria	Gammaproteobacteria	GCA_003288775.1	3.92047	38.9898	chromosome:NZ_CP030083.1/CP030083.1; plasmid unnamed1:NZ_CP030084.1/CP030084.1	-	2	3769	3587	2018-07-05	2018-07-11	Complete Genome	ftp://ftp.ncbi.nlm.nih.gov/genomes/all/GCF/003/288/775/GCF_003288775.1_ASM328877v1	ftp://ftp.ncbi.nlm.nih.gov/genomes/all/GCA/003/288/775/GCA_003288775.1_ASM328877v1
Acinetobacter baumannii	XH731	SAMN06219545	PRJNA361029	Proteobacteria	Gammaproteobacteria	GCA_003264295.1	3.97433	38.9107	chromosome:NZ_CP019217.1/CP019217.1; plasmid pXH731:NZ_CP019218.1/CP019218.1	-	2	3849	3667	2018-06-25	2018-07-11	Complete Genome	ftp://ftp.ncbi.nlm.nih.gov/genomes/all/GCF/003/264/295/GCF_003264295.1_ASM326429v1	ftp://ftp.ncbi.nlm.nih.gov/genomes/all/GCA/003/264/295/GCA_003264295.1_ASM326429v1
Acinetobacter baumannii	A1	SAMN03248539	PRJNA269083	Proteobacteria	Gammaproteobacteria	GCA_000830055.1	3.91774	39.2891	chromosome:NZ_CP010781.1/CP010781.1; plasmid pA1-1:NZ_CP010782.1/CP010782.1	-	2	3750	3617	2015-01-29	2019-11-14	Complete Genome	ftp://ftp.ncbi.nlm.nih.gov/genomes/all/GCF/000/830/055/GCF_000830055.1_ASM83005v1	ftp://ftp.ncbi.nlm.nih.gov/genomes/all/GCA/000/830/055/GCA_000830055.1_ASM83005v1
Acinetobacter baumannii	XH856	SAMN03890253	PRJNA290306	Proteobacteria	Gammaproteobacteria	GCA_001573125.1	3.9084	39.1	chromosome:NZ_CP014541.1/CP014541.1	-	1	3727	3581	2016-02-25	2019-11-16	Complete Genome	ftp://ftp.ncbi.nlm.nih.gov/genomes/all/GCF/001/573/125/GCF_001573125.1_ASM157312v1	ftp://ftp.ncbi.nlm.nih.gov/genomes/all/GCA/001/573/125/GCA_001573125.1_ASM157312v1
Acinetobacter baumannii BJAB0868	BJAB0868	SAMN02604246	PRJNA74425	Proteobacteria	Gammaproteobacteria	GCA_000419425.1	4.00582	38.9394	chromosome:NC_021729.1/CP003849.1; plasmid p1BJAB0868:NC_021730.1/CP003850.1; plasmid p2BJAB0868:NC_021731.1/CP003888.1; plasmid p3BJAB0868:NC_021732.1/CP003908.1	-	4	3885	3685	2013-07-09	2019-08-26	Complete Genome	ftp://ftp.ncbi.nlm.nih.gov/genomes/all/GCF/000/419/425/GCF_000419425.1_ASM41942v1	ftp://ftp.ncbi.nlm.nih.gov/genomes/all/GCA/000/419/425/GCA_000419425.1_ASM41942v1
Acinetobacter baumannii ACICU	ACICU	SAMN02603140	PRJNA17827	Proteobacteria	Gammaproteobacteria	GCA_000018445.1	3.99676	38.9013	chromosome:NC_010611.1/CP000863.1; plasmid pACICU1:NC_010605.1/CP000864.1; plasmid pACICU2:NC_010606.1/CP000865.1	-	3	3873	3616	2008-04-15	2019-10-09	Complete Genome	ftp://ftp.ncbi.nlm.nih.gov/genomes/all/GCF/000/018/445/GCF_000018445.1_ASM1844v1	ftp://ftp.ncbi.nlm.nih.gov/genomes/all/GCA/000/018/445/GCA_000018445.1_ASM1844v1
Acinetobacter baumannii	6200	SAMN03263969	PRJNA270223	Proteobacteria	Gammaproteobacteria	GCA_000814345.1	4.07398	39.1818	chromosome:NZ_CP010397.1/CP010397.1; plasmid p6200-114.848kb:NZ_CP010398.1/CP010398.1; plasmid p6200-47.274kb:NZ_CP010399.1/CP010399.1; plasmid p6200-9.327kb:NZ_CP010400.1/CP010400.1	-	4	3904	3744	2015-01-05	2019-11-10	Complete Genome	ftp://ftp.ncbi.nlm.nih.gov/genomes/all/GCF/000/814/345/GCF_000814345.1_ASM81434v1	ftp://ftp.ncbi.nlm.nih.gov/genomes/all/GCA/000/814/345/GCA_000814345.1_ASM81434v1
Acinetobacter baumannii	A320 (RUH134)	SAMN12045486	PRJNA503905	Proteobacteria	Gammaproteobacteria	GCA_007221455.1	3.89654	39.2	chromosome:NZ_CP032055.1/CP032055.1	-	1	3654	3530	2019-05-31	2019-11-05	Complete Genome	ftp://ftp.ncbi.nlm.nih.gov/genomes/all/GCF/007/221/455/GCF_007221455.1_ASM722145v1	ftp://ftp.ncbi.nlm.nih.gov/genomes/all/GCA/007/221/455/GCA_007221455.1_ASM722145v1
Acinetobacter baumannii	WCHAB005133	SAMN08364585	PRJNA387062	Proteobacteria	Gammaproteobacteria	GCA_002950495.2	3.94168	39.2207	chromosome:NZ_CP026750.2/CP026750.2; plasmid p1_005133:NZ_CP026748.1/CP026748.1; plasmid pOXA58_005133:NZ_CP026749.2/CP026749.2	-	3	3801	3607	2018-02-19	2019-08-26	Complete Genome	ftp://ftp.ncbi.nlm.nih.gov/genomes/all/GCF/002/950/495/GCF_002950495.2_ASM295049v2	ftp://ftp.ncbi.nlm.nih.gov/genomes/all/GCA/002/950/495/GCA_002950495.2_ASM295049v2
Acinetobacter baumannii	XH906	SAMN07580891	PRJNA400841	Proteobacteria	Gammaproteobacteria	GCA_003591615.1	3.89137	39	chromosome:NZ_CP023140.1/CP023140.1	-	1	3750	3574	2018-09-24	2018-09-26	Complete Genome	ftp://ftp.ncbi.nlm.nih.gov/genomes/all/GCF/003/591/615/GCF_003591615.1_ASM359161v1	ftp://ftp.ncbi.nlm.nih.gov/genomes/all/GCA/003/591/615/GCA_003591615.1_ASM359161v1
Acinetobacter baumannii	TG22653	SAMN10261589	PRJNA497581	Proteobacteria	Gammaproteobacteria	GCA_003948455.2	4.01886	39.0604	chromosome:NZ_CP039518.1/CP039518.1; plasmid pTG22653:NZ_CP039519.1/CP039519.1	-	2	3874	3669	2019-04-19	2019-05-03	Complete Genome	ftp://ftp.ncbi.nlm.nih.gov/genomes/all/GCF/003/948/455/GCF_003948455.2_ASM394845v2	ftp://ftp.ncbi.nlm.nih.gov/genomes/all/GCA/003/948/455/GCA_003948455.2_ASM394845v2
Acinetobacter baumannii	SSA6	SAMN06650242	PRJNA380857	Proteobacteria	Gammaproteobacteria	GCA_002082745.1	3.88441	39	chromosome:NZ_CP020591.1/CP020591.1	-	1	3675	3528	2017-04-10	2019-12-15	Complete Genome	ftp://ftp.ncbi.nlm.nih.gov/genomes/all/GCF/002/082/745/GCF_002082745.1_ASM208274v1	ftp://ftp.ncbi.nlm.nih.gov/genomes/all/GCA/002/082/745/GCA_002082745.1_ASM208274v1
Acinetobacter baumannii	AB34299	SAMN04457967	PRJNA311034	Proteobacteria	Gammaproteobacteria	GCA_002009115.1	3.98304	38.8603	chromosome:NZ_CP014291.1/CP014291.1; plasmid unnamed1:NZ_CP014292.1/CP014292.1; plasmid unnamed2:NZ_CP014293.1/CP014293.1	-	3	3864	3486	2017-03-02	2019-04-03	Complete Genome	ftp://ftp.ncbi.nlm.nih.gov/genomes/all/GCF/002/009/115/GCF_002009115.1_ASM200911v1	ftp://ftp.ncbi.nlm.nih.gov/genomes/all/GCA/002/009/115/GCA_002009115.1_ASM200911v1
Acinetobacter baumannii	XH857	SAMN03890255	PRJNA290306	Proteobacteria	Gammaproteobacteria	GCA_001573105.1	3.87964	39	chromosome:NZ_CP014540.1/CP014540.1	-	1	3694	3527	2016-02-25	2019-11-16	Complete Genome	ftp://ftp.ncbi.nlm.nih.gov/genomes/all/GCF/001/573/105/GCF_001573105.1_ASM157310v1	ftp://ftp.ncbi.nlm.nih.gov/genomes/all/GCA/001/573/105/GCA_001573105.1_ASM157310v1
Acinetobacter baumannii	AbH12O-A2	SAMN03075316	PRJNA261783	Proteobacteria	Gammaproteobacteria	GCA_000761175.1	3.87577	39.1	chromosome:NZ_CP009534.1/CP009534.1	-	1	3684	3529	2014-10-01	2020-02-10	Complete Genome	ftp://ftp.ncbi.nlm.nih.gov/genomes/all/GCF/000/761/175/GCF_000761175.1_ASM76117v1	ftp://ftp.ncbi.nlm.nih.gov/genomes/all/GCA/000/761/175/GCA_000761175.1_ASM76117v1
Acinetobacter baumannii	AR_0078	SAMN04014919	PRJNA292904	Proteobacteria	Gammaproteobacteria	GCA_002948925.1	3.87193	39.1	chromosome:NZ_CP026761.1/CP026761.1	-	1	3704	3525	2018-02-19	2018-03-03	Complete Genome	ftp://ftp.ncbi.nlm.nih.gov/genomes/all/GCF/002/948/925/GCF_002948925.1_ASM294892v1	ftp://ftp.ncbi.nlm.nih.gov/genomes/all/GCA/002/948/925/GCA_002948925.1_ASM294892v1
Acinetobacter baumannii	WKA02	SAMN06650238	PRJNA380857	Proteobacteria	Gammaproteobacteria	GCA_002082805.1	3.87094	38.9	chromosome:NZ_CP020598.1/CP020598.1	-	1	3722	3538	2017-04-10	2019-12-15	Complete Genome	ftp://ftp.ncbi.nlm.nih.gov/genomes/all/GCF/002/082/805/GCF_002082805.1_ASM208280v1	ftp://ftp.ncbi.nlm.nih.gov/genomes/all/GCA/002/082/805/GCA_002082805.1_ASM208280v1
Acinetobacter baumannii	15A34	SAMN06650243	PRJNA380857	Proteobacteria	Gammaproteobacteria	GCA_002082685.1	3.93873	38.9957	chromosome:NZ_CP020590.1/CP020590.1; plasmid p15A34_1:NZ_CP020589.1/CP020589.1	-	2	3774	3618	2017-04-10	2019-12-15	Complete Genome	ftp://ftp.ncbi.nlm.nih.gov/genomes/all/GCF/002/082/685/GCF_002082685.1_ASM208268v1	ftp://ftp.ncbi.nlm.nih.gov/genomes/all/GCA/002/082/685/GCA_002082685.1_ASM208268v1
Acinetobacter baumannii	A52	SAMN10441121	PRJNA506023	Proteobacteria	Gammaproteobacteria	GCA_004028375.1	4.02332	38.9844	chromosome:NZ_CP034092.1/CP034092.1; plasmid pA52-1:NZ_CP034093.1/CP034093.1; plasmid pA52-2:NZ_CP034094.1/CP034094.1; plasmid pA52-3:NZ_CP034095.1/CP034095.1; plasmid pA52-4:NZ_CP034096.1/CP034096.1; plasmid pA52-OXA-72:NZ_CP034097.1/CP034097.1	-	6	3892	3702	2019-01-17	2019-08-08	Complete Genome	ftp://ftp.ncbi.nlm.nih.gov/genomes/all/GCF/004/028/375/GCF_004028375.1_ASM402837v1	ftp://ftp.ncbi.nlm.nih.gov/genomes/all/GCA/004/028/375/GCA_004028375.1_ASM402837v1
Acinetobacter baumannii	ATCC 17978-mff	SAMN03817043	PRJNA288605	Proteobacteria	Gammaproteobacteria	GCA_001077675.1	4.0067	38.9442	chromosome:NZ_CP012004.1/CP012004.1; plasmid pAB3:NZ_CP012005.1/CP012005.1	-	2	3867	3693	2015-07-14	2019-08-28	Complete Genome	ftp://ftp.ncbi.nlm.nih.gov/genomes/all/GCF/001/077/675/GCF_001077675.1_ASM107767v1	ftp://ftp.ncbi.nlm.nih.gov/genomes/all/GCA/001/077/675/GCA_001077675.1_ASM107767v1
Acinetobacter baumannii	AC29	SAMN02714232	PRJNA238628	Proteobacteria	Gammaproteobacteria	GCA_000695855.3	3.93513	38.9005	chromosome:NZ_CP007535.2/CP007535.2; plasmid pAC29a:NZ_CP008850.1/CP008850.1; plasmid pAC29b:NZ_CP008851.1/CP008851.1	-	3	3840	3661	2014-05-27	2019-11-02	Complete Genome	ftp://ftp.ncbi.nlm.nih.gov/genomes/all/GCF/000/695/855/GCF_000695855.3_ASM69585v3	ftp://ftp.ncbi.nlm.nih.gov/genomes/all/GCA/000/695/855/GCA_000695855.3_ASM69585v3
Acinetobacter baumannii	XH860	SAMN03890258	PRJNA290306	Proteobacteria	Gammaproteobacteria	GCA_001573065.1	3.84662	39	chromosome:NZ_CP014538.1/CP014538.1	-	1	3686	3519	2016-02-25	2019-11-16	Complete Genome	ftp://ftp.ncbi.nlm.nih.gov/genomes/all/GCF/001/573/065/GCF_001573065.1_ASM157306v1	ftp://ftp.ncbi.nlm.nih.gov/genomes/all/GCA/001/573/065/GCA_001573065.1_ASM157306v1
Acinetobacter baumannii	PG20180064	SAMN12603273	PRJNA560883	Proteobacteria	Gammaproteobacteria	GCA_008124045.1	3.84357	38.8	chromosome:NZ_CP043180.1/CP043180.1	-	1	3706	3526	2019-08-29	2019-09-02	Complete Genome	ftp://ftp.ncbi.nlm.nih.gov/genomes/all/GCF/008/124/045/GCF_008124045.1_ASM812404v1	ftp://ftp.ncbi.nlm.nih.gov/genomes/all/GCA/008/124/045/GCA_008124045.1_ASM812404v1
Acinetobacter baumannii	ACN21	SAMN11311113	PRJNA530330	Proteobacteria	Gammaproteobacteria	GCA_004768705.1	4.04555	38.9755	chromosome:NZ_CP038644.1/CP038644.1; plasmid unnamed1:NZ_CP038645.1/CP038645.1; plasmid unnamed2:NZ_CP038646.1/CP038646.1; plasmid unnamed3:NZ_CP038647.1/CP038647.1; plasmid unnamed4:NZ_CP038648.1/CP038648.1; plasmid unnamed5:NZ_CP038649.1/CP038649.1; plasmid unnamed6:NZ_CP038650.1/CP038650.1; plasmid unnamed7:NZ_CP038651.1/CP038651.1; plasmid unnamed8:NZ_CP038652.1/CP038652.1	-	9	3917	3639	2019-04-10	2019-04-13	Complete Genome	ftp://ftp.ncbi.nlm.nih.gov/genomes/all/GCF/004/768/705/GCF_004768705.1_ASM476870v1	ftp://ftp.ncbi.nlm.nih.gov/genomes/all/GCA/004/768/705/GCA_004768705.1_ASM476870v1
Acinetobacter baumannii	B8300	SAMN03771402	PRJNA286871	Proteobacteria	Gammaproteobacteria	GCA_001077965.2	3.85006	39.2739	chromosome:NZ_CP021347.1/CP021347.1; plasmid pB8300:NZ_CP021348.1/CP021348.1	-	2	3760	3487	2017-05-31	2019-08-29	Complete Genome	ftp://ftp.ncbi.nlm.nih.gov/genomes/all/GCF/001/077/965/GCF_001077965.2_ASM107796v2	ftp://ftp.ncbi.nlm.nih.gov/genomes/all/GCA/001/077/965/GCA_001077965.2_ASM107796v2
Acinetobacter baumannii	R2090	SAMEA3751109	PRJEB9721	Proteobacteria	Gammaproteobacteria	GCA_001261895.2	3.81916	39	chromosome I:NZ_LN868200.1/LN868200.1	-	1	3727	3551	2015-07-23	2019-08-06	Complete Genome	ftp://ftp.ncbi.nlm.nih.gov/genomes/all/GCF/001/261/895/GCF_001261895.2_R2090	ftp://ftp.ncbi.nlm.nih.gov/genomes/all/GCA/001/261/895/GCA_001261895.2_R2090
Acinetobacter baumannii	CAM180-1	SAMN12825295	PRJNA573751	Proteobacteria	Gammaproteobacteria	GCA_008802935.1	3.92315	39.0212	chromosome:NZ_CP044356.1/CP044356.1; plasmid pCAM180A:NZ_CP044357.1/CP044357.1; plasmid pCAM180B:NZ_CP044358.1/CP044358.1	-	3	3878	3497	2019-10-02	2019-10-07	Complete Genome	ftp://ftp.ncbi.nlm.nih.gov/genomes/all/GCF/008/802/935/GCF_008802935.1_ASM880293v1	ftp://ftp.ncbi.nlm.nih.gov/genomes/all/GCA/008/802/935/GCA_008802935.1_ASM880293v1
Acinetobacter baumannii	XL380	SAMN13476302	PRJNA593376	Proteobacteria	Gammaproteobacteria	GCA_009740145.1	3.91925	39.1457	chromosome:NZ_CP046536.1/CP046536.1; plasmid unnamed:NZ_CP046537.1/CP046537.1	-	2	3686	3555	2019-12-11	2019-12-13	Complete Genome	ftp://ftp.ncbi.nlm.nih.gov/genomes/all/GCF/009/740/145/GCF_009740145.1_ASM974014v1	ftp://ftp.ncbi.nlm.nih.gov/genomes/all/GCA/009/740/145/GCA_009740145.1_ASM974014v1
Acinetobacter baumannii	E47	SAMN12289292	PRJNA550014	Proteobacteria	Gammaproteobacteria	GCA_008931365.1	4.23061	39.1868	chromosome:NZ_CP042556.1/CP042556.1; plasmid pE47_001:NZ_CP042557.1/CP042557.1; plasmid pE47_002:NZ_CP042558.1/CP042558.1; plasmid pE47_003:NZ_CP042559.1/CP042559.1; plasmid pE47_004:NZ_CP042560.1/CP042560.1; plasmid pE47_005:NZ_CP042561.1/CP042561.1; plasmid pE47_006:NZ_CP042562.1/CP042562.1; plasmid pE47_007:NZ_CP042563.1/CP042563.1; plasmid pE47_008:NZ_CP042564.1/CP042564.1; plasmid pE47_009:N…	-	10	4159	3816	2019-10-09	2019-10-13	Complete Genome	ftp://ftp.ncbi.nlm.nih.gov/genomes/all/GCF/008/931/365/GCF_008931365.1_ASM893136v1	ftp://ftp.ncbi.nlm.nih.gov/genomes/all/GCA/008/931/365/GCA_008931365.1_ASM893136v1
Acinetobacter baumannii	FDAARGOS_540	SAMN10163233	PRJNA231221	Proteobacteria	Gammaproteobacteria	GCA_003812065.1	3.91027	39.0168	chromosome:NZ_CP033754.1/CP033754.1; plasmid unnamed1:NZ_CP033753.1/CP033753.1; plasmid unnamed2:NZ_CP033752.1/CP033752.1; plasmid unnamed3:NZ_CP033751.1/CP033751.1	-	4	3887	3504	2018-11-21	2019-10-19	Complete Genome	ftp://ftp.ncbi.nlm.nih.gov/genomes/all/GCF/003/812/065/GCF_003812065.1_ASM381206v1	ftp://ftp.ncbi.nlm.nih.gov/genomes/all/GCA/003/812/065/GCA_003812065.1_ASM381206v1
Acinetobacter baumannii	AB031	SAMN02940901	PRJNA256158	Proteobacteria	Gammaproteobacteria	GCA_000746605.1	3.80332	39.2	chromosome:NZ_CP009256.1/CP009256.1	-	1	3614	3473	2014-08-29	2020-02-10	Complete Genome	ftp://ftp.ncbi.nlm.nih.gov/genomes/all/GCF/000/746/605/GCF_000746605.1_ASM74660v1	ftp://ftp.ncbi.nlm.nih.gov/genomes/all/GCA/000/746/605/GCA_000746605.1_ASM74660v1
Acinetobacter baumannii	J9	SAMN12158047	PRJNA472828	Proteobacteria	Gammaproteobacteria	GCA_007107525.1	3.96076	39.0677	chromosome:NZ_CP041587.1/CP041587.1; plasmid pJ9-1:NZ_CP041588.1/CP041588.1; plasmid pJ9-2:NZ_CP041589.1/CP041589.1; plasmid pJ9-3:NZ_CP041590.1/CP041590.1	-	4	3780	3613	2019-07-18	2019-07-29	Complete Genome	ftp://ftp.ncbi.nlm.nih.gov/genomes/all/GCF/007/107/525/GCF_007107525.1_ASM710752v1	ftp://ftp.ncbi.nlm.nih.gov/genomes/all/GCA/007/107/525/GCA_007107525.1_ASM710752v1
Acinetobacter baumannii	ABNIH28	SAMN06040401	PRJNA430813	Proteobacteria	Gammaproteobacteria	GCA_002902885.1	4.07884	39.0267	chromosome:NZ_CP026125.1/CP026125.1; plasmid pABA-1fe1:NZ_CP026128.1/CP026128.1; plasmid pABA-2f10:NZ_CP026129.1/CP026129.1; plasmid pABA-6973:NZ_CP026126.1/CP026126.1; plasmid pNDM-0285:NZ_CP026127.1/CP026127.1	-	5	4037	3750	2018-01-29	2018-01-31	Complete Genome	ftp://ftp.ncbi.nlm.nih.gov/genomes/all/GCF/002/902/885/GCF_002902885.1_ASM290288v1	ftp://ftp.ncbi.nlm.nih.gov/genomes/all/GCA/002/902/885/GCA_002902885.1_ASM290288v1
Acinetobacter baumannii	FDAARGOS_533	SAMN10163228	PRJNA231221	Proteobacteria	Gammaproteobacteria	GCA_003812385.1	3.8854	39.1429	chromosome:NZ_CP033768.1/CP033768.1; plasmid unnamed1:NZ_CP033769.1/CP033769.1; plasmid unnamed2:NZ_CP033770.1/CP033770.1	-	3	3736	3465	2018-11-21	2019-10-19	Complete Genome	ftp://ftp.ncbi.nlm.nih.gov/genomes/all/GCF/003/812/385/GCF_003812385.1_ASM381238v1	ftp://ftp.ncbi.nlm.nih.gov/genomes/all/GCA/003/812/385/GCA_003812385.1_ASM381238v1
Acinetobacter baumannii	SP304	SAMN11571814	PRJNA541077	Proteobacteria	Gammaproteobacteria	GCA_005280675.1	3.79696	38.8392	chromosome:NZ_CP040080.1/CP040080.1; plasmid unnamed1:NZ_CP040081.1/CP040081.1; plasmid unnamed2:NZ_CP040082.1/CP040082.1; plasmid unnamed3:NZ_CP040083.1/CP040083.1	-	4	3680	3387	2019-05-12	2019-05-14	Complete Genome	ftp://ftp.ncbi.nlm.nih.gov/genomes/all/GCF/005/280/675/GCF_005280675.1_ASM528067v1	ftp://ftp.ncbi.nlm.nih.gov/genomes/all/GCA/005/280/675/GCA_005280675.1_ASM528067v1
Acinetobacter baumannii ZW85-1	ZW85-1	SAMN02641530	PRJNA219230	Proteobacteria	Gammaproteobacteria	GCA_000505685.2	3.92525	39.2009	chromosome:NC_023028.1/CP006768.1; plasmid ZW85p2:NC_023031.1/CP006769.1; plasmid pAbNDM-1:NC_019985.2/JN377410.2	-	3	3701	3550	2013-12-11	2020-02-10	Complete Genome	ftp://ftp.ncbi.nlm.nih.gov/genomes/all/GCF/000/505/685/GCF_000505685.1_ASM50568v2	ftp://ftp.ncbi.nlm.nih.gov/genomes/all/GCA/000/505/685/GCA_000505685.2_ASM50568v2
Acinetobacter baumannii AB307-0294	AB307-0294	SAMN07961492	PRJNA269083	Proteobacteria	Gammaproteobacteria	GCA_002803025.2	3.75949	39	chromosome:NZ_CP001172.1/CP001172.2	-	1	3525	3403	2008-11-24	2019-11-14	Complete Genome	ftp://ftp.ncbi.nlm.nih.gov/genomes/all/GCF/002/803/025/GCF_002803025.2_ASM280302v2	ftp://ftp.ncbi.nlm.nih.gov/genomes/all/GCA/002/803/025/GCA_002803025.2_ASM280302v2
Acinetobacter baumannii	EH	SAMN10386508	PRJNA529047	Proteobacteria	Gammaproteobacteria	GCA_004564115.1	3.93245	39.2112	chromosome:NZ_CP038258.1/CP038258.1; plasmid pEH_gr13:NZ_CP038259.1/CP038259.1; plasmid pEH_gr3:NZ_CP038260.1/CP038260.1; plasmid pEH_mcr4.3:NZ_CP038261.1/CP038261.1	-	4	3897	3582	2019-04-02	2019-04-04	Complete Genome	ftp://ftp.ncbi.nlm.nih.gov/genomes/all/GCF/004/564/115/GCF_004564115.1_ASM456411v1	ftp://ftp.ncbi.nlm.nih.gov/genomes/all/GCA/004/564/115/GCA_004564115.1_ASM456411v1
Acinetobacter baumannii	NCIMB 8209	SAMN08513260	PRJNA244617	Proteobacteria	Gammaproteobacteria	GCA_004194555.1	3.88529	39.1344	chromosome:NZ_CP028138.1/CP028138.1; plasmid pAbNCIMB8209_134:NZ_CP028139.1/CP028139.1	-	2	3849	3528	2019-02-14	2019-02-19	Complete Genome	ftp://ftp.ncbi.nlm.nih.gov/genomes/all/GCF/004/194/555/GCF_004194555.1_ASM419455v1	ftp://ftp.ncbi.nlm.nih.gov/genomes/all/GCA/004/194/555/GCA_004194555.1_ASM419455v1
Acinetobacter baumannii	10324	SAMN07520237	PRJNA311558	Proteobacteria	Gammaproteobacteria	GCA_003522705.1	3.86244	39.07	chromosome:NZ_CP023022.1/CP023022.1; plasmid pAba10324a:NZ_CP023023.1/CP023023.1; plasmid pAba10324b:NZ_CP023024.1/CP023024.1; plasmid pAba10324c:NZ_CP023025.1/CP023025.1	-	4	3803	3590	2018-09-10	2018-09-12	Complete Genome	ftp://ftp.ncbi.nlm.nih.gov/genomes/all/GCF/003/522/705/GCF_003522705.1_ASM352270v1	ftp://ftp.ncbi.nlm.nih.gov/genomes/all/GCA/003/522/705/GCA_003522705.1_ASM352270v1
Acinetobacter baumannii	CA-17	SAMN04018777	PRJNA294251	Proteobacteria	Gammaproteobacteria	GCA_001721705.1	3.71928	39	chromosome:NZ_CP012587.1/CP012587.1	-	1	3526	3376	2016-09-08	2018-09-26	Complete Genome	ftp://ftp.ncbi.nlm.nih.gov/genomes/all/GCF/001/721/705/GCF_001721705.1_ASM172170v1	ftp://ftp.ncbi.nlm.nih.gov/genomes/all/GCA/001/721/705/GCA_001721705.1_ASM172170v1
Acinetobacter baumannii	EC	SAMN10386510	PRJNA529047	Proteobacteria	Gammaproteobacteria	GCA_004564095.1	3.95623	39.2999	chromosome:NZ_CP038262.1/CP038262.1; plasmid pEC_gr13:NZ_CP038263.1/CP038263.1; plasmid pEC_gr6:NZ_CP038264.1/CP038264.1; plasmid pEC_mcr4.3:NZ_CP038265.1/CP038265.1	-	4	3891	3603	2019-04-02	2019-04-04	Complete Genome	ftp://ftp.ncbi.nlm.nih.gov/genomes/all/GCF/004/564/095/GCF_004564095.1_ASM456409v1	ftp://ftp.ncbi.nlm.nih.gov/genomes/all/GCA/004/564/095/GCA_004564095.1_ASM456409v1
Acinetobacter baumannii D1279779	D1279779	SAMN02603576	PRJNA61919	Proteobacteria	Gammaproteobacteria	GCA_000186665.4	3.7117	38.9872	chromosome:NC_020547.2/CP003967.2; plasmid pD1279779:NC_020525.1/CP003968.1	-	2	3556	3379	2013-03-20	2020-02-10	Complete Genome	ftp://ftp.ncbi.nlm.nih.gov/genomes/all/GCF/000/186/665/GCF_000186665.3_ASM18666v4	ftp://ftp.ncbi.nlm.nih.gov/genomes/all/GCA/000/186/665/GCA_000186665.4_ASM18666v4
Acinetobacter baumannii	A1296	SAMN06099024	PRJNA355911	Proteobacteria	Gammaproteobacteria	GCA_002504145.1	3.8107	39.1851	chromosome:NZ_CP018332.1/CP018332.1; plasmid pA1296_1:NZ_CP018333.1/CP018333.1; plasmid pA1296_2:NZ_CP018334.1/CP018334.1	-	3	3642	3461	2017-10-10	2019-12-21	Complete Genome	ftp://ftp.ncbi.nlm.nih.gov/genomes/all/GCF/002/504/145/GCF_002504145.1_ASM250414v1	ftp://ftp.ncbi.nlm.nih.gov/genomes/all/GCA/002/504/145/GCA_002504145.1_ASM250414v1
Acinetobacter baumannii	VB1190	SAMN11554995	PRJNA540755	Proteobacteria	Gammaproteobacteria	GCA_005280375.1	3.96867	39.032	chromosome:NZ_CP040047.1/CP040047.1; plasmid unnamed1:NZ_CP040048.1/CP040048.1; plasmid unnamed2:NZ_CP040049.1/CP040049.1	-	3	3827	3511	2019-05-11	2019-05-13	Complete Genome	ftp://ftp.ncbi.nlm.nih.gov/genomes/all/GCF/005/280/375/GCF_005280375.1_ASM528037v1	ftp://ftp.ncbi.nlm.nih.gov/genomes/all/GCA/005/280/375/GCA_005280375.1_ASM528037v1
Acinetobacter baumannii	VB958	SAMN11554497	PRJNA540743	Proteobacteria	Gammaproteobacteria	GCA_005280355.1	4.2074	38.9645	chromosome:NZ_CP040040.1/CP040040.1; plasmid unnamed1:NZ_CP040041.1/CP040041.1; plasmid unnamed2:NZ_CP040042.1/CP040042.1; plasmid unnamed3:NZ_CP040043.1/CP040043.1; plasmid unnamed4:NZ_CP040044.1/CP040044.1; plasmid unnamed5:NZ_CP040045.1/CP040045.1; plasmid unnamed6:NZ_CP040046.1/CP040046.1	-	7	4152	3696	2019-05-11	2019-05-13	Complete Genome	ftp://ftp.ncbi.nlm.nih.gov/genomes/all/GCF/005/280/355/GCF_005280355.1_ASM528035v1	ftp://ftp.ncbi.nlm.nih.gov/genomes/all/GCA/005/280/355/GCA_005280355.1_ASM528035v1
Acinetobacter baumannii	5457	SAMN09244198	PRJNA472798	Proteobacteria	Gammaproteobacteria	GCA_009428985.1	4.25055	39.1	chromosome:NZ_CP045541.1/CP045541.1	-	1	4137	3928	2019-10-31	2019-11-01	Chromosome	ftp://ftp.ncbi.nlm.nih.gov/genomes/all/GCF/009/428/985/GCF_009428985.1_ASM942898v1	ftp://ftp.ncbi.nlm.nih.gov/genomes/all/GCA/009/428/985/GCA_009428985.1_ASM942898v1
Acinetobacter baumannii	11510	SAMN06093832	PRJNA355850	Proteobacteria	Gammaproteobacteria	GCA_001922425.2	4.09129	39.0974	chromosome:NZ_CP018861.2/CP018861.2; plasmid pAba11510a:NZ_CP018862.2/CP018862.2	-	2	3920	3780	2016-12-27	2019-12-21	Chromosome	ftp://ftp.ncbi.nlm.nih.gov/genomes/all/GCF/001/922/425/GCF_001922425.2_ASM192242v2	ftp://ftp.ncbi.nlm.nih.gov/genomes/all/GCA/001/922/425/GCA_001922425.2_ASM192242v2
Acinetobacter baumannii	ZS3	SAMN07167814	PRJNA388032	Proteobacteria	Gammaproteobacteria	GCA_003202135.1	4.05804	39.2	chromosome:NZ_CP021496.1/CP021496.1	-	1	3965	3765	2018-06-07	2018-06-09	Chromosome	ftp://ftp.ncbi.nlm.nih.gov/genomes/all/GCF/003/202/135/GCF_003202135.1_ASM320213v1	ftp://ftp.ncbi.nlm.nih.gov/genomes/all/GCA/003/202/135/GCA_003202135.1_ASM320213v1
Acinetobacter baumannii	AB053	SAMN11077519	PRJNA525860	Proteobacteria	Gammaproteobacteria	GCA_004354125.1	3.97525	39	chromosome:NZ_CP037869.1/CP037869.1	-	1	3782	3591	2019-03-18	2019-03-20	Chromosome	ftp://ftp.ncbi.nlm.nih.gov/genomes/all/GCF/004/354/125/GCF_004354125.1_ASM435412v1	ftp://ftp.ncbi.nlm.nih.gov/genomes/all/GCA/004/354/125/GCA_004354125.1_ASM435412v1
Acinetobacter baumannii	AB048	SAMN11077517	PRJNA525860	Proteobacteria	Gammaproteobacteria	GCA_004354185.1	3.97507	39	chromosome:NZ_CP037870.1/CP037870.1	-	1	3792	3558	2019-03-18	2019-03-20	Chromosome	ftp://ftp.ncbi.nlm.nih.gov/genomes/all/GCF/004/354/185/GCF_004354185.1_ASM435418v1	ftp://ftp.ncbi.nlm.nih.gov/genomes/all/GCA/004/354/185/GCA_004354185.1_ASM435418v1
Acinetobacter baumannii	S1; AB1A2	SAMN07977762	PRJNA417158	Proteobacteria	Gammaproteobacteria	GCA_002948475.1	4.25358	39.068	chromosome:NZ_CP026943.1/CP026943.1; plasmid pAbS1_01:NZ_CP026944.1/CP026944.1; plasmid pAbS1_02:NZ_CP026945.1/CP026945.1; plasmid pAbS1_03:NZ_CP026946.1/CP026946.1	-	4	4172	3985	2018-02-21	2018-03-03	Chromosome	ftp://ftp.ncbi.nlm.nih.gov/genomes/all/GCF/002/948/475/GCF_002948475.1_ASM294847v1	ftp://ftp.ncbi.nlm.nih.gov/genomes/all/GCA/002/948/475/GCA_002948475.1_ASM294847v1
Acinetobacter baumannii	AB046	SAMN11077515	PRJNA525860	Proteobacteria	Gammaproteobacteria	GCA_004354145.1	3.95429	39	chromosome:NZ_CP037872.1/CP037872.1	-	1	3746	3555	2019-03-18	2019-03-20	Chromosome	ftp://ftp.ncbi.nlm.nih.gov/genomes/all/GCF/004/354/145/GCF_004354145.1_ASM435414v1	ftp://ftp.ncbi.nlm.nih.gov/genomes/all/GCA/004/354/145/GCA_004354145.1_ASM435414v1
Acinetobacter baumannii	AB047	SAMN11077516	PRJNA525860	Proteobacteria	Gammaproteobacteria	GCA_004354165.1	3.78365	39.1	chromosome:NZ_CP037871.1/CP037871.1	-	1	3589	3427	2019-03-18	2019-03-20	Chromosome	ftp://ftp.ncbi.nlm.nih.gov/genomes/all/GCF/004/354/165/GCF_004354165.1_ASM435416v1	ftp://ftp.ncbi.nlm.nih.gov/genomes/all/GCA/004/354/165/GCA_004354165.1_ASM435416v1
Acinetobacter baumannii	TG60155	SAMN10261590	PRJNA497581	Proteobacteria	Gammaproteobacteria	GCA_003949295.2	4.047	39.0127	chromosome:NZ_CP036283.1/CP036283.1; plasmid p60155_1:NZ_CP036284.1/CP036284.1; plasmid p60155_2:NZ_CP036285.1/CP036285.1; plasmid p60155_3:NZ_CP036286.1/CP036286.1	-	4	3922	3732	2019-02-20	2019-03-02	Chromosome	ftp://ftp.ncbi.nlm.nih.gov/genomes/all/GCF/003/949/295/GCF_003949295.2_ASM394929v2	ftp://ftp.ncbi.nlm.nih.gov/genomes/all/GCA/003/949/295/GCA_003949295.2_ASM394929v2
Acinetobacter baumannii ATCC 17978	ATCC 17978 substr. PMR-Low	SAMN11304549	PRJNA530197	Proteobacteria	Gammaproteobacteria	GCA_004794275.2	3.97172	38.9	chromosome:NZ_CP039023.2/CP039023.2	-	1	3816	3641	2019-04-15	2019-08-26	Chromosome	ftp://ftp.ncbi.nlm.nih.gov/genomes/all/GCF/004/794/275/GCF_004794275.2_ASM479427v2	ftp://ftp.ncbi.nlm.nih.gov/genomes/all/GCA/004/794/275/GCA_004794275.2_ASM479427v2
Acinetobacter baumannii ATCC 17978	ATCC 17978 substr. Lab-WT	SAMN11304548	PRJNA530195	Proteobacteria	Gammaproteobacteria	GCA_004794235.2	4.01912	38.9869	chromosome:NZ_CP039028.2/CP039028.2; plasmid unnamed1:NZ_CP039027.1/CP039027.1; plasmid unnamed2:NZ_CP039029.1/CP039029.1; plasmid unnamed3:NZ_CP039030.1/CP039030.1	-	4	3873	3677	2019-04-15	2019-08-26	Chromosome	ftp://ftp.ncbi.nlm.nih.gov/genomes/all/GCF/004/794/235/GCF_004794235.2_ASM479423v2	ftp://ftp.ncbi.nlm.nih.gov/genomes/all/GCA/004/794/235/GCA_004794235.2_ASM479423v2
Acinetobacter baumannii PKAB07	AB07	SAMN03081512	PRJNA224967	Proteobacteria	Gammaproteobacteria	GCA_000576535.1	4.24261	39.2898	chromosome:NZ_CP006963.1/CP006963.1; plasmid pPKAB07:NZ_CP006964.1/CP006964.1	-	2	3979	3758	2014-02-24	2019-08-27	Chromosome	ftp://ftp.ncbi.nlm.nih.gov/genomes/all/GCF/000/576/535/GCF_000576535.1_ASM57653v1	ftp://ftp.ncbi.nlm.nih.gov/genomes/all/GCA/000/576/535/GCA_000576535.1_ASM57653v1
Acinetobacter baumannii	WPB103	SAMN10531494	PRJNA508839	Proteobacteria	Gammaproteobacteria	GCA_003945465.1	3.24087	38.8	chromosome:CP034427.1	-	1	3267	2994	2018-12-14	2018-12-14	Chromosome	-	ftp://ftp.ncbi.nlm.nih.gov/genomes/all/GCA/003/945/465/GCA_003945465.1_ASM394546v1
Acinetobacter baumannii	B11911	SAMN03771550	PRJNA286874	Proteobacteria	Gammaproteobacteria	GCA_001077565.2	4.26391	39.1281	chromosome:NZ_CP021345.1/CP021345.1; plasmid pB11911:NZ_CP021344.1/CP021344.1	-	4	4138	3941	2017-05-31	2019-08-29	Chromosome	ftp://ftp.ncbi.nlm.nih.gov/genomes/all/GCF/001/077/565/GCF_001077565.2_ASM107756v2	ftp://ftp.ncbi.nlm.nih.gov/genomes/all/GCA/001/077/565/GCA_001077565.2_ASM107756v2
Acinetobacter baumannii	UPAB1	SAMN09906510	PRJNA487603	Proteobacteria	Gammaproteobacteria	GCA_006843645.1	4.13611	39.0171	chromosome:NZ_CP032215.1/CP032215.1; plasmid unnamed1:NZ_CP032217.1/CP032217.1; plasmid unnamed2:NZ_CP032220.1/CP032220.1	-	6	3964	3691	2019-05-17	2019-07-17	Chromosome	ftp://ftp.ncbi.nlm.nih.gov/genomes/all/GCF/006/843/645/GCF_006843645.1_ASM684364v1	ftp://ftp.ncbi.nlm.nih.gov/genomes/all/GCA/006/843/645/GCA_006843645.1_ASM684364v1
Acinetobacter baumannii	CR17	SAMEA3158506	PRJEB1893	Proteobacteria	Gammaproteobacteria	GCA_000820685.1	3.92491	38.9057	chromosome I:NZ_HG977526.1/HG977526.1; plasmid II:NZ_HG977527.1/HG977527.1; plasmid III:NZ_HG977528.1/HG977528.1; plasmid IV:NZ_HG977529.1/HG977529.1	CCCV01	4	3791	3511	2015-01-01	2019-08-27	Chromosome	ftp://ftp.ncbi.nlm.nih.gov/genomes/all/GCF/000/820/685/GCF_000820685.1_CLCgenomics	ftp://ftp.ncbi.nlm.nih.gov/genomes/all/GCA/000/820/685/GCA_000820685.1_CLCgenomics
Acinetobacter baumannii	CS01	SAMEA3158456	PRJEB1892	Proteobacteria	Gammaproteobacteria	GCA_000820665.1	3.91625	38.9043	chromosome I:NZ_HG977522.1/HG977522.1; plasmid II:NZ_HG977523.1/HG977523.1; plasmid III:NZ_HG977524.1/HG977524.1; plasmid IV:NZ_HG977525.1/HG977525.1	CCCU01	4	3749	3455	2015-01-01	2017-03-16	Chromosome	ftp://ftp.ncbi.nlm.nih.gov/genomes/all/GCF/000/820/665/GCF_000820665.1_CLCgenomics	ftp://ftp.ncbi.nlm.nih.gov/genomes/all/GCA/000/820/665/GCA_000820665.1_CLCgenomics
Acinetobacter baumannii	NCTC12156	SAMEA3146526	PRJEB6403	Proteobacteria	Gammaproteobacteria	GCA_900444725.1	3.98865	39.2	-	UFRW01	2	3849	3687	2018-08-07	2019-08-17	Contig	ftp://ftp.ncbi.nlm.nih.gov/genomes/all/GCF/900/444/725/GCF_900444725.1_34576_B02	ftp://ftp.ncbi.nlm.nih.gov/genomes/all/GCA/900/444/725/GCA_900444725.1_34576_B02
Acinetobacter baumannii ATCC 19606 = CIP 70.34 = JCM 6841	ATCC 19606	SAMN05792419	PRJNA343702	Proteobacteria	Gammaproteobacteria	GCA_002811175.1	3.98053	39.1	-	MJHA01	13	3805	3684	2017-12-05	2019-12-22	Scaffold	ftp://ftp.ncbi.nlm.nih.gov/genomes/all/GCF/002/811/175/GCF_002811175.1_ASM281117v1	ftp://ftp.ncbi.nlm.nih.gov/genomes/all/GCA/002/811/175/GCA_002811175.1_ASM281117v1
Acinetobacter baumannii ATCC 19606 = CIP 70.34 = JCM 6841	ATCC 19606	SAMN02767370	PRJNA243515	Proteobacteria	Gammaproteobacteria	GCA_000737145.1	3.95522	39.1	-	JMRY01	2	3793	3672	2014-07-28	2019-11-10	Scaffold	ftp://ftp.ncbi.nlm.nih.gov/genomes/all/GCF/000/737/145/GCF_000737145.1_ASM73714v1	ftp://ftp.ncbi.nlm.nih.gov/genomes/all/GCA/000/737/145/GCA_000737145.1_ASM73714v1
Acinetobacter baumannii ATCC 19606 = CIP 70.34 = JCM 6841	CIP 70.34	SAMN01828140	PRJNA183249	Proteobacteria	Gammaproteobacteria	GCA_000369385.1	4.0289	39.1	-	APRG01	23	3854	3698	2013-04-16	2019-11-25	Scaffold	ftp://ftp.ncbi.nlm.nih.gov/genomes/all/GCF/000/369/385/GCF_000369385.1_Acin_baum_CIP_70_34T_V1	ftp://ftp.ncbi.nlm.nih.gov/genomes/all/GCA/000/369/385/GCA_000369385.1_Acin_baum_CIP_70_34T_V1
Acinetobacter baumannii ATCC 19606 = CIP 70.34 = JCM 6841	ATCC 19606	SAMN02463741	PRJNA38509	Proteobacteria	Gammaproteobacteria	GCA_000162295.1	3.97152	39.1	-	ACQB01	22	3780	3632	2009-09-30	2019-11-25	Scaffold	ftp://ftp.ncbi.nlm.nih.gov/genomes/all/GCF/000/162/295/GCF_000162295.1_ASM16229v1	ftp://ftp.ncbi.nlm.nih.gov/genomes/all/GCA/000/162/295/GCA_000162295.1_ASM16229v1
Acinetobacter baumannii	ATCC19606	SAMEA3650403	PRJEB10709	Proteobacteria	Gammaproteobacteria	GCA_900011295.1	3.97424	39.1	-	CZWC01	114	3981	3661	2016-04-08	2019-06-11	Contig	ftp://ftp.ncbi.nlm.nih.gov/genomes/all/GCF/900/011/295/GCF_900011295.1_ATCC19606_assembly	ftp://ftp.ncbi.nlm.nih.gov/genomes/all/GCA/900/011/295/GCA_900011295.1_ATCC19606_assembly
Acinetobacter baumannii	DMS06669	SAMN13696496	PRJNA598004	Proteobacteria	Gammaproteobacteria	GCA_009857695.1	4.36928	38.9	-	WWCH01	24	4150	4011	2020-01-12	2020-01-12	Contig	ftp://ftp.ncbi.nlm.nih.gov/genomes/all/GCF/009/857/695/GCF_009857695.1_ASM985769v1	ftp://ftp.ncbi.nlm.nih.gov/genomes/all/GCA/009/857/695/GCA_009857695.1_ASM985769v1
Acinetobacter baumannii	5464	SAMN09244199	PRJNA472798	Proteobacteria	Gammaproteobacteria	GCA_008709565.1	4.24073	38.9	-	VYIZ01	3	4159	3915	2019-09-26	2019-09-28	Contig	ftp://ftp.ncbi.nlm.nih.gov/genomes/all/GCF/008/709/565/GCF_008709565.1_AB_5464	ftp://ftp.ncbi.nlm.nih.gov/genomes/all/GCA/008/709/565/GCA_008709565.1_AB_5464
Acinetobacter baumannii	16533	SAMN09244201	PRJNA472798	Proteobacteria	Gammaproteobacteria	GCA_008709745.1	4.17037	39	-	VYJG01	2	4086	3903	2019-09-26	2019-09-28	Contig	ftp://ftp.ncbi.nlm.nih.gov/genomes/all/GCF/008/709/745/GCF_008709745.1_AB_16533	ftp://ftp.ncbi.nlm.nih.gov/genomes/all/GCA/008/709/745/GCA_008709745.1_AB_16533
Acinetobacter baumannii	20858	SAMN09244202	PRJNA472798	Proteobacteria	Gammaproteobacteria	GCA_008709665.1	4.08657	39.1	-	VYJF01	2	3972	3792	2019-09-26	2019-09-28	Contig	ftp://ftp.ncbi.nlm.nih.gov/genomes/all/GCF/008/709/665/GCF_008709665.1_AB_20858	ftp://ftp.ncbi.nlm.nih.gov/genomes/all/GCA/008/709/665/GCA_008709665.1_AB_20858
Acinetobacter baumannii	abaum007	SAMEA4916094	PRJEB28660	Proteobacteria	Gammaproteobacteria	GCA_900608095.1	4.06869	39.2	-	UWXI01	2	3967	3542	2018-11-09	2019-10-09	Contig	ftp://ftp.ncbi.nlm.nih.gov/genomes/all/GCF/900/608/095/GCF_900608095.1_abaum007	ftp://ftp.ncbi.nlm.nih.gov/genomes/all/GCA/900/608/095/GCA_900608095.1_abaum007
Acinetobacter baumannii	HUMC1	SAMN04396129	PRJNA308478	Proteobacteria	Gammaproteobacteria	GCA_001518715.1	4.15033	39.2	-	LQRQ01	7	4000	3816	2016-01-20	2019-11-16	Contig	ftp://ftp.ncbi.nlm.nih.gov/genomes/all/GCF/001/518/715/GCF_001518715.1_ASM151871v1	ftp://ftp.ncbi.nlm.nih.gov/genomes/all/GCA/001/518/715/GCA_001518715.1_ASM151871v1
Acinetobacter baumannii	29282	SAMN09244203	PRJNA472798	Proteobacteria	Gammaproteobacteria	GCA_008709675.1	4.17485	39	-	VYJC01	2	4106	3841	2019-09-26	2019-09-28	Contig	ftp://ftp.ncbi.nlm.nih.gov/genomes/all/GCF/008/709/675/GCF_008709675.1_AB29282	ftp://ftp.ncbi.nlm.nih.gov/genomes/all/GCA/008/709/675/GCA_008709675.1_AB29282
Acinetobacter baumannii	34301	SAMN09244204	PRJNA472798	Proteobacteria	Gammaproteobacteria	GCA_008709585.1	4.1272	39	-	VYJB01	2	4051	3823	2019-09-26	2019-09-28	Contig	ftp://ftp.ncbi.nlm.nih.gov/genomes/all/GCF/008/709/585/GCF_008709585.1_AB_34301	ftp://ftp.ncbi.nlm.nih.gov/genomes/all/GCA/008/709/585/GCA_008709585.1_AB_34301
Acinetobacter baumannii	NCTC13422	SAMEA3146531	PRJEB6403	Proteobacteria	Gammaproteobacteria	GCA_900444765.1	4.06506	39	-	UFRK01	3	3962	3770	2018-08-06	2019-08-17	Contig	ftp://ftp.ncbi.nlm.nih.gov/genomes/all/GCF/900/444/765/GCF_900444765.1_34555_E01	ftp://ftp.ncbi.nlm.nih.gov/genomes/all/GCA/900/444/765/GCA_900444765.1_34555_E01
Acinetobacter baumannii	NCTC13305	SAMEA3146528	PRJEB6403	Proteobacteria	Gammaproteobacteria	GCA_900444775.1	4.21224	39	-	UFSC01	7	4088	3746	2018-08-06	2019-08-17	Contig	ftp://ftp.ncbi.nlm.nih.gov/genomes/all/GCF/900/444/775/GCF_900444775.1_34555_B01	ftp://ftp.ncbi.nlm.nih.gov/genomes/all/GCA/900/444/775/GCA_900444775.1_34555_B01
Acinetobacter baumannii OIFC137	OIFC137	SAMN02436470	PRJNA53377	Proteobacteria	Gammaproteobacteria	GCA_000278625.1	4.08142	39.001	plasmid pOIFC137-122:NZ_AFDK01000004.1/AFDK01000004.1	AFDK01	4	3919	3753	2012-07-16	2019-12-23	Contig	ftp://ftp.ncbi.nlm.nih.gov/genomes/all/GCF/000/278/625/GCF_000278625.1_AcbauOIFC137v1.0	ftp://ftp.ncbi.nlm.nih.gov/genomes/all/GCA/000/278/625/GCA_000278625.1_AcbauOIFC137v1.0
Acinetobacter baumannii	CCUG 70743	SAMN07602915	PRJNA401330	Proteobacteria	Gammaproteobacteria	GCA_003194535.1	3.95476	38.9876	plasmid pAba70743_1:NZ_CM009924.1/CM009924.1	NTCX01	3	3843	3653	2018-06-06	2019-08-12	Contig	ftp://ftp.ncbi.nlm.nih.gov/genomes/all/GCF/003/194/535/GCF_003194535.1_ASM319453v1	ftp://ftp.ncbi.nlm.nih.gov/genomes/all/GCA/003/194/535/GCA_003194535.1_ASM319453v1
Acinetobacter baumannii	NCTC13424	SAMEA3146532	PRJEB6403	Proteobacteria	Gammaproteobacteria	GCA_900444795.1	4.02677	38.9	-	UFRS01	3	3962	3767	2018-08-07	2019-08-17	Contig	ftp://ftp.ncbi.nlm.nih.gov/genomes/all/GCF/900/444/795/GCF_900444795.1_34576_A01	ftp://ftp.ncbi.nlm.nih.gov/genomes/all/GCA/900/444/795/GCA_900444795.1_34576_A01
Acinetobacter baumannii	2375	SAMN09244195	PRJNA472798	Proteobacteria	Gammaproteobacteria	GCA_008709685.1	3.99738	38.9	-	VYJE01	3	3909	3602	2019-09-26	2019-09-28	Contig	ftp://ftp.ncbi.nlm.nih.gov/genomes/all/GCF/008/709/685/GCF_008709685.1_AB_2375	ftp://ftp.ncbi.nlm.nih.gov/genomes/all/GCA/008/709/685/GCA_008709685.1_AB_2375
Acinetobacter baumannii	NCTC13420	SAMEA3146529	PRJEB6403	Proteobacteria	Gammaproteobacteria	GCA_900444785.1	4.07661	39.2	-	UFRX01	6	3962	3745	2018-08-07	2019-09-01	Contig	ftp://ftp.ncbi.nlm.nih.gov/genomes/all/GCF/900/444/785/GCF_900444785.1_34555_C01	ftp://ftp.ncbi.nlm.nih.gov/genomes/all/GCA/900/444/785/GCA_900444785.1_34555_C01
Acinetobacter baumannii	WA2859	SAMN05919682	PRJNA349064	Proteobacteria	Gammaproteobacteria	GCA_001855175.1	4.14278	38.9	-	MLYW01	34	4047	3863	2016-10-26	2019-06-13	Contig	ftp://ftp.ncbi.nlm.nih.gov/genomes/all/GCF/001/855/175/GCF_001855175.1_ASM185517v1	ftp://ftp.ncbi.nlm.nih.gov/genomes/all/GCA/001/855/175/GCA_001855175.1_ASM185517v1
Acinetobacter baumannii	FDAARGOS_123	SAMN03996270	PRJNA231221	Proteobacteria	Gammaproteobacteria	GCA_001471855.2	3.99056	39	-	LORJ02	3	3854	3641	2015-12-21	2019-11-02	Contig	ftp://ftp.ncbi.nlm.nih.gov/genomes/all/GCF/001/471/855/GCF_001471855.2_ASM147185v2	ftp://ftp.ncbi.nlm.nih.gov/genomes/all/GCA/001/471/855/GCA_001471855.2_ASM147185v2
Acinetobacter baumannii 110912	110912	SAMN02380496	PRJNA194724	Proteobacteria	Gammaproteobacteria	GCA_000580495.2	3.9534	38.9	-	JEVZ02	5	3760	3608	2014-02-25	2019-11-10	Contig	ftp://ftp.ncbi.nlm.nih.gov/genomes/all/GCF/000/580/495/GCF_000580495.1_ASM58049v2	ftp://ftp.ncbi.nlm.nih.gov/genomes/all/GCA/000/580/495/GCA_000580495.2_ASM58049v2
Acinetobacter baumannii	MGYG-HGUT-02344	SAMEA5851848	PRJEB33885	Proteobacteria	Gammaproteobacteria	GCA_902386065.1	3.9534	38.9	-	CABMHL01	5	3829	3633	2019-08-16	2019-08-16	Contig	ftp://ftp.ncbi.nlm.nih.gov/genomes/all/GCF/902/386/065/GCF_902386065.1_UHGG_MGYG-HGUT-02344	ftp://ftp.ncbi.nlm.nih.gov/genomes/all/GCA/902/386/065/GCA_902386065.1_UHGG_MGYG-HGUT-02344
Acinetobacter baumannii	NCTC13301	SAMEA3146527	PRJEB6403	Proteobacteria	Gammaproteobacteria	GCA_900444745.1	4.02168	38.9	-	UIFZ01	3	3937	3698	2018-08-06	2019-08-17	Contig	ftp://ftp.ncbi.nlm.nih.gov/genomes/all/GCF/900/444/745/GCF_900444745.1_34555_A01	ftp://ftp.ncbi.nlm.nih.gov/genomes/all/GCA/900/444/745/GCA_900444745.1_34555_A01
Acinetobacter baumannii	DMS06670	SAMN13696495	PRJNA598002	Proteobacteria	Gammaproteobacteria	GCA_009857705.1	3.86052	38.9	-	WWCG01	16	3689	3512	2020-01-12	2020-01-12	Contig	ftp://ftp.ncbi.nlm.nih.gov/genomes/all/GCF/009/857/705/GCF_009857705.1_ASM985770v1	ftp://ftp.ncbi.nlm.nih.gov/genomes/all/GCA/009/857/705/GCA_009857705.1_ASM985770v1
Acinetobacter baumannii	NCTC13302	SAMEA103924403	PRJEB6403	Proteobacteria	Gammaproteobacteria	GCA_900444735.1	4.05056	39.1	-	UIGA01	7	3932	3705	2018-08-06	2019-08-17	Contig	ftp://ftp.ncbi.nlm.nih.gov/genomes/all/GCF/900/444/735/GCF_900444735.1_54669_D01	ftp://ftp.ncbi.nlm.nih.gov/genomes/all/GCA/900/444/735/GCA_900444735.1_54669_D01
Acinetobacter baumannii OIFC032	OIFC032	SAMN00114924	PRJNA53379	Proteobacteria	Gammaproteobacteria	GCA_000215005.2	3.89389	39.086	plasmid pOIFC032-101:NZ_AFCZ02000003.1/AFCZ02000003.1; plasmid pOIFC032-8.6:NZ_AFCZ02000004.1/AFCZ02000004.1	AFCZ02	4	3714	3469	2011-05-24	2019-12-23	Contig	ftp://ftp.ncbi.nlm.nih.gov/genomes/all/GCF/000/215/005/GCF_000215005.1_AcbauOIFC032v1.0	ftp://ftp.ncbi.nlm.nih.gov/genomes/all/GCA/000/215/005/GCA_000215005.2_AcbauOIFC032v1.0
Acinetobacter baumannii	TG31307	SAMN10261616	PRJNA497581	Proteobacteria	Gammaproteobacteria	GCA_003948305.2	4.126	39.2027	plasmid pTG31307:NZ_CM016516.1/CM016516.1	RFBA02	7	3996	3793	2018-12-14	2019-05-15	Contig	ftp://ftp.ncbi.nlm.nih.gov/genomes/all/GCF/003/948/305/GCF_003948305.2_ASM394830v2	ftp://ftp.ncbi.nlm.nih.gov/genomes/all/GCA/003/948/305/GCA_003948305.2_ASM394830v2
Acinetobacter baumannii	AR_0036	SAMN04014877	PRJNA292904	Proteobacteria	Gammaproteobacteria	GCA_001874685.1	4.10228	39	-	MPBY01	7	3968	3752	2016-11-10	2019-07-01	Contig	ftp://ftp.ncbi.nlm.nih.gov/genomes/all/GCF/001/874/685/GCF_001874685.1_ASM187468v1	ftp://ftp.ncbi.nlm.nih.gov/genomes/all/GCA/001/874/685/GCA_001874685.1_ASM187468v1
Acinetobacter baumannii	AR_0035	SAMN04014876	PRJNA292904	Proteobacteria	Gammaproteobacteria	GCA_001874915.1	4.13875	39.1	-	MPBZ01	5	4024	3820	2016-11-10	2019-06-15	Contig	ftp://ftp.ncbi.nlm.nih.gov/genomes/all/GCF/001/874/915/GCF_001874915.1_ASM187491v1	ftp://ftp.ncbi.nlm.nih.gov/genomes/all/GCA/001/874/915/GCA_001874915.1_ASM187491v1
Acinetobacter baumannii Canada BC-5	Canada BC-5	SAMN02436468	PRJNA53389	Proteobacteria	Gammaproteobacteria	GCA_000286615.1	3.99802	39.1895	plasmid pCanadaBC5-8.7:NZ_AFDN01000003.1/AFDN01000003.1	AFDN01	3	3836	3671	2012-08-10	2019-12-23	Contig	ftp://ftp.ncbi.nlm.nih.gov/genomes/all/GCF/000/286/615/GCF_000286615.1_gacin07v1.0	ftp://ftp.ncbi.nlm.nih.gov/genomes/all/GCA/000/286/615/GCA_000286615.1_gacin07v1.0
Acinetobacter baumannii	AR_0037	SAMN04014878	PRJNA292904	Proteobacteria	Gammaproteobacteria	GCA_001874765.1	4.06979	39	-	MPBX01	26	3950	3701	2016-11-10	2019-06-15	Contig	ftp://ftp.ncbi.nlm.nih.gov/genomes/all/GCF/001/874/765/GCF_001874765.1_ASM187476v1	ftp://ftp.ncbi.nlm.nih.gov/genomes/all/GCA/001/874/765/GCA_001874765.1_ASM187476v1
Acinetobacter baumannii	2021-03-02	SAMN03066975	PRJNA260883	Proteobacteria	Gammaproteobacteria	GCA_000759395.1	3.71793	39.1	-	JRHB01	2	3482	3305	2014-09-29	2020-01-31	Contig	ftp://ftp.ncbi.nlm.nih.gov/genomes/all/GCF/000/759/395/GCF_000759395.1_ASM75939v1	ftp://ftp.ncbi.nlm.nih.gov/genomes/all/GCA/000/759/395/GCA_000759395.1_ASM75939v1
Acinetobacter baumannii OIFC143	OIFC143	SAMN02436631	PRJNA53385	Proteobacteria	Gammaproteobacteria	GCA_000278665.1	4.44133	39.1192	plasmid pOIFC143-128:NZ_AFDL01000008.1/AFDL01000008.1; plasmid pOIFC143-2.3:NZ_AFDL01000005.1/AFDL01000005.1; plasmid pOIFC143-6.2:NZ_AFDL01000007.1/AFDL01000007.1; plasmid pOIFC143-70:NZ_AFDL01000006.1/AFDL01000006.1	AFDL01	8	4311	4110	2012-07-16	2019-12-23	Contig	ftp://ftp.ncbi.nlm.nih.gov/genomes/all/GCF/000/278/665/GCF_000278665.1_AcbauOIFC143v1.0	ftp://ftp.ncbi.nlm.nih.gov/genomes/all/GCA/000/278/665/GCA_000278665.1_AcbauOIFC143v1.0
Acinetobacter baumannii	SP1917	SAMN03771474	PRJNA286875	Proteobacteria	Gammaproteobacteria	GCA_001077575.1	4.4849	39	-	LFYW01	10	4423	4153	2015-07-14	2019-08-28	Contig	ftp://ftp.ncbi.nlm.nih.gov/genomes/all/GCF/001/077/575/GCF_001077575.1_ASM107757v1	ftp://ftp.ncbi.nlm.nih.gov/genomes/all/GCA/001/077/575/GCA_001077575.1_ASM107757v1
Acinetobacter baumannii Naval-81	Naval-81	SAMN00114928	PRJNA53395	Proteobacteria	Gammaproteobacteria	GCA_000214985.2	4.08087	38.9676	plasmid pNaval81-13:NZ_AFDB02000005.1/AFDB02000005.1; plasmid pNaval81-26:NZ_AFDB02000003.1/AFDB02000003.1; plasmid pNaval81-67:NZ_AFDB02000004.1/AFDB02000004.1	AFDB02	5	3949	3702	2011-05-24	2019-12-23	Contig	ftp://ftp.ncbi.nlm.nih.gov/genomes/all/GCF/000/214/985/GCF_000214985.1_gacin10v1.0	ftp://ftp.ncbi.nlm.nih.gov/genomes/all/GCA/000/214/985/GCA_000214985.2_gacin10v1.0
Acinetobacter baumannii	NCTC13304	SAMEA103924400	PRJEB6403	Proteobacteria	Gammaproteobacteria	GCA_900444715.1	4.14086	39.1	-	UFRO01	6	4063	3872	2018-08-06	2019-08-17	Contig	ftp://ftp.ncbi.nlm.nih.gov/genomes/all/GCF/900/444/715/GCF_900444715.1_53990_B01	ftp://ftp.ncbi.nlm.nih.gov/genomes/all/GCA/900/444/715/GCA_900444715.1_53990_B01
Acinetobacter baumannii	AR_0033	SAMN04014874	PRJNA292904	Proteobacteria	Gammaproteobacteria	GCA_001874885.1	4.09754	39	-	MPCA01	20	3991	3753	2016-11-10	2019-06-15	Contig	ftp://ftp.ncbi.nlm.nih.gov/genomes/all/GCF/001/874/885/GCF_001874885.1_ASM187488v1	ftp://ftp.ncbi.nlm.nih.gov/genomes/all/GCA/001/874/885/GCA_001874885.1_ASM187488v1
Acinetobacter baumannii	WA2859	SAMN03222644	PRJNA268567	Proteobacteria	Gammaproteobacteria	GCA_000951165.1	4.12886	38.9	-	JXOC01	22	3966	3817	2015-03-11	2019-11-11	Contig	ftp://ftp.ncbi.nlm.nih.gov/genomes/all/GCF/000/951/165/GCF_000951165.1_ASM95116v1	ftp://ftp.ncbi.nlm.nih.gov/genomes/all/GCA/000/951/165/GCA_000951165.1_ASM95116v1
Acinetobacter baumannii	SSMA8	SAMN06650259	PRJNA380857	Proteobacteria	Gammaproteobacteria	GCA_002237955.1	4.24388	39.1	-	NBNJ01	5	4198	3921	2017-08-01	2019-07-29	Scaffold	ftp://ftp.ncbi.nlm.nih.gov/genomes/all/GCF/002/237/955/GCF_002237955.1_ASM223795v1	ftp://ftp.ncbi.nlm.nih.gov/genomes/all/GCA/002/237/955/GCA_002237955.1_ASM223795v1
Acinetobacter baumannii	K50	SAMEA104446226	PRJEB22063	Proteobacteria	Gammaproteobacteria	GCA_900243925.1	3.79955	39	-	OHJL01	4	3610	3453	2018-02-08	2019-08-10	Contig	ftp://ftp.ncbi.nlm.nih.gov/genomes/all/GCF/900/243/925/GCF_900243925.1_K50	ftp://ftp.ncbi.nlm.nih.gov/genomes/all/GCA/900/243/925/GCA_900243925.1_K50
Acinetobacter baumannii	4300STDY7045884	SAMEA104305383	PRJEB19226	Proteobacteria	Gammaproteobacteria	GCA_900496585.1	3.82506	38.9	-	UFOM01	19	3629	3494	2018-07-16	2019-08-17	Scaffold	ftp://ftp.ncbi.nlm.nih.gov/genomes/all/GCF/900/496/585/GCF_900496585.1_24276_3_41	ftp://ftp.ncbi.nlm.nih.gov/genomes/all/GCA/900/496/585/GCA_900496585.1_24276_3_41
Acinetobacter baumannii	4300STDY7045891	SAMEA104305367	PRJEB19226	Proteobacteria	Gammaproteobacteria	GCA_900496765.1	3.82505	39	-	UFPE01	22	3630	3495	2018-07-16	2019-08-17	Scaffold	ftp://ftp.ncbi.nlm.nih.gov/genomes/all/GCF/900/496/765/GCF_900496765.1_24276_3_48	ftp://ftp.ncbi.nlm.nih.gov/genomes/all/GCA/900/496/765/GCA_900496765.1_24276_3_48
Acinetobacter baumannii	4300STDY7045897	SAMEA104305390	PRJEB19226	Proteobacteria	Gammaproteobacteria	GCA_900496725.1	3.8299	38.9	-	UFPA01	25	3633	3503	2018-07-16	2019-08-17	Scaffold	ftp://ftp.ncbi.nlm.nih.gov/genomes/all/GCF/900/496/725/GCF_900496725.1_24276_3_54	ftp://ftp.ncbi.nlm.nih.gov/genomes/all/GCA/900/496/725/GCA_900496725.1_24276_3_54
Acinetobacter baumannii	ACM-1	SAMN08667448	PRJNA437535	Proteobacteria	Gammaproteobacteria	GCA_003057525.1	3.73004	39	-	PXHY01	48	3560	3426	2018-04-18	2018-04-25	Contig	ftp://ftp.ncbi.nlm.nih.gov/genomes/all/GCF/003/057/525/GCF_003057525.1_ASM305752v1	ftp://ftp.ncbi.nlm.nih.gov/genomes/all/GCA/003/057/525/GCA_003057525.1_ASM305752v1
Acinetobacter baumannii	AR_0045	SAMN04014886	PRJNA292904	Proteobacteria	Gammaproteobacteria	GCA_001874945.1	4.09526	39.2	-	MPBW01	15	4008	3739	2016-11-10	2019-06-15	Contig	ftp://ftp.ncbi.nlm.nih.gov/genomes/all/GCF/001/874/945/GCF_001874945.1_ASM187494v1	ftp://ftp.ncbi.nlm.nih.gov/genomes/all/GCA/001/874/945/GCA_001874945.1_ASM187494v1
Acinetobacter baumannii	4300STDY7045779	SAMEA104305274	PRJEB19226	Proteobacteria	Gammaproteobacteria	GCA_900495605.1	3.68439	38.9	-	UFKV01	34	3520	3367	2018-07-16	2019-08-17	Contig	ftp://ftp.ncbi.nlm.nih.gov/genomes/all/GCF/900/495/605/GCF_900495605.1_24276_2_244	ftp://ftp.ncbi.nlm.nih.gov/genomes/all/GCA/900/495/605/GCA_900495605.1_24276_2_244
Acinetobacter baumannii UH10707	UH10707	SAMN02597423	PRJNA227030	Proteobacteria	Gammaproteobacteria	GCA_000516115.1	4.1562	39.2016	plasmid pABUH5-114:NZ_AYOI01000002.1/AYOI01000002.1	AYOI01	9	4039	3852	2014-01-07	2020-01-31	Contig	ftp://ftp.ncbi.nlm.nih.gov/genomes/all/GCF/000/516/115/GCF_000516115.1_gabuh107pb_v01	ftp://ftp.ncbi.nlm.nih.gov/genomes/all/GCA/000/516/115/GCA_000516115.1_gabuh107pb_v01
Acinetobacter baumannii UH9907	UH9907	SAMN02597375	PRJNA227028	Proteobacteria	Gammaproteobacteria	GCA_000516095.2	4.34491	39.1062	plasmid pABUH1-74:NZ_AYOH01000010.1/AYOH01000010.2	AYOH01	11	4212	4045	2014-01-07	2020-01-23	Contig	ftp://ftp.ncbi.nlm.nih.gov/genomes/all/GCF/000/516/095/GCF_000516095.1_gabuh99pb_v01	ftp://ftp.ncbi.nlm.nih.gov/genomes/all/GCA/000/516/095/GCA_000516095.2_gabuh99pb_v01
Acinetobacter baumannii OIFC189	OIFC189	SAMN00114925	PRJNA53387	Proteobacteria	Gammaproteobacteria	GCA_000278685.1	4.04312	39.2659	plasmid pOIFC189-111:NZ_AFDM01000010.1/AFDM01000010.1	AFDM01	10	3888	3726	2012-07-16	2019-12-23	Contig	ftp://ftp.ncbi.nlm.nih.gov/genomes/all/GCF/000/278/685/GCF_000278685.1_AcbauOIFC189v1.0	ftp://ftp.ncbi.nlm.nih.gov/genomes/all/GCA/000/278/685/GCA_000278685.1_AcbauOIFC189v1.0
Acinetobacter baumannii Naval-18	Naval-18	SAMN00114927	PRJNA53393	Proteobacteria	Gammaproteobacteria	GCA_000214965.2	4.45461	38.9274	plasmid pNaval18-131:NZ_AFDA02000009.1/AFDA02000009.1; plasmid pNaval18-5.7:NZ_AFDA02000010.1/AFDA02000010.1; plasmid pNaval18-6.1:NZ_AFDA02000006.1/AFDA02000006.1; plasmid pNaval18-7.0:NZ_AFDA02000011.1/AFDA02000011.1; plasmid pNaval18-74:NZ_AFDA02000007.1/AFDA02000007.1; plasmid pNaval18-8.4:NZ_AFDA02000008.1/AFDA02000008.1	AFDA02	11	4324	3923	2011-05-24	2019-12-23	Contig	ftp://ftp.ncbi.nlm.nih.gov/genomes/all/GCF/000/214/965/GCF_000214965.1_gacin09v1.0	ftp://ftp.ncbi.nlm.nih.gov/genomes/all/GCA/000/214/965/GCA_000214965.2_gacin09v1.0
Acinetobacter baumannii Ab33333	Ab33333	SAMN02596917	PRJNA157167	Proteobacteria	Gammaproteobacteria	GCA_000297935.1	3.83503	39	-	AKAS01	11	3611	3484	2012-09-17	2019-11-08	Scaffold	ftp://ftp.ncbi.nlm.nih.gov/genomes/all/GCF/000/297/935/GCF_000297935.1_Acin_baum_Ab33333_V1	ftp://ftp.ncbi.nlm.nih.gov/genomes/all/GCA/000/297/935/GCA_000297935.1_Acin_baum_Ab33333_V1
Acinetobacter baumannii	AB_353	SAMN10248957	PRJNA497126	Proteobacteria	Gammaproteobacteria	GCA_003939565.1	3.78872	38.7	-	RHYH01	17	3638	3483	2018-12-12	2019-08-24	Contig	ftp://ftp.ncbi.nlm.nih.gov/genomes/all/GCF/003/939/565/GCF_003939565.1_ASM393956v1	ftp://ftp.ncbi.nlm.nih.gov/genomes/all/GCA/003/939/565/GCA_003939565.1_ASM393956v1
Acinetobacter baumannii Naval-17	Naval-17	SAMN02436551	PRJNA53391	Proteobacteria	Gammaproteobacteria	GCA_000278605.1	4.00996	39.0937	plasmid pNaval17-13:NZ_AFDO01000021.1/AFDO01000021.1	AFDO01	21	3878	3710	2012-07-16	2019-12-23	Contig	ftp://ftp.ncbi.nlm.nih.gov/genomes/all/GCF/000/278/605/GCF_000278605.1_gacin08v1.0	ftp://ftp.ncbi.nlm.nih.gov/genomes/all/GCA/000/278/605/GCA_000278605.1_gacin08v1.0
Acinetobacter baumannii	4300STDY7045892	SAMEA104305368	PRJEB19226	Proteobacteria	Gammaproteobacteria	GCA_900496735.1	3.8296	38.9	-	UFPF01	28	3645	3508	2018-07-16	2019-08-17	Scaffold	ftp://ftp.ncbi.nlm.nih.gov/genomes/all/GCF/900/496/735/GCF_900496735.1_24276_3_49	ftp://ftp.ncbi.nlm.nih.gov/genomes/all/GCA/900/496/735/GCA_900496735.1_24276_3_49
Acinetobacter baumannii	4300STDY7045686	SAMEA104305182	PRJEB19226	Proteobacteria	Gammaproteobacteria	GCA_900494705.1	3.85539	38.9	-	UFHK01	14	3663	3527	2018-07-16	2019-08-16	Scaffold	ftp://ftp.ncbi.nlm.nih.gov/genomes/all/GCF/900/494/705/GCF_900494705.1_24276_2_152	ftp://ftp.ncbi.nlm.nih.gov/genomes/all/GCA/900/494/705/GCA_900494705.1_24276_2_152
Acinetobacter baumannii NIPH 67	NIPH 67	SAMN01828146	PRJNA183255	Proteobacteria	Gammaproteobacteria	GCA_000369265.1	4.05075	38.9	-	APRA01	5	3756	3621	2013-04-16	2019-11-08	Scaffold	ftp://ftp.ncbi.nlm.nih.gov/genomes/all/GCF/000/369/265/GCF_000369265.1_Acin_baum_NIPH_67_V1	ftp://ftp.ncbi.nlm.nih.gov/genomes/all/GCA/000/369/265/GCA_000369265.1_Acin_baum_NIPH_67_V1
Acinetobacter baumannii NIPH 601	NIPH 601	SAMN01828147	PRJNA183256	Proteobacteria	Gammaproteobacteria	GCA_000369245.1	4.05965	39.1	-	APQZ01	10	3831	3627	2013-04-16	2019-11-08	Scaffold	ftp://ftp.ncbi.nlm.nih.gov/genomes/all/GCF/000/369/245/GCF_000369245.1_Acin_baum_NIPH_601_V1	ftp://ftp.ncbi.nlm.nih.gov/genomes/all/GCA/000/369/245/GCA_000369245.1_Acin_baum_NIPH_601_V1
Acinetobacter baumannii OIFC109	OIFC109	SAMN02436409	PRJNA53383	Proteobacteria	Gammaproteobacteria	GCA_000278645.1	4.10712	39.0016	plasmid pOIFC109-122:NZ_ALAL01000013.1/ALAL01000013.1	ALAL01	13	3956	3771	2012-07-16	2019-12-23	Contig	ftp://ftp.ncbi.nlm.nih.gov/genomes/all/GCF/000/278/645/GCF_000278645.1_AcbauOIFC109v1.0	ftp://ftp.ncbi.nlm.nih.gov/genomes/all/GCA/000/278/645/GCA_000278645.1_AcbauOIFC109v1.0
Acinetobacter baumannii	4300STDY7045889	SAMEA104305365	PRJEB19226	Proteobacteria	Gammaproteobacteria	GCA_900496685.1	3.96666	38.6	-	UFOY01	23	3781	3642	2018-07-16	2019-08-17	Scaffold	ftp://ftp.ncbi.nlm.nih.gov/genomes/all/GCF/900/496/685/GCF_900496685.1_24276_3_46	ftp://ftp.ncbi.nlm.nih.gov/genomes/all/GCA/900/496/685/GCA_900496685.1_24276_3_46
Acinetobacter baumannii	MEX11594	SAMN04407353	PRJNA308740	Proteobacteria	Gammaproteobacteria	GCA_001549575.1	3.7455	38.9873	plasmid unnamed 1:NZ_CM003741.1/CM003741.1; plasmid unnamed 2:NZ_CM003742.1/CM003742.1	LQXZ01	12	3578	3448	2016-02-05	2019-06-11	Scaffold	ftp://ftp.ncbi.nlm.nih.gov/genomes/all/GCF/001/549/575/GCF_001549575.1_ASM154957v1	ftp://ftp.ncbi.nlm.nih.gov/genomes/all/GCA/001/549/575/GCA_001549575.1_ASM154957v1
Acinetobacter baumannii	4300STDY7045700	SAMEA104305196	PRJEB19226	Proteobacteria	Gammaproteobacteria	GCA_900494975.1	4.02447	38.9	-	UFIJ01	24	3855	3705	2018-07-16	2019-09-01	Scaffold	ftp://ftp.ncbi.nlm.nih.gov/genomes/all/GCF/900/494/975/GCF_900494975.1_24276_2_166	ftp://ftp.ncbi.nlm.nih.gov/genomes/all/GCA/900/494/975/GCA_900494975.1_24276_2_166
Acinetobacter baumannii	4300STDY7045771	SAMEA104305267	PRJEB19226	Proteobacteria	Gammaproteobacteria	GCA_900495355.1	3.88655	38.8	-	UFJZ01	35	3739	3577	2018-07-16	2019-08-17	Scaffold	ftp://ftp.ncbi.nlm.nih.gov/genomes/all/GCF/900/495/355/GCF_900495355.1_24276_2_237	ftp://ftp.ncbi.nlm.nih.gov/genomes/all/GCA/900/495/355/GCA_900495355.1_24276_2_237
Acinetobacter baumannii AB5075	AB5075	SAMN02713669	PRJNA168474	Proteobacteria	Gammaproteobacteria	GCA_000770605.1	3.99987	38.8896	plasmid pAB5075:NZ_JHUI01000005.1/JHUI01000005.1	JHUI01	16	3875	3747	2014-10-31	2019-11-10	Contig	ftp://ftp.ncbi.nlm.nih.gov/genomes/all/GCF/000/770/605/GCF_000770605.1_gabab5075v1.0	ftp://ftp.ncbi.nlm.nih.gov/genomes/all/GCA/000/770/605/GCA_000770605.1_gabab5075v1.0
Acinetobacter baumannii	BR097	SAMN02803875	PRJNA248899	Proteobacteria	Gammaproteobacteria	GCA_000708775.1	3.94465	38.9	-	JNFY01	12	3791	3660	2014-06-16	2020-01-23	Contig	ftp://ftp.ncbi.nlm.nih.gov/genomes/all/GCF/000/708/775/GCF_000708775.1_ASM70877v1	ftp://ftp.ncbi.nlm.nih.gov/genomes/all/GCA/000/708/775/GCA_000708775.1_ASM70877v1
Acinetobacter baumannii 1295549	1295549	SAMN02415052	PRJNA194846	Proteobacteria	Gammaproteobacteria	GCA_000588135.1	3.91679	39.1	-	JFXB01	30	3714	3565	2014-03-11	2019-11-09	Contig	ftp://ftp.ncbi.nlm.nih.gov/genomes/all/GCF/000/588/135/GCF_000588135.1_ASM58813v1	ftp://ftp.ncbi.nlm.nih.gov/genomes/all/GCA/000/588/135/GCA_000588135.1_ASM58813v1
Acinetobacter baumannii	4300STDY7045678	SAMEA104305174	PRJEB19226	Proteobacteria	Gammaproteobacteria	GCA_900494435.1	3.86207	38.8	-	UFGP01	17	3679	3537	2018-07-16	2019-08-16	Scaffold	ftp://ftp.ncbi.nlm.nih.gov/genomes/all/GCF/900/494/435/GCF_900494435.1_24276_2_144	ftp://ftp.ncbi.nlm.nih.gov/genomes/all/GCA/900/494/435/GCA_900494435.1_24276_2_144
Acinetobacter baumannii 397971	397971	SAMN02385037	PRJNA194762	Proteobacteria	Gammaproteobacteria	GCA_000582275.1	3.9508	39	-	JEYD01	44	3775	3573	2014-02-25	2019-11-09	Contig	ftp://ftp.ncbi.nlm.nih.gov/genomes/all/GCF/000/582/275/GCF_000582275.1_ASM58227v1	ftp://ftp.ncbi.nlm.nih.gov/genomes/all/GCA/000/582/275/GCA_000582275.1_ASM58227v1
Acinetobacter baumannii 318814	318814	SAMN02404532	PRJNA194783	Proteobacteria	Gammaproteobacteria	GCA_000584355.1	4.12551	39	-	JFEQ01	41	3919	3729	2014-03-03	2019-11-09	Contig	ftp://ftp.ncbi.nlm.nih.gov/genomes/all/GCF/000/584/355/GCF_000584355.1_ASM58435v1	ftp://ftp.ncbi.nlm.nih.gov/genomes/all/GCA/000/584/355/GCA_000584355.1_ASM58435v1
Acinetobacter baumannii	BU310	SAMN02803891	PRJNA248906	Proteobacteria	Gammaproteobacteria	GCA_000708795.1	3.93352	38.9	-	JNFZ01	12	3778	3628	2014-06-16	2020-01-23	Contig	ftp://ftp.ncbi.nlm.nih.gov/genomes/all/GCF/000/708/795/GCF_000708795.1_ABU310	ftp://ftp.ncbi.nlm.nih.gov/genomes/all/GCA/000/708/795/GCA_000708795.1_ABU310
Acinetobacter baumannii NIPH 1669	NIPH 1669	SAMN01828181	PRJNA183321	Proteobacteria	Gammaproteobacteria	GCA_000368105.1	3.88112	39.1	-	APOQ01	6	3658	3517	2013-04-16	2019-11-08	Scaffold	ftp://ftp.ncbi.nlm.nih.gov/genomes/all/GCF/000/368/105/GCF_000368105.1_Acin_baum_NIPH_1669_V1	ftp://ftp.ncbi.nlm.nih.gov/genomes/all/GCA/000/368/105/GCA_000368105.1_Acin_baum_NIPH_1669_V1
Acinetobacter baumannii	C3T1-2	SAMN10784980	PRJNA516072	Proteobacteria	Gammaproteobacteria	GCA_004152685.1	3.95515	38.8	-	SEUC01	19	3809	3641	2019-02-10	2019-02-19	Contig	ftp://ftp.ncbi.nlm.nih.gov/genomes/all/GCF/004/152/685/GCF_004152685.1_ASM415268v1	ftp://ftp.ncbi.nlm.nih.gov/genomes/all/GCA/004/152/685/GCA_004152685.1_ASM415268v1
Acinetobacter baumannii NIPH 201	NIPH 201	SAMN01828151	PRJNA183260	Proteobacteria	Gammaproteobacteria	GCA_000369165.1	4.13459	38.9	-	APQV01	9	3917	3756	2013-04-16	2019-12-19	Scaffold	ftp://ftp.ncbi.nlm.nih.gov/genomes/all/GCF/000/369/165/GCF_000369165.1_Acin_baum_NIPH_201_V1	ftp://ftp.ncbi.nlm.nih.gov/genomes/all/GCA/000/369/165/GCA_000369165.1_Acin_baum_NIPH_201_V1
Acinetobacter baumannii NIPH 335	NIPH 335	SAMN01828149	PRJNA183258	Proteobacteria	Gammaproteobacteria	GCA_000369205.1	3.95696	39	-	APQX01	15	3804	3614	2013-04-16	2019-11-08	Scaffold	ftp://ftp.ncbi.nlm.nih.gov/genomes/all/GCF/000/369/205/GCF_000369205.1_Acin_baum_NIPH_335_V1	ftp://ftp.ncbi.nlm.nih.gov/genomes/all/GCA/000/369/205/GCA_000369205.1_Acin_baum_NIPH_335_V1
Acinetobacter baumannii	4300STDY7045730	SAMEA104305226	PRJEB19226	Proteobacteria	Gammaproteobacteria	GCA_900495205.1	3.77458	38.9	-	UFJF01	16	3603	3475	2018-07-16	2019-08-16	Scaffold	ftp://ftp.ncbi.nlm.nih.gov/genomes/all/GCF/900/495/205/GCF_900495205.1_24276_2_196	ftp://ftp.ncbi.nlm.nih.gov/genomes/all/GCA/900/495/205/GCA_900495205.1_24276_2_196
Acinetobacter baumannii	A457	SAMN04521099	PRJNA313416	Proteobacteria	Gammaproteobacteria	GCA_001648035.1	3.87481	38.9	-	LTCY01	14	3676	3547	2016-05-19	2019-11-18	Scaffold	ftp://ftp.ncbi.nlm.nih.gov/genomes/all/GCF/001/648/035/GCF_001648035.1_ASM164803v1	ftp://ftp.ncbi.nlm.nih.gov/genomes/all/GCA/001/648/035/GCA_001648035.1_ASM164803v1
Acinetobacter baumannii	KPC-SM-125	SAMEA6242922	PRJEB35515	Proteobacteria	Gammaproteobacteria	GCA_902705485.1	3.88961	38.7	-	CACSGU01	39	3718	3581	2020-01-22	2020-01-22	Contig	ftp://ftp.ncbi.nlm.nih.gov/genomes/all/GCF/902/705/485/GCF_902705485.1_ABKPCSM125	ftp://ftp.ncbi.nlm.nih.gov/genomes/all/GCA/902/705/485/GCA_902705485.1_ABKPCSM125
Acinetobacter baumannii NIPH 528	NIPH 528	SAMN01828145	PRJNA183254	Proteobacteria	Gammaproteobacteria	GCA_000369285.1	3.87896	39.2	-	APRB01	7	3641	3526	2013-04-16	2019-11-08	Scaffold	ftp://ftp.ncbi.nlm.nih.gov/genomes/all/GCF/000/369/285/GCF_000369285.1_Acin_baum_NIPH_528_V1	ftp://ftp.ncbi.nlm.nih.gov/genomes/all/GCA/000/369/285/GCA_000369285.1_Acin_baum_NIPH_528_V1
Acinetobacter baumannii	4300STDY7045724	SAMEA104305220	PRJEB19226	Proteobacteria	Gammaproteobacteria	GCA_900495045.1	3.77606	38.9	-	UFIR01	16	3644	3496	2018-07-16	2019-08-16	Scaffold	ftp://ftp.ncbi.nlm.nih.gov/genomes/all/GCF/900/495/045/GCF_900495045.1_24276_2_190	ftp://ftp.ncbi.nlm.nih.gov/genomes/all/GCA/900/495/045/GCA_900495045.1_24276_2_190
Acinetobacter baumannii	4300STDY7045766	SAMEA104305262	PRJEB19226	Proteobacteria	Gammaproteobacteria	GCA_900495345.1	3.81839	38.9	-	UFKQ01	24	3677	3531	2018-07-16	2019-08-17	Scaffold	ftp://ftp.ncbi.nlm.nih.gov/genomes/all/GCF/900/495/345/GCF_900495345.1_24276_2_232	ftp://ftp.ncbi.nlm.nih.gov/genomes/all/GCA/900/495/345/GCA_900495345.1_24276_2_232
Acinetobacter baumannii	4300STDY7045818	SAMEA104305313	PRJEB19226	Proteobacteria	Gammaproteobacteria	GCA_900495975.1	3.79432	38.8	-	UFMF01	35	3671	3506	2018-07-16	2019-08-17	Scaffold	ftp://ftp.ncbi.nlm.nih.gov/genomes/all/GCF/900/495/975/GCF_900495975.1_24276_2_283	ftp://ftp.ncbi.nlm.nih.gov/genomes/all/GCA/900/495/975/GCA_900495975.1_24276_2_283
Acinetobacter baumannii NIPH 1734	NIPH 1734	SAMN01828174	PRJNA183314	Proteobacteria	Gammaproteobacteria	GCA_000368245.1	3.97476	39	-	APOX01	11	3719	3580	2013-04-16	2019-11-08	Scaffold	ftp://ftp.ncbi.nlm.nih.gov/genomes/all/GCF/000/368/245/GCF_000368245.1_Acin_baum_NIPH_1734_V1	ftp://ftp.ncbi.nlm.nih.gov/genomes/all/GCA/000/368/245/GCA_000368245.1_Acin_baum_NIPH_1734_V1
Acinetobacter baumannii	161514	SAMN10426731	PRJNA505595	Proteobacteria	Gammaproteobacteria	GCA_008801795.1	3.83936	38.9	-	RPDK01	22	3650	3520	2019-10-01	2019-10-07	Contig	ftp://ftp.ncbi.nlm.nih.gov/genomes/all/GCF/008/801/795/GCF_008801795.1_ASM880179v1	ftp://ftp.ncbi.nlm.nih.gov/genomes/all/GCA/008/801/795/GCA_008801795.1_ASM880179v1
Acinetobacter baumannii NIPH 24	NIPH 24	SAMN01087912	PRJNA183334	Proteobacteria	Gammaproteobacteria	GCA_000367885.1	3.89398	39.1	-	APOF01	12	3694	3564	2013-04-16	2019-11-08	Scaffold	ftp://ftp.ncbi.nlm.nih.gov/genomes/all/GCF/000/367/885/GCF_000367885.1_Acin_baum_NIPH_24_V1	ftp://ftp.ncbi.nlm.nih.gov/genomes/all/GCA/000/367/885/GCA_000367885.1_Acin_baum_NIPH_24_V1
Acinetobacter baumannii	4300STDY7045697	SAMEA104305193	PRJEB19226	Proteobacteria	Gammaproteobacteria	GCA_900494775.1	3.73129	38.8	-	UFHU01	18	3622	3468	2018-07-16	2019-08-16	Contig	ftp://ftp.ncbi.nlm.nih.gov/genomes/all/GCF/900/494/775/GCF_900494775.1_24276_2_163	ftp://ftp.ncbi.nlm.nih.gov/genomes/all/GCA/900/494/775/GCA_900494775.1_24276_2_163
Acinetobacter baumannii	4300STDY7045704	SAMEA104305200	PRJEB19226	Proteobacteria	Gammaproteobacteria	GCA_900495005.1	3.73031	38.8	-	UFIG01	18	3621	3466	2018-07-16	2019-08-16	Contig	ftp://ftp.ncbi.nlm.nih.gov/genomes/all/GCF/900/495/005/GCF_900495005.1_24276_2_170	ftp://ftp.ncbi.nlm.nih.gov/genomes/all/GCA/900/495/005/GCA_900495005.1_24276_2_170
Acinetobacter baumannii NIPH 2061	NIPH 2061	SAMN01828175	PRJNA183315	Proteobacteria	Gammaproteobacteria	GCA_000368225.1	3.98549	38.9	-	APOW01	12	3790	3671	2013-04-16	2019-11-08	Scaffold	ftp://ftp.ncbi.nlm.nih.gov/genomes/all/GCF/000/368/225/GCF_000368225.1_Acin_baum_NIPH_2061_V1	ftp://ftp.ncbi.nlm.nih.gov/genomes/all/GCA/000/368/225/GCA_000368225.1_Acin_baum_NIPH_2061_V1
Acinetobacter baumannii	LUH_7841	SAMN03366522	PRJNA276040	Proteobacteria	Gammaproteobacteria	GCA_001007685.1	3.80122	38.9	-	JZBX01	16	3551	3447	2015-05-14	2019-11-11	Contig	ftp://ftp.ncbi.nlm.nih.gov/genomes/all/GCF/001/007/685/GCF_001007685.1_ASM100768v1	ftp://ftp.ncbi.nlm.nih.gov/genomes/all/GCA/001/007/685/GCA_001007685.1_ASM100768v1
Acinetobacter baumannii	4300STDY7045861	SAMEA104305356	PRJEB19226	Proteobacteria	Gammaproteobacteria	GCA_900496455.1	3.82584	38.9	-	UFOA01	20	3675	3521	2018-07-16	2019-08-17	Scaffold	ftp://ftp.ncbi.nlm.nih.gov/genomes/all/GCF/900/496/455/GCF_900496455.1_24276_3_20	ftp://ftp.ncbi.nlm.nih.gov/genomes/all/GCA/900/496/455/GCA_900496455.1_24276_3_20
Acinetobacter baumannii	4300STDY7045865	SAMEA104305360	PRJEB19226	Proteobacteria	Gammaproteobacteria	GCA_900496465.1	3.95186	38.7	-	UFOB01	39	3899	3714	2018-07-16	2019-08-17	Contig	ftp://ftp.ncbi.nlm.nih.gov/genomes/all/GCF/900/496/465/GCF_900496465.1_24276_3_24	ftp://ftp.ncbi.nlm.nih.gov/genomes/all/GCA/900/496/465/GCA_900496465.1_24276_3_24
Acinetobacter baumannii 426863	426863	SAMN02415079	PRJNA194854	Proteobacteria	Gammaproteobacteria	GCA_000588475.1	3.89238	39.1	-	JFYF01	20	3689	3553	2014-03-11	2019-11-09	Contig	ftp://ftp.ncbi.nlm.nih.gov/genomes/all/GCF/000/588/475/GCF_000588475.1_ASM58847v1	ftp://ftp.ncbi.nlm.nih.gov/genomes/all/GCA/000/588/475/GCA_000588475.1_ASM58847v1
Acinetobacter baumannii	KCRI-164C	SAMEA4646210	PRJEB26612	Proteobacteria	Gammaproteobacteria	GCA_900406675.1	3.73445	39	-	OVBZ01	56	3543	3419	2018-05-09	2018-05-22	Contig	ftp://ftp.ncbi.nlm.nih.gov/genomes/all/GCF/900/406/675/GCF_900406675.1_De_novo_assembly_of_KCRI_isolate_RDK01_164C	ftp://ftp.ncbi.nlm.nih.gov/genomes/all/GCA/900/406/675/GCA_900406675.1_De_novo_assembly_of_KCRI_isolate_RDK01_164C
Acinetobacter baumannii	SGH0410	SAMN08637734	PRJNA421215	Proteobacteria	Gammaproteobacteria	GCA_003020365.1	4.05472	39	-	PYEB01	73	3977	3810	2018-03-27	2018-03-29	Contig	ftp://ftp.ncbi.nlm.nih.gov/genomes/all/GCF/003/020/365/GCF_003020365.1_ASM302036v1	ftp://ftp.ncbi.nlm.nih.gov/genomes/all/GCA/003/020/365/GCA_003020365.1_ASM302036v1
Acinetobacter baumannii	4300STDY7045744	SAMEA104305240	PRJEB19226	Proteobacteria	Gammaproteobacteria	GCA_900495315.1	3.78135	38.9	-	UFJT01	30	3613	3459	2018-07-16	2019-09-01	Scaffold	ftp://ftp.ncbi.nlm.nih.gov/genomes/all/GCF/900/495/315/GCF_900495315.1_24276_2_210	ftp://ftp.ncbi.nlm.nih.gov/genomes/all/GCA/900/495/315/GCA_900495315.1_24276_2_210
Acinetobacter baumannii	571B5-12EESBL	SAMEA6242919	PRJEB35515	Proteobacteria	Gammaproteobacteria	GCA_902705405.1	3.98123	38.9	-	CACSGY01	30	3738	3627	2020-01-22	2020-01-22	Contig	ftp://ftp.ncbi.nlm.nih.gov/genomes/all/GCF/902/705/405/GCF_902705405.1_AB571B5	ftp://ftp.ncbi.nlm.nih.gov/genomes/all/GCA/902/705/405/GCA_902705405.1_AB571B5
Acinetobacter baumannii	WE2714	SAMN08123212	PRJNA474978	Proteobacteria	Gammaproteobacteria	GCA_003231175.1	4.04006	39.3	-	QKVH01	517	3787	3653	2018-06-15	2018-06-19	Scaffold	ftp://ftp.ncbi.nlm.nih.gov/genomes/all/GCF/003/231/175/GCF_003231175.1_ASM323117v1	ftp://ftp.ncbi.nlm.nih.gov/genomes/all/GCA/003/231/175/GCA_003231175.1_ASM323117v1
Acinetobacter baumannii	AB31	SAMN08619596	PRJNA436221	Proteobacteria	Gammaproteobacteria	GCA_003006945.1	3.77095	39	-	PXMF01	37	3572	3459	2018-03-18	2019-08-11	Scaffold	ftp://ftp.ncbi.nlm.nih.gov/genomes/all/GCF/003/006/945/GCF_003006945.1_ASM300694v1	ftp://ftp.ncbi.nlm.nih.gov/genomes/all/GCA/003/006/945/GCA_003006945.1_ASM300694v1
Acinetobacter baumannii	TG31977	SAMN10261640	PRJNA497581	Proteobacteria	Gammaproteobacteria	GCA_003978795.1	4.01841	42.7	-	RFAY01	33	3826	3669	2018-12-14	2019-08-25	Contig	ftp://ftp.ncbi.nlm.nih.gov/genomes/all/GCF/003/978/795/GCF_003978795.1_ASM397879v1	ftp://ftp.ncbi.nlm.nih.gov/genomes/all/GCA/003/978/795/GCA_003978795.1_ASM397879v1
Acinetobacter baumannii Ab11111	Ab11111	SAMN02596915	PRJNA157163	Proteobacteria	Gammaproteobacteria	GCA_000297915.1	4.08033	39.1	-	AKAQ01	10	3881	3734	2012-09-17	2019-11-08	Scaffold	ftp://ftp.ncbi.nlm.nih.gov/genomes/all/GCF/000/297/915/GCF_000297915.1_Acin_baum_Ab11111_V1	ftp://ftp.ncbi.nlm.nih.gov/genomes/all/GCA/000/297/915/GCA_000297915.1_Acin_baum_Ab11111_V1
Acinetobacter baumannii BIDMC 56	BIDMC 56	SAMN02581277	PRJNA234144	Proteobacteria	Gammaproteobacteria	GCA_000692095.1	3.94448	39	-	JMUH01	10	3743	3613	2014-05-19	2019-11-10	Scaffold	ftp://ftp.ncbi.nlm.nih.gov/genomes/all/GCF/000/692/095/GCF_000692095.1_Acin_baum_BIDMC_56_V1	ftp://ftp.ncbi.nlm.nih.gov/genomes/all/GCA/000/692/095/GCA_000692095.1_Acin_baum_BIDMC_56_V1
Acinetobacter baumannii R1B	R1B	SAMN02628532	PRJNA237446	Proteobacteria	Gammaproteobacteria	GCA_000623035.1	4.25481	38.9	-	JICK01	23	4088	3938	2014-04-08	2019-11-10	Scaffold	ftp://ftp.ncbi.nlm.nih.gov/genomes/all/GCF/000/623/035/GCF_000623035.1_Acin_baum_R1B_V1	ftp://ftp.ncbi.nlm.nih.gov/genomes/all/GCA/000/623/035/GCA_000623035.1_Acin_baum_R1B_V1
Acinetobacter baumannii	AB-HZ-B30	SAMN08471689	PRJNA433073	Proteobacteria	Gammaproteobacteria	GCA_006366735.1	4.07408	38.8	-	PRIR01	30	3943	3778	2019-06-19	2019-06-25	Contig	ftp://ftp.ncbi.nlm.nih.gov/genomes/all/GCF/006/366/735/GCF_006366735.1_ASM636673v1	ftp://ftp.ncbi.nlm.nih.gov/genomes/all/GCA/006/366/735/GCA_006366735.1_ASM636673v1
Acinetobacter baumannii	KCRI-423	SAMEA4646216	PRJEB26612	Proteobacteria	Gammaproteobacteria	GCA_900406745.1	4.07983	39.2	-	OVCG01	184	3993	3833	2018-05-09	2018-05-22	Contig	ftp://ftp.ncbi.nlm.nih.gov/genomes/all/GCF/900/406/745/GCF_900406745.1_De_novo_assembly_of_KCRI_isolate_RDK06_423	ftp://ftp.ncbi.nlm.nih.gov/genomes/all/GCA/900/406/745/GCA_900406745.1_De_novo_assembly_of_KCRI_isolate_RDK06_423
Acinetobacter baumannii	4300STDY7045759	SAMEA104305255	PRJEB19226	Proteobacteria	Gammaproteobacteria	GCA_900495385.1	3.84584	38.9	-	UFJY01	47	3671	3523	2018-07-16	2019-08-17	Scaffold	ftp://ftp.ncbi.nlm.nih.gov/genomes/all/GCF/900/495/385/GCF_900495385.1_24276_2_225	ftp://ftp.ncbi.nlm.nih.gov/genomes/all/GCA/900/495/385/GCA_900495385.1_24276_2_225
Acinetobacter baumannii	4300STDY7045873	SAMEA104305373	PRJEB19226	Proteobacteria	Gammaproteobacteria	GCA_900496615.1	3.93487	38.7	-	UFOS01	39	3872	3698	2018-07-16	2019-08-17	Contig	ftp://ftp.ncbi.nlm.nih.gov/genomes/all/GCF/900/496/615/GCF_900496615.1_24276_3_31	ftp://ftp.ncbi.nlm.nih.gov/genomes/all/GCA/900/496/615/GCA_900496615.1_24276_3_31
Acinetobacter baumannii	4300STDY7045860	SAMEA104305355	PRJEB19226	Proteobacteria	Gammaproteobacteria	GCA_900496415.1	3.92759	38.7	-	UFOD01	28	3862	3688	2018-07-16	2019-08-17	Contig	ftp://ftp.ncbi.nlm.nih.gov/genomes/all/GCF/900/496/415/GCF_900496415.1_24276_3_19	ftp://ftp.ncbi.nlm.nih.gov/genomes/all/GCA/900/496/415/GCA_900496415.1_24276_3_19
Acinetobacter baumannii 146457	146457	SAMN02380515	PRJNA194699	Proteobacteria	Gammaproteobacteria	GCA_000580655.1	4.07415	42.8	-	JEWS01	38	3873	3693	2014-02-25	2019-11-09	Contig	ftp://ftp.ncbi.nlm.nih.gov/genomes/all/GCF/000/580/655/GCF_000580655.1_ASM58065v1	ftp://ftp.ncbi.nlm.nih.gov/genomes/all/GCA/000/580/655/GCA_000580655.1_ASM58065v1
Acinetobacter baumannii NIPH 146	NIPH 146	SAMN01828177	PRJNA183317	Proteobacteria	Gammaproteobacteria	GCA_000368185.1	3.95315	39	-	APOU01	1	3724	3608	2013-04-16	2019-11-08	Scaffold	ftp://ftp.ncbi.nlm.nih.gov/genomes/all/GCF/000/368/185/GCF_000368185.1_Acin_baum_NIPH_146_V1	ftp://ftp.ncbi.nlm.nih.gov/genomes/all/GCA/000/368/185/GCA_000368185.1_Acin_baum_NIPH_146_V1
Acinetobacter baumannii	KCRI-558	SAMEA4646221	PRJEB26612	Proteobacteria	Gammaproteobacteria	GCA_900406755.1	4.07939	39.1	-	OVCM01	125	4011	3845	2018-05-09	2018-05-30	Contig	ftp://ftp.ncbi.nlm.nih.gov/genomes/all/GCF/900/406/755/GCF_900406755.1_De_novo_assembly_of_KCRI_isolate_RDK05_558	ftp://ftp.ncbi.nlm.nih.gov/genomes/all/GCA/900/406/755/GCA_900406755.1_De_novo_assembly_of_KCRI_isolate_RDK05_558
Acinetobacter baumannii	TG16747	SAMN10261596	PRJNA497581	Proteobacteria	Gammaproteobacteria	GCA_003948415.1	3.67896	39	-	RFBU01	23	3522	3393	2018-12-14	2019-08-25	Contig	ftp://ftp.ncbi.nlm.nih.gov/genomes/all/GCF/003/948/415/GCF_003948415.1_ASM394841v1	ftp://ftp.ncbi.nlm.nih.gov/genomes/all/GCA/003/948/415/GCA_003948415.1_ASM394841v1
Acinetobacter baumannii NIPH 329	NIPH 329	SAMN01828148	PRJNA183257	Proteobacteria	Gammaproteobacteria	GCA_000369225.1	4.00575	39.1	-	APQY01	8	3815	3686	2013-04-16	2019-11-08	Scaffold	ftp://ftp.ncbi.nlm.nih.gov/genomes/all/GCF/000/369/225/GCF_000369225.1_Acin_baum_NIPH_329_V1	ftp://ftp.ncbi.nlm.nih.gov/genomes/all/GCA/000/369/225/GCA_000369225.1_Acin_baum_NIPH_329_V1
Acinetobacter baumannii	AB3	SAMN09667772	PRJNA481426	Proteobacteria	Gammaproteobacteria	GCA_003336125.1	4.21357	39.2	-	QPHY01	172	4146	3954	2018-07-23	2019-08-17	Contig	ftp://ftp.ncbi.nlm.nih.gov/genomes/all/GCF/003/336/125/GCF_003336125.1_ASM333612v1	ftp://ftp.ncbi.nlm.nih.gov/genomes/all/GCA/003/336/125/GCA_003336125.1_ASM333612v1
Acinetobacter baumannii 532279	532279	SAMN02385040	PRJNA194768	Proteobacteria	Gammaproteobacteria	GCA_000581895.1	4.04253	38.8	-	JEYH01	34	3853	3652	2014-02-25	2019-11-19	Contig	ftp://ftp.ncbi.nlm.nih.gov/genomes/all/GCF/000/581/895/GCF_000581895.1_ASM58189v1	ftp://ftp.ncbi.nlm.nih.gov/genomes/all/GCA/000/581/895/GCA_000581895.1_ASM58189v1
Acinetobacter baumannii NIPH 410	NIPH 410	SAMN01828139	PRJNA183248	Proteobacteria	Gammaproteobacteria	GCA_000413915.1	4.04731	39	-	ATGJ01	15	3969	3688	2013-06-21	2019-11-08	Scaffold	ftp://ftp.ncbi.nlm.nih.gov/genomes/all/GCF/000/413/915/GCF_000413915.1_Acin_baum_NIPH_410_V1	ftp://ftp.ncbi.nlm.nih.gov/genomes/all/GCA/000/413/915/GCA_000413915.1_Acin_baum_NIPH_410_V1
Acinetobacter baumannii	280/1C	SAMN05257113	PRJNA326058	Proteobacteria	Gammaproteobacteria	GCA_001693125.1	4.12381	39.8	-	MACB01	992	3879	3751	2016-07-24	2019-06-11	Contig	ftp://ftp.ncbi.nlm.nih.gov/genomes/all/GCF/001/693/125/GCF_001693125.1_ASM169312v1	ftp://ftp.ncbi.nlm.nih.gov/genomes/all/GCA/001/693/125/GCA_001693125.1_ASM169312v1
Acinetobacter baumannii	XH681	SAMN04745442	PRJNA314151	Proteobacteria	Gammaproteobacteria	GCA_001864575.1	3.74531	38.9	-	LYJI01	64	3557	3418	2016-11-02	2019-06-15	Scaffold	ftp://ftp.ncbi.nlm.nih.gov/genomes/all/GCF/001/864/575/GCF_001864575.1_ASM186457v1	ftp://ftp.ncbi.nlm.nih.gov/genomes/all/GCA/001/864/575/GCA_001864575.1_ASM186457v1
Acinetobacter baumannii	PR336	SAMN06837749	PRJNA384060	Proteobacteria	Gammaproteobacteria	GCA_002142735.1	3.79177	38.9	-	NGDZ01	24	3653	3537	2017-05-15	2019-06-25	Contig	ftp://ftp.ncbi.nlm.nih.gov/genomes/all/GCF/002/142/735/GCF_002142735.1_ASM214273v1	ftp://ftp.ncbi.nlm.nih.gov/genomes/all/GCA/002/142/735/GCA_002142735.1_ASM214273v1
Acinetobacter baumannii	AB5674	SAMN03078683	PRJNA261239	Proteobacteria	Gammaproteobacteria	GCA_001612435.1	3.86925	39	-	LREP01	34	3674	3579	2016-04-06	2019-11-19	Scaffold	ftp://ftp.ncbi.nlm.nih.gov/genomes/all/GCF/001/612/435/GCF_001612435.1_ASM161243v1	ftp://ftp.ncbi.nlm.nih.gov/genomes/all/GCA/001/612/435/GCA_001612435.1_ASM161243v1
Acinetobacter baumannii 1437282	1437282	SAMN02380510	PRJNA194714	Proteobacteria	Gammaproteobacteria	GCA_000580915.1	3.9548	43	-	JEWN01	35	3753	3607	2014-02-25	2019-11-09	Contig	ftp://ftp.ncbi.nlm.nih.gov/genomes/all/GCF/000/580/915/GCF_000580915.1_ASM58091v1	ftp://ftp.ncbi.nlm.nih.gov/genomes/all/GCA/000/580/915/GCA_000580915.1_ASM58091v1
Acinetobacter baumannii ANC 4097	ANC 4097	SAMN01828141	PRJNA183250	Proteobacteria	Gammaproteobacteria	GCA_000369365.1	4.25258	39.1	-	APRF01	19	4120	3970	2013-04-16	2019-12-19	Scaffold	ftp://ftp.ncbi.nlm.nih.gov/genomes/all/GCF/000/369/365/GCF_000369365.1_Acin_baum_ANC_4097_V1	ftp://ftp.ncbi.nlm.nih.gov/genomes/all/GCA/000/369/365/GCA_000369365.1_Acin_baum_ANC_4097_V1
Acinetobacter baumannii	C1T1-1	SAMN10784976	PRJNA516072	Proteobacteria	Gammaproteobacteria	GCA_004153295.1	4.12359	38.5	-	SEUG01	35	4078	3846	2019-02-10	2019-02-19	Contig	ftp://ftp.ncbi.nlm.nih.gov/genomes/all/GCF/004/153/295/GCF_004153295.1_ASM415329v1	ftp://ftp.ncbi.nlm.nih.gov/genomes/all/GCA/004/153/295/GCA_004153295.1_ASM415329v1
Acinetobacter baumannii NIPH 527	NIPH 527	SAMN01828150	PRJNA183259	Proteobacteria	Gammaproteobacteria	GCA_000369185.1	4.188	39.2	-	APQW01	18	3999	3849	2013-04-16	2019-12-19	Scaffold	ftp://ftp.ncbi.nlm.nih.gov/genomes/all/GCF/000/369/185/GCF_000369185.1_Acin_baum_NIPH_527_V1	ftp://ftp.ncbi.nlm.nih.gov/genomes/all/GCA/000/369/185/GCA_000369185.1_Acin_baum_NIPH_527_V1
Acinetobacter baumannii	AB967	SAMN03078659	PRJNA261239	Proteobacteria	Gammaproteobacteria	GCA_001612025.1	3.79503	38.8	-	LRDS01	27	3618	3495	2016-04-06	2019-11-17	Scaffold	ftp://ftp.ncbi.nlm.nih.gov/genomes/all/GCF/001/612/025/GCF_001612025.1_ASM161202v1	ftp://ftp.ncbi.nlm.nih.gov/genomes/all/GCA/001/612/025/GCA_001612025.1_ASM161202v1
Acinetobacter baumannii NIPH 290	NIPH 290	SAMN01828143	PRJNA183252	Proteobacteria	Gammaproteobacteria	GCA_000369325.1	4.02649	39.3	-	APRD01	14	3922	3767	2013-04-16	2019-11-08	Scaffold	ftp://ftp.ncbi.nlm.nih.gov/genomes/all/GCF/000/369/325/GCF_000369325.1_Acin_baum_NIPH_290_V1	ftp://ftp.ncbi.nlm.nih.gov/genomes/all/GCA/000/369/325/GCA_000369325.1_Acin_baum_NIPH_290_V1
Acinetobacter baumannii	NUBRI-A	SAMN11096027	PRJNA526336	Proteobacteria	Gammaproteobacteria	GCA_004790725.1	3.7438	38.9	-	SOYV01	19	3568	3441	2019-04-12	2019-04-14	Contig	ftp://ftp.ncbi.nlm.nih.gov/genomes/all/GCF/004/790/725/GCF_004790725.1_ASM479072v1	ftp://ftp.ncbi.nlm.nih.gov/genomes/all/GCA/004/790/725/GCA_004790725.1_ASM479072v1
Acinetobacter baumannii 655378	655378	SAMN02385042	PRJNA194769	Proteobacteria	Gammaproteobacteria	GCA_000582965.2	3.97336	39	-	JFCE02	31	3772	3602	2014-02-27	2019-11-10	Contig	ftp://ftp.ncbi.nlm.nih.gov/genomes/all/GCF/000/582/965/GCF_000582965.1_ASM58296v2	ftp://ftp.ncbi.nlm.nih.gov/genomes/all/GCA/000/582/965/GCA_000582965.2_ASM58296v2
Acinetobacter baumannii	RB-1399	SAMN06041134	PRJNA354075	Proteobacteria	Gammaproteobacteria	GCA_001891205.1	4.1041	38.8	-	MPPK01	24	3938	3759	2016-12-08	2019-06-18	Contig	ftp://ftp.ncbi.nlm.nih.gov/genomes/all/GCF/001/891/205/GCF_001891205.1_ASM189120v1	ftp://ftp.ncbi.nlm.nih.gov/genomes/all/GCA/001/891/205/GCA_001891205.1_ASM189120v1
Acinetobacter baumannii	J1	SAMEA1709744	PRJEB2801	Proteobacteria	Gammaproteobacteria	GCA_001511875.1	3.964	39.1	-	FBWQ01	59	3815	3692	2016-01-09	2019-11-16	Scaffold	ftp://ftp.ncbi.nlm.nih.gov/genomes/all/GCF/001/511/875/GCF_001511875.1_9179_4_76	ftp://ftp.ncbi.nlm.nih.gov/genomes/all/GCA/001/511/875/GCA_001511875.1_9179_4_76
Acinetobacter baumannii	TG21149	SAMN10261578	PRJNA497581	Proteobacteria	Gammaproteobacteria	GCA_003948685.1	3.98975	38.9	-	RFCM01	30	3869	3712	2018-12-14	2019-08-25	Contig	ftp://ftp.ncbi.nlm.nih.gov/genomes/all/GCF/003/948/685/GCF_003948685.1_ASM394868v1	ftp://ftp.ncbi.nlm.nih.gov/genomes/all/GCA/003/948/685/GCA_003948685.1_ASM394868v1
Acinetobacter baumannii	XH193	SAMN05601616	PRJNA339662	Proteobacteria	Gammaproteobacteria	GCA_001721365.1	3.95599	38.9	-	MDWF01	42	3834	3676	2016-09-07	2019-06-12	Scaffold	ftp://ftp.ncbi.nlm.nih.gov/genomes/all/GCF/001/721/365/GCF_001721365.1_ASM172136v1	ftp://ftp.ncbi.nlm.nih.gov/genomes/all/GCA/001/721/365/GCA_001721365.1_ASM172136v1
Acinetobacter baumannii	AB17	SAMN12869263	PRJNA573295	Proteobacteria	Gammaproteobacteria	GCA_008830885.1	3.94639	39.1	-	WBJD01	27	3855	3689	2019-10-06	2019-10-09	Contig	ftp://ftp.ncbi.nlm.nih.gov/genomes/all/GCF/008/830/885/GCF_008830885.1_ASM883088v1	ftp://ftp.ncbi.nlm.nih.gov/genomes/all/GCA/008/830/885/GCA_008830885.1_ASM883088v1
Acinetobacter baumannii IS-123	IS-123	SAMN02436485	PRJNA53397	Proteobacteria	Gammaproteobacteria	GCA_000286535.1	4.06308	38.9783	plasmid pIS123-12:NZ_ALII01000018.1/ALII01000018.1; plasmid pIS123-18:NZ_ALII01000019.1/ALII01000019.1; plasmid pIS123-67:NZ_ALII01000020.1/ALII01000020.1	ALII01	20	3934	3642	2012-08-10	2019-12-23	Contig	ftp://ftp.ncbi.nlm.nih.gov/genomes/all/GCF/000/286/535/GCF_000286535.1_gacin11v1.0	ftp://ftp.ncbi.nlm.nih.gov/genomes/all/GCA/000/286/535/GCA_000286535.1_gacin11v1.0
Acinetobacter baumannii 1195185_11	1195185_11	SAMN02404484	PRJNA194809	Proteobacteria	Gammaproteobacteria	GCA_000584515.2	4.1116	39	-	JFEB02	30	3984	3806	2014-03-03	2019-11-10	Contig	ftp://ftp.ncbi.nlm.nih.gov/genomes/all/GCF/000/584/515/GCF_000584515.1_ASM58451v2	ftp://ftp.ncbi.nlm.nih.gov/genomes/all/GCA/000/584/515/GCA_000584515.2_ASM58451v2
Acinetobacter baumannii	4300STDY7045716	SAMEA104305212	PRJEB19226	Proteobacteria	Gammaproteobacteria	GCA_900494865.1	3.80779	39	-	UFIH01	56	3656	3511	2018-07-16	2019-08-16	Scaffold	ftp://ftp.ncbi.nlm.nih.gov/genomes/all/GCF/900/494/865/GCF_900494865.1_24276_2_182	ftp://ftp.ncbi.nlm.nih.gov/genomes/all/GCA/900/494/865/GCA_900494865.1_24276_2_182
Acinetobacter baumannii	XH182	SAMN05601614	PRJNA339662	Proteobacteria	Gammaproteobacteria	GCA_001721425.1	4.00669	38.8	-	MDWJ01	110	3873	3715	2016-09-07	2019-06-12	Scaffold	ftp://ftp.ncbi.nlm.nih.gov/genomes/all/GCF/001/721/425/GCF_001721425.1_ASM172142v1	ftp://ftp.ncbi.nlm.nih.gov/genomes/all/GCA/001/721/425/GCA_001721425.1_ASM172142v1
Acinetobacter baumannii	XH184	SAMN05601617	PRJNA339662	Proteobacteria	Gammaproteobacteria	GCA_001721475.1	4.00252	38.8	-	MDWL01	100	3873	3714	2016-09-07	2019-06-12	Scaffold	ftp://ftp.ncbi.nlm.nih.gov/genomes/all/GCF/001/721/475/GCF_001721475.1_ASM172147v1	ftp://ftp.ncbi.nlm.nih.gov/genomes/all/GCA/001/721/475/GCA_001721475.1_ASM172147v1
Acinetobacter baumannii	4300STDY7045680	SAMEA104305176	PRJEB19226	Proteobacteria	Gammaproteobacteria	GCA_900494475.1	3.85281	38.9	-	UFGO01	18	3667	3525	2018-07-16	2019-08-16	Scaffold	ftp://ftp.ncbi.nlm.nih.gov/genomes/all/GCF/900/494/475/GCF_900494475.1_24276_2_146	ftp://ftp.ncbi.nlm.nih.gov/genomes/all/GCA/900/494/475/GCA_900494475.1_24276_2_146
Acinetobacter baumannii	IHIT32296	SAMN07673494	PRJNA408039	Proteobacteria	Gammaproteobacteria	GCA_002367895.1	3.82428	38.9	-	NWUK01	90	3703	3525	2017-09-26	2019-07-04	Contig	ftp://ftp.ncbi.nlm.nih.gov/genomes/all/GCF/002/367/895/GCF_002367895.1_ASM236789v1	ftp://ftp.ncbi.nlm.nih.gov/genomes/all/GCA/002/367/895/GCA_002367895.1_ASM236789v1
Acinetobacter baumannii	TG22158	SAMN10261586	PRJNA497581	Proteobacteria	Gammaproteobacteria	GCA_003948495.1	3.88373	38.7	-	RFCE01	29	3804	3615	2018-12-14	2019-08-25	Contig	ftp://ftp.ncbi.nlm.nih.gov/genomes/all/GCF/003/948/495/GCF_003948495.1_ASM394849v1	ftp://ftp.ncbi.nlm.nih.gov/genomes/all/GCA/003/948/495/GCA_003948495.1_ASM394849v1
Acinetobacter baumannii	AB4448	SAMN03078672	PRJNA261239	Proteobacteria	Gammaproteobacteria	GCA_001612255.1	3.99226	38.9	-	LREE01	43	3840	3733	2016-04-06	2019-11-18	Scaffold	ftp://ftp.ncbi.nlm.nih.gov/genomes/all/GCF/001/612/255/GCF_001612255.1_ASM161225v1	ftp://ftp.ncbi.nlm.nih.gov/genomes/all/GCA/001/612/255/GCA_001612255.1_ASM161225v1
Acinetobacter baumannii	ARLG1862	SAMN06892282	PRJNA384060	Proteobacteria	Gammaproteobacteria	GCA_002143345.1	3.74003	38.9	-	NGGF01	40	3550	3417	2017-05-16	2019-06-25	Contig	ftp://ftp.ncbi.nlm.nih.gov/genomes/all/GCF/002/143/345/GCF_002143345.1_ASM214334v1	ftp://ftp.ncbi.nlm.nih.gov/genomes/all/GCA/002/143/345/GCA_002143345.1_ASM214334v1
Acinetobacter baumannii TG22198	TG22198	SAMN02055525	PRJNA196283	Proteobacteria	Gammaproteobacteria	GCA_000453125.1	4.48904	38.9	-	ASFT01	28	4221	4091	2013-08-21	2019-11-08	Contig	ftp://ftp.ncbi.nlm.nih.gov/genomes/all/GCF/000/453/125/GCF_000453125.1_ASM45312v1	ftp://ftp.ncbi.nlm.nih.gov/genomes/all/GCA/000/453/125/GCA_000453125.1_ASM45312v1
Acinetobacter baumannii	PR391	SAMN06837822	PRJNA384060	Proteobacteria	Gammaproteobacteria	GCA_002138175.1	3.76028	38.8	-	NGEY01	31	3608	3482	2017-05-15	2019-06-25	Contig	ftp://ftp.ncbi.nlm.nih.gov/genomes/all/GCF/002/138/175/GCF_002138175.1_ASM213817v1	ftp://ftp.ncbi.nlm.nih.gov/genomes/all/GCA/002/138/175/GCA_002138175.1_ASM213817v1
Acinetobacter baumannii 1598530	1598530	SAMN02692973	PRJNA194776	Proteobacteria	Gammaproteobacteria	GCA_000682415.1	3.88232	39	-	JMOE01	41	3738	3593	2014-05-06	2019-11-10	Contig	ftp://ftp.ncbi.nlm.nih.gov/genomes/all/GCF/000/682/415/GCF_000682415.1_ASM68241v1	ftp://ftp.ncbi.nlm.nih.gov/genomes/all/GCA/000/682/415/GCA_000682415.1_ASM68241v1
Acinetobacter baumannii	ABUH396	SAMN06117707	PRJNA352251	Proteobacteria	Gammaproteobacteria	GCA_002014315.1	3.7165	39	-	MSMT01	32	3533	3403	2017-03-03	2019-06-21	Contig	ftp://ftp.ncbi.nlm.nih.gov/genomes/all/GCF/002/014/315/GCF_002014315.1_ASM201431v1	ftp://ftp.ncbi.nlm.nih.gov/genomes/all/GCA/002/014/315/GCA_002014315.1_ASM201431v1
Acinetobacter baumannii	2011GDAB2	SAMN03068241	PRJNA261018	Proteobacteria	Gammaproteobacteria	GCA_000805065.1	3.74378	39	-	JSDD01	20	3620	3477	2014-12-19	2019-08-27	Scaffold	ftp://ftp.ncbi.nlm.nih.gov/genomes/all/GCF/000/805/065/GCF_000805065.1_ASM80506v1	ftp://ftp.ncbi.nlm.nih.gov/genomes/all/GCA/000/805/065/GCA_000805065.1_ASM80506v1
Acinetobacter baumannii	PR356	SAMN06837792	PRJNA384060	Proteobacteria	Gammaproteobacteria	GCA_002136895.1	3.789	38.9	-	NGCJ01	37	3653	3518	2017-05-15	2019-06-25	Contig	ftp://ftp.ncbi.nlm.nih.gov/genomes/all/GCF/002/136/895/GCF_002136895.1_ASM213689v1	ftp://ftp.ncbi.nlm.nih.gov/genomes/all/GCA/002/136/895/GCA_002136895.1_ASM213689v1
Acinetobacter baumannii	42R3	SAMN05257114	PRJNA326058	Proteobacteria	Gammaproteobacteria	GCA_001693175.1	4.15014	39.7	-	MACC01	1050	3914	3779	2016-07-24	2019-06-11	Scaffold	ftp://ftp.ncbi.nlm.nih.gov/genomes/all/GCF/001/693/175/GCF_001693175.1_ASM169317v1	ftp://ftp.ncbi.nlm.nih.gov/genomes/all/GCA/001/693/175/GCA_001693175.1_ASM169317v1
Acinetobacter baumannii	AB_165	SAMN10248970	PRJNA497126	Proteobacteria	Gammaproteobacteria	GCA_003940105.1	3.98884	38.9	-	RHZA01	28	3892	3741	2018-12-12	2019-08-24	Scaffold	ftp://ftp.ncbi.nlm.nih.gov/genomes/all/GCF/003/940/105/GCF_003940105.1_ASM394010v1	ftp://ftp.ncbi.nlm.nih.gov/genomes/all/GCA/003/940/105/GCA_003940105.1_ASM394010v1
Acinetobacter baumannii	VNMU28	SAMN13701827	PRJNA598234	Proteobacteria	Gammaproteobacteria	GCA_009901665.1	3.93386	38.9	-	WYAT01	57	3768	3649	2020-01-17	2020-01-27	Contig	ftp://ftp.ncbi.nlm.nih.gov/genomes/all/GCF/009/901/665/GCF_009901665.1_ASM990166v1	ftp://ftp.ncbi.nlm.nih.gov/genomes/all/GCA/009/901/665/GCA_009901665.1_ASM990166v1
Acinetobacter baumannii	PR308	SAMN06837775	PRJNA384060	Proteobacteria	Gammaproteobacteria	GCA_002136675.1	3.96428	39	-	NGBY01	41	3806	3673	2017-05-15	2019-06-25	Contig	ftp://ftp.ncbi.nlm.nih.gov/genomes/all/GCF/002/136/675/GCF_002136675.1_ASM213667v1	ftp://ftp.ncbi.nlm.nih.gov/genomes/all/GCA/002/136/675/GCA_002136675.1_ASM213667v1
Acinetobacter baumannii	ARLG1314	SAMN06892213	PRJNA384060	Proteobacteria	Gammaproteobacteria	GCA_002143965.1	4.03699	39	-	NGHN01	73	3961	3805	2017-05-16	2019-06-25	Contig	ftp://ftp.ncbi.nlm.nih.gov/genomes/all/GCF/002/143/965/GCF_002143965.1_ASM214396v1	ftp://ftp.ncbi.nlm.nih.gov/genomes/all/GCA/002/143/965/GCA_002143965.1_ASM214396v1
Acinetobacter baumannii	ARLG1933	SAMN06892316	PRJNA384060	Proteobacteria	Gammaproteobacteria	GCA_002148745.1	3.78191	38.8	-	NGII01	44	3617	3464	2017-05-16	2019-06-25	Contig	ftp://ftp.ncbi.nlm.nih.gov/genomes/all/GCF/002/148/745/GCF_002148745.1_ASM214874v1	ftp://ftp.ncbi.nlm.nih.gov/genomes/all/GCA/002/148/745/GCA_002148745.1_ASM214874v1
Acinetobacter baumannii	AB-HZ-B28	SAMN08471666	PRJNA433073	Proteobacteria	Gammaproteobacteria	GCA_006367125.1	4.07221	38.8	-	PRJO01	39	3949	3775	2019-06-19	2019-06-25	Contig	ftp://ftp.ncbi.nlm.nih.gov/genomes/all/GCF/006/367/125/GCF_006367125.1_ASM636712v1	ftp://ftp.ncbi.nlm.nih.gov/genomes/all/GCA/006/367/125/GCA_006367125.1_ASM636712v1
Acinetobacter baumannii	AB-HZ-S30	SAMN08471763	PRJNA433073	Proteobacteria	Gammaproteobacteria	GCA_006365585.1	4.08103	38.8	-	PRFV01	34	3959	3785	2019-06-19	2019-06-25	Contig	ftp://ftp.ncbi.nlm.nih.gov/genomes/all/GCF/006/365/585/GCF_006365585.1_ASM636558v1	ftp://ftp.ncbi.nlm.nih.gov/genomes/all/GCA/006/365/585/GCA_006365585.1_ASM636558v1
Acinetobacter baumannii	AB24	SAMN12869269	PRJNA573295	Proteobacteria	Gammaproteobacteria	GCA_008830715.1	3.97674	39.1	-	WBIX01	226	3819	3653	2019-10-06	2019-10-09	Contig	ftp://ftp.ncbi.nlm.nih.gov/genomes/all/GCF/008/830/715/GCF_008830715.1_ASM883071v1	ftp://ftp.ncbi.nlm.nih.gov/genomes/all/GCA/008/830/715/GCA_008830715.1_ASM883071v1
Acinetobacter baumannii	J7	SAMEA1709848	PRJEB2801	Proteobacteria	Gammaproteobacteria	GCA_001512115.1	4.06953	39	-	FBWT01	65	3905	3776	2016-01-09	2019-11-16	Scaffold	ftp://ftp.ncbi.nlm.nih.gov/genomes/all/GCF/001/512/115/GCF_001512115.1_9179_4_82	ftp://ftp.ncbi.nlm.nih.gov/genomes/all/GCA/001/512/115/GCA_001512115.1_9179_4_82
Acinetobacter baumannii	Acb1	SAMN10251004	PRJNA497216	Proteobacteria	Gammaproteobacteria	GCA_003697885.1	3.84624	39	-	RDOH01	67	3718	3579	2018-10-30	2019-03-21	Contig	ftp://ftp.ncbi.nlm.nih.gov/genomes/all/GCF/003/697/885/GCF_003697885.1_ASM369788v1	ftp://ftp.ncbi.nlm.nih.gov/genomes/all/GCA/003/697/885/GCA_003697885.1_ASM369788v1
Acinetobacter baumannii	ARLG1936	SAMN06892314	PRJNA384060	Proteobacteria	Gammaproteobacteria	GCA_002144805.1	3.82243	39.1	-	NGIK01	45	3659	3529	2017-05-16	2019-06-25	Contig	ftp://ftp.ncbi.nlm.nih.gov/genomes/all/GCF/002/144/805/GCF_002144805.1_ASM214480v1	ftp://ftp.ncbi.nlm.nih.gov/genomes/all/GCA/002/144/805/GCA_002144805.1_ASM214480v1
Acinetobacter baumannii	AB-HZ-S21	SAMN08471730	PRJNA433073	Proteobacteria	Gammaproteobacteria	GCA_006366195.1	4.01043	39	-	PRHC01	41	3928	3750	2019-06-19	2019-06-25	Contig	ftp://ftp.ncbi.nlm.nih.gov/genomes/all/GCF/006/366/195/GCF_006366195.1_ASM636619v1	ftp://ftp.ncbi.nlm.nih.gov/genomes/all/GCA/006/366/195/GCA_006366195.1_ASM636619v1
Acinetobacter baumannii	29D2	SAMN05257108	PRJNA326058	Proteobacteria	Gammaproteobacteria	GCA_001693195.1	4.05282	39.4	-	MABW01	897	3803	3676	2016-07-24	2019-06-11	Contig	ftp://ftp.ncbi.nlm.nih.gov/genomes/all/GCF/001/693/195/GCF_001693195.1_ASM169319v1	ftp://ftp.ncbi.nlm.nih.gov/genomes/all/GCA/001/693/195/GCA_001693195.1_ASM169319v1
Acinetobacter baumannii	DSM 30011	SAMN02727811	PRJNA244617	Proteobacteria	Gammaproteobacteria	GCA_001936675.2	3.94917	38.7	-	JJOC02	13	3841	3656	2017-01-05	2019-08-09	Scaffold	ftp://ftp.ncbi.nlm.nih.gov/genomes/all/GCF/001/936/675/GCF_001936675.2_ASM193667v2	ftp://ftp.ncbi.nlm.nih.gov/genomes/all/GCA/001/936/675/GCA_001936675.2_ASM193667v2
Acinetobacter baumannii	SGH1101	SAMN08637740	PRJNA421215	Proteobacteria	Gammaproteobacteria	GCA_003020225.1	4.00421	38.9	-	PYDV01	100	3897	3732	2018-03-27	2018-03-29	Contig	ftp://ftp.ncbi.nlm.nih.gov/genomes/all/GCF/003/020/225/GCF_003020225.1_ASM302022v1	ftp://ftp.ncbi.nlm.nih.gov/genomes/all/GCA/003/020/225/GCA_003020225.1_ASM302022v1
Acinetobacter baumannii	DE0058	SAMN11792218	PRJNA543692	Proteobacteria	Gammaproteobacteria	GCA_008764415.1	3.94035	42.6	-	VTRF01	30	3787	3628	2019-10-01	2019-10-07	Scaffold	ftp://ftp.ncbi.nlm.nih.gov/genomes/all/GCF/008/764/415/GCF_008764415.1_FS152	ftp://ftp.ncbi.nlm.nih.gov/genomes/all/GCA/008/764/415/GCA_008764415.1_FS152
Acinetobacter baumannii 1533268	1533268	SAMN02404526	PRJNA194797	Proteobacteria	Gammaproteobacteria	GCA_000584855.1	3.88376	39	-	JFEI01	34	3707	3541	2014-03-03	2019-11-09	Contig	ftp://ftp.ncbi.nlm.nih.gov/genomes/all/GCF/000/584/855/GCF_000584855.1_ASM58485v1	ftp://ftp.ncbi.nlm.nih.gov/genomes/all/GCA/000/584/855/GCA_000584855.1_ASM58485v1
Acinetobacter baumannii	NCTC13485	SAMEA104318169	PRJEB6403	Proteobacteria	Gammaproteobacteria	GCA_900444755.1	3.67456	39.1	-	UAPI01	50	3585	3389	2018-06-12	2019-08-16	Contig	ftp://ftp.ncbi.nlm.nih.gov/genomes/all/GCF/900/444/755/GCF_900444755.1_59123_D01	ftp://ftp.ncbi.nlm.nih.gov/genomes/all/GCA/900/444/755/GCA_900444755.1_59123_D01
Acinetobacter baumannii	TG15434	SAMN10261579	PRJNA497581	Proteobacteria	Gammaproteobacteria	GCA_003948675.1	3.96757	38.8	-	RFCL01	36	3853	3685	2018-12-14	2019-08-25	Contig	ftp://ftp.ncbi.nlm.nih.gov/genomes/all/GCF/003/948/675/GCF_003948675.1_ASM394867v1	ftp://ftp.ncbi.nlm.nih.gov/genomes/all/GCA/003/948/675/GCA_003948675.1_ASM394867v1
Acinetobacter baumannii	901B6-12EESBL	SAMEA6242920	PRJEB35515	Proteobacteria	Gammaproteobacteria	GCA_902705325.1	3.83431	38.8	-	CACSHE01	56	3689	3545	2020-01-22	2020-01-22	Contig	ftp://ftp.ncbi.nlm.nih.gov/genomes/all/GCF/902/705/325/GCF_902705325.1_AB901B6	ftp://ftp.ncbi.nlm.nih.gov/genomes/all/GCA/902/705/325/GCA_902705325.1_AB901B6
Acinetobacter baumannii AB_TG19617	AB_TG19617	SAMN02471228	PRJNA172685	Proteobacteria	Gammaproteobacteria	GCA_000302135.1	3.89059	38.9	-	AMID01	59	3727	3619	2012-10-02	2019-12-21	Contig	ftp://ftp.ncbi.nlm.nih.gov/genomes/all/GCF/000/302/135/GCF_000302135.1_ASM30213v1	ftp://ftp.ncbi.nlm.nih.gov/genomes/all/GCA/000/302/135/GCA_000302135.1_ASM30213v1
Acinetobacter baumannii	ACMH-6201	SAMN04089926	PRJNA294952	Proteobacteria	Gammaproteobacteria	GCA_001432275.1	3.97783	38.9	-	LKMB01	82	3896	3681	2015-11-05	2019-11-01	Scaffold	ftp://ftp.ncbi.nlm.nih.gov/genomes/all/GCF/001/432/275/GCF_001432275.1_ASM143227v1	ftp://ftp.ncbi.nlm.nih.gov/genomes/all/GCA/001/432/275/GCA_001432275.1_ASM143227v1
Acinetobacter baumannii	XH192	SAMN05601613	PRJNA339662	Proteobacteria	Gammaproteobacteria	GCA_001721385.1	4.06954	38.7	-	MDWI01	265	3913	3745	2016-09-07	2019-06-12	Scaffold	ftp://ftp.ncbi.nlm.nih.gov/genomes/all/GCF/001/721/385/GCF_001721385.1_ASM172138v1	ftp://ftp.ncbi.nlm.nih.gov/genomes/all/GCA/001/721/385/GCA_001721385.1_ASM172138v1
Acinetobacter baumannii	3.5D	SAMN05257111	PRJNA326058	Proteobacteria	Gammaproteobacteria	GCA_001693095.1	4.37298	39.7	-	MABZ01	1034	4236	4057	2016-07-24	2019-07-06	Scaffold	ftp://ftp.ncbi.nlm.nih.gov/genomes/all/GCF/001/693/095/GCF_001693095.1_ASM169309v1	ftp://ftp.ncbi.nlm.nih.gov/genomes/all/GCA/001/693/095/GCA_001693095.1_ASM169309v1
Acinetobacter baumannii OIFC035	OIFC035	SAMN00761235	PRJNA53451	Proteobacteria	Gammaproteobacteria	GCA_000309235.1	3.97261	39	-	AMTB01	44	3756	3620	2012-10-31	2019-12-23	Contig	ftp://ftp.ncbi.nlm.nih.gov/genomes/all/GCF/000/309/235/GCF_000309235.1_gacin38v1.0	ftp://ftp.ncbi.nlm.nih.gov/genomes/all/GCA/000/309/235/GCA_000309235.1_gacin38v1.0
Acinetobacter baumannii OIFC110	OIFC110	SAMN00761230	PRJNA53419	Proteobacteria	Gammaproteobacteria	GCA_000305275.1	3.98167	38.9	-	AMFL01	53	3850	3712	2012-10-11	2019-12-23	Contig	ftp://ftp.ncbi.nlm.nih.gov/genomes/all/GCF/000/305/275/GCF_000305275.1_gacin22v1.0	ftp://ftp.ncbi.nlm.nih.gov/genomes/all/GCA/000/305/275/GCA_000305275.1_gacin22v1.0
Acinetobacter baumannii	PR355	SAMN06837794	PRJNA384060	Proteobacteria	Gammaproteobacteria	GCA_002136855.1	4.00634	39	-	NGCI01	32	3848	3716	2017-05-15	2019-06-25	Contig	ftp://ftp.ncbi.nlm.nih.gov/genomes/all/GCF/002/136/855/GCF_002136855.1_ASM213685v1	ftp://ftp.ncbi.nlm.nih.gov/genomes/all/GCA/002/136/855/GCA_002136855.1_ASM213685v1
Acinetobacter baumannii	SGH0805	SAMN08637737	PRJNA421215	Proteobacteria	Gammaproteobacteria	GCA_003020345.1	3.92176	39	-	PYDY01	66	3804	3642	2018-03-27	2018-03-29	Contig	ftp://ftp.ncbi.nlm.nih.gov/genomes/all/GCF/003/020/345/GCF_003020345.1_ASM302034v1	ftp://ftp.ncbi.nlm.nih.gov/genomes/all/GCA/003/020/345/GCA_003020345.1_ASM302034v1
Acinetobacter baumannii	4300STDY7045893	SAMEA104305369	PRJEB19226	Proteobacteria	Gammaproteobacteria	GCA_900496745.1	4.17563	38.9	-	UFPC01	60	4066	3870	2018-07-16	2019-08-17	Scaffold	ftp://ftp.ncbi.nlm.nih.gov/genomes/all/GCF/900/496/745/GCF_900496745.1_24276_3_50	ftp://ftp.ncbi.nlm.nih.gov/genomes/all/GCA/900/496/745/GCA_900496745.1_24276_3_50
Acinetobacter baumannii TG22332	TG22332	SAMN02055529	PRJNA196288	Proteobacteria	Gammaproteobacteria	GCA_000453225.1	4.09128	38.8	-	ASFY01	62	3943	3823	2013-08-21	2019-11-08	Contig	ftp://ftp.ncbi.nlm.nih.gov/genomes/all/GCF/000/453/225/GCF_000453225.1_ASM45322v1	ftp://ftp.ncbi.nlm.nih.gov/genomes/all/GCA/000/453/225/GCA_000453225.1_ASM45322v1
Acinetobacter baumannii	ARLG1935	SAMN06892315	PRJNA384060	Proteobacteria	Gammaproteobacteria	GCA_002148735.1	3.75998	39	-	NGIJ01	34	3595	3482	2017-05-16	2019-06-25	Contig	ftp://ftp.ncbi.nlm.nih.gov/genomes/all/GCF/002/148/735/GCF_002148735.1_ASM214873v1	ftp://ftp.ncbi.nlm.nih.gov/genomes/all/GCA/002/148/735/GCA_002148735.1_ASM214873v1
Acinetobacter baumannii	4300STDY7045765	SAMEA104305261	PRJEB19226	Proteobacteria	Gammaproteobacteria	GCA_900495435.1	4.04705	38.7	-	UFKR01	295	3927	3735	2018-07-16	2019-08-17	Scaffold	ftp://ftp.ncbi.nlm.nih.gov/genomes/all/GCF/900/495/435/GCF_900495435.1_24276_2_231	ftp://ftp.ncbi.nlm.nih.gov/genomes/all/GCA/900/495/435/GCA_900495435.1_24276_2_231
Acinetobacter baumannii	AB4991	SAMN03078680	PRJNA261239	Proteobacteria	Gammaproteobacteria	GCA_001612415.1	3.87711	39.1	-	LREM01	52	3709	3584	2016-04-06	2019-11-18	Scaffold	ftp://ftp.ncbi.nlm.nih.gov/genomes/all/GCF/001/612/415/GCF_001612415.1_ASM161241v1	ftp://ftp.ncbi.nlm.nih.gov/genomes/all/GCA/001/612/415/GCA_001612415.1_ASM161241v1
Acinetobacter baumannii 214216	214216	SAMN02415063	PRJNA194859	Proteobacteria	Gammaproteobacteria	GCA_000587955.1	4.04905	39.1	-	JFXR01	58	3949	3747	2014-03-11	2019-11-09	Contig	ftp://ftp.ncbi.nlm.nih.gov/genomes/all/GCF/000/587/955/GCF_000587955.1_ASM58795v1	ftp://ftp.ncbi.nlm.nih.gov/genomes/all/GCA/000/587/955/GCA_000587955.1_ASM58795v1
Acinetobacter baumannii	KCRI-518B	SAMEA4646220	PRJEB26612	Proteobacteria	Gammaproteobacteria	GCA_900406765.1	4.14835	39	-	OVCL01	166	4100	3929	2018-05-09	2018-05-22	Contig	ftp://ftp.ncbi.nlm.nih.gov/genomes/all/GCF/900/406/765/GCF_900406765.1_De_novo_assembly_of_KCRI_isolate_RDK05_518B	ftp://ftp.ncbi.nlm.nih.gov/genomes/all/GCA/900/406/765/GCA_900406765.1_De_novo_assembly_of_KCRI_isolate_RDK05_518B
Acinetobacter baumannii 846928	846928	SAMN02404544	PRJNA194824	Proteobacteria	Gammaproteobacteria	GCA_000584095.1	3.90547	38.9	-	JFFD01	58	3775	3613	2014-03-03	2019-11-09	Contig	ftp://ftp.ncbi.nlm.nih.gov/genomes/all/GCF/000/584/095/GCF_000584095.1_ASM58409v1	ftp://ftp.ncbi.nlm.nih.gov/genomes/all/GCA/000/584/095/GCA_000584095.1_ASM58409v1
Acinetobacter baumannii	AB5	SAMN08619570	PRJNA436221	Proteobacteria	Gammaproteobacteria	GCA_003007245.1	3.93248	39	-	PXNF01	50	3760	3636	2018-03-18	2019-08-11	Scaffold	ftp://ftp.ncbi.nlm.nih.gov/genomes/all/GCF/003/007/245/GCF_003007245.1_ASM300724v1	ftp://ftp.ncbi.nlm.nih.gov/genomes/all/GCA/003/007/245/GCA_003007245.1_ASM300724v1
Acinetobacter baumannii 1413735	1413735	SAMN02415056	PRJNA194852	Proteobacteria	Gammaproteobacteria	GCA_000588775.1	4.10181	39.1	-	JFWZ01	59	3993	3799	2014-03-11	2019-11-09	Contig	ftp://ftp.ncbi.nlm.nih.gov/genomes/all/GCF/000/588/775/GCF_000588775.1_ASM58877v1	ftp://ftp.ncbi.nlm.nih.gov/genomes/all/GCA/000/588/775/GCA_000588775.1_ASM58877v1
Acinetobacter baumannii	SGH0411	SAMN08637735	PRJNA421215	Proteobacteria	Gammaproteobacteria	GCA_003020415.1	3.91812	39	-	PYEA01	82	3785	3620	2018-03-27	2018-03-29	Contig	ftp://ftp.ncbi.nlm.nih.gov/genomes/all/GCF/003/020/415/GCF_003020415.1_ASM302041v1	ftp://ftp.ncbi.nlm.nih.gov/genomes/all/GCA/003/020/415/GCA_003020415.1_ASM302041v1
Acinetobacter baumannii LAC-4	LAC-4	SAMN02628531	PRJNA237445	Proteobacteria	Gammaproteobacteria	GCA_000623015.1	3.96109	39	-	JICJ01	13	3812	3578	2014-04-08	2019-11-10	Scaffold	ftp://ftp.ncbi.nlm.nih.gov/genomes/all/GCF/000/623/015/GCF_000623015.1_Acin_baum_LAC-4_V1	ftp://ftp.ncbi.nlm.nih.gov/genomes/all/GCA/000/623/015/GCA_000623015.1_Acin_baum_LAC-4_V1
Acinetobacter baumannii	PR311	SAMN06837772	PRJNA384060	Proteobacteria	Gammaproteobacteria	GCA_002136735.1	3.79047	38.9	-	NGCB01	30	3659	3540	2017-05-15	2019-06-25	Contig	ftp://ftp.ncbi.nlm.nih.gov/genomes/all/GCF/002/136/735/GCF_002136735.1_ASM213673v1	ftp://ftp.ncbi.nlm.nih.gov/genomes/all/GCA/002/136/735/GCA_002136735.1_ASM213673v1
Acinetobacter baumannii	J5	SAMEA1709886	PRJEB2801	Proteobacteria	Gammaproteobacteria	GCA_001511895.1	3.96801	39.1	-	FBWP01	58	3817	3688	2016-01-09	2019-11-16	Scaffold	ftp://ftp.ncbi.nlm.nih.gov/genomes/all/GCF/001/511/895/GCF_001511895.1_9179_4_80	ftp://ftp.ncbi.nlm.nih.gov/genomes/all/GCA/001/511/895/GCA_001511895.1_9179_4_80
Acinetobacter baumannii	C1T1-3	SAMN10784979	PRJNA516072	Proteobacteria	Gammaproteobacteria	GCA_004152785.1	4.12588	38.5	-	SEUD01	42	4081	3844	2019-02-10	2019-02-19	Contig	ftp://ftp.ncbi.nlm.nih.gov/genomes/all/GCF/004/152/785/GCF_004152785.1_ASM415278v1	ftp://ftp.ncbi.nlm.nih.gov/genomes/all/GCA/004/152/785/GCA_004152785.1_ASM415278v1
Acinetobacter baumannii	ABAY13016	SAMN09095589	PRJNA448358	Proteobacteria	Gammaproteobacteria	GCA_009736355.1	3.8739	38.7	-	QHEB01	54	3729	3509	2019-12-09	2019-12-11	Contig	ftp://ftp.ncbi.nlm.nih.gov/genomes/all/GCF/009/736/355/GCF_009736355.1_ASM973635v1	ftp://ftp.ncbi.nlm.nih.gov/genomes/all/GCA/009/736/355/GCA_009736355.1_ASM973635v1
Acinetobacter baumannii TG22336	TG22336	SAMN02055530	PRJNA196289	Proteobacteria	Gammaproteobacteria	GCA_000453245.1	4.1602	38.7	-	ASFZ01	45	4029	3900	2013-08-21	2019-11-08	Contig	ftp://ftp.ncbi.nlm.nih.gov/genomes/all/GCF/000/453/245/GCF_000453245.1_ASM45324v1	ftp://ftp.ncbi.nlm.nih.gov/genomes/all/GCA/000/453/245/GCA_000453245.1_ASM45324v1
Acinetobacter baumannii	AB-HZ-S88	SAMN08471726	PRJNA433073	Proteobacteria	Gammaproteobacteria	GCA_006366285.1	3.96763	38.9	-	PRHG01	53	3877	3679	2019-06-19	2019-06-25	Contig	ftp://ftp.ncbi.nlm.nih.gov/genomes/all/GCF/006/366/285/GCF_006366285.1_ASM636628v1	ftp://ftp.ncbi.nlm.nih.gov/genomes/all/GCA/006/366/285/GCA_006366285.1_ASM636628v1
Acinetobacter baumannii 466760	466760	SAMN02380524	PRJNA194687	Proteobacteria	Gammaproteobacteria	GCA_000580995.1	3.88361	39.1	-	JEXB01	39	3749	3530	2014-02-25	2019-11-09	Contig	ftp://ftp.ncbi.nlm.nih.gov/genomes/all/GCF/000/580/995/GCF_000580995.1_ASM58099v1	ftp://ftp.ncbi.nlm.nih.gov/genomes/all/GCA/000/580/995/GCA_000580995.1_ASM58099v1
Acinetobacter baumannii	A297	SAMEA1709749	PRJEB2801	Proteobacteria	Gammaproteobacteria	GCA_001512215.1	4.10978	39.1	-	FBWR01	92	3986	3830	2016-01-09	2019-11-16	Scaffold	ftp://ftp.ncbi.nlm.nih.gov/genomes/all/GCF/001/512/215/GCF_001512215.1_9179_4_6	ftp://ftp.ncbi.nlm.nih.gov/genomes/all/GCA/001/512/215/GCA_001512215.1_9179_4_6
Acinetobacter baumannii	XH648	SAMN04745417	PRJNA314151	Proteobacteria	Gammaproteobacteria	GCA_001864165.1	3.98475	38.8	-	LYKH01	42	3824	3680	2016-11-02	2019-06-15	Scaffold	ftp://ftp.ncbi.nlm.nih.gov/genomes/all/GCF/001/864/165/GCF_001864165.1_ASM186416v1	ftp://ftp.ncbi.nlm.nih.gov/genomes/all/GCA/001/864/165/GCA_001864165.1_ASM186416v1
Acinetobacter baumannii	XH661	SAMN04745422	PRJNA314151	Proteobacteria	Gammaproteobacteria	GCA_001864235.1	3.98494	38.8	-	LYKC01	44	3824	3683	2016-11-02	2019-06-15	Scaffold	ftp://ftp.ncbi.nlm.nih.gov/genomes/all/GCF/001/864/235/GCF_001864235.1_ASM186423v1	ftp://ftp.ncbi.nlm.nih.gov/genomes/all/GCA/001/864/235/GCA_001864235.1_ASM186423v1
Acinetobacter baumannii	XH645	SAMN04745414	PRJNA314151	Proteobacteria	Gammaproteobacteria	GCA_001863785.1	3.8819	38.9	-	LYKK01	49	3768	3554	2016-11-02	2019-06-15	Scaffold	ftp://ftp.ncbi.nlm.nih.gov/genomes/all/GCF/001/863/785/GCF_001863785.1_ASM186378v1	ftp://ftp.ncbi.nlm.nih.gov/genomes/all/GCA/001/863/785/GCA_001863785.1_ASM186378v1
Acinetobacter baumannii	M3AC14-8	SAMN03699770	PRJNA284203	Proteobacteria	Gammaproteobacteria	GCA_001672535.1	4.13574	39.2759	plasmid p1M3AC14-8:NZ_CM004453.1/CM004453.1; plasmid p2M3AC14-8:NZ_CM004454.1/CM004454.1	LDDY01	30	4111	3889	2016-06-20	2019-10-19	Scaffold	ftp://ftp.ncbi.nlm.nih.gov/genomes/all/GCF/001/672/535/GCF_001672535.1_ASM167253v1	ftp://ftp.ncbi.nlm.nih.gov/genomes/all/GCA/001/672/535/GCA_001672535.1_ASM167253v1
Acinetobacter baumannii Naval-72	Naval-72	SAMN00761229	PRJNA53415	Proteobacteria	Gammaproteobacteria	GCA_000304675.1	3.84045	38.8	-	AMFI01	52	3650	3468	2012-10-09	2019-12-23	Contig	ftp://ftp.ncbi.nlm.nih.gov/genomes/all/GCF/000/304/675/GCF_000304675.1_GACIN20v1.0	ftp://ftp.ncbi.nlm.nih.gov/genomes/all/GCA/000/304/675/GCA_000304675.1_GACIN20v1.0
Acinetobacter baumannii TG22196	TG22196	SAMN02055524	PRJNA196282	Proteobacteria	Gammaproteobacteria	GCA_000453105.1	3.99864	39	-	ASFS01	43	3820	3686	2013-08-21	2019-11-08	Contig	ftp://ftp.ncbi.nlm.nih.gov/genomes/all/GCF/000/453/105/GCF_000453105.1_ASM45310v1	ftp://ftp.ncbi.nlm.nih.gov/genomes/all/GCA/000/453/105/GCA_000453105.1_ASM45310v1
Acinetobacter baumannii	SGH0807	SAMN08637738	PRJNA421215	Proteobacteria	Gammaproteobacteria	GCA_003020405.1	4.13513	39	-	PYDX01	139	4074	3894	2018-03-27	2018-03-29	Contig	ftp://ftp.ncbi.nlm.nih.gov/genomes/all/GCF/003/020/405/GCF_003020405.1_ASM302040v1	ftp://ftp.ncbi.nlm.nih.gov/genomes/all/GCA/003/020/405/GCA_003020405.1_ASM302040v1
Acinetobacter baumannii TG27387	TG27387	SAMN02055540	PRJNA196299	Proteobacteria	Gammaproteobacteria	GCA_000453445.1	3.93812	39	-	ASGJ01	52	3716	3607	2013-08-21	2019-11-08	Contig	ftp://ftp.ncbi.nlm.nih.gov/genomes/all/GCF/000/453/445/GCF_000453445.1_ASM45344v1	ftp://ftp.ncbi.nlm.nih.gov/genomes/all/GCA/000/453/445/GCA_000453445.1_ASM45344v1
Acinetobacter baumannii NIPH 615	NIPH 615	SAMN01828176	PRJNA183316	Proteobacteria	Gammaproteobacteria	GCA_000368205.1	3.97385	39.1	-	APOV01	12	3797	3536	2013-04-16	2019-11-08	Scaffold	ftp://ftp.ncbi.nlm.nih.gov/genomes/all/GCF/000/368/205/GCF_000368205.1_Acin_baum_NIPH_615_V1	ftp://ftp.ncbi.nlm.nih.gov/genomes/all/GCA/000/368/205/GCA_000368205.1_Acin_baum_NIPH_615_V1
Acinetobacter baumannii	PR310	SAMN06837773	PRJNA384060	Proteobacteria	Gammaproteobacteria	GCA_002136685.1	3.73535	38.9	-	NGCA01	36	3560	3429	2017-05-15	2019-07-01	Contig	ftp://ftp.ncbi.nlm.nih.gov/genomes/all/GCF/002/136/685/GCF_002136685.1_ASM213668v1	ftp://ftp.ncbi.nlm.nih.gov/genomes/all/GCA/002/136/685/GCA_002136685.1_ASM213668v1
Acinetobacter baumannii	D30	SAMEA1466056	PRJEB2801	Proteobacteria	Gammaproteobacteria	GCA_001511935.1	3.88057	39	-	FBXG01	65	3712	3609	2016-01-09	2019-11-16	Scaffold	ftp://ftp.ncbi.nlm.nih.gov/genomes/all/GCF/001/511/935/GCF_001511935.1_7468_2_60	ftp://ftp.ncbi.nlm.nih.gov/genomes/all/GCA/001/511/935/GCA_001511935.1_7468_2_60
Acinetobacter baumannii IS-58	IS-58	SAMN00761215	PRJNA53427	Proteobacteria	Gammaproteobacteria	GCA_000297595.1	4.06389	39	-	AMGH01	61	3956	3803	2012-09-17	2019-12-23	Contig	ftp://ftp.ncbi.nlm.nih.gov/genomes/all/GCF/000/297/595/GCF_000297595.1_gacin26v1.0	ftp://ftp.ncbi.nlm.nih.gov/genomes/all/GCA/000/297/595/GCA_000297595.1_gacin26v1.0
Acinetobacter baumannii	IHIT38008	SAMN10829634	PRJNA517375	Proteobacteria	Gammaproteobacteria	GCA_004153595.1	4.10019	39	-	SDSK01	50	3977	3819	2019-02-11	2019-02-19	Scaffold	ftp://ftp.ncbi.nlm.nih.gov/genomes/all/GCF/004/153/595/GCF_004153595.1_ASM415359v1	ftp://ftp.ncbi.nlm.nih.gov/genomes/all/GCA/004/153/595/GCA_004153595.1_ASM415359v1
Acinetobacter baumannii	552B1-12EESBL	SAMEA6242918	PRJEB35515	Proteobacteria	Gammaproteobacteria	GCA_902705255.1	4.02597	39.1	-	CACSGJ01	65	3889	3759	2020-01-22	2020-01-22	Contig	ftp://ftp.ncbi.nlm.nih.gov/genomes/all/GCF/902/705/255/GCF_902705255.1_AB552B1	ftp://ftp.ncbi.nlm.nih.gov/genomes/all/GCA/902/705/255/GCA_902705255.1_AB552B1
Acinetobacter baumannii	4300STDY7045887	SAMEA104305386	PRJEB19226	Proteobacteria	Gammaproteobacteria	GCA_900496515.1	3.7714	38.8	-	UFOG01	43	3704	3529	2018-07-16	2019-08-17	Scaffold	ftp://ftp.ncbi.nlm.nih.gov/genomes/all/GCF/900/496/515/GCF_900496515.1_24276_3_44	ftp://ftp.ncbi.nlm.nih.gov/genomes/all/GCA/900/496/515/GCA_900496515.1_24276_3_44
Acinetobacter baumannii	MRSN10372	SAMN12087724	PRJNA545079	Proteobacteria	Gammaproteobacteria	GCA_006493855.1	3.96527	39	-	VHHM01	51	3855	3713	2019-06-26	2019-06-28	Contig	ftp://ftp.ncbi.nlm.nih.gov/genomes/all/GCF/006/493/855/GCF_006493855.1_ASM649385v1	ftp://ftp.ncbi.nlm.nih.gov/genomes/all/GCA/006/493/855/GCA_006493855.1_ASM649385v1
Acinetobacter baumannii	AM107	SAMN10523730	PRJNA508495	Proteobacteria	Gammaproteobacteria	GCA_003970215.1	4.18179	39	-	RXYO01	64	4103	3927	2018-12-24	2019-08-24	Contig	ftp://ftp.ncbi.nlm.nih.gov/genomes/all/GCF/003/970/215/GCF_003970215.1_ASM397021v1	ftp://ftp.ncbi.nlm.nih.gov/genomes/all/GCA/003/970/215/GCA_003970215.1_ASM397021v1
Acinetobacter baumannii	D3208	SAMEA1317930	PRJEB2801	Proteobacteria	Gammaproteobacteria	GCA_001512255.1	3.94043	39.1	-	FBWZ01	89	3782	3674	2016-01-09	2019-11-16	Scaffold	ftp://ftp.ncbi.nlm.nih.gov/genomes/all/GCF/001/512/255/GCF_001512255.1_7521_8_39	ftp://ftp.ncbi.nlm.nih.gov/genomes/all/GCA/001/512/255/GCA_001512255.1_7521_8_39
Acinetobacter baumannii	DR1	SAMN07411957	PRJNA395649	Proteobacteria	Gammaproteobacteria	GCA_002265555.1	3.94298	38.8	-	NOXP01	37	3840	3704	2017-08-22	2019-07-02	Contig	ftp://ftp.ncbi.nlm.nih.gov/genomes/all/GCF/002/265/555/GCF_002265555.1_ASM226555v1	ftp://ftp.ncbi.nlm.nih.gov/genomes/all/GCA/002/265/555/GCA_002265555.1_ASM226555v1
Acinetobacter baumannii	A83	SAMEA1466082	PRJEB2801	Proteobacteria	Gammaproteobacteria	GCA_001512235.1	3.85864	39	-	FBWU01	53	3671	3573	2016-01-09	2019-11-16	Scaffold	ftp://ftp.ncbi.nlm.nih.gov/genomes/all/GCF/001/512/235/GCF_001512235.1_7468_2_91	ftp://ftp.ncbi.nlm.nih.gov/genomes/all/GCA/001/512/235/GCA_001512235.1_7468_2_91
Acinetobacter baumannii	GTC 03325	SAMD00019517	PRJDB1754	Proteobacteria	Gammaproteobacteria	GCA_000836075.1	3.81275	38.9	-	BBSP01	41	3619	3531	2015-02-03	2019-11-11	Contig	ftp://ftp.ncbi.nlm.nih.gov/genomes/all/GCF/000/836/075/GCF_000836075.1_ASM83607v1	ftp://ftp.ncbi.nlm.nih.gov/genomes/all/GCA/000/836/075/GCA_000836075.1_ASM83607v1
Acinetobacter baumannii	XH828	SAMN04745555	PRJNA314151	Proteobacteria	Gammaproteobacteria	GCA_001861955.1	3.76261	38.8	-	LYEZ01	82	3648	3466	2016-11-02	2019-06-15	Scaffold	ftp://ftp.ncbi.nlm.nih.gov/genomes/all/GCF/001/861/955/GCF_001861955.1_ASM186195v1	ftp://ftp.ncbi.nlm.nih.gov/genomes/all/GCA/001/861/955/GCA_001861955.1_ASM186195v1
Acinetobacter baumannii NIPH 1362	NIPH 1362	SAMN01828180	PRJNA183320	Proteobacteria	Gammaproteobacteria	GCA_000368125.1	4.11293	39.2	-	APOR01	8	3912	3777	2013-04-16	2019-12-19	Scaffold	ftp://ftp.ncbi.nlm.nih.gov/genomes/all/GCF/000/368/125/GCF_000368125.1_Acin_baum_NIPH_1362_V1	ftp://ftp.ncbi.nlm.nih.gov/genomes/all/GCA/000/368/125/GCA_000368125.1_Acin_baum_NIPH_1362_V1
Acinetobacter baumannii	ABUH518	SAMN06461847	PRJNA352251	Proteobacteria	Gammaproteobacteria	GCA_002182405.1	3.88325	38.7	-	NCXY01	49	3805	3626	2017-06-08	2019-06-26	Contig	ftp://ftp.ncbi.nlm.nih.gov/genomes/all/GCF/002/182/405/GCF_002182405.1_ASM218240v1	ftp://ftp.ncbi.nlm.nih.gov/genomes/all/GCA/002/182/405/GCA_002182405.1_ASM218240v1
Acinetobacter baumannii	XH198	SAMN05601618	PRJNA339662	Proteobacteria	Gammaproteobacteria	GCA_001721375.1	4.12508	38.8	-	MDWM01	171	3988	3825	2016-09-07	2019-06-12	Scaffold	ftp://ftp.ncbi.nlm.nih.gov/genomes/all/GCF/001/721/375/GCF_001721375.1_ASM172137v1	ftp://ftp.ncbi.nlm.nih.gov/genomes/all/GCA/001/721/375/GCA_001721375.1_ASM172137v1
Acinetobacter baumannii	SCPM-O-B-8557(136)	SAMN11458716	PRJNA269675	Proteobacteria	Gammaproteobacteria	GCA_004912245.1	3.83842	38.9	-	STGR01	32	3630	3503	2019-04-24	2019-08-08	Contig	ftp://ftp.ncbi.nlm.nih.gov/genomes/all/GCF/004/912/245/GCF_004912245.1_ASM491224v1	ftp://ftp.ncbi.nlm.nih.gov/genomes/all/GCA/004/912/245/GCA_004912245.1_ASM491224v1
Acinetobacter baumannii	M19606	SAMN11584214	PRJNA541366	Proteobacteria	Gammaproteobacteria	GCA_005785225.1	3.96467	39.1	-	VAMZ01	54	3847	3706	2019-05-23	2019-05-27	Scaffold	ftp://ftp.ncbi.nlm.nih.gov/genomes/all/GCF/005/785/225/GCF_005785225.1_ASM578522v1	ftp://ftp.ncbi.nlm.nih.gov/genomes/all/GCA/005/785/225/GCA_005785225.1_ASM578522v1
Acinetobacter baumannii	M2	SAMN11584215	PRJNA541366	Proteobacteria	Gammaproteobacteria	GCA_005785265.1	3.98266	39.1	-	VANA01	72	3859	3716	2019-05-23	2019-05-27	Scaffold	ftp://ftp.ncbi.nlm.nih.gov/genomes/all/GCF/005/785/265/GCF_005785265.1_ASM578526v1	ftp://ftp.ncbi.nlm.nih.gov/genomes/all/GCA/005/785/265/GCA_005785265.1_ASM578526v1
Acinetobacter baumannii 1297	1297	SAMN02371037	PRJNA194656	Proteobacteria	Gammaproteobacteria	GCA_000580315.1	3.84221	39	-	JEZJ01	36	3700	3470	2014-02-25	2019-11-09	Contig	ftp://ftp.ncbi.nlm.nih.gov/genomes/all/GCF/000/580/315/GCF_000580315.1_ASM58031v1	ftp://ftp.ncbi.nlm.nih.gov/genomes/all/GCA/000/580/315/GCA_000580315.1_ASM58031v1
Acinetobacter baumannii	SGH0823	SAMN08637726	PRJNA421215	Proteobacteria	Gammaproteobacteria	GCA_003020445.1	4.05555	38.9	-	PYEJ01	62	3962	3784	2018-03-27	2018-03-29	Contig	ftp://ftp.ncbi.nlm.nih.gov/genomes/all/GCF/003/020/445/GCF_003020445.1_ASM302044v1	ftp://ftp.ncbi.nlm.nih.gov/genomes/all/GCA/003/020/445/GCA_003020445.1_ASM302044v1
Acinetobacter baumannii	2011BJAB9	SAMN03068193	PRJNA261018	Proteobacteria	Gammaproteobacteria	GCA_000805045.1	3.79607	38.9	-	JSDA01	39	3726	3556	2014-12-19	2019-08-27	Scaffold	ftp://ftp.ncbi.nlm.nih.gov/genomes/all/GCF/000/805/045/GCF_000805045.1_ASM80504v1	ftp://ftp.ncbi.nlm.nih.gov/genomes/all/GCA/000/805/045/GCA_000805045.1_ASM80504v1
Acinetobacter baumannii 268680	268680	SAMN02385047	PRJNA194777	Proteobacteria	Gammaproteobacteria	GCA_000581955.1	3.86383	39	-	JEYN01	43	3671	3501	2014-02-25	2019-11-09	Contig	ftp://ftp.ncbi.nlm.nih.gov/genomes/all/GCF/000/581/955/GCF_000581955.1_ASM58195v1	ftp://ftp.ncbi.nlm.nih.gov/genomes/all/GCA/000/581/955/GCA_000581955.1_ASM58195v1
Acinetobacter baumannii	CFSAN059604	SAMN10086814	PRJNA342326	Proteobacteria	Gammaproteobacteria	GCA_004799205.1	3.94477	38.9	-	SSMO01	48	3832	3689	2019-04-17	2019-04-24	Contig	ftp://ftp.ncbi.nlm.nih.gov/genomes/all/GCF/004/799/205/GCF_004799205.1_ASM479920v1	ftp://ftp.ncbi.nlm.nih.gov/genomes/all/GCA/004/799/205/GCA_004799205.1_ASM479920v1
Acinetobacter baumannii	TG16790	SAMN10261612	PRJNA497581	Proteobacteria	Gammaproteobacteria	GCA_003948295.1	4.03134	39	-	RFBE01	45	3917	3755	2018-12-14	2019-08-25	Contig	ftp://ftp.ncbi.nlm.nih.gov/genomes/all/GCF/003/948/295/GCF_003948295.1_ASM394829v1	ftp://ftp.ncbi.nlm.nih.gov/genomes/all/GCA/003/948/295/GCA_003948295.1_ASM394829v1
Acinetobacter baumannii UH5207	UH5207	SAMN02597394	PRJNA218773	Proteobacteria	Gammaproteobacteria	GCA_000516155.1	4.00946	39	-	AYFP01	59	3816	3701	2014-01-07	2020-02-14	Contig	ftp://ftp.ncbi.nlm.nih.gov/genomes/all/GCF/000/516/155/GCF_000516155.1_gabuh5207_v01	ftp://ftp.ncbi.nlm.nih.gov/genomes/all/GCA/000/516/155/GCA_000516155.1_gabuh5207_v01
Acinetobacter baumannii	A92	SAMEA1466011	PRJEB2801	Proteobacteria	Gammaproteobacteria	GCA_001511975.1	3.90006	39	-	FBWV01	57	3742	3633	2016-01-09	2019-11-16	Scaffold	ftp://ftp.ncbi.nlm.nih.gov/genomes/all/GCF/001/511/975/GCF_001511975.1_7468_2_93	ftp://ftp.ncbi.nlm.nih.gov/genomes/all/GCA/001/511/975/GCA_001511975.1_7468_2_93
Acinetobacter baumannii	65	SAMN05257112	PRJNA326058	Proteobacteria	Gammaproteobacteria	GCA_001693115.1	4.25352	40.6	-	MACA01	1381	4150	3995	2016-07-24	2019-07-06	Scaffold	ftp://ftp.ncbi.nlm.nih.gov/genomes/all/GCF/001/693/115/GCF_001693115.1_ASM169311v1	ftp://ftp.ncbi.nlm.nih.gov/genomes/all/GCA/001/693/115/GCA_001693115.1_ASM169311v1
Acinetobacter baumannii 1429530	1429530	SAMN02380509	PRJNA194712	Proteobacteria	Gammaproteobacteria	GCA_000581135.1	3.98536	39	-	JEWM01	31	3799	3616	2014-02-25	2019-11-09	Contig	ftp://ftp.ncbi.nlm.nih.gov/genomes/all/GCF/000/581/135/GCF_000581135.1_ASM58113v1	ftp://ftp.ncbi.nlm.nih.gov/genomes/all/GCA/000/581/135/GCA_000581135.1_ASM58113v1
Acinetobacter baumannii	AB-HZ-S07	SAMN08471781	PRJNA433073	Proteobacteria	Gammaproteobacteria	GCA_006365845.1	3.9648	38.8	-	PRFD01	52	3886	3689	2019-06-19	2019-06-25	Contig	ftp://ftp.ncbi.nlm.nih.gov/genomes/all/GCF/006/365/845/GCF_006365845.1_ASM636584v1	ftp://ftp.ncbi.nlm.nih.gov/genomes/all/GCA/006/365/845/GCA_006365845.1_ASM636584v1
Acinetobacter baumannii	M3	SAMN11584216	PRJNA541366	Proteobacteria	Gammaproteobacteria	GCA_005785275.1	4.00434	39.1	-	VANB01	100	3880	3733	2019-05-23	2019-05-27	Scaffold	ftp://ftp.ncbi.nlm.nih.gov/genomes/all/GCF/005/785/275/GCF_005785275.1_ASM578527v1	ftp://ftp.ncbi.nlm.nih.gov/genomes/all/GCA/005/785/275/GCA_005785275.1_ASM578527v1
Acinetobacter baumannii	TG69784	SAMN10261566	PRJNA497581	Proteobacteria	Gammaproteobacteria	GCA_003948835.1	3.92431	38.9	-	RFCY01	38	3750	3587	2018-12-14	2019-08-24	Contig	ftp://ftp.ncbi.nlm.nih.gov/genomes/all/GCF/003/948/835/GCF_003948835.1_ASM394883v1	ftp://ftp.ncbi.nlm.nih.gov/genomes/all/GCA/003/948/835/GCA_003948835.1_ASM394883v1
Acinetobacter baumannii	G7	SAMEA1466028	PRJEB2801	Proteobacteria	Gammaproteobacteria	GCA_001512195.1	4.07247	39	-	FBXF01	109	3901	3782	2016-01-09	2019-11-16	Scaffold	ftp://ftp.ncbi.nlm.nih.gov/genomes/all/GCF/001/512/195/GCF_001512195.1_7468_2_95	ftp://ftp.ncbi.nlm.nih.gov/genomes/all/GCA/001/512/195/GCA_001512195.1_7468_2_95
Acinetobacter baumannii	A42	SAMN12368606	PRJNA506023	Proteobacteria	Gammaproteobacteria	GCA_007833195.1	3.80024	38.9	-	VNWR01	54	3657	3515	2019-08-04	2019-08-06	Contig	ftp://ftp.ncbi.nlm.nih.gov/genomes/all/GCF/007/833/195/GCF_007833195.1_ASM783319v1	ftp://ftp.ncbi.nlm.nih.gov/genomes/all/GCA/007/833/195/GCA_007833195.1_ASM783319v1
Acinetobacter baumannii NIPH 70	NIPH 70	SAMN01828144	PRJNA183253	Proteobacteria	Gammaproteobacteria	GCA_000369305.1	4.06208	39.3	-	APRC01	15	3840	3628	2013-04-16	2019-11-08	Scaffold	ftp://ftp.ncbi.nlm.nih.gov/genomes/all/GCF/000/369/305/GCF_000369305.1_Acin_baum_NIPH_70_V1	ftp://ftp.ncbi.nlm.nih.gov/genomes/all/GCA/000/369/305/GCA_000369305.1_Acin_baum_NIPH_70_V1
Acinetobacter baumannii	29R1	SAMN07236631	PRJNA390481	Proteobacteria	Gammaproteobacteria	GCA_002573735.1	3.88007	38.8	-	NIWK01	70	3790	3631	2017-10-17	2019-07-19	Contig	ftp://ftp.ncbi.nlm.nih.gov/genomes/all/GCF/002/573/735/GCF_002573735.1_ASM257373v1	ftp://ftp.ncbi.nlm.nih.gov/genomes/all/GCA/002/573/735/GCA_002573735.1_ASM257373v1
Acinetobacter baumannii	AB_194	SAMN10249027	PRJNA497126	Proteobacteria	Gammaproteobacteria	GCA_003941095.1	3.77237	38.9	-	RHYT01	31	3595	3465	2018-12-12	2019-08-24	Scaffold	ftp://ftp.ncbi.nlm.nih.gov/genomes/all/GCF/003/941/095/GCF_003941095.1_ASM394109v1	ftp://ftp.ncbi.nlm.nih.gov/genomes/all/GCA/003/941/095/GCA_003941095.1_ASM394109v1
Acinetobacter baumannii	VNMU130	SAMN13701830	PRJNA598234	Proteobacteria	Gammaproteobacteria	GCA_009887795.1	3.96572	39	-	WYAQ01	56	3798	3680	2020-01-16	2020-01-16	Contig	ftp://ftp.ncbi.nlm.nih.gov/genomes/all/GCF/009/887/795/GCF_009887795.1_ASM988779v1	ftp://ftp.ncbi.nlm.nih.gov/genomes/all/GCA/009/887/795/GCA_009887795.1_ASM988779v1
Acinetobacter baumannii	XH181	SAMN05601612	PRJNA339662	Proteobacteria	Gammaproteobacteria	GCA_001721445.1	3.99396	38.8	-	MDWH01	91	3873	3707	2016-09-07	2019-06-12	Scaffold	ftp://ftp.ncbi.nlm.nih.gov/genomes/all/GCF/001/721/445/GCF_001721445.1_ASM172144v1	ftp://ftp.ncbi.nlm.nih.gov/genomes/all/GCA/001/721/445/GCA_001721445.1_ASM172144v1
Acinetobacter baumannii	XH191	SAMN05601611	PRJNA339662	Proteobacteria	Gammaproteobacteria	GCA_001721455.1	4.02338	38.7	-	MDWG01	144	3869	3712	2016-09-07	2019-06-12	Scaffold	ftp://ftp.ncbi.nlm.nih.gov/genomes/all/GCF/001/721/455/GCF_001721455.1_ASM172145v1	ftp://ftp.ncbi.nlm.nih.gov/genomes/all/GCA/001/721/455/GCA_001721455.1_ASM172145v1
Acinetobacter baumannii	151/1C	SAMN07236630	PRJNA390481	Proteobacteria	Gammaproteobacteria	GCA_002573725.1	4.04702	38.8	-	NIWJ01	65	3835	3666	2017-10-17	2019-07-05	Contig	ftp://ftp.ncbi.nlm.nih.gov/genomes/all/GCF/002/573/725/GCF_002573725.1_ASM257372v1	ftp://ftp.ncbi.nlm.nih.gov/genomes/all/GCA/002/573/725/GCA_002573725.1_ASM257372v1
Acinetobacter baumannii	SGH0606	SAMN08637736	PRJNA421215	Proteobacteria	Gammaproteobacteria	GCA_003020215.1	4.10036	38.9	-	PYDZ01	106	4028	3867	2018-03-27	2018-03-29	Contig	ftp://ftp.ncbi.nlm.nih.gov/genomes/all/GCF/003/020/215/GCF_003020215.1_ASM302021v1	ftp://ftp.ncbi.nlm.nih.gov/genomes/all/GCA/003/020/215/GCA_003020215.1_ASM302021v1
Acinetobacter baumannii	C1T1-2_b	SAMN10784978	PRJNA516072	Proteobacteria	Gammaproteobacteria	GCA_004152715.1	4.11707	38.6	-	SEUE01	42	4072	3835	2019-02-10	2019-02-19	Contig	ftp://ftp.ncbi.nlm.nih.gov/genomes/all/GCF/004/152/715/GCF_004152715.1_ASM415271v1	ftp://ftp.ncbi.nlm.nih.gov/genomes/all/GCA/004/152/715/GCA_004152715.1_ASM415271v1
Acinetobacter baumannii 1062314	1062314	SAMN02404479	PRJNA194801	Proteobacteria	Gammaproteobacteria	GCA_000584715.1	4.04385	39	-	JFDR01	45	3862	3712	2014-03-03	2019-11-09	Contig	ftp://ftp.ncbi.nlm.nih.gov/genomes/all/GCF/000/584/715/GCF_000584715.1_ASM58471v1	ftp://ftp.ncbi.nlm.nih.gov/genomes/all/GCA/000/584/715/GCA_000584715.1_ASM58471v1
Acinetobacter baumannii	Ab242	SAMEA1876479	PRJEB2801	Proteobacteria	Gammaproteobacteria	GCA_900477875.1	3.89096	38.8	-	UCTJ01	31	3762	3616	2018-06-18	2019-12-06	Scaffold	ftp://ftp.ncbi.nlm.nih.gov/genomes/all/GCF/900/477/875/GCF_900477875.1_9262_1_26	ftp://ftp.ncbi.nlm.nih.gov/genomes/all/GCA/900/477/875/GCA_900477875.1_9262_1_26
Acinetobacter baumannii	4300STDY7045888	SAMEA104305387	PRJEB19226	Proteobacteria	Gammaproteobacteria	GCA_900496675.1	3.73861	38.7	-	UFOZ01	43	3611	3417	2018-07-16	2019-08-17	Scaffold	ftp://ftp.ncbi.nlm.nih.gov/genomes/all/GCF/900/496/675/GCF_900496675.1_24276_3_45	ftp://ftp.ncbi.nlm.nih.gov/genomes/all/GCA/900/496/675/GCA_900496675.1_24276_3_45
Acinetobacter baumannii	AB_191	SAMN10249126	PRJNA497126	Proteobacteria	Gammaproteobacteria	GCA_003940895.1	3.77479	39	-	RHYV01	32	3601	3465	2018-12-12	2019-08-24	Scaffold	ftp://ftp.ncbi.nlm.nih.gov/genomes/all/GCF/003/940/895/GCF_003940895.1_ASM394089v1	ftp://ftp.ncbi.nlm.nih.gov/genomes/all/GCA/003/940/895/GCA_003940895.1_ASM394089v1
Acinetobacter baumannii	AC003-2-R1	SAMN04272866	PRJNA302425	Proteobacteria	Gammaproteobacteria	GCA_002416365.1	3.95766	38.9	-	LNVA01	44	3876	3698	2017-10-03	2019-07-04	Contig	ftp://ftp.ncbi.nlm.nih.gov/genomes/all/GCF/002/416/365/GCF_002416365.1_ASM241636v1	ftp://ftp.ncbi.nlm.nih.gov/genomes/all/GCA/002/416/365/GCA_002416365.1_ASM241636v1
Acinetobacter baumannii	AB3560	SAMN03078662	PRJNA261239	Proteobacteria	Gammaproteobacteria	GCA_001612015.1	4.01213	38.9	-	LRDV01	58	3873	3762	2016-04-06	2019-11-17	Scaffold	ftp://ftp.ncbi.nlm.nih.gov/genomes/all/GCF/001/612/015/GCF_001612015.1_ASM161201v1	ftp://ftp.ncbi.nlm.nih.gov/genomes/all/GCA/001/612/015/GCA_001612015.1_ASM161201v1
Acinetobacter baumannii	MRSN11663	SAMN12087726	PRJNA545079	Proteobacteria	Gammaproteobacteria	GCA_006494665.1	3.94196	38.9	-	VHHK01	59	3820	3686	2019-06-26	2019-06-28	Contig	ftp://ftp.ncbi.nlm.nih.gov/genomes/all/GCF/006/494/665/GCF_006494665.1_ASM649466v1	ftp://ftp.ncbi.nlm.nih.gov/genomes/all/GCA/006/494/665/GCA_006494665.1_ASM649466v1
Acinetobacter baumannii	VNMU132	SAMN13701831	PRJNA598234	Proteobacteria	Gammaproteobacteria	GCA_009888065.1	3.92082	38.8	-	WYAP01	52	3754	3646	2020-01-16	2020-01-16	Contig	ftp://ftp.ncbi.nlm.nih.gov/genomes/all/GCF/009/888/065/GCF_009888065.1_ASM988806v1	ftp://ftp.ncbi.nlm.nih.gov/genomes/all/GCA/009/888/065/GCA_009888065.1_ASM988806v1
Acinetobacter baumannii MRSN 58	MRSN 58	SAMN02906928	PRJNA223614	Proteobacteria	Gammaproteobacteria	GCA_001028315.1	3.97418	39.0888	plasmid pMRSN58-2.7:NZ_CM003316.1/CM003316.1; plasmid pMRSN58-8.7:NZ_CM003317.1/CM003317.1	JPHW01	40	3831	3669	2015-06-14	2019-12-24	Contig	ftp://ftp.ncbi.nlm.nih.gov/genomes/all/GCF/001/028/315/GCF_001028315.1_gdodcwi05_v01	ftp://ftp.ncbi.nlm.nih.gov/genomes/all/GCA/001/028/315/GCA_001028315.1_gdodcwi05_v01
Acinetobacter baumannii	L13	SAMN10373443	PRJNA503756	Proteobacteria	Gammaproteobacteria	GCA_003721135.1	3.96907	38.9	-	RIBX01	81	3894	3689	2018-11-11	2019-08-23	Scaffold	ftp://ftp.ncbi.nlm.nih.gov/genomes/all/GCF/003/721/135/GCF_003721135.1_ASM372113v1	ftp://ftp.ncbi.nlm.nih.gov/genomes/all/GCA/003/721/135/GCA_003721135.1_ASM372113v1
Acinetobacter baumannii MRSN 7339	MRSN 7339	SAMN02906929	PRJNA223615	Proteobacteria	Gammaproteobacteria	GCA_001028265.1	3.95547	39.0894	plasmid pMRSN7339-2.3:NZ_CM003313.1/CM003313.1; plasmid pMRSN7339-8.7:NZ_CM003314.1/CM003314.1	JPHV01	34	3880	3705	2015-06-14	2019-10-31	Contig	ftp://ftp.ncbi.nlm.nih.gov/genomes/all/GCF/001/028/265/GCF_001028265.1_gdodcwi06_v01	ftp://ftp.ncbi.nlm.nih.gov/genomes/all/GCA/001/028/265/GCA_001028265.1_gdodcwi06_v01
Acinetobacter baumannii	KCRI-49	SAMEA4646219	PRJEB26612	Proteobacteria	Gammaproteobacteria	GCA_900406775.1	3.87374	38.9	-	OVCK01	47	3764	3595	2018-05-09	2018-05-23	Contig	ftp://ftp.ncbi.nlm.nih.gov/genomes/all/GCF/900/406/775/GCF_900406775.1_De_novo_assembly_of_KCRI_isolate_RDK39_49	ftp://ftp.ncbi.nlm.nih.gov/genomes/all/GCA/900/406/775/GCA_900406775.1_De_novo_assembly_of_KCRI_isolate_RDK39_49
Acinetobacter baumannii	GTC 03324	SAMD00019516	PRJDB1754	Proteobacteria	Gammaproteobacteria	GCA_000760435.1	3.81534	38.9	-	BBNH01	37	3619	3526	2014-09-26	2019-11-10	Contig	ftp://ftp.ncbi.nlm.nih.gov/genomes/all/GCF/000/760/435/GCF_000760435.1_ASM76043v1	ftp://ftp.ncbi.nlm.nih.gov/genomes/all/GCA/000/760/435/GCA_000760435.1_ASM76043v1
Acinetobacter baumannii	XH647	SAMN04745416	PRJNA314151	Proteobacteria	Gammaproteobacteria	GCA_001864155.1	4.12188	38.9	-	LYKI01	69	3989	3837	2016-11-02	2019-06-15	Scaffold	ftp://ftp.ncbi.nlm.nih.gov/genomes/all/GCF/001/864/155/GCF_001864155.1_ASM186415v1	ftp://ftp.ncbi.nlm.nih.gov/genomes/all/GCA/001/864/155/GCA_001864155.1_ASM186415v1
Acinetobacter baumannii IS-116	IS-116	SAMN00761231	PRJNA53423	Proteobacteria	Gammaproteobacteria	GCA_000297535.1	3.95251	38.9	-	AMGF01	40	3796	3665	2012-09-17	2019-12-23	Contig	ftp://ftp.ncbi.nlm.nih.gov/genomes/all/GCF/000/297/535/GCF_000297535.1_gacin24v1.0	ftp://ftp.ncbi.nlm.nih.gov/genomes/all/GCA/000/297/535/GCA_000297535.1_gacin24v1.0
Acinetobacter baumannii	ARLG-1788	SAMN06827877	PRJNA384065	Proteobacteria	Gammaproteobacteria	GCA_002184325.1	4.06336	38.8	-	NEQG01	64	4000	3837	2017-06-09	2019-06-26	Contig	ftp://ftp.ncbi.nlm.nih.gov/genomes/all/GCF/002/184/325/GCF_002184325.1_ASM218432v1	ftp://ftp.ncbi.nlm.nih.gov/genomes/all/GCA/002/184/325/GCA_002184325.1_ASM218432v1
Acinetobacter baumannii	AB-HZ-S08	SAMN08471738	PRJNA433073	Proteobacteria	Gammaproteobacteria	GCA_006367595.1	3.96303	38.9	-	PRGU01	54	3885	3682	2019-06-19	2019-06-25	Contig	ftp://ftp.ncbi.nlm.nih.gov/genomes/all/GCF/006/367/595/GCF_006367595.1_ASM636759v1	ftp://ftp.ncbi.nlm.nih.gov/genomes/all/GCA/006/367/595/GCA_006367595.1_ASM636759v1
Acinetobacter baumannii IS-251	IS-251	SAMN00761222	PRJNA53411	Proteobacteria	Gammaproteobacteria	GCA_000304655.1	4.00729	38.9	-	AMEJ01	72	3882	3747	2012-10-09	2019-12-23	Contig	ftp://ftp.ncbi.nlm.nih.gov/genomes/all/GCF/000/304/655/GCF_000304655.1_gacin18v1.0	ftp://ftp.ncbi.nlm.nih.gov/genomes/all/GCA/000/304/655/GCA_000304655.1_gacin18v1.0
Acinetobacter baumannii	ABAY09001	SAMN09095520	PRJNA448358	Proteobacteria	Gammaproteobacteria	GCA_009738065.1	4.05964	38.9	-	QHGS01	71	3917	3743	2019-12-09	2019-12-11	Contig	ftp://ftp.ncbi.nlm.nih.gov/genomes/all/GCF/009/738/065/GCF_009738065.1_ASM973806v1	ftp://ftp.ncbi.nlm.nih.gov/genomes/all/GCA/009/738/065/GCA_009738065.1_ASM973806v1
Acinetobacter baumannii	ARLG1326	SAMN06892210	PRJNA384060	Proteobacteria	Gammaproteobacteria	GCA_002143885.1	4.05801	38.8	-	NGHQ01	48	3918	3752	2017-05-16	2019-06-25	Contig	ftp://ftp.ncbi.nlm.nih.gov/genomes/all/GCF/002/143/885/GCF_002143885.1_ASM214388v1	ftp://ftp.ncbi.nlm.nih.gov/genomes/all/GCA/002/143/885/GCA_002143885.1_ASM214388v1
Acinetobacter baumannii OIFC065	OIFC065	SAMN00761244	PRJNA53465	Proteobacteria	Gammaproteobacteria	GCA_000309115.1	4.02965	38.8	-	AMFV01	54	3903	3775	2012-10-31	2019-12-23	Contig	ftp://ftp.ncbi.nlm.nih.gov/genomes/all/GCF/000/309/115/GCF_000309115.1_gacin45v1.0	ftp://ftp.ncbi.nlm.nih.gov/genomes/all/GCA/000/309/115/GCA_000309115.1_gacin45v1.0
Acinetobacter baumannii	4300STDY7045774	SAMEA104305269	PRJEB19226	Proteobacteria	Gammaproteobacteria	GCA_900495565.1	3.68905	38.9	-	UFKS01	70	3567	3364	2018-07-16	2019-08-17	Scaffold	ftp://ftp.ncbi.nlm.nih.gov/genomes/all/GCF/900/495/565/GCF_900495565.1_24276_2_239	ftp://ftp.ncbi.nlm.nih.gov/genomes/all/GCA/900/495/565/GCA_900495565.1_24276_2_239
Acinetobacter baumannii Naval-13	Naval-13	SAMN00761220	PRJNA53407	Proteobacteria	Gammaproteobacteria	GCA_000305295.1	4.10774	38.9	-	AMDR01	64	3965	3785	2012-10-11	2019-12-23	Contig	ftp://ftp.ncbi.nlm.nih.gov/genomes/all/GCF/000/305/295/GCF_000305295.1_gacin16v1.0	ftp://ftp.ncbi.nlm.nih.gov/genomes/all/GCA/000/305/295/GCA_000305295.1_gacin16v1.0
Acinetobacter baumannii	NM3	SAMN03366518	PRJNA276040	Proteobacteria	Gammaproteobacteria	GCA_001007725.1	4.1009	39	-	JZBV01	54	3878	3732	2015-05-14	2019-11-11	Contig	ftp://ftp.ncbi.nlm.nih.gov/genomes/all/GCF/001/007/725/GCF_001007725.1_ASM100772v1	ftp://ftp.ncbi.nlm.nih.gov/genomes/all/GCA/001/007/725/GCA_001007725.1_ASM100772v1
Acinetobacter baumannii 14216	14216	SAMN02415057	PRJNA194874	Proteobacteria	Gammaproteobacteria	GCA_000588235.1	4.10012	39.1	-	JFXN01	64	3989	3782	2014-03-11	2019-11-09	Contig	ftp://ftp.ncbi.nlm.nih.gov/genomes/all/GCF/000/588/235/GCF_000588235.1_ASM58823v1	ftp://ftp.ncbi.nlm.nih.gov/genomes/all/GCA/000/588/235/GCA_000588235.1_ASM58823v1
Acinetobacter baumannii 1170863	1170863	SAMN02415042	PRJNA194858	Proteobacteria	Gammaproteobacteria	GCA_000588615.1	4.0855	39	-	JFWT01	59	3982	3791	2014-03-11	2019-11-09	Contig	ftp://ftp.ncbi.nlm.nih.gov/genomes/all/GCF/000/588/615/GCF_000588615.1_ASM58861v1	ftp://ftp.ncbi.nlm.nih.gov/genomes/all/GCA/000/588/615/GCA_000588615.1_ASM58861v1
Acinetobacter baumannii	4300STDY7045856	SAMEA104305351	PRJEB19226	Proteobacteria	Gammaproteobacteria	GCA_900496395.1	3.98473	38.8	-	UFNX01	43	3898	3688	2018-07-16	2019-08-17	Scaffold	ftp://ftp.ncbi.nlm.nih.gov/genomes/all/GCF/900/496/395/GCF_900496395.1_24276_3_15	ftp://ftp.ncbi.nlm.nih.gov/genomes/all/GCA/900/496/395/GCA_900496395.1_24276_3_15
Acinetobacter baumannii	SGH0915	SAMN08637739	PRJNA421215	Proteobacteria	Gammaproteobacteria	GCA_003020205.1	3.91771	38.9	-	PYDW01	81	3819	3645	2018-03-27	2018-03-29	Contig	ftp://ftp.ncbi.nlm.nih.gov/genomes/all/GCF/003/020/205/GCF_003020205.1_ASM302020v1	ftp://ftp.ncbi.nlm.nih.gov/genomes/all/GCA/003/020/205/GCA_003020205.1_ASM302020v1
Acinetobacter baumannii	MRSN3360	SAMN12087705	PRJNA545079	Proteobacteria	Gammaproteobacteria	GCA_006492795.1	3.96062	38.8	-	VHEZ01	63	3891	3718	2019-06-26	2019-06-28	Contig	ftp://ftp.ncbi.nlm.nih.gov/genomes/all/GCF/006/492/795/GCF_006492795.1_ASM649279v1	ftp://ftp.ncbi.nlm.nih.gov/genomes/all/GCA/006/492/795/GCA_006492795.1_ASM649279v1
Acinetobacter baumannii	AB-HZ-B07	SAMN08471707	PRJNA433073	Proteobacteria	Gammaproteobacteria	GCA_006366545.1	3.96227	38.8	-	PRHZ01	54	3888	3693	2019-06-19	2019-06-25	Contig	ftp://ftp.ncbi.nlm.nih.gov/genomes/all/GCF/006/366/545/GCF_006366545.1_ASM636654v1	ftp://ftp.ncbi.nlm.nih.gov/genomes/all/GCA/006/366/545/GCA_006366545.1_ASM636654v1
Acinetobacter baumannii	IHSS3526	SAMN07303764	PRJNA311558	Proteobacteria	Gammaproteobacteria	GCA_002927895.1	3.78279	39.4	-	NQXR01	51	3689	3510	2018-02-14	2019-08-10	Scaffold	ftp://ftp.ncbi.nlm.nih.gov/genomes/all/GCF/002/927/895/GCF_002927895.1_ASM292789v1	ftp://ftp.ncbi.nlm.nih.gov/genomes/all/GCA/002/927/895/GCA_002927895.1_ASM292789v1
Acinetobacter baumannii	AB4932	SAMN03078678	PRJNA261239	Proteobacteria	Gammaproteobacteria	GCA_001612365.1	3.86597	39	-	LREK01	39	3710	3604	2016-04-06	2019-11-18	Scaffold	ftp://ftp.ncbi.nlm.nih.gov/genomes/all/GCF/001/612/365/GCF_001612365.1_ASM161236v1	ftp://ftp.ncbi.nlm.nih.gov/genomes/all/GCA/001/612/365/GCA_001612365.1_ASM161236v1
Acinetobacter baumannii	BJ3	SAMN02911265	PRJNA255196	Proteobacteria	Gammaproteobacteria	GCA_000787215.1	3.95163	38.9	-	JPLH01	35	3770	3654	2014-11-26	2019-11-10	Contig	ftp://ftp.ncbi.nlm.nih.gov/genomes/all/GCF/000/787/215/GCF_000787215.1_ASM78721v1	ftp://ftp.ncbi.nlm.nih.gov/genomes/all/GCA/000/787/215/GCA_000787215.1_ASM78721v1
Acinetobacter baumannii	ABBL057	SAMN04145668	PRJNA297777	Proteobacteria	Gammaproteobacteria	GCA_001414575.1	4.0224	38.8	-	LLFC01	110	3938	3790	2015-10-27	2019-11-15	Contig	ftp://ftp.ncbi.nlm.nih.gov/genomes/all/GCF/001/414/575/GCF_001414575.1_ASM141457v1	ftp://ftp.ncbi.nlm.nih.gov/genomes/all/GCA/001/414/575/GCA_001414575.1_ASM141457v1
Acinetobacter baumannii AB_TG27339	AB_TG27339	SAMN02471260	PRJNA172699	Proteobacteria	Gammaproteobacteria	GCA_000302235.1	3.97151	38.9	-	AMIR01	46	3797	3674	2012-10-02	2019-12-21	Contig	ftp://ftp.ncbi.nlm.nih.gov/genomes/all/GCF/000/302/235/GCF_000302235.1_ASM30223v1	ftp://ftp.ncbi.nlm.nih.gov/genomes/all/GCA/000/302/235/GCA_000302235.1_ASM30223v1
Acinetobacter baumannii	AB-HZ-S04	SAMN08471772	PRJNA433073	Proteobacteria	Gammaproteobacteria	GCA_006365515.1	3.948	38.8	-	PRFM01	55	3830	3597	2019-06-19	2019-06-25	Contig	ftp://ftp.ncbi.nlm.nih.gov/genomes/all/GCF/006/365/515/GCF_006365515.1_ASM636551v1	ftp://ftp.ncbi.nlm.nih.gov/genomes/all/GCA/006/365/515/GCA_006365515.1_ASM636551v1
Acinetobacter baumannii	4300STDY7045863	SAMEA104305358	PRJEB19226	Proteobacteria	Gammaproteobacteria	GCA_900496425.1	3.96511	39	-	UFNY01	45	3824	3638	2018-07-16	2019-08-17	Scaffold	ftp://ftp.ncbi.nlm.nih.gov/genomes/all/GCF/900/496/425/GCF_900496425.1_24276_3_22	ftp://ftp.ncbi.nlm.nih.gov/genomes/all/GCA/900/496/425/GCA_900496425.1_24276_3_22
Acinetobacter baumannii	4300STDY7045763	SAMEA104305259	PRJEB19226	Proteobacteria	Gammaproteobacteria	GCA_900495495.1	3.87738	38.9	-	UFKG01	89	3795	3601	2018-07-16	2019-08-17	Scaffold	ftp://ftp.ncbi.nlm.nih.gov/genomes/all/GCF/900/495/495/GCF_900495495.1_24276_2_229	ftp://ftp.ncbi.nlm.nih.gov/genomes/all/GCA/900/495/495/GCA_900495495.1_24276_2_229
Acinetobacter baumannii	ABUH557	SAMN06461834	PRJNA352251	Proteobacteria	Gammaproteobacteria	GCA_002182465.1	3.89745	38.8	-	NCYH01	38	3770	3593	2017-06-08	2019-06-26	Contig	ftp://ftp.ncbi.nlm.nih.gov/genomes/all/GCF/002/182/465/GCF_002182465.1_ASM218246v1	ftp://ftp.ncbi.nlm.nih.gov/genomes/all/GCA/002/182/465/GCA_002182465.1_ASM218246v1
Acinetobacter baumannii	AB-HZ-B23	SAMN08471664	PRJNA433073	Proteobacteria	Gammaproteobacteria	GCA_006367135.1	3.96387	38.9	-	PRJQ01	54	3882	3670	2019-06-19	2019-06-25	Contig	ftp://ftp.ncbi.nlm.nih.gov/genomes/all/GCF/006/367/135/GCF_006367135.1_ASM636713v1	ftp://ftp.ncbi.nlm.nih.gov/genomes/all/GCA/006/367/135/GCA_006367135.1_ASM636713v1
Acinetobacter baumannii	XH730	SAMN04745481	PRJNA314151	Proteobacteria	Gammaproteobacteria	GCA_001862335.1	4.12846	38.9	-	LYHV01	61	3990	3843	2016-11-02	2019-07-01	Scaffold	ftp://ftp.ncbi.nlm.nih.gov/genomes/all/GCF/001/862/335/GCF_001862335.1_ASM186233v1	ftp://ftp.ncbi.nlm.nih.gov/genomes/all/GCA/001/862/335/GCA_001862335.1_ASM186233v1
Acinetobacter baumannii	ARLG1902	SAMN06892324	PRJNA384060	Proteobacteria	Gammaproteobacteria	GCA_002145155.1	3.76073	38.8	-	NGIB01	49	3625	3483	2017-05-16	2019-06-25	Contig	ftp://ftp.ncbi.nlm.nih.gov/genomes/all/GCF/002/145/155/GCF_002145155.1_ASM214515v1	ftp://ftp.ncbi.nlm.nih.gov/genomes/all/GCA/002/145/155/GCA_002145155.1_ASM214515v1
Acinetobacter baumannii	ARLG1880	SAMN06892258	PRJNA384060	Proteobacteria	Gammaproteobacteria	GCA_002144995.1	3.89662	38.8	-	NGJD01	45	3771	3591	2017-05-16	2019-06-25	Contig	ftp://ftp.ncbi.nlm.nih.gov/genomes/all/GCF/002/144/995/GCF_002144995.1_ASM214499v1	ftp://ftp.ncbi.nlm.nih.gov/genomes/all/GCA/002/144/995/GCA_002144995.1_ASM214499v1
Acinetobacter baumannii AA-014	AA-014	SAMN00761248	PRJNA53475	Proteobacteria	Gammaproteobacteria	GCA_000335595.1	3.85793	39	-	AMGA01	61	3656	3499	2013-02-01	2019-12-23	Contig	ftp://ftp.ncbi.nlm.nih.gov/genomes/all/GCF/000/335/595/GCF_000335595.1_gacin50v1.0	ftp://ftp.ncbi.nlm.nih.gov/genomes/all/GCA/000/335/595/GCA_000335595.1_gacin50v1.0
Acinetobacter baumannii	KCRI-363	SAMEA4646215	PRJEB26612	Proteobacteria	Gammaproteobacteria	GCA_900406715.1	4.14198	39.2	-	OVCI01	165	4087	3921	2018-05-09	2018-05-22	Contig	ftp://ftp.ncbi.nlm.nih.gov/genomes/all/GCF/900/406/715/GCF_900406715.1_De_novo_assembly_of_KCRI_isolate_RDK04_363	ftp://ftp.ncbi.nlm.nih.gov/genomes/all/GCA/900/406/715/GCA_900406715.1_De_novo_assembly_of_KCRI_isolate_RDK04_363
Acinetobacter baumannii	4300STDY7045834	SAMEA104305329	PRJEB19226	Proteobacteria	Gammaproteobacteria	GCA_900496135.1	3.75553	38.9	-	UFMX01	32	3588	3410	2018-07-16	2019-08-17	Scaffold	ftp://ftp.ncbi.nlm.nih.gov/genomes/all/GCF/900/496/135/GCF_900496135.1_24276_2_299	ftp://ftp.ncbi.nlm.nih.gov/genomes/all/GCA/900/496/135/GCA_900496135.1_24276_2_299
Acinetobacter baumannii	AB3927	SAMN03078666	PRJNA261239	Proteobacteria	Gammaproteobacteria	GCA_001612115.1	4.11378	38.8	-	LRDZ01	45	3978	3862	2016-04-06	2019-11-17	Scaffold	ftp://ftp.ncbi.nlm.nih.gov/genomes/all/GCF/001/612/115/GCF_001612115.1_ASM161211v1	ftp://ftp.ncbi.nlm.nih.gov/genomes/all/GCA/001/612/115/GCA_001612115.1_ASM161211v1
Acinetobacter baumannii	2096	SAMN12205823	PRJNA533558	Proteobacteria	Gammaproteobacteria	GCA_008000185.1	4.72972	38.9	-	VMKC01	1541	4694	4355	2019-08-15	2019-08-21	Scaffold	ftp://ftp.ncbi.nlm.nih.gov/genomes/all/GCF/008/000/185/GCF_008000185.1_ASM800018v1	ftp://ftp.ncbi.nlm.nih.gov/genomes/all/GCA/008/000/185/GCA_008000185.1_ASM800018v1
Acinetobacter baumannii	SP25	SAMN14001770	PRJNA604897	Proteobacteria	Gammaproteobacteria	GCA_010499945.1	3.62081	33.8	-	JAAGTI01	57	2610	2579	2020-02-12	2020-02-12	Contig	-	ftp://ftp.ncbi.nlm.nih.gov/genomes/all/GCA/010/499/945/GCA_010499945.1_ASM1049994v1
Acinetobacter baumannii	AC19	SAMN12810223	PRJNA573295	Proteobacteria	Gammaproteobacteria	GCA_008806495.1	4.01606	39.1	-	VZZN01	55	3949	3766	2019-10-02	2019-10-07	Contig	ftp://ftp.ncbi.nlm.nih.gov/genomes/all/GCF/008/806/495/GCF_008806495.1_ASM880649v1	ftp://ftp.ncbi.nlm.nih.gov/genomes/all/GCA/008/806/495/GCA_008806495.1_ASM880649v1
Acinetobacter baumannii 1195185_80	1195185_80	SAMN02692957	PRJNA194902	Proteobacteria	Gammaproteobacteria	GCA_000681635.1	4.26352	39.1	-	JMOI01	99	4204	3979	2014-05-06	2019-11-10	Contig	ftp://ftp.ncbi.nlm.nih.gov/genomes/all/GCF/000/681/635/GCF_000681635.1_ASM68163v1	ftp://ftp.ncbi.nlm.nih.gov/genomes/all/GCA/000/681/635/GCA_000681635.1_ASM68163v1
Acinetobacter baumannii	ABUH414	SAMN06117712	PRJNA352251	Proteobacteria	Gammaproteobacteria	GCA_002014345.1	3.99586	38.9	-	MSMY01	56	3911	3750	2017-03-03	2019-06-21	Contig	ftp://ftp.ncbi.nlm.nih.gov/genomes/all/GCF/002/014/345/GCF_002014345.1_ASM201434v1	ftp://ftp.ncbi.nlm.nih.gov/genomes/all/GCA/002/014/345/GCA_002014345.1_ASM201434v1
Acinetobacter baumannii	TG87880	SAMN10261600	PRJNA497581	Proteobacteria	Gammaproteobacteria	GCA_003948385.1	3.96185	38.8	-	RFBQ01	55	3825	3643	2018-12-14	2019-08-25	Contig	ftp://ftp.ncbi.nlm.nih.gov/genomes/all/GCF/003/948/385/GCF_003948385.1_ASM394838v1	ftp://ftp.ncbi.nlm.nih.gov/genomes/all/GCA/003/948/385/GCA_003948385.1_ASM394838v1
Acinetobacter baumannii 573719	573719	SAMN02415070	PRJNA194835	Proteobacteria	Gammaproteobacteria	GCA_000588275.1	4.26219	39.1	-	JFYA01	62	4193	3916	2014-03-11	2019-11-09	Contig	ftp://ftp.ncbi.nlm.nih.gov/genomes/all/GCF/000/588/275/GCF_000588275.1_ASM58827v1	ftp://ftp.ncbi.nlm.nih.gov/genomes/all/GCA/000/588/275/GCA_000588275.1_ASM58827v1
Acinetobacter baumannii	ABAY14005	SAMN09095597	PRJNA448358	Proteobacteria	Gammaproteobacteria	GCA_009736205.1	3.99526	38.8	-	QHDT01	78	3862	3686	2019-12-09	2019-12-11	Scaffold	ftp://ftp.ncbi.nlm.nih.gov/genomes/all/GCF/009/736/205/GCF_009736205.1_ASM973620v1	ftp://ftp.ncbi.nlm.nih.gov/genomes/all/GCA/009/736/205/GCA_009736205.1_ASM973620v1
Acinetobacter baumannii	ABAY13013	SAMN09095586	PRJNA448358	Proteobacteria	Gammaproteobacteria	GCA_009736385.1	4.01617	38.9	-	QHEE01	74	3890	3708	2019-12-09	2019-12-11	Scaffold	ftp://ftp.ncbi.nlm.nih.gov/genomes/all/GCF/009/736/385/GCF_009736385.1_ASM973638v1	ftp://ftp.ncbi.nlm.nih.gov/genomes/all/GCA/009/736/385/GCA_009736385.1_ASM973638v1
Acinetobacter baumannii	ABAY13006	SAMN09095579	PRJNA448358	Proteobacteria	Gammaproteobacteria	GCA_009736525.1	3.97011	38.9	-	QHEL01	94	3823	3649	2019-12-09	2019-12-11	Scaffold	ftp://ftp.ncbi.nlm.nih.gov/genomes/all/GCF/009/736/525/GCF_009736525.1_ASM973652v1	ftp://ftp.ncbi.nlm.nih.gov/genomes/all/GCA/009/736/525/GCA_009736525.1_ASM973652v1
Acinetobacter baumannii	ABAY12012	SAMN09095566	PRJNA448358	Proteobacteria	Gammaproteobacteria	GCA_009736815.1	3.98845	38.9	-	QHEY01	105	3846	3661	2019-12-09	2019-12-11	Scaffold	ftp://ftp.ncbi.nlm.nih.gov/genomes/all/GCF/009/736/815/GCF_009736815.1_ASM973681v1	ftp://ftp.ncbi.nlm.nih.gov/genomes/all/GCA/009/736/815/GCA_009736815.1_ASM973681v1
Acinetobacter baumannii	ABAY12008	SAMN09095562	PRJNA448358	Proteobacteria	Gammaproteobacteria	GCA_009736905.1	3.98899	38.9	-	QHFC01	89	3850	3673	2019-12-09	2019-12-11	Scaffold	ftp://ftp.ncbi.nlm.nih.gov/genomes/all/GCF/009/736/905/GCF_009736905.1_ASM973690v1	ftp://ftp.ncbi.nlm.nih.gov/genomes/all/GCA/009/736/905/GCA_009736905.1_ASM973690v1
Acinetobacter baumannii	ABAY12002	SAMN09095556	PRJNA448358	Proteobacteria	Gammaproteobacteria	GCA_009737375.1	3.96572	38.9	-	QHFI01	94	3820	3648	2019-12-09	2019-12-11	Scaffold	ftp://ftp.ncbi.nlm.nih.gov/genomes/all/GCF/009/737/375/GCF_009737375.1_ASM973737v1	ftp://ftp.ncbi.nlm.nih.gov/genomes/all/GCA/009/737/375/GCA_009737375.1_ASM973737v1
Acinetobacter baumannii	4300STDY7045808	SAMEA104305303	PRJEB19226	Proteobacteria	Gammaproteobacteria	GCA_900495865.1	3.89417	38.9	-	UFMH01	58	3843	3632	2018-07-16	2019-08-17	Scaffold	ftp://ftp.ncbi.nlm.nih.gov/genomes/all/GCF/900/495/865/GCF_900495865.1_24276_2_273	ftp://ftp.ncbi.nlm.nih.gov/genomes/all/GCA/900/495/865/GCA_900495865.1_24276_2_273
Acinetobacter baumannii	ABAY13019	SAMN09095592	PRJNA448358	Proteobacteria	Gammaproteobacteria	GCA_009736295.1	4.01694	38.9	-	QHDY01	81	3887	3708	2019-12-09	2019-12-11	Scaffold	ftp://ftp.ncbi.nlm.nih.gov/genomes/all/GCF/009/736/295/GCF_009736295.1_ASM973629v1	ftp://ftp.ncbi.nlm.nih.gov/genomes/all/GCA/009/736/295/GCA_009736295.1_ASM973629v1
Acinetobacter baumannii	ABAY09003	SAMN09095522	PRJNA448358	Proteobacteria	Gammaproteobacteria	GCA_009737925.1	3.95016	38.9	-	QHGQ01	53	3767	3603	2019-12-09	2019-12-11	Scaffold	ftp://ftp.ncbi.nlm.nih.gov/genomes/all/GCF/009/737/925/GCF_009737925.1_ASM973792v1	ftp://ftp.ncbi.nlm.nih.gov/genomes/all/GCA/009/737/925/GCA_009737925.1_ASM973792v1
Acinetobacter baumannii	AB-HZ-B37	SAMN08471667	PRJNA433073	Proteobacteria	Gammaproteobacteria	GCA_006367115.1	3.94961	38.8	-	PRJN01	47	3867	3673	2019-06-19	2019-06-25	Contig	ftp://ftp.ncbi.nlm.nih.gov/genomes/all/GCF/006/367/115/GCF_006367115.1_ASM636711v1	ftp://ftp.ncbi.nlm.nih.gov/genomes/all/GCA/006/367/115/GCA_006367115.1_ASM636711v1
Acinetobacter baumannii	BA14629	SAMN13943314	PRJNA603876	Proteobacteria	Gammaproteobacteria	GCA_010179145.1	4.16566	38.9	-	JAAEGU01	87	3992	3879	2020-02-04	2020-02-04	Contig	ftp://ftp.ncbi.nlm.nih.gov/genomes/all/GCF/010/179/145/GCF_010179145.1_ASM1017914v1	ftp://ftp.ncbi.nlm.nih.gov/genomes/all/GCA/010/179/145/GCA_010179145.1_ASM1017914v1
Acinetobacter baumannii	SP1713	SAMN14001757	PRJNA604897	Proteobacteria	Gammaproteobacteria	GCA_010500175.1	4.18793	33.8	-	JAAGSV01	92	2610	2579	2020-02-12	2020-02-12	Contig	-	ftp://ftp.ncbi.nlm.nih.gov/genomes/all/GCA/010/500/175/GCA_010500175.1_ASM1050017v1
Acinetobacter baumannii	WM98	SAMEA1317939	PRJEB2801	Proteobacteria	Gammaproteobacteria	GCA_001512015.1	4.06916	39	-	FBXB01	81	3893	3781	2016-01-09	2019-11-16	Scaffold	ftp://ftp.ncbi.nlm.nih.gov/genomes/all/GCF/001/512/015/GCF_001512015.1_7521_8_25	ftp://ftp.ncbi.nlm.nih.gov/genomes/all/GCA/001/512/015/GCA_001512015.1_7521_8_25
Acinetobacter baumannii	AB-HZ-B53	SAMN08471643	PRJNA433073	Proteobacteria	Gammaproteobacteria	GCA_006367475.1	3.96394	38.8	-	PRKL01	49	3884	3689	2019-06-19	2019-06-25	Contig	ftp://ftp.ncbi.nlm.nih.gov/genomes/all/GCF/006/367/475/GCF_006367475.1_ASM636747v1	ftp://ftp.ncbi.nlm.nih.gov/genomes/all/GCA/006/367/475/GCA_006367475.1_ASM636747v1
Acinetobacter baumannii	4300STDY7045870	SAMEA104305364	PRJEB19226	Proteobacteria	Gammaproteobacteria	GCA_900496505.1	3.89183	38.9	-	UFOE01	47	3834	3635	2018-07-16	2019-08-17	Scaffold	ftp://ftp.ncbi.nlm.nih.gov/genomes/all/GCF/900/496/505/GCF_900496505.1_24276_3_28	ftp://ftp.ncbi.nlm.nih.gov/genomes/all/GCA/900/496/505/GCA_900496505.1_24276_3_28
Acinetobacter baumannii	AB-HZ-S05	SAMN08471780	PRJNA433073	Proteobacteria	Gammaproteobacteria	GCA_006365365.1	3.92815	38.8	-	PRFE01	41	3836	3644	2019-06-19	2019-06-25	Contig	ftp://ftp.ncbi.nlm.nih.gov/genomes/all/GCF/006/365/365/GCF_006365365.1_ASM636536v1	ftp://ftp.ncbi.nlm.nih.gov/genomes/all/GCA/006/365/365/GCA_006365365.1_ASM636536v1
Acinetobacter baumannii	AB-HZ-S60	SAMN08471714	PRJNA433073	Proteobacteria	Gammaproteobacteria	GCA_006366435.1	3.96638	38.8	-	PRHS01	47	3903	3702	2019-06-19	2019-06-25	Contig	ftp://ftp.ncbi.nlm.nih.gov/genomes/all/GCF/006/366/435/GCF_006366435.1_ASM636643v1	ftp://ftp.ncbi.nlm.nih.gov/genomes/all/GCA/006/366/435/GCA_006366435.1_ASM636643v1
Acinetobacter baumannii	J10	SAMEA1709843	PRJEB2801	Proteobacteria	Gammaproteobacteria	GCA_001511855.1	4.07907	39	-	FBWS01	70	3914	3778	2016-01-09	2019-11-16	Scaffold	ftp://ftp.ncbi.nlm.nih.gov/genomes/all/GCF/001/511/855/GCF_001511855.1_9179_4_85	ftp://ftp.ncbi.nlm.nih.gov/genomes/all/GCA/001/511/855/GCA_001511855.1_9179_4_85
Acinetobacter baumannii	TG70583	SAMN10261587	PRJNA497581	Proteobacteria	Gammaproteobacteria	GCA_003948195.1	4.02467	38.9	-	RFCD01	68	3993	3810	2018-12-14	2019-08-25	Contig	ftp://ftp.ncbi.nlm.nih.gov/genomes/all/GCF/003/948/195/GCF_003948195.1_ASM394819v1	ftp://ftp.ncbi.nlm.nih.gov/genomes/all/GCA/003/948/195/GCA_003948195.1_ASM394819v1
Acinetobacter baumannii	AB-HZ-S25	SAMN08471758	PRJNA433073	Proteobacteria	Gammaproteobacteria	GCA_006365685.1	3.96665	38.8	-	PRGA01	49	3886	3693	2019-06-19	2019-06-25	Contig	ftp://ftp.ncbi.nlm.nih.gov/genomes/all/GCF/006/365/685/GCF_006365685.1_ASM636568v1	ftp://ftp.ncbi.nlm.nih.gov/genomes/all/GCA/006/365/685/GCA_006365685.1_ASM636568v1
Acinetobacter baumannii	4300STDY7045864	SAMEA104305359	PRJEB19226	Proteobacteria	Gammaproteobacteria	GCA_900496435.1	3.95213	38.9	-	UFNZ01	68	3915	3713	2018-07-16	2019-08-17	Scaffold	ftp://ftp.ncbi.nlm.nih.gov/genomes/all/GCF/900/496/435/GCF_900496435.1_24276_3_23	ftp://ftp.ncbi.nlm.nih.gov/genomes/all/GCA/900/496/435/GCA_900496435.1_24276_3_23
Acinetobacter baumannii	AB-HZ-S45	SAMN08471735	PRJNA433073	Proteobacteria	Gammaproteobacteria	GCA_006367615.1	3.95669	38.9	-	PRGX01	56	3860	3665	2019-06-19	2019-06-25	Contig	ftp://ftp.ncbi.nlm.nih.gov/genomes/all/GCF/006/367/615/GCF_006367615.1_ASM636761v1	ftp://ftp.ncbi.nlm.nih.gov/genomes/all/GCA/006/367/615/GCA_006367615.1_ASM636761v1
Acinetobacter baumannii	AB-HZ-S23	SAMN08471731	PRJNA433073	Proteobacteria	Gammaproteobacteria	GCA_006367685.1	3.96988	39	-	PRHB01	41	3876	3697	2019-06-19	2019-06-25	Contig	ftp://ftp.ncbi.nlm.nih.gov/genomes/all/GCF/006/367/685/GCF_006367685.1_ASM636768v1	ftp://ftp.ncbi.nlm.nih.gov/genomes/all/GCA/006/367/685/GCA_006367685.1_ASM636768v1
Acinetobacter baumannii	AB-HZ-B64	SAMN08471646	PRJNA433073	Proteobacteria	Gammaproteobacteria	GCA_006367535.1	3.95874	38.9	-	PRKI01	62	3869	3655	2019-06-19	2019-06-25	Contig	ftp://ftp.ncbi.nlm.nih.gov/genomes/all/GCF/006/367/535/GCF_006367535.1_ASM636753v1	ftp://ftp.ncbi.nlm.nih.gov/genomes/all/GCA/006/367/535/GCA_006367535.1_ASM636753v1
Acinetobacter baumannii	AB-HZ-S37	SAMN08471734	PRJNA433073	Proteobacteria	Gammaproteobacteria	GCA_006366115.1	3.95182	38.9	-	PRGY01	57	3855	3668	2019-06-19	2019-06-25	Contig	ftp://ftp.ncbi.nlm.nih.gov/genomes/all/GCF/006/366/115/GCF_006366115.1_ASM636611v1	ftp://ftp.ncbi.nlm.nih.gov/genomes/all/GCA/006/366/115/GCA_006366115.1_ASM636611v1
Acinetobacter baumannii	4300STDY7045748	SAMEA104305244	PRJEB19226	Proteobacteria	Gammaproteobacteria	GCA_900495325.1	3.91909	39	-	UFJS01	41	3822	3644	2018-07-16	2019-08-16	Scaffold	ftp://ftp.ncbi.nlm.nih.gov/genomes/all/GCF/900/495/325/GCF_900495325.1_24276_2_214	ftp://ftp.ncbi.nlm.nih.gov/genomes/all/GCA/900/495/325/GCA_900495325.1_24276_2_214
Acinetobacter baumannii	SGH0402	SAMN08637721	PRJNA421215	Proteobacteria	Gammaproteobacteria	GCA_003020575.1	4.00645	38.9	-	PYEO01	71	3913	3724	2018-03-27	2018-03-29	Contig	ftp://ftp.ncbi.nlm.nih.gov/genomes/all/GCF/003/020/575/GCF_003020575.1_ASM302057v1	ftp://ftp.ncbi.nlm.nih.gov/genomes/all/GCA/003/020/575/GCA_003020575.1_ASM302057v1
Acinetobacter baumannii	SGH0403	SAMN08637722	PRJNA421215	Proteobacteria	Gammaproteobacteria	GCA_003020265.1	4.00366	38.9	-	PYEN01	68	3910	3720	2018-03-27	2018-03-29	Contig	ftp://ftp.ncbi.nlm.nih.gov/genomes/all/GCF/003/020/265/GCF_003020265.1_ASM302026v1	ftp://ftp.ncbi.nlm.nih.gov/genomes/all/GCA/003/020/265/GCA_003020265.1_ASM302026v1
Acinetobacter baumannii	SGH0825	SAMN08637727	PRJNA421215	Proteobacteria	Gammaproteobacteria	GCA_003020325.1	4.00841	39	-	PYEI01	56	3901	3711	2018-03-27	2018-03-29	Contig	ftp://ftp.ncbi.nlm.nih.gov/genomes/all/GCF/003/020/325/GCF_003020325.1_ASM302032v1	ftp://ftp.ncbi.nlm.nih.gov/genomes/all/GCA/003/020/325/GCA_003020325.1_ASM302032v1
Acinetobacter baumannii	4300STDY7045754	SAMEA104305250	PRJEB19226	Proteobacteria	Gammaproteobacteria	GCA_900495505.1	4.00367	39	-	UFKL01	104	3922	3708	2018-07-16	2019-08-17	Scaffold	ftp://ftp.ncbi.nlm.nih.gov/genomes/all/GCF/900/495/505/GCF_900495505.1_24276_2_220	ftp://ftp.ncbi.nlm.nih.gov/genomes/all/GCA/900/495/505/GCA_900495505.1_24276_2_220
Acinetobacter baumannii	XH771	SAMN04745517	PRJNA314151	Proteobacteria	Gammaproteobacteria	GCA_001862805.1	3.76596	39	-	LYGL01	60	3641	3510	2016-11-02	2019-06-15	Scaffold	ftp://ftp.ncbi.nlm.nih.gov/genomes/all/GCF/001/862/805/GCF_001862805.1_ASM186280v1	ftp://ftp.ncbi.nlm.nih.gov/genomes/all/GCA/001/862/805/GCA_001862805.1_ASM186280v1
Acinetobacter baumannii	XH722	SAMN04745474	PRJNA314151	Proteobacteria	Gammaproteobacteria	GCA_001862265.1	3.79154	38.9	-	LYIC01	44	3671	3539	2016-11-02	2019-06-15	Scaffold	ftp://ftp.ncbi.nlm.nih.gov/genomes/all/GCF/001/862/265/GCF_001862265.1_ASM186226v1	ftp://ftp.ncbi.nlm.nih.gov/genomes/all/GCA/001/862/265/GCA_001862265.1_ASM186226v1
Acinetobacter baumannii	AB-HZ-S54	SAMN08471709	PRJNA433073	Proteobacteria	Gammaproteobacteria	GCA_006366465.1	3.96897	38.8	-	PRHX01	66	3868	3666	2019-06-19	2019-06-25	Contig	ftp://ftp.ncbi.nlm.nih.gov/genomes/all/GCF/006/366/465/GCF_006366465.1_ASM636646v1	ftp://ftp.ncbi.nlm.nih.gov/genomes/all/GCA/006/366/465/GCA_006366465.1_ASM636646v1
Acinetobacter baumannii	AB-HZ-B42	SAMN08471701	PRJNA433073	Proteobacteria	Gammaproteobacteria	GCA_006366685.1	3.93845	38.8	-	PRIF01	52	3838	3645	2019-06-19	2019-06-25	Contig	ftp://ftp.ncbi.nlm.nih.gov/genomes/all/GCF/006/366/685/GCF_006366685.1_ASM636668v1	ftp://ftp.ncbi.nlm.nih.gov/genomes/all/GCA/006/366/685/GCA_006366685.1_ASM636668v1
Acinetobacter baumannii UH6507	UH6507	SAMN02597389	PRJNA218778	Proteobacteria	Gammaproteobacteria	GCA_000516255.1	3.76227	38.8	-	AYFK01	47	3578	3477	2014-01-07	2020-02-25	Contig	ftp://ftp.ncbi.nlm.nih.gov/genomes/all/GCF/000/516/255/GCF_000516255.1_gabuh6507_v01	ftp://ftp.ncbi.nlm.nih.gov/genomes/all/GCA/000/516/255/GCA_000516255.1_gabuh6507_v01
Acinetobacter baumannii	XH553	SAMN04745404	PRJNA314151	Proteobacteria	Gammaproteobacteria	GCA_001863725.1	4.11347	38.7	-	LYKU01	276	3969	3808	2016-11-02	2019-06-15	Scaffold	ftp://ftp.ncbi.nlm.nih.gov/genomes/all/GCF/001/863/725/GCF_001863725.1_ASM186372v1	ftp://ftp.ncbi.nlm.nih.gov/genomes/all/GCA/001/863/725/GCA_001863725.1_ASM186372v1
Acinetobacter baumannii	AB-HZ-S22	SAMN08471757	PRJNA433073	Proteobacteria	Gammaproteobacteria	GCA_006365975.1	4.04311	38.9	-	PRGB01	42	3985	3801	2019-06-19	2019-06-25	Contig	ftp://ftp.ncbi.nlm.nih.gov/genomes/all/GCF/006/365/975/GCF_006365975.1_ASM636597v1	ftp://ftp.ncbi.nlm.nih.gov/genomes/all/GCA/006/365/975/GCA_006365975.1_ASM636597v1
Acinetobacter baumannii MRSN 3527	MRSN 3527	SAMN02906923	PRJNA223611	Proteobacteria	Gammaproteobacteria	GCA_001028325.1	4.20619	38.9006	plasmid pMRSN3527-6:NZ_CM003318.1/CM003318.1	JPHZ01	46	4124	3890	2015-06-14	2019-12-24	Contig	ftp://ftp.ncbi.nlm.nih.gov/genomes/all/GCF/001/028/325/GCF_001028325.1_gdodcwi02_v01	ftp://ftp.ncbi.nlm.nih.gov/genomes/all/GCA/001/028/325/GCA_001028325.1_gdodcwi02_v01
Acinetobacter baumannii	XH703	SAMN04745458	PRJNA314151	Proteobacteria	Gammaproteobacteria	GCA_001862005.1	4.0317	38.8	-	LYIS01	52	3900	3759	2016-11-02	2019-07-01	Scaffold	ftp://ftp.ncbi.nlm.nih.gov/genomes/all/GCF/001/862/005/GCF_001862005.1_ASM186200v1	ftp://ftp.ncbi.nlm.nih.gov/genomes/all/GCA/001/862/005/GCA_001862005.1_ASM186200v1
Acinetobacter baumannii	PR373	SAMN06837811	PRJNA384060	Proteobacteria	Gammaproteobacteria	GCA_002137215.1	3.87039	38.9	-	NGDA01	48	3697	3574	2017-05-15	2019-06-25	Contig	ftp://ftp.ncbi.nlm.nih.gov/genomes/all/GCF/002/137/215/GCF_002137215.1_ASM213721v1	ftp://ftp.ncbi.nlm.nih.gov/genomes/all/GCA/002/137/215/GCA_002137215.1_ASM213721v1
Acinetobacter baumannii	ARLG1941	SAMN06892310	PRJNA384060	Proteobacteria	Gammaproteobacteria	GCA_002144835.1	3.92153	38.9	-	NGIN01	46	3772	3647	2017-05-16	2019-06-25	Contig	ftp://ftp.ncbi.nlm.nih.gov/genomes/all/GCF/002/144/835/GCF_002144835.1_ASM214483v1	ftp://ftp.ncbi.nlm.nih.gov/genomes/all/GCA/002/144/835/GCA_002144835.1_ASM214483v1
Acinetobacter baumannii	AB-HZ-S42	SAMN08471775	PRJNA433073	Proteobacteria	Gammaproteobacteria	GCA_006365465.1	3.94353	38.8	-	PRFJ01	54	3857	3663	2019-06-19	2019-06-25	Contig	ftp://ftp.ncbi.nlm.nih.gov/genomes/all/GCF/006/365/465/GCF_006365465.1_ASM636546v1	ftp://ftp.ncbi.nlm.nih.gov/genomes/all/GCA/006/365/465/GCA_006365465.1_ASM636546v1
Acinetobacter baumannii	AB-HZ-B25	SAMN08471684	PRJNA433073	Proteobacteria	Gammaproteobacteria	GCA_006366875.1	3.9693	38.8	-	PRIW01	48	3893	3692	2019-06-19	2019-06-25	Contig	ftp://ftp.ncbi.nlm.nih.gov/genomes/all/GCF/006/366/875/GCF_006366875.1_ASM636687v1	ftp://ftp.ncbi.nlm.nih.gov/genomes/all/GCA/006/366/875/GCA_006366875.1_ASM636687v1
Acinetobacter baumannii	VNMU133	SAMN13701832	PRJNA598234	Proteobacteria	Gammaproteobacteria	GCA_009887905.1	4.06062	38.9	-	WYAO01	61	3969	3849	2020-01-16	2020-01-16	Contig	ftp://ftp.ncbi.nlm.nih.gov/genomes/all/GCF/009/887/905/GCF_009887905.1_ASM988790v1	ftp://ftp.ncbi.nlm.nih.gov/genomes/all/GCA/009/887/905/GCA_009887905.1_ASM988790v1
Acinetobacter baumannii 1293320	1293320	SAMN02404493	PRJNA194828	Proteobacteria	Gammaproteobacteria	GCA_000584455.1	4.00114	39.1	-	JFEE01	51	3832	3635	2014-03-03	2019-11-09	Contig	ftp://ftp.ncbi.nlm.nih.gov/genomes/all/GCF/000/584/455/GCF_000584455.1_ASM58445v1	ftp://ftp.ncbi.nlm.nih.gov/genomes/all/GCA/000/584/455/GCA_000584455.1_ASM58445v1
Acinetobacter baumannii	ABAY12016	SAMN09095570	PRJNA448358	Proteobacteria	Gammaproteobacteria	GCA_009736745.1	4.18357	38.9	-	QHEU01	181	4073	3872	2019-12-09	2019-12-11	Scaffold	ftp://ftp.ncbi.nlm.nih.gov/genomes/all/GCF/009/736/745/GCF_009736745.1_ASM973674v1	ftp://ftp.ncbi.nlm.nih.gov/genomes/all/GCA/009/736/745/GCA_009736745.1_ASM973674v1
Acinetobacter baumannii	AB-HZ-B04	SAMN08471698	PRJNA433073	Proteobacteria	Gammaproteobacteria	GCA_006367855.1	3.94424	38.8	-	PRII01	50	3821	3584	2019-06-19	2019-06-25	Contig	ftp://ftp.ncbi.nlm.nih.gov/genomes/all/GCF/006/367/855/GCF_006367855.1_ASM636785v1	ftp://ftp.ncbi.nlm.nih.gov/genomes/all/GCA/006/367/855/GCA_006367855.1_ASM636785v1
Acinetobacter baumannii	4300STDY7045745	SAMEA104305241	PRJEB19226	Proteobacteria	Gammaproteobacteria	GCA_900495295.1	3.94806	39	-	UFJR01	27	3858	3704	2018-07-16	2019-08-16	Scaffold	ftp://ftp.ncbi.nlm.nih.gov/genomes/all/GCF/900/495/295/GCF_900495295.1_24276_2_211	ftp://ftp.ncbi.nlm.nih.gov/genomes/all/GCA/900/495/295/GCA_900495295.1_24276_2_211
Acinetobacter baumannii	GTC 03329	SAMD00019519	PRJDB1754	Proteobacteria	Gammaproteobacteria	GCA_000760475.1	3.81496	38.9	-	BBNJ01	44	3612	3526	2014-09-26	2019-11-10	Contig	ftp://ftp.ncbi.nlm.nih.gov/genomes/all/GCF/000/760/475/GCF_000760475.1_ASM76047v1	ftp://ftp.ncbi.nlm.nih.gov/genomes/all/GCA/000/760/475/GCA_000760475.1_ASM76047v1
Acinetobacter baumannii	NBRC 110495	SAMD00020334	PRJDB1754	Proteobacteria	Gammaproteobacteria	GCA_000775835.1	3.81654	38.9	-	BBOR01	42	3618	3528	2014-11-07	2019-11-10	Contig	ftp://ftp.ncbi.nlm.nih.gov/genomes/all/GCF/000/775/835/GCF_000775835.1_ASM77583v1	ftp://ftp.ncbi.nlm.nih.gov/genomes/all/GCA/000/775/835/GCA_000775835.1_ASM77583v1
Acinetobacter baumannii	AB4957	SAMN03078679	PRJNA261239	Proteobacteria	Gammaproteobacteria	GCA_001612355.1	3.88204	39	-	LREL01	50	3750	3628	2016-04-06	2019-11-18	Scaffold	ftp://ftp.ncbi.nlm.nih.gov/genomes/all/GCF/001/612/355/GCF_001612355.1_ASM161235v1	ftp://ftp.ncbi.nlm.nih.gov/genomes/all/GCA/001/612/355/GCA_001612355.1_ASM161235v1
Acinetobacter baumannii	ARLG1833	SAMN06892220	PRJNA384060	Proteobacteria	Gammaproteobacteria	GCA_002143755.1	3.99913	38.9	-	NGHF01	62	3913	3756	2017-05-16	2019-06-25	Contig	ftp://ftp.ncbi.nlm.nih.gov/genomes/all/GCF/002/143/755/GCF_002143755.1_ASM214375v1	ftp://ftp.ncbi.nlm.nih.gov/genomes/all/GCA/002/143/755/GCA_002143755.1_ASM214375v1
Acinetobacter baumannii	ABAY12009	SAMN09095563	PRJNA448358	Proteobacteria	Gammaproteobacteria	GCA_009736865.1	3.83505	38.9	-	QHFB01	74	3634	3460	2019-12-09	2019-12-11	Contig	ftp://ftp.ncbi.nlm.nih.gov/genomes/all/GCF/009/736/865/GCF_009736865.1_ASM973686v1	ftp://ftp.ncbi.nlm.nih.gov/genomes/all/GCA/009/736/865/GCA_009736865.1_ASM973686v1
Acinetobacter baumannii	XH674	SAMN04745435	PRJNA314151	Proteobacteria	Gammaproteobacteria	GCA_001864465.1	3.98531	38.8	-	LYJP01	40	3821	3682	2016-11-02	2019-06-15	Scaffold	ftp://ftp.ncbi.nlm.nih.gov/genomes/all/GCF/001/864/465/GCF_001864465.1_ASM186446v1	ftp://ftp.ncbi.nlm.nih.gov/genomes/all/GCA/001/864/465/GCA_001864465.1_ASM186446v1
Acinetobacter baumannii	PR379	SAMN06837834	PRJNA384060	Proteobacteria	Gammaproteobacteria	GCA_002137335.1	3.9977	38.9	-	NGDF01	87	3909	3749	2017-05-15	2019-06-25	Contig	ftp://ftp.ncbi.nlm.nih.gov/genomes/all/GCF/002/137/335/GCF_002137335.1_ASM213733v1	ftp://ftp.ncbi.nlm.nih.gov/genomes/all/GCA/002/137/335/GCA_002137335.1_ASM213733v1
Acinetobacter baumannii 1035119	1035119	SAMN02380463	PRJNA194698	Proteobacteria	Gammaproteobacteria	GCA_000580815.1	3.92867	39	-	JEVY01	55	3727	3537	2014-02-25	2019-11-09	Contig	ftp://ftp.ncbi.nlm.nih.gov/genomes/all/GCF/000/580/815/GCF_000580815.1_ASM58081v1	ftp://ftp.ncbi.nlm.nih.gov/genomes/all/GCA/000/580/815/GCA_000580815.1_ASM58081v1
Acinetobacter baumannii	BJ5	SAMN02911267	PRJNA255196	Proteobacteria	Gammaproteobacteria	GCA_000787295.1	4.00724	38.9	-	JPLJ01	47	3852	3730	2014-11-26	2019-11-10	Contig	ftp://ftp.ncbi.nlm.nih.gov/genomes/all/GCF/000/787/295/GCF_000787295.1_ASM78729v1	ftp://ftp.ncbi.nlm.nih.gov/genomes/all/GCA/000/787/295/GCA_000787295.1_ASM78729v1
Acinetobacter baumannii	ACB5	SAMEA104411068	PRJEB23482	Proteobacteria	Gammaproteobacteria	GCA_900240205.1	3.89807	38.9	-	OEON01	118	3798	3541	2018-01-17	2019-08-09	Contig	ftp://ftp.ncbi.nlm.nih.gov/genomes/all/GCF/900/240/205/GCF_900240205.1_ACB5	ftp://ftp.ncbi.nlm.nih.gov/genomes/all/GCA/900/240/205/GCA_900240205.1_ACB5
Acinetobacter baumannii	aba_5m	SAMEA5603549	PRJEB32531	Proteobacteria	Gammaproteobacteria	GCA_901484875.1	3.89807	38.9	-	CABEFJ01	118	3798	3541	2019-05-29	2019-05-29	Contig	ftp://ftp.ncbi.nlm.nih.gov/genomes/all/GCF/901/484/875/GCF_901484875.1_aba_5m_assembly	ftp://ftp.ncbi.nlm.nih.gov/genomes/all/GCA/901/484/875/GCA_901484875.1_aba_5m_assembly
Acinetobacter baumannii	AB_095	SAMN10249210	PRJNA497126	Proteobacteria	Gammaproteobacteria	GCA_003941295.1	3.98767	38.9	-	RHZR01	42	3905	3743	2018-12-12	2019-08-24	Scaffold	ftp://ftp.ncbi.nlm.nih.gov/genomes/all/GCF/003/941/295/GCF_003941295.1_ASM394129v1	ftp://ftp.ncbi.nlm.nih.gov/genomes/all/GCA/003/941/295/GCA_003941295.1_ASM394129v1
Acinetobacter baumannii	ARLG1830	SAMN06892221	PRJNA384060	Proteobacteria	Gammaproteobacteria	GCA_002143725.1	3.72635	38.9	-	NGHE01	43	3551	3415	2017-05-16	2019-06-25	Contig	ftp://ftp.ncbi.nlm.nih.gov/genomes/all/GCF/002/143/725/GCF_002143725.1_ASM214372v1	ftp://ftp.ncbi.nlm.nih.gov/genomes/all/GCA/002/143/725/GCA_002143725.1_ASM214372v1
Acinetobacter baumannii	ABUH397	SAMN06461818	PRJNA352251	Proteobacteria	Gammaproteobacteria	GCA_002183675.1	3.72595	38.9	-	NCYO01	36	3547	3412	2017-06-08	2019-06-26	Contig	ftp://ftp.ncbi.nlm.nih.gov/genomes/all/GCF/002/183/675/GCF_002183675.1_ASM218367v1	ftp://ftp.ncbi.nlm.nih.gov/genomes/all/GCA/002/183/675/GCA_002183675.1_ASM218367v1
Acinetobacter baumannii	NBRC 110494	SAMD00020340	PRJDB1754	Proteobacteria	Gammaproteobacteria	GCA_000876095.1	3.81415	38.9	-	BBTE01	45	3627	3526	2015-02-10	2019-11-11	Contig	ftp://ftp.ncbi.nlm.nih.gov/genomes/all/GCF/000/876/095/GCF_000876095.1_ASM87609v1	ftp://ftp.ncbi.nlm.nih.gov/genomes/all/GCA/000/876/095/GCA_000876095.1_ASM87609v1
Acinetobacter baumannii	PR306	SAMN06837743	PRJNA384060	Proteobacteria	Gammaproteobacteria	GCA_002136605.1	3.98321	38.9	-	NGBW01	64	3896	3734	2017-05-15	2019-06-25	Contig	ftp://ftp.ncbi.nlm.nih.gov/genomes/all/GCF/002/136/605/GCF_002136605.1_ASM213660v1	ftp://ftp.ncbi.nlm.nih.gov/genomes/all/GCA/002/136/605/GCA_002136605.1_ASM213660v1
Acinetobacter baumannii	AB18PR065	SAMN10662617	PRJNA512224	Proteobacteria	Gammaproteobacteria	GCA_003994455.1	3.79222	38.7128	plasmid pAB18PR065-MCR-4.3:NZ_CM013137.1/CM013137.1	RZNI01	48	3714	3522	2019-01-05	2019-01-16	Contig	ftp://ftp.ncbi.nlm.nih.gov/genomes/all/GCF/003/994/455/GCF_003994455.1_ASM399445v1	ftp://ftp.ncbi.nlm.nih.gov/genomes/all/GCA/003/994/455/GCA_003994455.1_ASM399445v1
Acinetobacter baumannii	AC003	SAMN04272863	PRJNA302393	Proteobacteria	Gammaproteobacteria	GCA_002416325.1	3.96515	38.9	-	LNUX01	50	3899	3711	2017-10-03	2019-07-04	Contig	ftp://ftp.ncbi.nlm.nih.gov/genomes/all/GCF/002/416/325/GCF_002416325.1_ASM241632v1	ftp://ftp.ncbi.nlm.nih.gov/genomes/all/GCA/002/416/325/GCA_002416325.1_ASM241632v1
Acinetobacter baumannii	AB-HZ-S03	SAMN08471762	PRJNA433073	Proteobacteria	Gammaproteobacteria	GCA_006365575.1	3.97825	38.8	-	PRFW01	55	3900	3704	2019-06-19	2019-06-25	Contig	ftp://ftp.ncbi.nlm.nih.gov/genomes/all/GCF/006/365/575/GCF_006365575.1_ASM636557v1	ftp://ftp.ncbi.nlm.nih.gov/genomes/all/GCA/006/365/575/GCA_006365575.1_ASM636557v1
Acinetobacter baumannii	AB-HZ-B03	SAMN08471688	PRJNA433073	Proteobacteria	Gammaproteobacteria	GCA_006367945.1	3.97192	38.8	-	PRIS01	42	3898	3700	2019-06-19	2019-06-25	Contig	ftp://ftp.ncbi.nlm.nih.gov/genomes/all/GCF/006/367/945/GCF_006367945.1_ASM636794v1	ftp://ftp.ncbi.nlm.nih.gov/genomes/all/GCA/006/367/945/GCA_006367945.1_ASM636794v1
Acinetobacter baumannii	AB-HZ-B65	SAMN08471647	PRJNA433073	Proteobacteria	Gammaproteobacteria	GCA_006367435.1	3.96454	38.8	-	PRKH01	50	3893	3693	2019-06-19	2019-06-25	Contig	ftp://ftp.ncbi.nlm.nih.gov/genomes/all/GCF/006/367/435/GCF_006367435.1_ASM636743v1	ftp://ftp.ncbi.nlm.nih.gov/genomes/all/GCA/006/367/435/GCA_006367435.1_ASM636743v1
Acinetobacter baumannii	AB-HZ-B08	SAMN08471671	PRJNA433073	Proteobacteria	Gammaproteobacteria	GCA_006368025.1	4.00857	38.9	-	PRJJ01	58	3972	3759	2019-06-19	2019-06-25	Contig	ftp://ftp.ncbi.nlm.nih.gov/genomes/all/GCF/006/368/025/GCF_006368025.1_ASM636802v1	ftp://ftp.ncbi.nlm.nih.gov/genomes/all/GCA/006/368/025/GCA_006368025.1_ASM636802v1
Acinetobacter baumannii	AB-HZ-B15	SAMN08471678	PRJNA433073	Proteobacteria	Gammaproteobacteria	GCA_006366975.1	3.96948	38.8	-	PRJC01	53	3884	3691	2019-06-19	2019-06-25	Contig	ftp://ftp.ncbi.nlm.nih.gov/genomes/all/GCF/006/366/975/GCF_006366975.1_ASM636697v1	ftp://ftp.ncbi.nlm.nih.gov/genomes/all/GCA/006/366/975/GCA_006366975.1_ASM636697v1
Acinetobacter baumannii	AB-HZ-S44	SAMN08471777	PRJNA433073	Proteobacteria	Gammaproteobacteria	GCA_006365355.1	3.99542	38.9	-	PRFH01	56	3944	3736	2019-06-19	2019-06-25	Contig	ftp://ftp.ncbi.nlm.nih.gov/genomes/all/GCF/006/365/355/GCF_006365355.1_ASM636535v1	ftp://ftp.ncbi.nlm.nih.gov/genomes/all/GCA/006/365/355/GCA_006365355.1_ASM636535v1
Acinetobacter baumannii	AB-HZ-B06	SAMN08471670	PRJNA433073	Proteobacteria	Gammaproteobacteria	GCA_006367045.1	3.96944	38.8	-	PRJK01	41	3888	3693	2019-06-19	2019-06-25	Contig	ftp://ftp.ncbi.nlm.nih.gov/genomes/all/GCF/006/367/045/GCF_006367045.1_ASM636704v1	ftp://ftp.ncbi.nlm.nih.gov/genomes/all/GCA/006/367/045/GCA_006367045.1_ASM636704v1
Acinetobacter baumannii	AB-HZ-B47	SAMN08471669	PRJNA433073	Proteobacteria	Gammaproteobacteria	GCA_006368055.1	4.01421	38.9	-	PRJL01	57	3970	3768	2019-06-19	2019-06-25	Contig	ftp://ftp.ncbi.nlm.nih.gov/genomes/all/GCF/006/368/055/GCF_006368055.1_ASM636805v1	ftp://ftp.ncbi.nlm.nih.gov/genomes/all/GCA/006/368/055/GCA_006368055.1_ASM636805v1
Acinetobacter baumannii	AB-HZ-S20	SAMN08471756	PRJNA433073	Proteobacteria	Gammaproteobacteria	GCA_006365955.1	3.95813	38.9	-	PRGC01	52	3882	3677	2019-06-19	2019-06-25	Contig	ftp://ftp.ncbi.nlm.nih.gov/genomes/all/GCF/006/365/955/GCF_006365955.1_ASM636595v1	ftp://ftp.ncbi.nlm.nih.gov/genomes/all/GCA/006/365/955/GCA_006365955.1_ASM636595v1
Acinetobacter baumannii 277047	277047	SAMN02415065	PRJNA194857	Proteobacteria	Gammaproteobacteria	GCA_000588195.1	3.90024	39.1	-	JFXS01	36	3707	3558	2014-03-11	2019-11-09	Contig	ftp://ftp.ncbi.nlm.nih.gov/genomes/all/GCF/000/588/195/GCF_000588195.1_ASM58819v1	ftp://ftp.ncbi.nlm.nih.gov/genomes/all/GCA/000/588/195/GCA_000588195.1_ASM58819v1
Acinetobacter baumannii	AB-HZ-S27	SAMN08471760	PRJNA433073	Proteobacteria	Gammaproteobacteria	GCA_006365665.1	3.9802	38.8	-	PRFY01	57	3900	3690	2019-06-19	2019-06-25	Contig	ftp://ftp.ncbi.nlm.nih.gov/genomes/all/GCF/006/365/665/GCF_006365665.1_ASM636566v1	ftp://ftp.ncbi.nlm.nih.gov/genomes/all/GCA/006/365/665/GCA_006365665.1_ASM636566v1
Acinetobacter baumannii	A186	SAMN04054373	PRJNA295432	Proteobacteria	Gammaproteobacteria	GCA_001420505.1	3.84519	39.1	-	LKAH01	63	3672	3525	2015-10-29	2019-11-16	Scaffold	ftp://ftp.ncbi.nlm.nih.gov/genomes/all/GCF/001/420/505/GCF_001420505.1_ASM142050v1	ftp://ftp.ncbi.nlm.nih.gov/genomes/all/GCA/001/420/505/GCA_001420505.1_ASM142050v1
Acinetobacter baumannii	AB-HZ-B57	SAMN08471644	PRJNA433073	Proteobacteria	Gammaproteobacteria	GCA_006368125.1	3.97785	38.8	-	PRKK01	59	3900	3697	2019-06-19	2019-06-25	Contig	ftp://ftp.ncbi.nlm.nih.gov/genomes/all/GCF/006/368/125/GCF_006368125.1_ASM636812v1	ftp://ftp.ncbi.nlm.nih.gov/genomes/all/GCA/006/368/125/GCA_006368125.1_ASM636812v1
Acinetobacter baumannii	AB-HZ-S72	SAMN08471720	PRJNA433073	Proteobacteria	Gammaproteobacteria	GCA_006366315.1	3.96237	38.8	-	PRHM01	51	3888	3692	2019-06-19	2019-06-25	Contig	ftp://ftp.ncbi.nlm.nih.gov/genomes/all/GCF/006/366/315/GCF_006366315.1_ASM636631v1	ftp://ftp.ncbi.nlm.nih.gov/genomes/all/GCA/006/366/315/GCA_006366315.1_ASM636631v1
Acinetobacter baumannii	AB-HZ-S68	SAMN08471717	PRJNA433073	Proteobacteria	Gammaproteobacteria	GCA_006366355.1	3.97654	38.8	-	PRHP01	53	3907	3696	2019-06-19	2019-06-25	Contig	ftp://ftp.ncbi.nlm.nih.gov/genomes/all/GCF/006/366/355/GCF_006366355.1_ASM636635v1	ftp://ftp.ncbi.nlm.nih.gov/genomes/all/GCA/006/366/355/GCA_006366355.1_ASM636635v1
Acinetobacter baumannii	AB-HZ-B10	SAMN08471673	PRJNA433073	Proteobacteria	Gammaproteobacteria	GCA_006368005.1	3.96117	38.9	-	PRJH01	51	3882	3677	2019-06-19	2019-06-25	Contig	ftp://ftp.ncbi.nlm.nih.gov/genomes/all/GCF/006/368/005/GCF_006368005.1_ASM636800v1	ftp://ftp.ncbi.nlm.nih.gov/genomes/all/GCA/006/368/005/GCA_006368005.1_ASM636800v1
Acinetobacter baumannii	PR337	SAMN06837748	PRJNA384060	Proteobacteria	Gammaproteobacteria	GCA_002137725.1	4.23789	38.8	-	NGEA01	61	4085	3903	2017-05-15	2019-07-29	Contig	ftp://ftp.ncbi.nlm.nih.gov/genomes/all/GCF/002/137/725/GCF_002137725.1_ASM213772v1	ftp://ftp.ncbi.nlm.nih.gov/genomes/all/GCA/002/137/725/GCA_002137725.1_ASM213772v1
Acinetobacter baumannii	AB-HZ-B50	SAMN08471640	PRJNA433073	Proteobacteria	Gammaproteobacteria	GCA_006367505.1	3.96521	38.8	-	PRKO01	50	3883	3689	2019-06-19	2019-06-25	Contig	ftp://ftp.ncbi.nlm.nih.gov/genomes/all/GCF/006/367/505/GCF_006367505.1_ASM636750v1	ftp://ftp.ncbi.nlm.nih.gov/genomes/all/GCA/006/367/505/GCA_006367505.1_ASM636750v1
Acinetobacter baumannii	XH693	SAMN04745452	PRJNA314151	Proteobacteria	Gammaproteobacteria	GCA_001864715.1	3.75564	38.8	-	LYIY01	60	3648	3470	2016-11-02	2019-06-15	Scaffold	ftp://ftp.ncbi.nlm.nih.gov/genomes/all/GCF/001/864/715/GCF_001864715.1_ASM186471v1	ftp://ftp.ncbi.nlm.nih.gov/genomes/all/GCA/001/864/715/GCA_001864715.1_ASM186471v1
Acinetobacter baumannii	ABAY13005	SAMN09095578	PRJNA448358	Proteobacteria	Gammaproteobacteria	GCA_009736565.1	4.19579	38.9	-	QHEM01	148	4087	3887	2019-12-09	2019-12-11	Scaffold	ftp://ftp.ncbi.nlm.nih.gov/genomes/all/GCF/009/736/565/GCF_009736565.1_ASM973656v1	ftp://ftp.ncbi.nlm.nih.gov/genomes/all/GCA/009/736/565/GCA_009736565.1_ASM973656v1
Acinetobacter baumannii	ABAY12014	SAMN09095568	PRJNA448358	Proteobacteria	Gammaproteobacteria	GCA_009736755.1	4.26527	38.9	-	QHEW01	358	4150	3921	2019-12-09	2019-12-11	Scaffold	ftp://ftp.ncbi.nlm.nih.gov/genomes/all/GCF/009/736/755/GCF_009736755.1_ASM973675v1	ftp://ftp.ncbi.nlm.nih.gov/genomes/all/GCA/009/736/755/GCA_009736755.1_ASM973675v1
Acinetobacter baumannii	TG80268	SAMN10261593	PRJNA497581	Proteobacteria	Gammaproteobacteria	GCA_003949225.1	4.00125	39	-	RFBX01	47	3892	3734	2018-12-14	2019-08-25	Contig	ftp://ftp.ncbi.nlm.nih.gov/genomes/all/GCF/003/949/225/GCF_003949225.1_ASM394922v1	ftp://ftp.ncbi.nlm.nih.gov/genomes/all/GCA/003/949/225/GCA_003949225.1_ASM394922v1
Acinetobacter baumannii P630	P630	SAMEA3158474	PRJEB4996	Proteobacteria	Gammaproteobacteria	GCA_001544395.1	3.89066	38.9	-	CBYG01	46	3679	3550	2015-01-28	2019-11-16	Contig	ftp://ftp.ncbi.nlm.nih.gov/genomes/all/GCF/001/544/395/GCF_001544395.1_P630	ftp://ftp.ncbi.nlm.nih.gov/genomes/all/GCA/001/544/395/GCA_001544395.1_P630
Acinetobacter baumannii TG20277	TG20277	SAMN02055511	PRJNA196269	Proteobacteria	Gammaproteobacteria	GCA_000453885.1	4.1105	39.2	-	ASFH01	62	3960	3777	2013-08-21	2019-11-08	Contig	ftp://ftp.ncbi.nlm.nih.gov/genomes/all/GCF/000/453/885/GCF_000453885.1_ASM45388v1	ftp://ftp.ncbi.nlm.nih.gov/genomes/all/GCA/000/453/885/GCA_000453885.1_ASM45388v1
Acinetobacter baumannii	ZQ1	SAMN08043814	PRJNA419147	Proteobacteria	Gammaproteobacteria	GCA_002803655.2	3.9941	38.937	plasmid p1ZQ1:NZ_CM008887.2/CM008887.2	PHHB02	49	3925	3726	2017-12-03	2019-08-11	Scaffold	ftp://ftp.ncbi.nlm.nih.gov/genomes/all/GCF/002/803/655/GCF_002803655.2_ASM280365v2	ftp://ftp.ncbi.nlm.nih.gov/genomes/all/GCA/002/803/655/GCA_002803655.2_ASM280365v2
Acinetobacter baumannii TG22190	TG22190	SAMN02055521	PRJNA196279	Proteobacteria	Gammaproteobacteria	GCA_000453045.1	4.12273	38.9	-	ASFP01	48	3953	3815	2013-08-21	2019-11-08	Contig	ftp://ftp.ncbi.nlm.nih.gov/genomes/all/GCF/000/453/045/GCF_000453045.1_ASM45304v1	ftp://ftp.ncbi.nlm.nih.gov/genomes/all/GCA/000/453/045/GCA_000453045.1_ASM45304v1
Acinetobacter baumannii	T214	SAMN03080633	PRJNA255268	Proteobacteria	Gammaproteobacteria	GCA_000802915.1	3.79386	38.9	-	JRTZ01	34	3613	3479	2014-12-17	2019-11-10	Scaffold	ftp://ftp.ncbi.nlm.nih.gov/genomes/all/GCF/000/802/915/GCF_000802915.1_ASM80291v1	ftp://ftp.ncbi.nlm.nih.gov/genomes/all/GCA/000/802/915/GCA_000802915.1_ASM80291v1
Acinetobacter baumannii	AB-HZ-B66	SAMN08471648	PRJNA433073	Proteobacteria	Gammaproteobacteria	GCA_006368105.1	3.96899	38.8	-	PRKG01	48	3890	3694	2019-06-19	2019-06-25	Contig	ftp://ftp.ncbi.nlm.nih.gov/genomes/all/GCF/006/368/105/GCF_006368105.1_ASM636810v1	ftp://ftp.ncbi.nlm.nih.gov/genomes/all/GCA/006/368/105/GCA_006368105.1_ASM636810v1
Acinetobacter baumannii	SGH0702	SAMN08637725	PRJNA421215	Proteobacteria	Gammaproteobacteria	GCA_003020525.1	4.12574	38.9	-	PYEK01	76	4091	3888	2018-03-27	2018-03-29	Contig	ftp://ftp.ncbi.nlm.nih.gov/genomes/all/GCF/003/020/525/GCF_003020525.1_ASM302052v1	ftp://ftp.ncbi.nlm.nih.gov/genomes/all/GCA/003/020/525/GCA_003020525.1_ASM302052v1
Acinetobacter baumannii	SGH0602	SAMN08637723	PRJNA421215	Proteobacteria	Gammaproteobacteria	GCA_003020565.1	4.07781	38.9	-	PYEM01	66	4021	3827	2018-03-27	2018-03-29	Contig	ftp://ftp.ncbi.nlm.nih.gov/genomes/all/GCF/003/020/565/GCF_003020565.1_ASM302056v1	ftp://ftp.ncbi.nlm.nih.gov/genomes/all/GCA/003/020/565/GCA_003020565.1_ASM302056v1
Acinetobacter baumannii	2005JSAB1	SAMN03068249	PRJNA261018	Proteobacteria	Gammaproteobacteria	GCA_000804795.1	4.06423	39.1	-	JSCO01	60	4000	3826	2014-12-19	2019-08-27	Scaffold	ftp://ftp.ncbi.nlm.nih.gov/genomes/all/GCF/000/804/795/GCF_000804795.1_ASM80479v1	ftp://ftp.ncbi.nlm.nih.gov/genomes/all/GCA/000/804/795/GCA_000804795.1_ASM80479v1
Acinetobacter baumannii UH5107	UH5107	SAMN02597395	PRJNA218772	Proteobacteria	Gammaproteobacteria	GCA_000516135.1	4.00622	38.9	-	AYFQ01	135	3869	3733	2014-01-07	2020-02-14	Contig	ftp://ftp.ncbi.nlm.nih.gov/genomes/all/GCF/000/516/135/GCF_000516135.1_gabuh5107_v01	ftp://ftp.ncbi.nlm.nih.gov/genomes/all/GCA/000/516/135/GCA_000516135.1_gabuh5107_v01
Acinetobacter baumannii	BJ1	SAMN02911263	PRJNA255196	Proteobacteria	Gammaproteobacteria	GCA_000787225.1	3.97757	38.9	-	JPLF01	44	3827	3715	2014-11-26	2019-11-10	Contig	ftp://ftp.ncbi.nlm.nih.gov/genomes/all/GCF/000/787/225/GCF_000787225.1_ASM78722v1	ftp://ftp.ncbi.nlm.nih.gov/genomes/all/GCA/000/787/225/GCA_000787225.1_ASM78722v1
Acinetobacter baumannii WC-348	WC-348	SAMN00761224	PRJNA53437	Proteobacteria	Gammaproteobacteria	GCA_000314635.1	4.10849	38.9	-	AMZT01	61	3913	3740	2012-11-26	2019-12-23	Contig	ftp://ftp.ncbi.nlm.nih.gov/genomes/all/GCF/000/314/635/GCF_000314635.1_gacin31v1.0	ftp://ftp.ncbi.nlm.nih.gov/genomes/all/GCA/000/314/635/GCA_000314635.1_gacin31v1.0
Acinetobacter baumannii TG22194	TG22194	SAMN02055523	PRJNA196281	Proteobacteria	Gammaproteobacteria	GCA_000453085.1	4.13536	39	-	ASFR01	61	3983	3809	2013-08-21	2019-11-08	Contig	ftp://ftp.ncbi.nlm.nih.gov/genomes/all/GCF/000/453/085/GCF_000453085.1_ASM45308v1	ftp://ftp.ncbi.nlm.nih.gov/genomes/all/GCA/000/453/085/GCA_000453085.1_ASM45308v1
Acinetobacter baumannii	4300STDY7045684	SAMEA104305180	PRJEB19226	Proteobacteria	Gammaproteobacteria	GCA_900494395.1	3.9224	38.9	-	UFGJ01	48	3850	3642	2018-07-16	2019-08-16	Scaffold	ftp://ftp.ncbi.nlm.nih.gov/genomes/all/GCF/900/494/395/GCF_900494395.1_24276_2_150	ftp://ftp.ncbi.nlm.nih.gov/genomes/all/GCA/900/494/395/GCA_900494395.1_24276_2_150
Acinetobacter baumannii	AB-HZ-B80	SAMN08471655	PRJNA433073	Proteobacteria	Gammaproteobacteria	GCA_006368095.1	3.97532	38.8	-	PRJZ01	56	3908	3692	2019-06-19	2019-06-25	Contig	ftp://ftp.ncbi.nlm.nih.gov/genomes/all/GCF/006/368/095/GCF_006368095.1_ASM636809v1	ftp://ftp.ncbi.nlm.nih.gov/genomes/all/GCA/006/368/095/GCA_006368095.1_ASM636809v1
Acinetobacter baumannii	TG31971	SAMN10261585	PRJNA497581	Proteobacteria	Gammaproteobacteria	GCA_003948505.1	4.04113	38.9	-	RFCF01	56	3970	3786	2018-12-14	2019-08-25	Contig	ftp://ftp.ncbi.nlm.nih.gov/genomes/all/GCF/003/948/505/GCF_003948505.1_ASM394850v1	ftp://ftp.ncbi.nlm.nih.gov/genomes/all/GCA/003/948/505/GCA_003948505.1_ASM394850v1
Acinetobacter baumannii 1007214	1007214	SAMN02415037	PRJNA194860	Proteobacteria	Gammaproteobacteria	GCA_000588675.1	3.95009	38.9	-	JFWQ01	46	3891	3682	2014-03-11	2019-11-09	Contig	ftp://ftp.ncbi.nlm.nih.gov/genomes/all/GCF/000/588/675/GCF_000588675.1_ASM58867v1	ftp://ftp.ncbi.nlm.nih.gov/genomes/all/GCA/000/588/675/GCA_000588675.1_ASM58867v1
Acinetobacter baumannii	IHIT17886	SAMN05292947	PRJNA326812	Proteobacteria	Gammaproteobacteria	GCA_001704675.1	4.0541	38.8	-	MAKO01	149	3993	3812	2016-08-14	2019-06-11	Scaffold	ftp://ftp.ncbi.nlm.nih.gov/genomes/all/GCF/001/704/675/GCF_001704675.1_ASM170467v1	ftp://ftp.ncbi.nlm.nih.gov/genomes/all/GCA/001/704/675/GCA_001704675.1_ASM170467v1
Acinetobacter baumannii	I43	SAMN07689236	PRJNA411855	Proteobacteria	Gammaproteobacteria	GCA_002727055.2	4.27402	39.3645	plasmid pABI43:NZ_CP027483.1/CP027483.1	NXDV01	185	4176	3945	2017-10-26	2018-03-16	Scaffold	ftp://ftp.ncbi.nlm.nih.gov/genomes/all/GCF/002/727/055/GCF_002727055.2_ASM272705v2	ftp://ftp.ncbi.nlm.nih.gov/genomes/all/GCA/002/727/055/GCA_002727055.2_ASM272705v2
Acinetobacter baumannii	B7	SAMN08123213	PRJNA474979	Proteobacteria	Gammaproteobacteria	GCA_003231185.1	4.20706	39.2	-	QKVI01	572	3957	3783	2018-06-15	2018-06-19	Scaffold	ftp://ftp.ncbi.nlm.nih.gov/genomes/all/GCF/003/231/185/GCF_003231185.1_ASM323118v1	ftp://ftp.ncbi.nlm.nih.gov/genomes/all/GCA/003/231/185/GCA_003231185.1_ASM323118v1
Acinetobacter baumannii	AB-HZ-S14	SAMN08471751	PRJNA433073	Proteobacteria	Gammaproteobacteria	GCA_006366035.1	3.97598	38.8	-	PRGH01	51	3907	3699	2019-06-19	2019-06-25	Contig	ftp://ftp.ncbi.nlm.nih.gov/genomes/all/GCF/006/366/035/GCF_006366035.1_ASM636603v1	ftp://ftp.ncbi.nlm.nih.gov/genomes/all/GCA/006/366/035/GCA_006366035.1_ASM636603v1
Acinetobacter baumannii	AB-HZ-S15	SAMN08471752	PRJNA433073	Proteobacteria	Gammaproteobacteria	GCA_006365735.1	3.97462	38.8	-	PRGG01	54	3902	3701	2019-06-19	2019-06-25	Contig	ftp://ftp.ncbi.nlm.nih.gov/genomes/all/GCF/006/365/735/GCF_006365735.1_ASM636573v1	ftp://ftp.ncbi.nlm.nih.gov/genomes/all/GCA/006/365/735/GCA_006365735.1_ASM636573v1
Acinetobacter baumannii	Ab56	SAMN11603657	PRJNA541822	Proteobacteria	Gammaproteobacteria	GCA_005785665.1	3.89437	38.9	-	VAON01	63	3753	3602	2019-05-23	2019-05-27	Scaffold	ftp://ftp.ncbi.nlm.nih.gov/genomes/all/GCF/005/785/665/GCF_005785665.1_ASM578566v1	ftp://ftp.ncbi.nlm.nih.gov/genomes/all/GCA/005/785/665/GCA_005785665.1_ASM578566v1
Acinetobacter baumannii	Ab118	SAMEA1876472	PRJEB2801	Proteobacteria	Gammaproteobacteria	GCA_900490095.1	3.94726	39	-	UEJD01	61	3862	3695	2018-06-18	2019-12-06	Scaffold	ftp://ftp.ncbi.nlm.nih.gov/genomes/all/GCF/900/490/095/GCF_900490095.1_9262_1_30	ftp://ftp.ncbi.nlm.nih.gov/genomes/all/GCA/900/490/095/GCA_900490095.1_9262_1_30
Acinetobacter baumannii	D62	SAMEA1317931	PRJEB2801	Proteobacteria	Gammaproteobacteria	GCA_001512095.1	3.79876	39	-	FBWW01	92	3649	3524	2016-01-09	2019-11-16	Scaffold	ftp://ftp.ncbi.nlm.nih.gov/genomes/all/GCF/001/512/095/GCF_001512095.1_7521_8_38	ftp://ftp.ncbi.nlm.nih.gov/genomes/all/GCA/001/512/095/GCA_001512095.1_7521_8_38
Acinetobacter baumannii	4300STDY7045845	SAMEA104305340	PRJEB19226	Proteobacteria	Gammaproteobacteria	GCA_900496295.1	4.30771	39	-	UFNM01	274	4246	3996	2018-07-16	2019-08-17	Scaffold	ftp://ftp.ncbi.nlm.nih.gov/genomes/all/GCF/900/496/295/GCF_900496295.1_24276_3_4	ftp://ftp.ncbi.nlm.nih.gov/genomes/all/GCA/900/496/295/GCA_900496295.1_24276_3_4
Acinetobacter baumannii	ABAY14014	SAMN09095606	PRJNA448358	Proteobacteria	Gammaproteobacteria	GCA_009736025.1	3.90382	39	-	QHDK01	65	3742	3574	2019-12-09	2019-12-11	Scaffold	ftp://ftp.ncbi.nlm.nih.gov/genomes/all/GCF/009/736/025/GCF_009736025.1_ASM973602v1	ftp://ftp.ncbi.nlm.nih.gov/genomes/all/GCA/009/736/025/GCA_009736025.1_ASM973602v1
Acinetobacter baumannii	ABAY14013	SAMN09095605	PRJNA448358	Proteobacteria	Gammaproteobacteria	GCA_009736045.1	3.90501	39	-	QHDL01	71	3741	3574	2019-12-09	2019-12-11	Contig	ftp://ftp.ncbi.nlm.nih.gov/genomes/all/GCF/009/736/045/GCF_009736045.1_ASM973604v1	ftp://ftp.ncbi.nlm.nih.gov/genomes/all/GCA/009/736/045/GCA_009736045.1_ASM973604v1
Acinetobacter baumannii	aba1	SAMEA5620586	PRJEB32677	Proteobacteria	Gammaproteobacteria	GCA_901669955.1	3.93338	38.9	-	CABFJR01	430	3785	3498	2019-05-29	2019-05-29	Contig	ftp://ftp.ncbi.nlm.nih.gov/genomes/all/GCF/901/669/955/GCF_901669955.1_aba1_assembly	ftp://ftp.ncbi.nlm.nih.gov/genomes/all/GCA/901/669/955/GCA_901669955.1_aba1_assembly
Acinetobacter baumannii OIFC047	OIFC047	SAMN00761250	PRJNA53467	Proteobacteria	Gammaproteobacteria	GCA_000335635.1	3.74068	38.9	-	AMFW01	39	3533	3397	2013-02-01	2019-12-23	Contig	ftp://ftp.ncbi.nlm.nih.gov/genomes/all/GCF/000/335/635/GCF_000335635.1_gacin46v1.0	ftp://ftp.ncbi.nlm.nih.gov/genomes/all/GCA/000/335/635/GCA_000335635.1_gacin46v1.0
Acinetobacter baumannii	ABAY14004	SAMN09095596	PRJNA448358	Proteobacteria	Gammaproteobacteria	GCA_009736195.1	3.90144	38.7	-	QHDU01	60	3773	3555	2019-12-09	2019-12-11	Contig	ftp://ftp.ncbi.nlm.nih.gov/genomes/all/GCF/009/736/195/GCF_009736195.1_ASM973619v1	ftp://ftp.ncbi.nlm.nih.gov/genomes/all/GCA/009/736/195/GCA_009736195.1_ASM973619v1
Acinetobacter baumannii	11606	SAMN06111391	PRJNA355850	Proteobacteria	Gammaproteobacteria	GCA_001922755.1	3.98178	39	-	MSDD01	70	3851	3700	2016-12-28	2019-06-19	Contig	ftp://ftp.ncbi.nlm.nih.gov/genomes/all/GCF/001/922/755/GCF_001922755.1_ASM192275v1	ftp://ftp.ncbi.nlm.nih.gov/genomes/all/GCA/001/922/755/GCA_001922755.1_ASM192275v1
Acinetobacter baumannii	ZQ7	SAMN08093366	PRJNA419147	Proteobacteria	Gammaproteobacteria	GCA_002837985.2	3.98748	38.8885	plasmid p1ZQ7:NZ_CM009036.2/CM009036.2	PHJV02	53	3930	3713	2017-12-13	2019-08-11	Scaffold	ftp://ftp.ncbi.nlm.nih.gov/genomes/all/GCF/002/837/985/GCF_002837985.2_ASM283798v2	ftp://ftp.ncbi.nlm.nih.gov/genomes/all/GCA/002/837/985/GCA_002837985.2_ASM283798v2
Acinetobacter baumannii	IHIT7853	SAMN04892866	PRJNA319472	Proteobacteria	Gammaproteobacteria	GCA_001657725.1	4.22099	39.5	-	LWTH01	372	4074	3920	2016-06-04	2019-11-18	Contig	ftp://ftp.ncbi.nlm.nih.gov/genomes/all/GCF/001/657/725/GCF_001657725.1_ASM165772v1	ftp://ftp.ncbi.nlm.nih.gov/genomes/all/GCA/001/657/725/GCA_001657725.1_ASM165772v1
Acinetobacter baumannii	A155	SAMN03276491	PRJNA261239	Proteobacteria	Gammaproteobacteria	GCA_000836625.1	3.93345	39.1	-	JXSV01	53	3844	3673	2015-02-12	2019-10-30	Contig	ftp://ftp.ncbi.nlm.nih.gov/genomes/all/GCF/000/836/625/GCF_000836625.1_ASM83662v1	ftp://ftp.ncbi.nlm.nih.gov/genomes/all/GCA/000/836/625/GCA_000836625.1_ASM83662v1
Acinetobacter baumannii	ARLG1871	SAMN06892277	PRJNA384060	Proteobacteria	Gammaproteobacteria	GCA_002144965.1	3.88194	38.7	-	NGIY01	49	3804	3626	2017-05-16	2019-06-25	Contig	ftp://ftp.ncbi.nlm.nih.gov/genomes/all/GCF/002/144/965/GCF_002144965.1_ASM214496v1	ftp://ftp.ncbi.nlm.nih.gov/genomes/all/GCA/002/144/965/GCA_002144965.1_ASM214496v1
Acinetobacter baumannii	ABUH360	SAMN06461886	PRJNA352251	Proteobacteria	Gammaproteobacteria	GCA_002183925.1	3.82069	39	-	NCZQ01	45	3710	3537	2017-06-08	2019-06-26	Contig	ftp://ftp.ncbi.nlm.nih.gov/genomes/all/GCF/002/183/925/GCF_002183925.1_ASM218392v1	ftp://ftp.ncbi.nlm.nih.gov/genomes/all/GCA/002/183/925/GCA_002183925.1_ASM218392v1
Acinetobacter baumannii	TG31975	SAMN10261588	PRJNA497581	Proteobacteria	Gammaproteobacteria	GCA_003948465.1	3.91352	38.9	-	RFCC01	60	3818	3631	2018-12-14	2019-08-25	Contig	ftp://ftp.ncbi.nlm.nih.gov/genomes/all/GCF/003/948/465/GCF_003948465.1_ASM394846v1	ftp://ftp.ncbi.nlm.nih.gov/genomes/all/GCA/003/948/465/GCA_003948465.1_ASM394846v1
Acinetobacter baumannii	MRSN32797	SAMN12087676	PRJNA545079	Proteobacteria	Gammaproteobacteria	GCA_006492965.1	4.10481	39	-	VHFH01	86	4010	3833	2019-06-26	2019-06-28	Contig	ftp://ftp.ncbi.nlm.nih.gov/genomes/all/GCF/006/492/965/GCF_006492965.1_ASM649296v1	ftp://ftp.ncbi.nlm.nih.gov/genomes/all/GCA/006/492/965/GCA_006492965.1_ASM649296v1
Acinetobacter baumannii	TG22636	SAMN10261577	PRJNA497581	Proteobacteria	Gammaproteobacteria	GCA_003948695.1	3.95519	38.9	-	RFCN01	70	3900	3699	2018-12-14	2019-08-25	Contig	ftp://ftp.ncbi.nlm.nih.gov/genomes/all/GCF/003/948/695/GCF_003948695.1_ASM394869v1	ftp://ftp.ncbi.nlm.nih.gov/genomes/all/GCA/003/948/695/GCA_003948695.1_ASM394869v1
Acinetobacter baumannii	XH512	SAMN04745392	PRJNA314151	Proteobacteria	Gammaproteobacteria	GCA_001863415.1	4.14422	38.7	-	LYLG01	300	4022	3849	2016-11-02	2019-06-15	Scaffold	ftp://ftp.ncbi.nlm.nih.gov/genomes/all/GCF/001/863/415/GCF_001863415.1_ASM186341v1	ftp://ftp.ncbi.nlm.nih.gov/genomes/all/GCA/001/863/415/GCA_001863415.1_ASM186341v1
Acinetobacter baumannii	XH641	SAMN04745410	PRJNA314151	Proteobacteria	Gammaproteobacteria	GCA_001863745.1	3.98549	38.8	-	LYKO01	43	3824	3680	2016-11-02	2019-06-15	Contig	ftp://ftp.ncbi.nlm.nih.gov/genomes/all/GCF/001/863/745/GCF_001863745.1_ASM186374v1	ftp://ftp.ncbi.nlm.nih.gov/genomes/all/GCA/001/863/745/GCA_001863745.1_ASM186374v1
Acinetobacter baumannii	XH668	SAMN04745429	PRJNA314151	Proteobacteria	Gammaproteobacteria	GCA_001864355.1	3.98477	38.8	-	LYJV01	42	3823	3679	2016-11-02	2019-06-15	Scaffold	ftp://ftp.ncbi.nlm.nih.gov/genomes/all/GCF/001/864/355/GCF_001864355.1_ASM186435v1	ftp://ftp.ncbi.nlm.nih.gov/genomes/all/GCA/001/864/355/GCA_001864355.1_ASM186435v1
Acinetobacter baumannii	XH673	SAMN04745434	PRJNA314151	Proteobacteria	Gammaproteobacteria	GCA_001864435.1	3.98506	38.8	-	LYJQ01	44	3823	3678	2016-11-02	2019-06-15	Scaffold	ftp://ftp.ncbi.nlm.nih.gov/genomes/all/GCF/001/864/435/GCF_001864435.1_ASM186443v1	ftp://ftp.ncbi.nlm.nih.gov/genomes/all/GCA/001/864/435/GCA_001864435.1_ASM186443v1
Acinetobacter baumannii	XH642	SAMN04745411	PRJNA314151	Proteobacteria	Gammaproteobacteria	GCA_001864095.1	4.00248	38.8	-	LYKN01	70	3847	3706	2016-11-02	2019-06-15	Scaffold	ftp://ftp.ncbi.nlm.nih.gov/genomes/all/GCF/001/864/095/GCF_001864095.1_ASM186409v1	ftp://ftp.ncbi.nlm.nih.gov/genomes/all/GCA/001/864/095/GCA_001864095.1_ASM186409v1
Acinetobacter baumannii	PR332	SAMN06837753	PRJNA384060	Proteobacteria	Gammaproteobacteria	GCA_002137655.1	4.04705	38.9	-	NGDV01	64	3964	3799	2017-05-15	2019-06-25	Contig	ftp://ftp.ncbi.nlm.nih.gov/genomes/all/GCF/002/137/655/GCF_002137655.1_ASM213765v1	ftp://ftp.ncbi.nlm.nih.gov/genomes/all/GCA/002/137/655/GCA_002137655.1_ASM213765v1
Acinetobacter baumannii	A85	SAMEA1466052	PRJEB2801	Proteobacteria	Gammaproteobacteria	GCA_001512135.1	4.08361	39	-	FBXA01	124	3952	3840	2016-01-09	2019-11-16	Scaffold	ftp://ftp.ncbi.nlm.nih.gov/genomes/all/GCF/001/512/135/GCF_001512135.1_7468_2_79	ftp://ftp.ncbi.nlm.nih.gov/genomes/all/GCA/001/512/135/GCA_001512135.1_7468_2_79
Acinetobacter baumannii	ABUH513	SAMN06117734	PRJNA352251	Proteobacteria	Gammaproteobacteria	GCA_002017805.1	3.73372	38.9	-	MSPL01	40	3553	3417	2017-03-03	2019-06-21	Contig	ftp://ftp.ncbi.nlm.nih.gov/genomes/all/GCF/002/017/805/GCF_002017805.1_ASM201780v1	ftp://ftp.ncbi.nlm.nih.gov/genomes/all/GCA/002/017/805/GCA_002017805.1_ASM201780v1
Acinetobacter baumannii	AB-HZ-S61	SAMN08471715	PRJNA433073	Proteobacteria	Gammaproteobacteria	GCA_006366385.1	3.97515	38.9	-	PRHR01	53	3895	3687	2019-06-19	2019-06-25	Contig	ftp://ftp.ncbi.nlm.nih.gov/genomes/all/GCF/006/366/385/GCF_006366385.1_ASM636638v1	ftp://ftp.ncbi.nlm.nih.gov/genomes/all/GCA/006/366/385/GCA_006366385.1_ASM636638v1
Acinetobacter baumannii	AB-HZ-S58	SAMN08471712	PRJNA433073	Proteobacteria	Gammaproteobacteria	GCA_006367765.1	3.97574	38.8	-	PRHU01	57	3900	3692	2019-06-19	2019-06-25	Contig	ftp://ftp.ncbi.nlm.nih.gov/genomes/all/GCF/006/367/765/GCF_006367765.1_ASM636776v1	ftp://ftp.ncbi.nlm.nih.gov/genomes/all/GCA/006/367/765/GCA_006367765.1_ASM636776v1
Acinetobacter baumannii	PLG9P835	SAMN07236648	PRJNA390481	Proteobacteria	Gammaproteobacteria	GCA_002573875.1	3.84561	39.1	-	NIWR01	73	3656	3519	2017-10-17	2019-07-05	Contig	ftp://ftp.ncbi.nlm.nih.gov/genomes/all/GCF/002/573/875/GCF_002573875.1_ASM257387v1	ftp://ftp.ncbi.nlm.nih.gov/genomes/all/GCA/002/573/875/GCA_002573875.1_ASM257387v1
Acinetobacter baumannii	AB-HZ-S87	SAMN08471725	PRJNA433073	Proteobacteria	Gammaproteobacteria	GCA_006367695.1	4.0104	38.9	-	PRHH01	59	3968	3765	2019-06-19	2019-06-25	Contig	ftp://ftp.ncbi.nlm.nih.gov/genomes/all/GCF/006/367/695/GCF_006367695.1_ASM636769v1	ftp://ftp.ncbi.nlm.nih.gov/genomes/all/GCA/006/367/695/GCA_006367695.1_ASM636769v1
Acinetobacter baumannii AB5711	AB5711	SAMN02436013	PRJNA77025	Proteobacteria	Gammaproteobacteria	GCA_000241725.2	4.0004	39.1	-	AHAJ01	45	3876	3689	2012-01-06	2019-12-29	Contig	ftp://ftp.ncbi.nlm.nih.gov/genomes/all/GCF/000/241/725/GCF_000241725.1_ASM24172v2	ftp://ftp.ncbi.nlm.nih.gov/genomes/all/GCA/000/241/725/GCA_000241725.2_ASM24172v2
Acinetobacter baumannii	AB-HZ-B70	SAMN08471649	PRJNA433073	Proteobacteria	Gammaproteobacteria	GCA_006367405.1	3.97391	38.8	-	PRKF01	55	3907	3709	2019-06-19	2019-06-25	Contig	ftp://ftp.ncbi.nlm.nih.gov/genomes/all/GCF/006/367/405/GCF_006367405.1_ASM636740v1	ftp://ftp.ncbi.nlm.nih.gov/genomes/all/GCA/006/367/405/GCA_006367405.1_ASM636740v1
Acinetobacter baumannii TG22214	TG22214	SAMN02055528	PRJNA196287	Proteobacteria	Gammaproteobacteria	GCA_000453205.1	3.90282	38.9	-	ASFX01	85	3718	3595	2013-08-21	2019-11-08	Contig	ftp://ftp.ncbi.nlm.nih.gov/genomes/all/GCF/000/453/205/GCF_000453205.1_ASM45320v1	ftp://ftp.ncbi.nlm.nih.gov/genomes/all/GCA/000/453/205/GCA_000453205.1_ASM45320v1
Acinetobacter baumannii	AB-HZ-B77	SAMN08471653	PRJNA433073	Proteobacteria	Gammaproteobacteria	GCA_006367345.1	3.96124	38.8	-	PRKB01	43	3883	3687	2019-06-19	2019-06-25	Contig	ftp://ftp.ncbi.nlm.nih.gov/genomes/all/GCF/006/367/345/GCF_006367345.1_ASM636734v1	ftp://ftp.ncbi.nlm.nih.gov/genomes/all/GCA/006/367/345/GCA_006367345.1_ASM636734v1
Acinetobacter baumannii	AB-HZ-B27	SAMN08471686	PRJNA433073	Proteobacteria	Gammaproteobacteria	GCA_006366825.1	3.98336	38.9	-	PRIU01	62	3907	3701	2019-06-19	2019-06-25	Contig	ftp://ftp.ncbi.nlm.nih.gov/genomes/all/GCF/006/366/825/GCF_006366825.1_ASM636682v1	ftp://ftp.ncbi.nlm.nih.gov/genomes/all/GCA/006/366/825/GCA_006366825.1_ASM636682v1
Acinetobacter baumannii	AB-HZ-S34	SAMN08471767	PRJNA433073	Proteobacteria	Gammaproteobacteria	GCA_006365945.1	4.01698	38.9	-	PRFR01	67	3963	3755	2019-06-19	2019-06-25	Contig	ftp://ftp.ncbi.nlm.nih.gov/genomes/all/GCF/006/365/945/GCF_006365945.1_ASM636594v1	ftp://ftp.ncbi.nlm.nih.gov/genomes/all/GCA/006/365/945/GCA_006365945.1_ASM636594v1
Acinetobacter baumannii	AB-HZ-B86	SAMN08471659	PRJNA433073	Proteobacteria	Gammaproteobacteria	GCA_006367275.1	3.9996	38.9	-	PRJV01	58	3949	3741	2019-06-19	2019-06-25	Contig	ftp://ftp.ncbi.nlm.nih.gov/genomes/all/GCF/006/367/275/GCF_006367275.1_ASM636727v1	ftp://ftp.ncbi.nlm.nih.gov/genomes/all/GCA/006/367/275/GCA_006367275.1_ASM636727v1
Acinetobacter baumannii	AB-HZ-B17	SAMN08471661	PRJNA433073	Proteobacteria	Gammaproteobacteria	GCA_006367245.1	3.97469	38.8	-	PRJT01	51	3904	3695	2019-06-19	2019-06-25	Contig	ftp://ftp.ncbi.nlm.nih.gov/genomes/all/GCF/006/367/245/GCF_006367245.1_ASM636724v1	ftp://ftp.ncbi.nlm.nih.gov/genomes/all/GCA/006/367/245/GCA_006367245.1_ASM636724v1
Acinetobacter baumannii	AB-HZ-B52	SAMN08471642	PRJNA433073	Proteobacteria	Gammaproteobacteria	GCA_006368155.1	3.97603	38.8	-	PRKM01	53	3901	3693	2019-06-19	2019-06-25	Contig	ftp://ftp.ncbi.nlm.nih.gov/genomes/all/GCF/006/368/155/GCF_006368155.1_ASM636815v1	ftp://ftp.ncbi.nlm.nih.gov/genomes/all/GCA/006/368/155/GCA_006368155.1_ASM636815v1
Acinetobacter baumannii	AB-HZ-S10	SAMN08471747	PRJNA433073	Proteobacteria	Gammaproteobacteria	GCA_006365795.1	3.97438	38.8	-	PRGL01	58	3902	3697	2019-06-19	2019-06-25	Contig	ftp://ftp.ncbi.nlm.nih.gov/genomes/all/GCF/006/365/795/GCF_006365795.1_ASM636579v1	ftp://ftp.ncbi.nlm.nih.gov/genomes/all/GCA/006/365/795/GCA_006365795.1_ASM636579v1
Acinetobacter baumannii	AB-HZ-B14	SAMN08471677	PRJNA433073	Proteobacteria	Gammaproteobacteria	GCA_006366985.1	3.97355	38.8	-	PRJD01	55	3905	3698	2019-06-19	2019-06-25	Contig	ftp://ftp.ncbi.nlm.nih.gov/genomes/all/GCF/006/366/985/GCF_006366985.1_ASM636698v1	ftp://ftp.ncbi.nlm.nih.gov/genomes/all/GCA/006/366/985/GCA_006366985.1_ASM636698v1
Acinetobacter baumannii	AB-HZ-B63	SAMN08471645	PRJNA433073	Proteobacteria	Gammaproteobacteria	GCA_006367515.1	3.96966	38.8	-	PRKJ01	56	3894	3690	2019-06-19	2019-06-25	Contig	ftp://ftp.ncbi.nlm.nih.gov/genomes/all/GCF/006/367/515/GCF_006367515.1_ASM636751v1	ftp://ftp.ncbi.nlm.nih.gov/genomes/all/GCA/006/367/515/GCA_006367515.1_ASM636751v1
Acinetobacter baumannii	AB-HZ-B34	SAMN08471693	PRJNA433073	Proteobacteria	Gammaproteobacteria	GCA_006367915.1	4.01951	38.9	-	PRIN01	63	3981	3767	2019-06-19	2019-06-25	Contig	ftp://ftp.ncbi.nlm.nih.gov/genomes/all/GCF/006/367/915/GCF_006367915.1_ASM636791v1	ftp://ftp.ncbi.nlm.nih.gov/genomes/all/GCA/006/367/915/GCA_006367915.1_ASM636791v1
Acinetobacter baumannii	AB-HZ-S62	SAMN08471716	PRJNA433073	Proteobacteria	Gammaproteobacteria	GCA_006366405.1	3.9654	38.8	-	PRHQ01	48	3890	3696	2019-06-19	2019-06-25	Contig	ftp://ftp.ncbi.nlm.nih.gov/genomes/all/GCF/006/366/405/GCF_006366405.1_ASM636640v1	ftp://ftp.ncbi.nlm.nih.gov/genomes/all/GCA/006/366/405/GCA_006366405.1_ASM636640v1
Acinetobacter baumannii	AB-HZ-B21	SAMN08471663	PRJNA433073	Proteobacteria	Gammaproteobacteria	GCA_006367205.1	3.94884	38.8	-	PRJR01	48	3868	3676	2019-06-19	2019-06-25	Contig	ftp://ftp.ncbi.nlm.nih.gov/genomes/all/GCF/006/367/205/GCF_006367205.1_ASM636720v1	ftp://ftp.ncbi.nlm.nih.gov/genomes/all/GCA/006/367/205/GCA_006367205.1_ASM636720v1
Acinetobacter baumannii	ARLG1872	SAMN06892276	PRJNA384060	Proteobacteria	Gammaproteobacteria	GCA_002145375.1	3.99335	38.8	-	NGIZ01	56	3937	3743	2017-05-16	2019-06-25	Contig	ftp://ftp.ncbi.nlm.nih.gov/genomes/all/GCF/002/145/375/GCF_002145375.1_ASM214537v1	ftp://ftp.ncbi.nlm.nih.gov/genomes/all/GCA/002/145/375/GCA_002145375.1_ASM214537v1
Acinetobacter baumannii	4300STDY7045859	SAMEA104305354	PRJEB19226	Proteobacteria	Gammaproteobacteria	GCA_900496405.1	3.89889	38.9	-	UFNT01	52	3834	3632	2018-07-16	2019-08-17	Scaffold	ftp://ftp.ncbi.nlm.nih.gov/genomes/all/GCF/900/496/405/GCF_900496405.1_24276_3_18	ftp://ftp.ncbi.nlm.nih.gov/genomes/all/GCA/900/496/405/GCA_900496405.1_24276_3_18
Acinetobacter baumannii	AC6	SAMN12810221	PRJNA573295	Proteobacteria	Gammaproteobacteria	GCA_008806535.1	3.97188	39	-	VZZL01	81	3881	3737	2019-10-02	2019-10-07	Contig	ftp://ftp.ncbi.nlm.nih.gov/genomes/all/GCF/008/806/535/GCF_008806535.1_ASM880653v1	ftp://ftp.ncbi.nlm.nih.gov/genomes/all/GCA/008/806/535/GCA_008806535.1_ASM880653v1
Acinetobacter baumannii	ACM-38	SAMN08848626	PRJNA448515	Proteobacteria	Gammaproteobacteria	GCA_003347385.1	3.93142	39	-	QAGQ01	91	3839	3641	2018-07-31	2018-08-02	Contig	ftp://ftp.ncbi.nlm.nih.gov/genomes/all/GCF/003/347/385/GCF_003347385.1_ASM334738v1	ftp://ftp.ncbi.nlm.nih.gov/genomes/all/GCA/003/347/385/GCA_003347385.1_ASM334738v1
Acinetobacter baumannii	4300STDY7045690	SAMEA104305186	PRJEB19226	Proteobacteria	Gammaproteobacteria	GCA_900494765.1	3.91951	38.9	-	UFHI01	40	3844	3638	2018-07-16	2019-08-16	Scaffold	ftp://ftp.ncbi.nlm.nih.gov/genomes/all/GCF/900/494/765/GCF_900494765.1_24276_2_156	ftp://ftp.ncbi.nlm.nih.gov/genomes/all/GCA/900/494/765/GCA_900494765.1_24276_2_156
Acinetobacter baumannii	4300STDY7045699	SAMEA104305195	PRJEB19226	Proteobacteria	Gammaproteobacteria	GCA_900494805.1	3.95685	38.9	-	UFID01	47	3899	3680	2018-07-16	2019-08-16	Scaffold	ftp://ftp.ncbi.nlm.nih.gov/genomes/all/GCF/900/494/805/GCF_900494805.1_24276_2_165	ftp://ftp.ncbi.nlm.nih.gov/genomes/all/GCA/900/494/805/GCA_900494805.1_24276_2_165
Acinetobacter baumannii	4300STDY7045705	SAMEA104305201	PRJEB19226	Proteobacteria	Gammaproteobacteria	GCA_900494925.1	3.92352	38.9	-	UFIL01	44	3849	3639	2018-07-16	2019-08-16	Scaffold	ftp://ftp.ncbi.nlm.nih.gov/genomes/all/GCF/900/494/925/GCF_900494925.1_24276_2_171	ftp://ftp.ncbi.nlm.nih.gov/genomes/all/GCA/900/494/925/GCA_900494925.1_24276_2_171
Acinetobacter baumannii	4300STDY7045741	SAMEA104305237	PRJEB19226	Proteobacteria	Gammaproteobacteria	GCA_900495245.1	4.06652	38.8	-	UFJN01	109	4031	3804	2018-07-16	2019-08-16	Scaffold	ftp://ftp.ncbi.nlm.nih.gov/genomes/all/GCF/900/495/245/GCF_900495245.1_24276_2_207	ftp://ftp.ncbi.nlm.nih.gov/genomes/all/GCA/900/495/245/GCA_900495245.1_24276_2_207
Acinetobacter baumannii	4300STDY7045883	SAMEA104305382	PRJEB19226	Proteobacteria	Gammaproteobacteria	GCA_900496655.1	3.91984	38.9	-	UFOQ01	44	3835	3642	2018-07-16	2019-08-17	Scaffold	ftp://ftp.ncbi.nlm.nih.gov/genomes/all/GCF/900/496/655/GCF_900496655.1_24276_3_40	ftp://ftp.ncbi.nlm.nih.gov/genomes/all/GCA/900/496/655/GCA_900496655.1_24276_3_40
Acinetobacter baumannii	4300STDY7045905	SAMEA104305398	PRJEB19226	Proteobacteria	Gammaproteobacteria	GCA_900496835.1	3.92951	39	-	UFPT01	52	3856	3641	2018-07-16	2019-08-17	Scaffold	ftp://ftp.ncbi.nlm.nih.gov/genomes/all/GCF/900/496/835/GCF_900496835.1_24276_3_62	ftp://ftp.ncbi.nlm.nih.gov/genomes/all/GCA/900/496/835/GCA_900496835.1_24276_3_62
Acinetobacter baumannii	AB-HZ-S59	SAMN08471713	PRJNA433073	Proteobacteria	Gammaproteobacteria	GCA_006366445.1	3.9567	38.9	-	PRHT01	54	3885	3677	2019-06-19	2019-06-25	Contig	ftp://ftp.ncbi.nlm.nih.gov/genomes/all/GCF/006/366/445/GCF_006366445.1_ASM636644v1	ftp://ftp.ncbi.nlm.nih.gov/genomes/all/GCA/006/366/445/GCA_006366445.1_ASM636644v1
Acinetobacter baumannii	AB-HZ-S24	SAMN08471732	PRJNA433073	Proteobacteria	Gammaproteobacteria	GCA_006367675.1	3.94485	38.8	-	PRHA01	45	3866	3666	2019-06-19	2019-06-25	Contig	ftp://ftp.ncbi.nlm.nih.gov/genomes/all/GCF/006/367/675/GCF_006367675.1_ASM636767v1	ftp://ftp.ncbi.nlm.nih.gov/genomes/all/GCA/006/367/675/GCA_006367675.1_ASM636767v1
Acinetobacter baumannii	O2-2	SAMN10618179	PRJNA510897	Proteobacteria	Gammaproteobacteria	GCA_007113625.1	4.16412	39.5	-	SDBK01	865	4028	3841	2019-07-18	2019-07-29	Scaffold	ftp://ftp.ncbi.nlm.nih.gov/genomes/all/GCF/007/113/625/GCF_007113625.1_ASM711362v1	ftp://ftp.ncbi.nlm.nih.gov/genomes/all/GCA/007/113/625/GCA_007113625.1_ASM711362v1
Acinetobacter baumannii	AB-HZ-S69	SAMN08471718	PRJNA433073	Proteobacteria	Gammaproteobacteria	GCA_006366365.1	3.89021	39	-	PRHO01	48	3801	3584	2019-06-19	2019-06-25	Contig	ftp://ftp.ncbi.nlm.nih.gov/genomes/all/GCF/006/366/365/GCF_006366365.1_ASM636636v1	ftp://ftp.ncbi.nlm.nih.gov/genomes/all/GCA/006/366/365/GCA_006366365.1_ASM636636v1
Acinetobacter baumannii	AB-HZ-B44	SAMN08471703	PRJNA433073	Proteobacteria	Gammaproteobacteria	GCA_006366645.1	3.99748	38.9	-	PRID01	62	3954	3738	2019-06-19	2019-06-25	Contig	ftp://ftp.ncbi.nlm.nih.gov/genomes/all/GCF/006/366/645/GCF_006366645.1_ASM636664v1	ftp://ftp.ncbi.nlm.nih.gov/genomes/all/GCA/006/366/645/GCA_006366645.1_ASM636664v1
Acinetobacter baumannii	AB-HZ-S92	SAMN08471743	PRJNA433073	Proteobacteria	Gammaproteobacteria	GCA_006366085.1	3.95036	38.8	-	PRGP01	78	3846	3687	2019-06-19	2019-06-25	Scaffold	ftp://ftp.ncbi.nlm.nih.gov/genomes/all/GCF/006/366/085/GCF_006366085.1_ASM636608v1	ftp://ftp.ncbi.nlm.nih.gov/genomes/all/GCA/006/366/085/GCA_006366085.1_ASM636608v1
Acinetobacter baumannii	2015ZJAB12	SAMN13496546	PRJNA593931	Proteobacteria	Gammaproteobacteria	GCA_009753685.1	3.93187	38.8	-	WQMA01	47	3773	3578	2019-12-14	2019-12-16	Scaffold	ftp://ftp.ncbi.nlm.nih.gov/genomes/all/GCF/009/753/685/GCF_009753685.1_ASM975368v1	ftp://ftp.ncbi.nlm.nih.gov/genomes/all/GCA/009/753/685/GCA_009753685.1_ASM975368v1
Acinetobacter baumannii	AB120	SAMN11607753	PRJNA542047	Proteobacteria	Gammaproteobacteria	GCA_005785865.1	3.9773	38.9	-	VAQH01	57	3891	3735	2019-05-23	2019-05-27	Scaffold	ftp://ftp.ncbi.nlm.nih.gov/genomes/all/GCF/005/785/865/GCF_005785865.1_ASM578586v1	ftp://ftp.ncbi.nlm.nih.gov/genomes/all/GCA/005/785/865/GCA_005785865.1_ASM578586v1
Acinetobacter baumannii Ab44444	Ab44444	SAMN02596918	PRJNA157169	Proteobacteria	Gammaproteobacteria	GCA_000297955.1	3.80134	39.1	-	AKAT01	6	3620	3467	2012-09-17	2019-11-08	Scaffold	ftp://ftp.ncbi.nlm.nih.gov/genomes/all/GCF/000/297/955/GCF_000297955.1_Acin_baum_Ab44444_V1	ftp://ftp.ncbi.nlm.nih.gov/genomes/all/GCA/000/297/955/GCA_000297955.1_Acin_baum_Ab44444_V1
Acinetobacter baumannii	PR307	SAMN06837776	PRJNA384060	Proteobacteria	Gammaproteobacteria	GCA_002136655.1	3.96988	39.1	-	NGBX01	58	3830	3667	2017-05-15	2019-06-25	Contig	ftp://ftp.ncbi.nlm.nih.gov/genomes/all/GCF/002/136/655/GCF_002136655.1_ASM213665v1	ftp://ftp.ncbi.nlm.nih.gov/genomes/all/GCA/002/136/655/GCA_002136655.1_ASM213665v1
Acinetobacter baumannii 1043794	1043794	SAMN02371026	PRJNA194640	Proteobacteria	Gammaproteobacteria	GCA_000580415.1	4.00966	39.1	-	JEYX01	51	3826	3634	2014-02-25	2019-11-09	Contig	ftp://ftp.ncbi.nlm.nih.gov/genomes/all/GCF/000/580/415/GCF_000580415.1_ASM58041v1	ftp://ftp.ncbi.nlm.nih.gov/genomes/all/GCA/000/580/415/GCA_000580415.1_ASM58041v1
Acinetobacter baumannii	KCRI-43	SAMEA4646217	PRJEB26612	Proteobacteria	Gammaproteobacteria	GCA_900406725.1	3.93409	39.1	-	OVCH01	106	3822	3646	2018-05-09	2018-05-22	Contig	ftp://ftp.ncbi.nlm.nih.gov/genomes/all/GCF/900/406/725/GCF_900406725.1_De_novo_assembly_of_KCRI_isolate_RDK06_432B	ftp://ftp.ncbi.nlm.nih.gov/genomes/all/GCA/900/406/725/GCA_900406725.1_De_novo_assembly_of_KCRI_isolate_RDK06_432B
Acinetobacter baumannii	XH724	SAMN04745476	PRJNA314151	Proteobacteria	Gammaproteobacteria	GCA_001862305.1	3.62619	39	-	LYIA01	56	3522	3379	2016-11-02	2019-06-15	Scaffold	ftp://ftp.ncbi.nlm.nih.gov/genomes/all/GCF/001/862/305/GCF_001862305.1_ASM186230v1	ftp://ftp.ncbi.nlm.nih.gov/genomes/all/GCA/001/862/305/GCA_001862305.1_ASM186230v1
Acinetobacter baumannii	XH545	SAMN04745396	PRJNA314151	Proteobacteria	Gammaproteobacteria	GCA_001863485.1	4.06392	38.8	-	LYLC01	153	3931	3776	2016-11-02	2019-06-15	Scaffold	ftp://ftp.ncbi.nlm.nih.gov/genomes/all/GCF/001/863/485/GCF_001863485.1_ASM186348v1	ftp://ftp.ncbi.nlm.nih.gov/genomes/all/GCA/001/863/485/GCA_001863485.1_ASM186348v1
Acinetobacter baumannii	XH664	SAMN04745425	PRJNA314151	Proteobacteria	Gammaproteobacteria	GCA_001863835.1	3.9852	38.8	-	LYJZ01	48	3825	3684	2016-11-02	2019-06-15	Scaffold	ftp://ftp.ncbi.nlm.nih.gov/genomes/all/GCF/001/863/835/GCF_001863835.1_ASM186383v1	ftp://ftp.ncbi.nlm.nih.gov/genomes/all/GCA/001/863/835/GCA_001863835.1_ASM186383v1
Acinetobacter baumannii	XH729	SAMN04745480	PRJNA314151	Proteobacteria	Gammaproteobacteria	GCA_001861395.1	3.79798	38.8	-	LYHW01	58	3688	3553	2016-11-02	2019-06-15	Scaffold	ftp://ftp.ncbi.nlm.nih.gov/genomes/all/GCF/001/861/395/GCF_001861395.1_ASM186139v1	ftp://ftp.ncbi.nlm.nih.gov/genomes/all/GCA/001/861/395/GCA_001861395.1_ASM186139v1
Acinetobacter baumannii	4300STDY7045806	SAMEA104305301	PRJEB19226	Proteobacteria	Gammaproteobacteria	GCA_900495985.1	3.89686	38.9	-	UFMD01	63	3837	3627	2018-07-16	2019-08-17	Scaffold	ftp://ftp.ncbi.nlm.nih.gov/genomes/all/GCF/900/495/985/GCF_900495985.1_24276_2_271	ftp://ftp.ncbi.nlm.nih.gov/genomes/all/GCA/900/495/985/GCA_900495985.1_24276_2_271
Acinetobacter baumannii	PR333	SAMN06837752	PRJNA384060	Proteobacteria	Gammaproteobacteria	GCA_002137645.1	3.7839	38.9	-	NGDW01	46	3612	3489	2017-05-15	2019-06-25	Contig	ftp://ftp.ncbi.nlm.nih.gov/genomes/all/GCF/002/137/645/GCF_002137645.1_ASM213764v1	ftp://ftp.ncbi.nlm.nih.gov/genomes/all/GCA/002/137/645/GCA_002137645.1_ASM213764v1
Acinetobacter baumannii	4300STDY7045872	SAMEA104305372	PRJEB19226	Proteobacteria	Gammaproteobacteria	GCA_900496525.1	4.09231	39.1	-	UFOH01	59	3985	3757	2018-07-16	2019-08-17	Scaffold	ftp://ftp.ncbi.nlm.nih.gov/genomes/all/GCF/900/496/525/GCF_900496525.1_24276_3_30	ftp://ftp.ncbi.nlm.nih.gov/genomes/all/GCA/900/496/525/GCA_900496525.1_24276_3_30
Acinetobacter baumannii MSP4-16	MSP4-16	SAMN02469980	PRJNA185251	Proteobacteria	Gammaproteobacteria	GCA_000341985.1	3.94454	39.1	-	AODW01	53	3839	3694	2013-02-26	2019-10-29	Contig	ftp://ftp.ncbi.nlm.nih.gov/genomes/all/GCF/000/341/985/GCF_000341985.1_Whole_genome_assembly	ftp://ftp.ncbi.nlm.nih.gov/genomes/all/GCA/000/341/985/GCA_000341985.1_Whole_genome_assembly
Acinetobacter baumannii	ABAY14008	SAMN09095600	PRJNA448358	Proteobacteria	Gammaproteobacteria	GCA_009736145.1	3.90291	38.7	-	QHDQ01	62	3772	3551	2019-12-09	2019-12-11	Scaffold	ftp://ftp.ncbi.nlm.nih.gov/genomes/all/GCF/009/736/145/GCF_009736145.1_ASM973614v1	ftp://ftp.ncbi.nlm.nih.gov/genomes/all/GCA/009/736/145/GCA_009736145.1_ASM973614v1
Acinetobacter baumannii	4300STDY7045886	SAMEA104305385	PRJEB19226	Proteobacteria	Gammaproteobacteria	GCA_900496485.1	4.12967	38.9	-	UFOF01	84	4096	3899	2018-07-16	2019-08-17	Scaffold	ftp://ftp.ncbi.nlm.nih.gov/genomes/all/GCF/900/496/485/GCF_900496485.1_24276_3_43	ftp://ftp.ncbi.nlm.nih.gov/genomes/all/GCA/900/496/485/GCA_900496485.1_24276_3_43
Acinetobacter baumannii TG00314	TG00314	SAMN02055495	PRJNA196253	Proteobacteria	Gammaproteobacteria	GCA_000453725.1	4.05683	39	-	ASER01	55	3844	3662	2013-08-21	2019-11-08	Contig	ftp://ftp.ncbi.nlm.nih.gov/genomes/all/GCF/000/453/725/GCF_000453725.1_ASM45372v1	ftp://ftp.ncbi.nlm.nih.gov/genomes/all/GCA/000/453/725/GCA_000453725.1_ASM45372v1
Acinetobacter baumannii	S36	SAMN03418031	PRJNA255268	Proteobacteria	Gammaproteobacteria	GCA_000969385.1	4.02184	38.9	-	LAIO01	66	3876	3762	2015-04-06	2019-11-11	Contig	ftp://ftp.ncbi.nlm.nih.gov/genomes/all/GCF/000/969/385/GCF_000969385.1_ASM96938v1	ftp://ftp.ncbi.nlm.nih.gov/genomes/all/GCA/000/969/385/GCA_000969385.1_ASM96938v1
Acinetobacter baumannii 722310	722310	SAMN02567757	PRJNA194889	Proteobacteria	Gammaproteobacteria	GCA_000583275.1	4.04375	39	-	JFCV01	72	3978	3748	2014-02-28	2019-11-09	Contig	ftp://ftp.ncbi.nlm.nih.gov/genomes/all/GCF/000/583/275/GCF_000583275.1_ASM58327v1	ftp://ftp.ncbi.nlm.nih.gov/genomes/all/GCA/000/583/275/GCA_000583275.1_ASM58327v1
Acinetobacter baumannii	AB-HZ-B48	SAMN08471705	PRJNA433073	Proteobacteria	Gammaproteobacteria	GCA_006366535.1	4.06419	38.8	-	PRIB01	93	3999	3783	2019-06-19	2019-06-25	Contig	ftp://ftp.ncbi.nlm.nih.gov/genomes/all/GCF/006/366/535/GCF_006366535.1_ASM636653v1	ftp://ftp.ncbi.nlm.nih.gov/genomes/all/GCA/006/366/535/GCA_006366535.1_ASM636653v1
Acinetobacter baumannii	AB-HZ-B79	SAMN08471654	PRJNA433073	Proteobacteria	Gammaproteobacteria	GCA_006367335.1	3.89355	38.8	-	PRKA01	50	3790	3607	2019-06-19	2019-06-25	Contig	ftp://ftp.ncbi.nlm.nih.gov/genomes/all/GCF/006/367/335/GCF_006367335.1_ASM636733v1	ftp://ftp.ncbi.nlm.nih.gov/genomes/all/GCA/006/367/335/GCA_006367335.1_ASM636733v1
Acinetobacter baumannii Canada BC1	Canada BC1	SAMN00761234	PRJNA53447	Proteobacteria	Gammaproteobacteria	GCA_000309275.1	3.9364	39.1	-	AMSZ01	66	3816	3623	2012-10-31	2019-12-23	Contig	ftp://ftp.ncbi.nlm.nih.gov/genomes/all/GCF/000/309/275/GCF_000309275.1_gacin36v1.0	ftp://ftp.ncbi.nlm.nih.gov/genomes/all/GCA/000/309/275/GCA_000309275.1_gacin36v1.0
Acinetobacter baumannii	4300STDY7045847	SAMEA104305342	PRJEB19226	Proteobacteria	Gammaproteobacteria	GCA_900496165.1	4.0158	38.8	-	UFNG01	108	3963	3755	2018-07-16	2019-08-17	Scaffold	ftp://ftp.ncbi.nlm.nih.gov/genomes/all/GCF/900/496/165/GCF_900496165.1_24276_3_6	ftp://ftp.ncbi.nlm.nih.gov/genomes/all/GCA/900/496/165/GCA_900496165.1_24276_3_6
Acinetobacter baumannii	AB-HZ-B46	SAMN08471704	PRJNA433073	Proteobacteria	Gammaproteobacteria	GCA_006366585.1	4.08361	38.8	-	PRIC01	105	4046	3816	2019-06-19	2019-06-25	Contig	ftp://ftp.ncbi.nlm.nih.gov/genomes/all/GCF/006/366/585/GCF_006366585.1_ASM636658v1	ftp://ftp.ncbi.nlm.nih.gov/genomes/all/GCA/006/366/585/GCA_006366585.1_ASM636658v1
Acinetobacter baumannii OIFC111	OIFC111	SAMN00761246	PRJNA53471	Proteobacteria	Gammaproteobacteria	GCA_000309155.1	3.98806	39.1	-	AMFY01	44	3802	3652	2012-10-31	2019-12-23	Contig	ftp://ftp.ncbi.nlm.nih.gov/genomes/all/GCF/000/309/155/GCF_000309155.1_gacin48v1.0	ftp://ftp.ncbi.nlm.nih.gov/genomes/all/GCA/000/309/155/GCA_000309155.1_gacin48v1.0
Acinetobacter baumannii	SP3155	SAMN14001771	PRJNA604897	Proteobacteria	Gammaproteobacteria	GCA_010499735.1	4.18646	33.8	-	JAAGTJ01	100	2610	2579	2020-02-12	2020-02-12	Contig	-	ftp://ftp.ncbi.nlm.nih.gov/genomes/all/GCA/010/499/735/GCA_010499735.1_ASM1049973v1
Acinetobacter baumannii 781407	781407	SAMN02371051	PRJNA194675	Proteobacteria	Gammaproteobacteria	GCA_000581435.1	4.07186	39.2	-	JEZS01	72	3902	3709	2014-02-25	2019-11-09	Contig	ftp://ftp.ncbi.nlm.nih.gov/genomes/all/GCF/000/581/435/GCF_000581435.1_ASM58143v1	ftp://ftp.ncbi.nlm.nih.gov/genomes/all/GCA/000/581/435/GCA_000581435.1_ASM58143v1
Acinetobacter baumannii	PR389	SAMN06837824	PRJNA384060	Proteobacteria	Gammaproteobacteria	GCA_002138155.1	3.89048	38.9	-	NGEW01	50	3747	3620	2017-05-15	2019-06-25	Contig	ftp://ftp.ncbi.nlm.nih.gov/genomes/all/GCF/002/138/155/GCF_002138155.1_ASM213815v1	ftp://ftp.ncbi.nlm.nih.gov/genomes/all/GCA/002/138/155/GCA_002138155.1_ASM213815v1
Acinetobacter baumannii	AB-HZ-S29	SAMN08471761	PRJNA433073	Proteobacteria	Gammaproteobacteria	GCA_006365635.1	4.09565	39	-	PRFX01	46	4051	3845	2019-06-19	2019-06-25	Contig	ftp://ftp.ncbi.nlm.nih.gov/genomes/all/GCF/006/365/635/GCF_006365635.1_ASM636563v1	ftp://ftp.ncbi.nlm.nih.gov/genomes/all/GCA/006/365/635/GCA_006365635.1_ASM636563v1
Acinetobacter baumannii	2015ZJAB14	SAMN13496548	PRJNA593931	Proteobacteria	Gammaproteobacteria	GCA_009753905.1	4.02074	38.8	-	WQMC01	37	3868	3685	2019-12-14	2019-12-16	Scaffold	ftp://ftp.ncbi.nlm.nih.gov/genomes/all/GCF/009/753/905/GCF_009753905.1_ASM975390v1	ftp://ftp.ncbi.nlm.nih.gov/genomes/all/GCA/009/753/905/GCA_009753905.1_ASM975390v1
Acinetobacter baumannii NIPH 190	NIPH 190	SAMN01828165	PRJNA183300	Proteobacteria	Gammaproteobacteria	GCA_000368525.1	3.94986	39.3	-	APPL01	11	3820	3546	2013-04-16	2019-11-08	Scaffold	ftp://ftp.ncbi.nlm.nih.gov/genomes/all/GCF/000/368/525/GCF_000368525.1_Acin_baum_NIPH_190_V1	ftp://ftp.ncbi.nlm.nih.gov/genomes/all/GCA/000/368/525/GCA_000368525.1_Acin_baum_NIPH_190_V1
Acinetobacter baumannii	SP816	SAMN14001786	PRJNA604897	Proteobacteria	Gammaproteobacteria	GCA_010500025.1	4.15609	33.8	-	JAAGTY01	94	2610	2579	2020-02-12	2020-02-12	Contig	-	ftp://ftp.ncbi.nlm.nih.gov/genomes/all/GCA/010/500/025/GCA_010500025.1_ASM1050002v1
Acinetobacter baumannii EGD-HP18	EGD-HP18	SAMN02469690	PRJNA211933	Proteobacteria	Gammaproteobacteria	GCA_000465635.2	4.13681	38.5	-	AVST01	147	3993	3804	2013-09-11	2019-11-16	Contig	ftp://ftp.ncbi.nlm.nih.gov/genomes/all/GCF/000/465/635/GCF_000465635.2_GS_De_Novo_Assembly	ftp://ftp.ncbi.nlm.nih.gov/genomes/all/GCA/000/465/635/GCA_000465635.2_GS_De_Novo_Assembly
Acinetobacter baumannii	TG89524	SAMN10261552	PRJNA497581	Proteobacteria	Gammaproteobacteria	GCA_003949015.1	4.04823	38.9	-	RFDM01	66	3963	3753	2018-12-14	2019-08-25	Contig	ftp://ftp.ncbi.nlm.nih.gov/genomes/all/GCF/003/949/015/GCF_003949015.1_ASM394901v1	ftp://ftp.ncbi.nlm.nih.gov/genomes/all/GCA/003/949/015/GCA_003949015.1_ASM394901v1
Acinetobacter baumannii WC-692	WC-692	SAMN00761214	PRJNA53425	Proteobacteria	Gammaproteobacteria	GCA_000297575.1	4.18345	38.9	-	AMGG01	79	4055	3847	2012-09-17	2019-12-23	Contig	ftp://ftp.ncbi.nlm.nih.gov/genomes/all/GCF/000/297/575/GCF_000297575.1_gacin25v1.0	ftp://ftp.ncbi.nlm.nih.gov/genomes/all/GCA/000/297/575/GCA_000297575.1_gacin25v1.0
Acinetobacter baumannii	4300STDY7045755	SAMEA104305251	PRJEB19226	Proteobacteria	Gammaproteobacteria	GCA_900495425.1	3.99501	38.8	-	UFKD01	69	3936	3740	2018-07-16	2019-08-17	Scaffold	ftp://ftp.ncbi.nlm.nih.gov/genomes/all/GCF/900/495/425/GCF_900495425.1_24276_2_221	ftp://ftp.ncbi.nlm.nih.gov/genomes/all/GCA/900/495/425/GCA_900495425.1_24276_2_221
Acinetobacter baumannii	ABAY12015	SAMN09095569	PRJNA448358	Proteobacteria	Gammaproteobacteria	GCA_009736765.1	4.19811	38.9	-	QHEV01	180	4087	3881	2019-12-09	2019-12-11	Scaffold	ftp://ftp.ncbi.nlm.nih.gov/genomes/all/GCF/009/736/765/GCF_009736765.1_ASM973676v1	ftp://ftp.ncbi.nlm.nih.gov/genomes/all/GCA/009/736/765/GCA_009736765.1_ASM973676v1
Acinetobacter baumannii	XH827	SAMN04745554	PRJNA314151	Proteobacteria	Gammaproteobacteria	GCA_001861935.1	3.80384	38.9	-	LYFA01	169	3681	3496	2016-11-02	2019-06-15	Scaffold	ftp://ftp.ncbi.nlm.nih.gov/genomes/all/GCF/001/861/935/GCF_001861935.1_ASM186193v1	ftp://ftp.ncbi.nlm.nih.gov/genomes/all/GCA/001/861/935/GCA_001861935.1_ASM186193v1
Acinetobacter baumannii	RBH3	SAMEA1317927	PRJEB2801	Proteobacteria	Gammaproteobacteria	GCA_001512075.1	4.0114	39.1	-	FBXD01	132	3852	3742	2016-01-09	2019-11-16	Scaffold	ftp://ftp.ncbi.nlm.nih.gov/genomes/all/GCF/001/512/075/GCF_001512075.1_7521_8_28	ftp://ftp.ncbi.nlm.nih.gov/genomes/all/GCA/001/512/075/GCA_001512075.1_7521_8_28
Acinetobacter baumannii 232184	232184	SAMN02385041	PRJNA194770	Proteobacteria	Gammaproteobacteria	GCA_000581915.1	3.87212	39	-	JEYI01	59	3683	3496	2014-02-25	2019-11-09	Contig	ftp://ftp.ncbi.nlm.nih.gov/genomes/all/GCF/000/581/915/GCF_000581915.1_ASM58191v1	ftp://ftp.ncbi.nlm.nih.gov/genomes/all/GCA/000/581/915/GCA_000581915.1_ASM58191v1
Acinetobacter baumannii	AB-HZ-B26	SAMN08471685	PRJNA433073	Proteobacteria	Gammaproteobacteria	GCA_006366845.1	3.97537	38.8	-	PRIV01	47	3892	3701	2019-06-19	2019-06-25	Contig	ftp://ftp.ncbi.nlm.nih.gov/genomes/all/GCF/006/366/845/GCF_006366845.1_ASM636684v1	ftp://ftp.ncbi.nlm.nih.gov/genomes/all/GCA/006/366/845/GCA_006366845.1_ASM636684v1
Acinetobacter baumannii MRSN 3405	MRSN 3405	SAMN02906922	PRJNA223610	Proteobacteria	Gammaproteobacteria	GCA_001028385.1	4.08272	38.9006	plasmid pMRSN3405-6:NZ_CM003320.1/CM003320.1	JPIA01	64	3972	3733	2015-06-14	2019-12-24	Contig	ftp://ftp.ncbi.nlm.nih.gov/genomes/all/GCF/001/028/385/GCF_001028385.1_gdodcwi01_v01	ftp://ftp.ncbi.nlm.nih.gov/genomes/all/GCA/001/028/385/GCA_001028385.1_gdodcwi01_v01
Acinetobacter baumannii OIFC0162	OIFC0162	SAMN00761223	PRJNA53413	Proteobacteria	Gammaproteobacteria	GCA_000307895.1	4.0784	38.8	-	AMFH01	55	3874	3739	2012-10-09	2019-12-23	Contig	ftp://ftp.ncbi.nlm.nih.gov/genomes/all/GCF/000/307/895/GCF_000307895.1_gacin19v1.0	ftp://ftp.ncbi.nlm.nih.gov/genomes/all/GCA/000/307/895/GCA_000307895.1_gacin19v1.0
Acinetobacter baumannii	4300STDY7045725	SAMEA104305221	PRJEB19226	Proteobacteria	Gammaproteobacteria	GCA_900495065.1	3.99021	38.8	-	UFIW01	43	3940	3729	2018-07-16	2019-08-16	Scaffold	ftp://ftp.ncbi.nlm.nih.gov/genomes/all/GCF/900/495/065/GCF_900495065.1_24276_2_191	ftp://ftp.ncbi.nlm.nih.gov/genomes/all/GCA/900/495/065/GCA_900495065.1_24276_2_191
Acinetobacter baumannii	KUSSH36	SAMN06690272	PRJNA380997	Proteobacteria	Gammaproteobacteria	GCA_002992425.1	3.88294	38.9	-	NEPM01	60	3779	3590	2018-03-09	2019-08-11	Contig	ftp://ftp.ncbi.nlm.nih.gov/genomes/all/GCF/002/992/425/GCF_002992425.1_ASM299242v1	ftp://ftp.ncbi.nlm.nih.gov/genomes/all/GCA/002/992/425/GCA_002992425.1_ASM299242v1
Acinetobacter baumannii	4300STDY7045843	SAMEA104305338	PRJEB19226	Proteobacteria	Gammaproteobacteria	GCA_900496305.1	3.89841	38.9	-	UFMZ01	54	3833	3623	2018-07-16	2019-08-17	Scaffold	ftp://ftp.ncbi.nlm.nih.gov/genomes/all/GCF/900/496/305/GCF_900496305.1_24276_3_2	ftp://ftp.ncbi.nlm.nih.gov/genomes/all/GCA/900/496/305/GCA_900496305.1_24276_3_2
Acinetobacter baumannii	4300STDY7045901	SAMEA104305394	PRJEB19226	Proteobacteria	Gammaproteobacteria	GCA_900496795.1	3.91437	39	-	UFPJ01	44	3821	3638	2018-07-16	2019-08-17	Scaffold	ftp://ftp.ncbi.nlm.nih.gov/genomes/all/GCF/900/496/795/GCF_900496795.1_24276_3_58	ftp://ftp.ncbi.nlm.nih.gov/genomes/all/GCA/900/496/795/GCA_900496795.1_24276_3_58
Acinetobacter baumannii	4300STDY7045899	SAMEA104305392	PRJEB19226	Proteobacteria	Gammaproteobacteria	GCA_900496855.1	3.92722	39	-	UFPY01	56	3857	3647	2018-07-16	2019-08-17	Scaffold	ftp://ftp.ncbi.nlm.nih.gov/genomes/all/GCF/900/496/855/GCF_900496855.1_24276_3_56	ftp://ftp.ncbi.nlm.nih.gov/genomes/all/GCA/900/496/855/GCA_900496855.1_24276_3_56
Acinetobacter baumannii	4300STDY7045902	SAMEA104305395	PRJEB19226	Proteobacteria	Gammaproteobacteria	GCA_900496875.1	3.92645	39	-	UFPZ01	47	3855	3648	2018-07-16	2019-08-17	Scaffold	ftp://ftp.ncbi.nlm.nih.gov/genomes/all/GCF/900/496/875/GCF_900496875.1_24276_3_59	ftp://ftp.ncbi.nlm.nih.gov/genomes/all/GCA/900/496/875/GCA_900496875.1_24276_3_59
Acinetobacter baumannii	4300STDY7045903	SAMEA104305396	PRJEB19226	Proteobacteria	Gammaproteobacteria	GCA_900496915.1	3.92543	38.9	-	UFPQ01	49	3846	3649	2018-07-16	2019-08-17	Scaffold	ftp://ftp.ncbi.nlm.nih.gov/genomes/all/GCF/900/496/915/GCF_900496915.1_24276_3_60	ftp://ftp.ncbi.nlm.nih.gov/genomes/all/GCA/900/496/915/GCA_900496915.1_24276_3_60
Acinetobacter baumannii	Ab38	SAMN11584670	PRJNA541408	Proteobacteria	Gammaproteobacteria	GCA_005784725.1	3.87157	38.9	-	VALZ01	57	3744	3597	2019-05-23	2019-05-27	Scaffold	ftp://ftp.ncbi.nlm.nih.gov/genomes/all/GCF/005/784/725/GCF_005784725.1_ASM578472v1	ftp://ftp.ncbi.nlm.nih.gov/genomes/all/GCA/005/784/725/GCA_005784725.1_ASM578472v1
Acinetobacter baumannii	2015ZJAB10	SAMN13496544	PRJNA593931	Proteobacteria	Gammaproteobacteria	GCA_009753745.1	3.94291	38.8	-	WQLY01	50	3788	3588	2019-12-14	2019-12-16	Scaffold	ftp://ftp.ncbi.nlm.nih.gov/genomes/all/GCF/009/753/745/GCF_009753745.1_ASM975374v1	ftp://ftp.ncbi.nlm.nih.gov/genomes/all/GCA/009/753/745/GCA_009753745.1_ASM975374v1
Acinetobacter baumannii	2015ZJAB17	SAMN13496551	PRJNA593931	Proteobacteria	Gammaproteobacteria	GCA_009753845.1	3.94803	38.8	-	WQMF01	54	3792	3594	2019-12-14	2019-12-16	Scaffold	ftp://ftp.ncbi.nlm.nih.gov/genomes/all/GCF/009/753/845/GCF_009753845.1_ASM975384v1	ftp://ftp.ncbi.nlm.nih.gov/genomes/all/GCA/009/753/845/GCA_009753845.1_ASM975384v1
Acinetobacter baumannii	2015ZJAB4	SAMN04376871	PRJNA307212	Proteobacteria	Gammaproteobacteria	GCA_001617895.1	3.94213	38.8	-	LQCP01	53	3784	3670	2016-04-08	2019-11-18	Contig	ftp://ftp.ncbi.nlm.nih.gov/genomes/all/GCF/001/617/895/GCF_001617895.1_ASM161789v1	ftp://ftp.ncbi.nlm.nih.gov/genomes/all/GCA/001/617/895/GCA_001617895.1_ASM161789v1
Acinetobacter baumannii	Ab30	SAMN11584664	PRJNA541408	Proteobacteria	Gammaproteobacteria	GCA_005784585.1	3.85202	39	-	VALT01	62	3711	3566	2019-05-23	2019-05-27	Scaffold	ftp://ftp.ncbi.nlm.nih.gov/genomes/all/GCF/005/784/585/GCF_005784585.1_ASM578458v1	ftp://ftp.ncbi.nlm.nih.gov/genomes/all/GCA/005/784/585/GCA_005784585.1_ASM578458v1
Acinetobacter baumannii	XH821	SAMN04745552	PRJNA314151	Proteobacteria	Gammaproteobacteria	GCA_001863295.1	3.83393	38.8	-	LYFC01	83	3744	3596	2016-11-02	2019-06-15	Scaffold	ftp://ftp.ncbi.nlm.nih.gov/genomes/all/GCF/001/863/295/GCF_001863295.1_ASM186329v1	ftp://ftp.ncbi.nlm.nih.gov/genomes/all/GCA/001/863/295/GCA_001863295.1_ASM186329v1
Acinetobacter baumannii	XH682	SAMN04745443	PRJNA314151	Proteobacteria	Gammaproteobacteria	GCA_001863935.1	3.94384	38.8	-	LYJH01	66	3841	3695	2016-11-02	2019-06-15	Scaffold	ftp://ftp.ncbi.nlm.nih.gov/genomes/all/GCF/001/863/935/GCF_001863935.1_ASM186393v1	ftp://ftp.ncbi.nlm.nih.gov/genomes/all/GCA/001/863/935/GCA_001863935.1_ASM186393v1
Acinetobacter baumannii	Ab34	SAMN11584666	PRJNA541408	Proteobacteria	Gammaproteobacteria	GCA_005784625.1	3.87726	39	-	VALV01	67	3759	3602	2019-05-23	2019-05-27	Scaffold	ftp://ftp.ncbi.nlm.nih.gov/genomes/all/GCF/005/784/625/GCF_005784625.1_ASM578462v1	ftp://ftp.ncbi.nlm.nih.gov/genomes/all/GCA/005/784/625/GCA_005784625.1_ASM578462v1
Acinetobacter baumannii	Ab33	SAMN11584665	PRJNA541408	Proteobacteria	Gammaproteobacteria	GCA_005784645.1	3.87669	38.9	-	VALU01	66	3748	3597	2019-05-23	2019-05-27	Scaffold	ftp://ftp.ncbi.nlm.nih.gov/genomes/all/GCF/005/784/645/GCF_005784645.1_ASM578464v1	ftp://ftp.ncbi.nlm.nih.gov/genomes/all/GCA/005/784/645/GCA_005784645.1_ASM578464v1
Acinetobacter baumannii	Ab35	SAMN11584667	PRJNA541408	Proteobacteria	Gammaproteobacteria	GCA_005784655.1	3.87202	38.9	-	VALW01	57	3748	3594	2019-05-23	2019-05-27	Scaffold	ftp://ftp.ncbi.nlm.nih.gov/genomes/all/GCF/005/784/655/GCF_005784655.1_ASM578465v1	ftp://ftp.ncbi.nlm.nih.gov/genomes/all/GCA/005/784/655/GCA_005784655.1_ASM578465v1
Acinetobacter baumannii	Ab15	SAMN11584449	PRJNA541386	Proteobacteria	Gammaproteobacteria	GCA_005785115.1	3.87193	38.9	-	VAMT01	60	3747	3600	2019-05-23	2019-05-27	Scaffold	ftp://ftp.ncbi.nlm.nih.gov/genomes/all/GCF/005/785/115/GCF_005785115.1_ASM578511v1	ftp://ftp.ncbi.nlm.nih.gov/genomes/all/GCA/005/785/115/GCA_005785115.1_ASM578511v1
Acinetobacter baumannii	Ab36	SAMN11584668	PRJNA541408	Proteobacteria	Gammaproteobacteria	GCA_005784685.1	3.87168	38.9	-	VALX01	55	3740	3595	2019-05-23	2019-05-27	Scaffold	ftp://ftp.ncbi.nlm.nih.gov/genomes/all/GCF/005/784/685/GCF_005784685.1_ASM578468v1	ftp://ftp.ncbi.nlm.nih.gov/genomes/all/GCA/005/784/685/GCA_005784685.1_ASM578468v1
Acinetobacter baumannii	Ab64	SAMN11603658	PRJNA541822	Proteobacteria	Gammaproteobacteria	GCA_005785645.1	3.8697	38.9	-	VAOM01	58	3737	3588	2019-05-23	2019-05-27	Scaffold	ftp://ftp.ncbi.nlm.nih.gov/genomes/all/GCF/005/785/645/GCF_005785645.1_ASM578564v1	ftp://ftp.ncbi.nlm.nih.gov/genomes/all/GCA/005/785/645/GCA_005785645.1_ASM578564v1
Acinetobacter baumannii	4300STDY7045849	SAMEA104305344	PRJEB19226	Proteobacteria	Gammaproteobacteria	GCA_900496185.1	3.97228	38.9	-	UFND01	71	3894	3666	2018-07-16	2019-08-17	Scaffold	ftp://ftp.ncbi.nlm.nih.gov/genomes/all/GCF/900/496/185/GCF_900496185.1_24276_3_8	ftp://ftp.ncbi.nlm.nih.gov/genomes/all/GCA/900/496/185/GCA_900496185.1_24276_3_8
Acinetobacter baumannii	2004ZJAB5	SAMN03068270	PRJNA261018	Proteobacteria	Gammaproteobacteria	GCA_000804955.1	4.04807	38.8	-	JSCW01	49	3967	3794	2014-12-19	2019-08-27	Scaffold	ftp://ftp.ncbi.nlm.nih.gov/genomes/all/GCF/000/804/955/GCF_000804955.1_ASM80495v1	ftp://ftp.ncbi.nlm.nih.gov/genomes/all/GCA/000/804/955/GCA_000804955.1_ASM80495v1
Acinetobacter baumannii TG22148	TG22148	SAMN02055519	PRJNA196277	Proteobacteria	Gammaproteobacteria	GCA_000454005.1	4.31569	38.9	-	ASFN01	54	4130	3982	2013-08-21	2019-11-08	Contig	ftp://ftp.ncbi.nlm.nih.gov/genomes/all/GCF/000/454/005/GCF_000454005.1_ASM45400v1	ftp://ftp.ncbi.nlm.nih.gov/genomes/all/GCA/000/454/005/GCA_000454005.1_ASM45400v1
Acinetobacter baumannii	AB4456	SAMN03078673	PRJNA261239	Proteobacteria	Gammaproteobacteria	GCA_001612215.1	4.00181	38.9	-	LREF01	58	3856	3749	2016-04-06	2019-11-18	Scaffold	ftp://ftp.ncbi.nlm.nih.gov/genomes/all/GCF/001/612/215/GCF_001612215.1_ASM161221v1	ftp://ftp.ncbi.nlm.nih.gov/genomes/all/GCA/001/612/215/GCA_001612215.1_ASM161221v1
Acinetobacter baumannii	PR315	SAMN06837769	PRJNA384060	Proteobacteria	Gammaproteobacteria	GCA_002137955.1	3.91497	39	-	NGEM01	58	3771	3622	2017-05-15	2019-06-25	Contig	ftp://ftp.ncbi.nlm.nih.gov/genomes/all/GCF/002/137/955/GCF_002137955.1_ASM213795v1	ftp://ftp.ncbi.nlm.nih.gov/genomes/all/GCA/002/137/955/GCA_002137955.1_ASM213795v1
Acinetobacter baumannii	2004BJAB10	SAMN03068194	PRJNA261018	Proteobacteria	Gammaproteobacteria	GCA_000804655.1	3.91017	38.9	-	JSCJ01	79	3809	3632	2014-12-19	2019-08-27	Scaffold	ftp://ftp.ncbi.nlm.nih.gov/genomes/all/GCF/000/804/655/GCF_000804655.1_ASM80465v1	ftp://ftp.ncbi.nlm.nih.gov/genomes/all/GCA/000/804/655/GCA_000804655.1_ASM80465v1
Acinetobacter baumannii	2003BJAB12	SAMN03068196	PRJNA261018	Proteobacteria	Gammaproteobacteria	GCA_000804735.1	3.86483	39	-	JSCK01	57	3753	3580	2014-12-19	2019-10-07	Scaffold	ftp://ftp.ncbi.nlm.nih.gov/genomes/all/GCF/000/804/735/GCF_000804735.1_ASM80473v1	ftp://ftp.ncbi.nlm.nih.gov/genomes/all/GCA/000/804/735/GCA_000804735.1_ASM80473v1
Acinetobacter baumannii	AB-HZ-S56	SAMN08471711	PRJNA433073	Proteobacteria	Gammaproteobacteria	GCA_006367805.1	4.10381	38.9	-	PRHV01	77	4077	3855	2019-06-19	2019-06-25	Contig	ftp://ftp.ncbi.nlm.nih.gov/genomes/all/GCF/006/367/805/GCF_006367805.1_ASM636780v1	ftp://ftp.ncbi.nlm.nih.gov/genomes/all/GCA/006/367/805/GCA_006367805.1_ASM636780v1
Acinetobacter baumannii	4300STDY7045798	SAMEA104305293	PRJEB19226	Proteobacteria	Gammaproteobacteria	GCA_900495795.1	3.88341	38.9	-	UFLR01	75	3834	3608	2018-07-16	2019-08-17	Scaffold	ftp://ftp.ncbi.nlm.nih.gov/genomes/all/GCF/900/495/795/GCF_900495795.1_24276_2_263	ftp://ftp.ncbi.nlm.nih.gov/genomes/all/GCA/900/495/795/GCA_900495795.1_24276_2_263
Acinetobacter baumannii	4300STDY7045829	SAMEA104305324	PRJEB19226	Proteobacteria	Gammaproteobacteria	GCA_900496125.1	3.87855	38.9	-	UFMP01	69	3833	3603	2018-07-16	2019-08-17	Scaffold	ftp://ftp.ncbi.nlm.nih.gov/genomes/all/GCF/900/496/125/GCF_900496125.1_24276_2_294	ftp://ftp.ncbi.nlm.nih.gov/genomes/all/GCA/900/496/125/GCA_900496125.1_24276_2_294
Acinetobacter baumannii	4300STDY7045848	SAMEA104305343	PRJEB19226	Proteobacteria	Gammaproteobacteria	GCA_900496145.1	4.12238	39	-	UFNL01	217	4101	3861	2018-07-16	2019-08-17	Scaffold	ftp://ftp.ncbi.nlm.nih.gov/genomes/all/GCF/900/496/145/GCF_900496145.1_24276_3_7	ftp://ftp.ncbi.nlm.nih.gov/genomes/all/GCA/900/496/145/GCA_900496145.1_24276_3_7
Acinetobacter baumannii	4300STDY7045799	SAMEA104305294	PRJEB19226	Proteobacteria	Gammaproteobacteria	GCA_900495815.1	3.88256	38.9	-	UFLU01	79	3831	3598	2018-07-16	2019-08-17	Scaffold	ftp://ftp.ncbi.nlm.nih.gov/genomes/all/GCF/900/495/815/GCF_900495815.1_24276_2_264	ftp://ftp.ncbi.nlm.nih.gov/genomes/all/GCA/900/495/815/GCA_900495815.1_24276_2_264
Acinetobacter baumannii	AC40	SAMN12810226	PRJNA573295	Proteobacteria	Gammaproteobacteria	GCA_008806435.1	3.94533	38.8	-	VZZQ01	60	3862	3671	2019-10-02	2019-10-07	Contig	ftp://ftp.ncbi.nlm.nih.gov/genomes/all/GCF/008/806/435/GCF_008806435.1_ASM880643v1	ftp://ftp.ncbi.nlm.nih.gov/genomes/all/GCA/008/806/435/GCA_008806435.1_ASM880643v1
Acinetobacter baumannii	AC23	SAMN12810224	PRJNA573295	Proteobacteria	Gammaproteobacteria	GCA_008806485.1	3.92584	39	-	VZZO01	78	3849	3659	2019-10-02	2019-10-07	Contig	ftp://ftp.ncbi.nlm.nih.gov/genomes/all/GCF/008/806/485/GCF_008806485.1_ASM880648v1	ftp://ftp.ncbi.nlm.nih.gov/genomes/all/GCA/008/806/485/GCA_008806485.1_ASM880648v1
Acinetobacter baumannii	AB23	SAMN12869268	PRJNA573295	Proteobacteria	Gammaproteobacteria	GCA_008830785.1	3.88269	38.9	-	WBIY01	64	3786	3600	2019-10-06	2019-10-09	Contig	ftp://ftp.ncbi.nlm.nih.gov/genomes/all/GCF/008/830/785/GCF_008830785.1_ASM883078v1	ftp://ftp.ncbi.nlm.nih.gov/genomes/all/GCA/008/830/785/GCA_008830785.1_ASM883078v1
Acinetobacter baumannii	AB21	SAMN12869266	PRJNA573295	Proteobacteria	Gammaproteobacteria	GCA_008830795.1	3.87964	39	-	WBJA01	62	3774	3590	2019-10-06	2019-10-09	Contig	ftp://ftp.ncbi.nlm.nih.gov/genomes/all/GCF/008/830/795/GCF_008830795.1_ASM883079v1	ftp://ftp.ncbi.nlm.nih.gov/genomes/all/GCA/008/830/795/GCA_008830795.1_ASM883079v1
Acinetobacter baumannii	AB18	SAMN12869264	PRJNA573295	Proteobacteria	Gammaproteobacteria	GCA_008830805.1	3.88259	38.9	-	WBJC01	65	3786	3597	2019-10-06	2019-10-09	Contig	ftp://ftp.ncbi.nlm.nih.gov/genomes/all/GCF/008/830/805/GCF_008830805.1_ASM883080v1	ftp://ftp.ncbi.nlm.nih.gov/genomes/all/GCA/008/830/805/GCA_008830805.1_ASM883080v1
Acinetobacter baumannii	AB20	SAMN12869265	PRJNA573295	Proteobacteria	Gammaproteobacteria	GCA_008830855.1	3.92468	38.9	-	WBJB01	72	3844	3657	2019-10-06	2019-10-09	Contig	ftp://ftp.ncbi.nlm.nih.gov/genomes/all/GCF/008/830/855/GCF_008830855.1_ASM883085v1	ftp://ftp.ncbi.nlm.nih.gov/genomes/all/GCA/008/830/855/GCA_008830855.1_ASM883085v1
Acinetobacter baumannii	AB13	SAMN12869262	PRJNA573295	Proteobacteria	Gammaproteobacteria	GCA_008830895.1	3.88293	38.9	-	WBJE01	63	3783	3597	2019-10-06	2019-10-09	Contig	ftp://ftp.ncbi.nlm.nih.gov/genomes/all/GCF/008/830/895/GCF_008830895.1_ASM883089v1	ftp://ftp.ncbi.nlm.nih.gov/genomes/all/GCA/008/830/895/GCA_008830895.1_ASM883089v1
Acinetobacter baumannii	AB6	SAMN12869260	PRJNA573295	Proteobacteria	Gammaproteobacteria	GCA_008830945.1	3.86804	38.9	-	WBJG01	57	3768	3582	2019-10-06	2019-10-09	Contig	ftp://ftp.ncbi.nlm.nih.gov/genomes/all/GCF/008/830/945/GCF_008830945.1_ASM883094v1	ftp://ftp.ncbi.nlm.nih.gov/genomes/all/GCA/008/830/945/GCA_008830945.1_ASM883094v1
Acinetobacter baumannii	AB5	SAMN12869259	PRJNA573295	Proteobacteria	Gammaproteobacteria	GCA_008830955.1	3.88344	38.9	-	WBJH01	59	3782	3599	2019-10-06	2019-10-09	Contig	ftp://ftp.ncbi.nlm.nih.gov/genomes/all/GCF/008/830/955/GCF_008830955.1_ASM883095v1	ftp://ftp.ncbi.nlm.nih.gov/genomes/all/GCA/008/830/955/GCA_008830955.1_ASM883095v1
Acinetobacter baumannii	AB4	SAMN12869258	PRJNA573295	Proteobacteria	Gammaproteobacteria	GCA_008830995.1	3.86818	38.9	-	WBJI01	58	3772	3582	2019-10-06	2019-10-09	Contig	ftp://ftp.ncbi.nlm.nih.gov/genomes/all/GCF/008/830/995/GCF_008830995.1_ASM883099v1	ftp://ftp.ncbi.nlm.nih.gov/genomes/all/GCA/008/830/995/GCA_008830995.1_ASM883099v1
Acinetobacter baumannii	AB-HZ-S89	SAMN08471740	PRJNA433073	Proteobacteria	Gammaproteobacteria	GCA_006366125.1	3.9563	38.8	-	PRGS01	89	3849	3685	2019-06-19	2019-06-25	Scaffold	ftp://ftp.ncbi.nlm.nih.gov/genomes/all/GCF/006/366/125/GCF_006366125.1_ASM636612v1	ftp://ftp.ncbi.nlm.nih.gov/genomes/all/GCA/006/366/125/GCA_006366125.1_ASM636612v1
Acinetobacter baumannii	HJ16-2	SAMN05178483	PRJNA322764	Proteobacteria	Gammaproteobacteria	GCA_001680365.1	3.93824	38.8	-	MADA01	69	3833	3683	2016-07-06	2019-06-11	Scaffold	ftp://ftp.ncbi.nlm.nih.gov/genomes/all/GCF/001/680/365/GCF_001680365.1_ASM168036v1	ftp://ftp.ncbi.nlm.nih.gov/genomes/all/GCA/001/680/365/GCA_001680365.1_ASM168036v1
Acinetobacter baumannii	Ab41	SAMN11584672	PRJNA541408	Proteobacteria	Gammaproteobacteria	GCA_005784755.1	3.87145	38.9	-	VAMB01	55	3753	3593	2019-05-23	2019-05-27	Scaffold	ftp://ftp.ncbi.nlm.nih.gov/genomes/all/GCF/005/784/755/GCF_005784755.1_ASM578475v1	ftp://ftp.ncbi.nlm.nih.gov/genomes/all/GCA/005/784/755/GCA_005784755.1_ASM578475v1
Acinetobacter baumannii	AB22	SAMN12869267	PRJNA573295	Proteobacteria	Gammaproteobacteria	GCA_008830835.1	3.88688	38.9	-	WBIZ01	65	3788	3599	2019-10-06	2019-10-09	Contig	ftp://ftp.ncbi.nlm.nih.gov/genomes/all/GCF/008/830/835/GCF_008830835.1_ASM883083v1	ftp://ftp.ncbi.nlm.nih.gov/genomes/all/GCA/008/830/835/GCA_008830835.1_ASM883083v1
Acinetobacter baumannii	AB2	SAMN12869257	PRJNA573295	Proteobacteria	Gammaproteobacteria	GCA_008830985.1	3.88555	38.9	-	WBJJ01	66	3791	3603	2019-10-06	2019-10-09	Contig	ftp://ftp.ncbi.nlm.nih.gov/genomes/all/GCF/008/830/985/GCF_008830985.1_ASM883098v1	ftp://ftp.ncbi.nlm.nih.gov/genomes/all/GCA/008/830/985/GCA_008830985.1_ASM883098v1
Acinetobacter baumannii	AB8	SAMN12869261	PRJNA573295	Proteobacteria	Gammaproteobacteria	GCA_008830905.1	3.94843	38.9	-	WBJF01	65	3872	3684	2019-10-06	2019-10-09	Contig	ftp://ftp.ncbi.nlm.nih.gov/genomes/all/GCF/008/830/905/GCF_008830905.1_ASM883090v1	ftp://ftp.ncbi.nlm.nih.gov/genomes/all/GCA/008/830/905/GCA_008830905.1_ASM883090v1
Acinetobacter baumannii	XH743	SAMN04745493	PRJNA314151	Proteobacteria	Gammaproteobacteria	GCA_001861515.1	3.69007	38.8	-	LYHJ01	176	3594	3454	2016-11-02	2019-06-15	Scaffold	ftp://ftp.ncbi.nlm.nih.gov/genomes/all/GCF/001/861/515/GCF_001861515.1_ASM186151v1	ftp://ftp.ncbi.nlm.nih.gov/genomes/all/GCA/001/861/515/GCA_001861515.1_ASM186151v1
Acinetobacter baumannii	4300STDY7045706	SAMEA104305202	PRJEB19226	Proteobacteria	Gammaproteobacteria	GCA_900494935.1	3.86699	38.9	-	UFIQ01	49	3801	3593	2018-07-16	2019-08-16	Scaffold	ftp://ftp.ncbi.nlm.nih.gov/genomes/all/GCF/900/494/935/GCF_900494935.1_24276_2_172	ftp://ftp.ncbi.nlm.nih.gov/genomes/all/GCA/900/494/935/GCA_900494935.1_24276_2_172
Acinetobacter baumannii	Ab99	SAMN11603674	PRJNA541822	Proteobacteria	Gammaproteobacteria	GCA_005785315.1	3.9067	38.9	-	VANW01	65	3796	3642	2019-05-23	2019-05-27	Scaffold	ftp://ftp.ncbi.nlm.nih.gov/genomes/all/GCF/005/785/315/GCF_005785315.1_ASM578531v1	ftp://ftp.ncbi.nlm.nih.gov/genomes/all/GCA/005/785/315/GCA_005785315.1_ASM578531v1
Acinetobacter baumannii	4300STDY7045853	SAMEA104305348	PRJEB19226	Proteobacteria	Gammaproteobacteria	GCA_900496335.1	3.95007	38.9	-	UFNN01	113	3912	3696	2018-07-16	2019-08-17	Scaffold	ftp://ftp.ncbi.nlm.nih.gov/genomes/all/GCF/900/496/335/GCF_900496335.1_24276_3_12	ftp://ftp.ncbi.nlm.nih.gov/genomes/all/GCA/900/496/335/GCA_900496335.1_24276_3_12
Acinetobacter baumannii	SIUA6	SAMN07203011	PRJNA389557	Proteobacteria	Gammaproteobacteria	GCA_002239725.1	4.01999	38.9	-	NIUK01	47	3874	3709	2017-08-02	2019-07-02	Contig	ftp://ftp.ncbi.nlm.nih.gov/genomes/all/GCF/002/239/725/GCF_002239725.1_ASM223972v1	ftp://ftp.ncbi.nlm.nih.gov/genomes/all/GCA/002/239/725/GCA_002239725.1_ASM223972v1
Acinetobacter baumannii	4300STDY7045878	SAMEA104305378	PRJEB19226	Proteobacteria	Gammaproteobacteria	GCA_900496635.1	3.89513	38.9	-	UFOL01	52	3804	3592	2018-07-16	2019-08-17	Scaffold	ftp://ftp.ncbi.nlm.nih.gov/genomes/all/GCF/900/496/635/GCF_900496635.1_24276_3_36	ftp://ftp.ncbi.nlm.nih.gov/genomes/all/GCA/900/496/635/GCA_900496635.1_24276_3_36
Acinetobacter baumannii	4300STDY7045811	SAMEA104305306	PRJEB19226	Proteobacteria	Gammaproteobacteria	GCA_900496015.1	3.889	38.9	-	UFMJ01	82	3840	3615	2018-07-16	2019-08-17	Scaffold	ftp://ftp.ncbi.nlm.nih.gov/genomes/all/GCF/900/496/015/GCF_900496015.1_24276_2_276	ftp://ftp.ncbi.nlm.nih.gov/genomes/all/GCA/900/496/015/GCA_900496015.1_24276_2_276
Acinetobacter baumannii	4300STDY7045768	SAMEA104305264	PRJEB19226	Proteobacteria	Gammaproteobacteria	GCA_900495485.1	3.92018	39	-	UFKF01	47	3853	3623	2018-07-16	2019-08-17	Scaffold	ftp://ftp.ncbi.nlm.nih.gov/genomes/all/GCF/900/495/485/GCF_900495485.1_24276_2_234	ftp://ftp.ncbi.nlm.nih.gov/genomes/all/GCA/900/495/485/GCA_900495485.1_24276_2_234
Acinetobacter baumannii 16553_9	16553_9	SAMN02646230	PRJNA195200	Proteobacteria	Gammaproteobacteria	GCA_000611185.1	4.21605	39.2	-	JHPG01	98	4126	3878	2014-03-28	2019-11-09	Contig	ftp://ftp.ncbi.nlm.nih.gov/genomes/all/GCF/000/611/185/GCF_000611185.1_ASM61118v1	ftp://ftp.ncbi.nlm.nih.gov/genomes/all/GCA/000/611/185/GCA_000611185.1_ASM61118v1
Acinetobacter baumannii	4300STDY7045713	SAMEA104305209	PRJEB19226	Proteobacteria	Gammaproteobacteria	GCA_900494895.1	3.92434	38.9	-	UFIC01	57	3835	3641	2018-07-16	2019-08-16	Scaffold	ftp://ftp.ncbi.nlm.nih.gov/genomes/all/GCF/900/494/895/GCF_900494895.1_24276_2_179	ftp://ftp.ncbi.nlm.nih.gov/genomes/all/GCA/900/494/895/GCA_900494895.1_24276_2_179
Acinetobacter baumannii	AB-HZ-S17	SAMN08471728	PRJNA433073	Proteobacteria	Gammaproteobacteria	GCA_006366245.1	3.98985	39	-	PRHE01	55	3938	3726	2019-06-19	2019-06-25	Contig	ftp://ftp.ncbi.nlm.nih.gov/genomes/all/GCF/006/366/245/GCF_006366245.1_ASM636624v1	ftp://ftp.ncbi.nlm.nih.gov/genomes/all/GCA/006/366/245/GCA_006366245.1_ASM636624v1
Acinetobacter baumannii	80	SAMN05590454	PRJNA339425	Proteobacteria	Gammaproteobacteria	GCA_002119275.1	3.77725	39	-	MDTR01	54	3726	3563	2017-05-08	2019-06-24	Contig	ftp://ftp.ncbi.nlm.nih.gov/genomes/all/GCF/002/119/275/GCF_002119275.1_ASM211927v1	ftp://ftp.ncbi.nlm.nih.gov/genomes/all/GCA/002/119/275/GCA_002119275.1_ASM211927v1
Acinetobacter baumannii	AB-HZ-S78	SAMN08471722	PRJNA433073	Proteobacteria	Gammaproteobacteria	GCA_006367745.1	4.05224	38.9	-	PRHK01	48	3998	3800	2019-06-19	2019-06-25	Contig	ftp://ftp.ncbi.nlm.nih.gov/genomes/all/GCF/006/367/745/GCF_006367745.1_ASM636774v1	ftp://ftp.ncbi.nlm.nih.gov/genomes/all/GCA/006/367/745/GCA_006367745.1_ASM636774v1
Acinetobacter baumannii	AB210M	SAMN03450127	PRJNA279596	Proteobacteria	Gammaproteobacteria	GCA_001618125.1	3.98171	38.8901	plasmid pAB0057:NZ_CM003909.1/CM003909.1	LAPU01	72	3918	3727	2016-04-08	2019-08-28	Contig	ftp://ftp.ncbi.nlm.nih.gov/genomes/all/GCF/001/618/125/GCF_001618125.1_ASM161812v1	ftp://ftp.ncbi.nlm.nih.gov/genomes/all/GCA/001/618/125/GCA_001618125.1_ASM161812v1
Acinetobacter baumannii	AB-HZ-B22	SAMN08471683	PRJNA433073	Proteobacteria	Gammaproteobacteria	GCA_006367965.1	4.03962	38.9	-	PRIX01	47	3978	3785	2019-06-19	2019-06-25	Contig	ftp://ftp.ncbi.nlm.nih.gov/genomes/all/GCF/006/367/965/GCF_006367965.1_ASM636796v1	ftp://ftp.ncbi.nlm.nih.gov/genomes/all/GCA/006/367/965/GCA_006367965.1_ASM636796v1
Acinetobacter baumannii AB5075	AB5075	SAMN02435946	PRJNA77021	Proteobacteria	Gammaproteobacteria	GCA_000241685.2	4.05059	39.1	-	AHAH01	36	3917	3534	2012-01-06	2020-01-03	Contig	ftp://ftp.ncbi.nlm.nih.gov/genomes/all/GCF/000/241/685/GCF_000241685.1_ASM24168v2	ftp://ftp.ncbi.nlm.nih.gov/genomes/all/GCA/000/241/685/GCA_000241685.2_ASM24168v2
Acinetobacter baumannii	Ac56	SAMN13427462	PRJNA592456	Proteobacteria	Gammaproteobacteria	GCA_009754985.1	3.98598	38.9	-	WPIQ01	100	3859	3680	2019-12-14	2019-12-16	Contig	ftp://ftp.ncbi.nlm.nih.gov/genomes/all/GCF/009/754/985/GCF_009754985.1_ASM975498v1	ftp://ftp.ncbi.nlm.nih.gov/genomes/all/GCA/009/754/985/GCA_009754985.1_ASM975498v1
Acinetobacter baumannii 25569_5	25569_5	SAMN02646231	PRJNA195225	Proteobacteria	Gammaproteobacteria	GCA_000611465.1	3.9892	39.1	-	JHOR01	69	3838	3592	2014-03-28	2019-11-09	Contig	ftp://ftp.ncbi.nlm.nih.gov/genomes/all/GCF/000/611/465/GCF_000611465.1_ASM61146v1	ftp://ftp.ncbi.nlm.nih.gov/genomes/all/GCA/000/611/465/GCA_000611465.1_ASM61146v1
Acinetobacter baumannii 16553_6	16553_6	SAMN02646224	PRJNA195186	Proteobacteria	Gammaproteobacteria	GCA_000611045.1	4.22252	39.2	-	JHPI01	94	4122	3883	2014-03-28	2019-11-10	Contig	ftp://ftp.ncbi.nlm.nih.gov/genomes/all/GCF/000/611/045/GCF_000611045.1_ASM61104v1	ftp://ftp.ncbi.nlm.nih.gov/genomes/all/GCA/000/611/045/GCA_000611045.1_ASM61104v1
Acinetobacter baumannii	ABAY09006	SAMN09095525	PRJNA448358	Proteobacteria	Gammaproteobacteria	GCA_009737885.1	3.99072	38.9	-	QHGN01	93	3827	3651	2019-12-09	2019-12-11	Contig	ftp://ftp.ncbi.nlm.nih.gov/genomes/all/GCF/009/737/885/GCF_009737885.1_ASM973788v1	ftp://ftp.ncbi.nlm.nih.gov/genomes/all/GCA/009/737/885/GCA_009737885.1_ASM973788v1
Acinetobacter baumannii	TG15458	SAMN10261597	PRJNA497581	Proteobacteria	Gammaproteobacteria	GCA_003948185.1	3.97597	39	-	RFBT01	62	3844	3682	2018-12-14	2019-08-25	Contig	ftp://ftp.ncbi.nlm.nih.gov/genomes/all/GCF/003/948/185/GCF_003948185.1_ASM394818v1	ftp://ftp.ncbi.nlm.nih.gov/genomes/all/GCA/003/948/185/GCA_003948185.1_ASM394818v1
Acinetobacter baumannii	TG16750	SAMN10261565	PRJNA497581	Proteobacteria	Gammaproteobacteria	GCA_003948875.1	4.02504	39	-	RFCZ01	61	3932	3757	2018-12-14	2019-08-25	Contig	ftp://ftp.ncbi.nlm.nih.gov/genomes/all/GCF/003/948/875/GCF_003948875.1_ASM394887v1	ftp://ftp.ncbi.nlm.nih.gov/genomes/all/GCA/003/948/875/GCA_003948875.1_ASM394887v1
Acinetobacter baumannii	TG89540	SAMN10261574	PRJNA497581	Proteobacteria	Gammaproteobacteria	GCA_003949325.1	4.10434	38.9	-	RFCQ01	68	4038	3856	2018-12-14	2019-08-25	Contig	ftp://ftp.ncbi.nlm.nih.gov/genomes/all/GCF/003/949/325/GCF_003949325.1_ASM394932v1	ftp://ftp.ncbi.nlm.nih.gov/genomes/all/GCA/003/949/325/GCA_003949325.1_ASM394932v1
Acinetobacter baumannii	TG91920	SAMN10261548	PRJNA497581	Proteobacteria	Gammaproteobacteria	GCA_003949555.1	4.05896	39	-	RFDQ01	88	3971	3801	2018-12-14	2019-08-25	Contig	ftp://ftp.ncbi.nlm.nih.gov/genomes/all/GCF/003/949/555/GCF_003949555.1_ASM394955v1	ftp://ftp.ncbi.nlm.nih.gov/genomes/all/GCA/003/949/555/GCA_003949555.1_ASM394955v1
Acinetobacter baumannii	VNMU 136	SAMN13701834	PRJNA598234	Proteobacteria	Gammaproteobacteria	GCA_009887985.1	3.98718	39.1	-	WYAB01	87	3844	3732	2020-01-16	2020-01-16	Contig	ftp://ftp.ncbi.nlm.nih.gov/genomes/all/GCF/009/887/985/GCF_009887985.1_ASM988798v1	ftp://ftp.ncbi.nlm.nih.gov/genomes/all/GCA/009/887/985/GCA_009887985.1_ASM988798v1
Acinetobacter baumannii 16553_4	16553_4	SAMN02646223	PRJNA195182	Proteobacteria	Gammaproteobacteria	GCA_000611085.1	4.1932	39.1	-	JHPJ01	83	4098	3906	2014-03-28	2019-11-09	Contig	ftp://ftp.ncbi.nlm.nih.gov/genomes/all/GCF/000/611/085/GCF_000611085.1_ASM61108v1	ftp://ftp.ncbi.nlm.nih.gov/genomes/all/GCA/000/611/085/GCA_000611085.1_ASM61108v1
Acinetobacter baumannii	2015ZJAB1	SAMN04376868	PRJNA307212	Proteobacteria	Gammaproteobacteria	GCA_001617825.1	3.95496	38.9	-	LQCM01	56	3837	3718	2016-04-08	2019-11-18	Scaffold	ftp://ftp.ncbi.nlm.nih.gov/genomes/all/GCF/001/617/825/GCF_001617825.1_ASM161782v1	ftp://ftp.ncbi.nlm.nih.gov/genomes/all/GCA/001/617/825/GCA_001617825.1_ASM161782v1
Acinetobacter baumannii	XH723	SAMN04745475	PRJNA314151	Proteobacteria	Gammaproteobacteria	GCA_001862295.1	3.89185	39.1	-	LYIB01	96	3755	3614	2016-11-02	2019-06-15	Scaffold	ftp://ftp.ncbi.nlm.nih.gov/genomes/all/GCF/001/862/295/GCF_001862295.1_ASM186229v1	ftp://ftp.ncbi.nlm.nih.gov/genomes/all/GCA/001/862/295/GCA_001862295.1_ASM186229v1
Acinetobacter baumannii AB_TG27323	AB_TG27323	SAMN02471231	PRJNA172695	Proteobacteria	Gammaproteobacteria	GCA_000301595.1	3.96217	39	-	AMIN01	103	3762	3647	2012-10-02	2019-12-21	Contig	ftp://ftp.ncbi.nlm.nih.gov/genomes/all/GCF/000/301/595/GCF_000301595.1_ASM30159v1	ftp://ftp.ncbi.nlm.nih.gov/genomes/all/GCA/000/301/595/GCA_000301595.1_ASM30159v1
Acinetobacter baumannii	Aci00858	SAMEA5396120	PRJEB31555	Proteobacteria	Gammaproteobacteria	GCA_005819115.1	3.95218	38.8	-	VAGX01	63	3851	3683	2019-05-24	2019-05-27	Contig	ftp://ftp.ncbi.nlm.nih.gov/genomes/all/GCF/005/819/115/GCF_005819115.1_ASM581911v1	ftp://ftp.ncbi.nlm.nih.gov/genomes/all/GCA/005/819/115/GCA_005819115.1_ASM581911v1
Acinetobacter baumannii	2015ZJAB3	SAMN04376870	PRJNA307212	Proteobacteria	Gammaproteobacteria	GCA_001617835.1	3.94397	39	-	LQCO01	41	3771	3663	2016-04-08	2019-11-18	Scaffold	ftp://ftp.ncbi.nlm.nih.gov/genomes/all/GCF/001/617/835/GCF_001617835.1_ASM161783v1	ftp://ftp.ncbi.nlm.nih.gov/genomes/all/GCA/001/617/835/GCA_001617835.1_ASM161783v1
Acinetobacter baumannii	ABAY15001	SAMN09095607	PRJNA448358	Proteobacteria	Gammaproteobacteria	GCA_009735985.1	3.99998	38.9	-	QHDJ01	64	3849	3679	2019-12-09	2019-12-11	Contig	ftp://ftp.ncbi.nlm.nih.gov/genomes/all/GCF/009/735/985/GCF_009735985.1_ASM973598v1	ftp://ftp.ncbi.nlm.nih.gov/genomes/all/GCA/009/735/985/GCA_009735985.1_ASM973598v1
Acinetobacter baumannii	ABAY10001	SAMN09095533	PRJNA448358	Proteobacteria	Gammaproteobacteria	GCA_009737665.1	3.96494	38.9	-	QHGF01	92	3829	3661	2019-12-09	2019-12-11	Contig	ftp://ftp.ncbi.nlm.nih.gov/genomes/all/GCF/009/737/665/GCF_009737665.1_ASM973766v1	ftp://ftp.ncbi.nlm.nih.gov/genomes/all/GCA/009/737/665/GCA_009737665.1_ASM973766v1
Acinetobacter baumannii 16553_2	16553_2	SAMN02646221	PRJNA195180	Proteobacteria	Gammaproteobacteria	GCA_000611065.1	4.21446	39.2	-	JHPL01	111	4110	3881	2014-03-28	2019-11-10	Contig	ftp://ftp.ncbi.nlm.nih.gov/genomes/all/GCF/000/611/065/GCF_000611065.1_ASM61106v1	ftp://ftp.ncbi.nlm.nih.gov/genomes/all/GCA/000/611/065/GCA_000611065.1_ASM61106v1
Acinetobacter baumannii	2015ZJAB2	SAMN04376869	PRJNA307212	Proteobacteria	Gammaproteobacteria	GCA_001617885.1	3.96437	38.9	-	LQCN01	53	3843	3724	2016-04-08	2019-11-18	Scaffold	ftp://ftp.ncbi.nlm.nih.gov/genomes/all/GCF/001/617/885/GCF_001617885.1_ASM161788v1	ftp://ftp.ncbi.nlm.nih.gov/genomes/all/GCA/001/617/885/GCA_001617885.1_ASM161788v1
Acinetobacter baumannii	XH685	SAMN04745446	PRJNA314151	Proteobacteria	Gammaproteobacteria	GCA_001864615.1	3.96062	38.9	-	LYJE01	83	3896	3741	2016-11-02	2019-06-15	Scaffold	ftp://ftp.ncbi.nlm.nih.gov/genomes/all/GCF/001/864/615/GCF_001864615.1_ASM186461v1	ftp://ftp.ncbi.nlm.nih.gov/genomes/all/GCA/001/864/615/GCA_001864615.1_ASM186461v1
Acinetobacter baumannii	PR376	SAMN06837836	PRJNA384060	Proteobacteria	Gammaproteobacteria	GCA_002137285.1	4.05115	38.9	-	NGDD01	71	3966	3817	2017-05-15	2019-06-25	Contig	ftp://ftp.ncbi.nlm.nih.gov/genomes/all/GCF/002/137/285/GCF_002137285.1_ASM213728v1	ftp://ftp.ncbi.nlm.nih.gov/genomes/all/GCA/002/137/285/GCA_002137285.1_ASM213728v1
Acinetobacter baumannii	XH718	SAMN04745470	PRJNA314151	Proteobacteria	Gammaproteobacteria	GCA_001862175.1	3.73004	39	-	LYIG01	75	3604	3466	2016-11-02	2019-06-15	Scaffold	ftp://ftp.ncbi.nlm.nih.gov/genomes/all/GCF/001/862/175/GCF_001862175.1_ASM186217v1	ftp://ftp.ncbi.nlm.nih.gov/genomes/all/GCA/001/862/175/GCA_001862175.1_ASM186217v1
Acinetobacter baumannii	XH819	SAMN04745538	PRJNA314151	Proteobacteria	Gammaproteobacteria	GCA_001863145.1	3.95973	39.1	-	LYFQ01	228	3842	3685	2016-11-02	2019-06-15	Scaffold	ftp://ftp.ncbi.nlm.nih.gov/genomes/all/GCF/001/863/145/GCF_001863145.1_ASM186314v1	ftp://ftp.ncbi.nlm.nih.gov/genomes/all/GCA/001/863/145/GCA_001863145.1_ASM186314v1
Acinetobacter baumannii	XH689	SAMN04745450	PRJNA314151	Proteobacteria	Gammaproteobacteria	GCA_001864675.1	3.94054	39	-	LYJA01	53	3829	3685	2016-11-02	2019-06-15	Scaffold	ftp://ftp.ncbi.nlm.nih.gov/genomes/all/GCF/001/864/675/GCF_001864675.1_ASM186467v1	ftp://ftp.ncbi.nlm.nih.gov/genomes/all/GCA/001/864/675/GCA_001864675.1_ASM186467v1
Acinetobacter baumannii	SGH1010	SAMN08637730	PRJNA421215	Proteobacteria	Gammaproteobacteria	GCA_003020275.1	3.83048	39	-	PYEF01	55	3702	3511	2018-03-27	2018-03-29	Contig	ftp://ftp.ncbi.nlm.nih.gov/genomes/all/GCF/003/020/275/GCF_003020275.1_ASM302027v1	ftp://ftp.ncbi.nlm.nih.gov/genomes/all/GCA/003/020/275/GCA_003020275.1_ASM302027v1
Acinetobacter baumannii AB5256	AB5256	SAMN02435969	PRJNA77023	Proteobacteria	Gammaproteobacteria	GCA_000241705.2	4.15801	39	-	AHAI01	50	3958	3755	2012-01-06	2020-01-03	Contig	ftp://ftp.ncbi.nlm.nih.gov/genomes/all/GCF/000/241/705/GCF_000241705.1_ASM24170v2	ftp://ftp.ncbi.nlm.nih.gov/genomes/all/GCA/000/241/705/GCA_000241705.2_ASM24170v2
Acinetobacter baumannii	4300STDY7045900	SAMEA104305393	PRJEB19226	Proteobacteria	Gammaproteobacteria	GCA_900496785.1	3.92723	39	-	UFPK01	61	3844	3648	2018-07-16	2019-08-17	Scaffold	ftp://ftp.ncbi.nlm.nih.gov/genomes/all/GCF/900/496/785/GCF_900496785.1_24276_3_57	ftp://ftp.ncbi.nlm.nih.gov/genomes/all/GCA/900/496/785/GCA_900496785.1_24276_3_57
Acinetobacter baumannii MRSN 7341	MRSN 7341	SAMN02906930	PRJNA223616	Proteobacteria	Gammaproteobacteria	GCA_001027885.1	3.91128	39	-	JPIB01	52	3806	3636	2015-06-14	2019-12-24	Contig	ftp://ftp.ncbi.nlm.nih.gov/genomes/all/GCF/001/027/885/GCF_001027885.1_gdodcwi07_v01	ftp://ftp.ncbi.nlm.nih.gov/genomes/all/GCA/001/027/885/GCA_001027885.1_gdodcwi07_v01
Acinetobacter baumannii	Ab14	SAMN11584448	PRJNA541386	Proteobacteria	Gammaproteobacteria	GCA_005785065.1	3.85925	38.9	-	VAMS01	51	3749	3602	2019-05-23	2019-05-27	Scaffold	ftp://ftp.ncbi.nlm.nih.gov/genomes/all/GCF/005/785/065/GCF_005785065.1_ASM578506v1	ftp://ftp.ncbi.nlm.nih.gov/genomes/all/GCA/005/785/065/GCA_005785065.1_ASM578506v1
Acinetobacter baumannii	Ab24	SAMN11584659	PRJNA541408	Proteobacteria	Gammaproteobacteria	GCA_005784445.1	3.87299	39	-	VALO01	64	3759	3610	2019-05-23	2019-05-27	Scaffold	ftp://ftp.ncbi.nlm.nih.gov/genomes/all/GCF/005/784/445/GCF_005784445.1_ASM578444v1	ftp://ftp.ncbi.nlm.nih.gov/genomes/all/GCA/005/784/445/GCA_005784445.1_ASM578444v1
Acinetobacter baumannii	Ab13	SAMN11584447	PRJNA541386	Proteobacteria	Gammaproteobacteria	GCA_005785075.1	3.89604	39	-	VAMR01	80	3771	3619	2019-05-23	2019-05-27	Scaffold	ftp://ftp.ncbi.nlm.nih.gov/genomes/all/GCF/005/785/075/GCF_005785075.1_ASM578507v1	ftp://ftp.ncbi.nlm.nih.gov/genomes/all/GCA/005/785/075/GCA_005785075.1_ASM578507v1
Acinetobacter baumannii	Ab25	SAMN11584660	PRJNA541408	Proteobacteria	Gammaproteobacteria	GCA_005784525.1	3.88947	39	-	VALP01	76	3771	3618	2019-05-23	2019-05-27	Scaffold	ftp://ftp.ncbi.nlm.nih.gov/genomes/all/GCF/005/784/525/GCF_005784525.1_ASM578452v1	ftp://ftp.ncbi.nlm.nih.gov/genomes/all/GCA/005/784/525/GCA_005784525.1_ASM578452v1
Acinetobacter baumannii	Ab28	SAMN11584663	PRJNA541408	Proteobacteria	Gammaproteobacteria	GCA_005784575.1	3.85841	38.9	-	VALS01	46	3746	3600	2019-05-23	2019-05-27	Scaffold	ftp://ftp.ncbi.nlm.nih.gov/genomes/all/GCF/005/784/575/GCF_005784575.1_ASM578457v1	ftp://ftp.ncbi.nlm.nih.gov/genomes/all/GCA/005/784/575/GCA_005784575.1_ASM578457v1
Acinetobacter baumannii	Ab37	SAMN11584669	PRJNA541408	Proteobacteria	Gammaproteobacteria	GCA_005784705.1	3.87031	38.9	-	VALY01	48	3758	3613	2019-05-23	2019-05-27	Scaffold	ftp://ftp.ncbi.nlm.nih.gov/genomes/all/GCF/005/784/705/GCF_005784705.1_ASM578470v1	ftp://ftp.ncbi.nlm.nih.gov/genomes/all/GCA/005/784/705/GCA_005784705.1_ASM578470v1
Acinetobacter baumannii	Ab12	SAMN11584446	PRJNA541386	Proteobacteria	Gammaproteobacteria	GCA_005785095.1	3.94114	39.1	-	VAMQ01	130	3789	3639	2019-05-23	2019-05-27	Scaffold	ftp://ftp.ncbi.nlm.nih.gov/genomes/all/GCF/005/785/095/GCF_005785095.1_ASM578509v1	ftp://ftp.ncbi.nlm.nih.gov/genomes/all/GCA/005/785/095/GCA_005785095.1_ASM578509v1
Acinetobacter baumannii	Ab20	SAMN11584452	PRJNA541386	Proteobacteria	Gammaproteobacteria	GCA_005785185.1	3.86745	38.9	-	VAMW01	48	3753	3607	2019-05-23	2019-05-27	Scaffold	ftp://ftp.ncbi.nlm.nih.gov/genomes/all/GCF/005/785/185/GCF_005785185.1_ASM578518v1	ftp://ftp.ncbi.nlm.nih.gov/genomes/all/GCA/005/785/185/GCA_005785185.1_ASM578518v1
Acinetobacter baumannii	Ab26	SAMN11584661	PRJNA541408	Proteobacteria	Gammaproteobacteria	GCA_005784565.1	3.87596	39	-	VALQ01	65	3768	3612	2019-05-23	2019-05-27	Scaffold	ftp://ftp.ncbi.nlm.nih.gov/genomes/all/GCF/005/784/565/GCF_005784565.1_ASM578456v1	ftp://ftp.ncbi.nlm.nih.gov/genomes/all/GCA/005/784/565/GCA_005784565.1_ASM578456v1
Acinetobacter baumannii	KCRI-309C	SAMEA4646213	PRJEB26612	Proteobacteria	Gammaproteobacteria	GCA_900406705.1	4.10715	38.9	-	OVCB01	129	4016	3827	2018-05-09	2018-05-22	Contig	ftp://ftp.ncbi.nlm.nih.gov/genomes/all/GCF/900/406/705/GCF_900406705.1_De_novo_assembly_of_KCRI_isolate_RDK01_309C	ftp://ftp.ncbi.nlm.nih.gov/genomes/all/GCA/900/406/705/GCA_900406705.1_De_novo_assembly_of_KCRI_isolate_RDK01_309C
Acinetobacter baumannii	MRSN11816	SAMN12087730	PRJNA545079	Proteobacteria	Gammaproteobacteria	GCA_006494285.1	3.95471	39	-	VHHE01	100	3844	3684	2019-06-26	2019-06-28	Contig	ftp://ftp.ncbi.nlm.nih.gov/genomes/all/GCF/006/494/285/GCF_006494285.1_ASM649428v1	ftp://ftp.ncbi.nlm.nih.gov/genomes/all/GCA/006/494/285/GCA_006494285.1_ASM649428v1
Acinetobacter baumannii	4300STDY7045709	SAMEA104305205	PRJEB19226	Proteobacteria	Gammaproteobacteria	GCA_900494985.1	3.91424	38.9	-	UFIP01	51	3847	3648	2018-07-16	2019-08-16	Scaffold	ftp://ftp.ncbi.nlm.nih.gov/genomes/all/GCF/900/494/985/GCF_900494985.1_24276_2_175	ftp://ftp.ncbi.nlm.nih.gov/genomes/all/GCA/900/494/985/GCA_900494985.1_24276_2_175
Acinetobacter baumannii	4300STDY7045707	SAMEA104305203	PRJEB19226	Proteobacteria	Gammaproteobacteria	GCA_900494995.1	3.90212	38.9	-	UFIM01	46	3834	3633	2018-07-16	2019-08-16	Scaffold	ftp://ftp.ncbi.nlm.nih.gov/genomes/all/GCF/900/494/995/GCF_900494995.1_24276_2_173	ftp://ftp.ncbi.nlm.nih.gov/genomes/all/GCA/900/494/995/GCA_900494995.1_24276_2_173
Acinetobacter baumannii	2015ZJAB7	SAMN04376872	PRJNA307212	Proteobacteria	Gammaproteobacteria	GCA_001617915.1	4.10121	39.1	-	LQCQ01	67	3970	3849	2016-04-08	2019-11-18	Scaffold	ftp://ftp.ncbi.nlm.nih.gov/genomes/all/GCF/001/617/915/GCF_001617915.1_ASM161791v1	ftp://ftp.ncbi.nlm.nih.gov/genomes/all/GCA/001/617/915/GCA_001617915.1_ASM161791v1
Acinetobacter baumannii	2015ZJAB8	SAMN04376873	PRJNA307212	Proteobacteria	Gammaproteobacteria	GCA_001617945.1	4.07626	39	-	LQCR01	62	3951	3828	2016-04-08	2019-11-18	Scaffold	ftp://ftp.ncbi.nlm.nih.gov/genomes/all/GCF/001/617/945/GCF_001617945.1_ASM161794v1	ftp://ftp.ncbi.nlm.nih.gov/genomes/all/GCA/001/617/945/GCA_001617945.1_ASM161794v1
Acinetobacter baumannii	XH506	SAMN04745386	PRJNA314151	Proteobacteria	Gammaproteobacteria	GCA_001863335.1	4.07167	38.9	-	LYLM01	145	4014	3864	2016-11-02	2019-06-15	Scaffold	ftp://ftp.ncbi.nlm.nih.gov/genomes/all/GCF/001/863/335/GCF_001863335.1_ASM186333v1	ftp://ftp.ncbi.nlm.nih.gov/genomes/all/GCA/001/863/335/GCA_001863335.1_ASM186333v1
Acinetobacter baumannii TG22112	TG22112	SAMN02055516	PRJNA196274	Proteobacteria	Gammaproteobacteria	GCA_000453945.1	4.38026	38.9	-	ASFK01	64	4204	4048	2013-08-21	2019-11-08	Contig	ftp://ftp.ncbi.nlm.nih.gov/genomes/all/GCF/000/453/945/GCF_000453945.1_ASM45394v1	ftp://ftp.ncbi.nlm.nih.gov/genomes/all/GCA/000/453/945/GCA_000453945.1_ASM45394v1
Acinetobacter baumannii	4300STDY7045695	SAMEA104305191	PRJEB19226	Proteobacteria	Gammaproteobacteria	GCA_900494795.1	3.78379	38.9	-	UFHV01	42	3699	3483	2018-07-16	2019-08-16	Scaffold	ftp://ftp.ncbi.nlm.nih.gov/genomes/all/GCF/900/494/795/GCF_900494795.1_24276_2_161	ftp://ftp.ncbi.nlm.nih.gov/genomes/all/GCA/900/494/795/GCA_900494795.1_24276_2_161
Acinetobacter baumannii	KUSSH13	SAMN06687687	PRJNA380997	Proteobacteria	Gammaproteobacteria	GCA_002992605.1	3.88702	39	-	NEPY01	80	3820	3614	2018-03-09	2019-08-11	Contig	ftp://ftp.ncbi.nlm.nih.gov/genomes/all/GCF/002/992/605/GCF_002992605.1_ASM299260v1	ftp://ftp.ncbi.nlm.nih.gov/genomes/all/GCA/002/992/605/GCA_002992605.1_ASM299260v1
Acinetobacter baumannii	2015ZJAB23	SAMN13496557	PRJNA593931	Proteobacteria	Gammaproteobacteria	GCA_009758335.1	4.01474	38.9	-	WQML01	40	3877	3753	2019-12-17	2019-12-19	Scaffold	ftp://ftp.ncbi.nlm.nih.gov/genomes/all/GCF/009/758/335/GCF_009758335.1_ASM975833v1	ftp://ftp.ncbi.nlm.nih.gov/genomes/all/GCA/009/758/335/GCA_009758335.1_ASM975833v1
Acinetobacter baumannii	ABAY11010	SAMN09095549	PRJNA448358	Proteobacteria	Gammaproteobacteria	GCA_009737505.1	4.018	38.8	-	QHFP01	107	3856	3679	2019-12-09	2019-12-11	Scaffold	ftp://ftp.ncbi.nlm.nih.gov/genomes/all/GCF/009/737/505/GCF_009737505.1_ASM973750v1	ftp://ftp.ncbi.nlm.nih.gov/genomes/all/GCA/009/737/505/GCA_009737505.1_ASM973750v1
Acinetobacter baumannii	HC9436	SAMN07303769	PRJNA311558	Proteobacteria	Gammaproteobacteria	GCA_002928145.1	3.72521	38.9	-	NQXM01	44	3594	3427	2018-02-14	2019-08-10	Scaffold	ftp://ftp.ncbi.nlm.nih.gov/genomes/all/GCF/002/928/145/GCF_002928145.1_ASM292814v1	ftp://ftp.ncbi.nlm.nih.gov/genomes/all/GCA/002/928/145/GCA_002928145.1_ASM292814v1
Acinetobacter baumannii	AB-B	SAMN04589239	PRJNA317645	Proteobacteria	Gammaproteobacteria	GCA_002006665.1	4.10721	38.9	-	LWSN01	91	3992	3810	2017-02-24	2019-06-21	Contig	ftp://ftp.ncbi.nlm.nih.gov/genomes/all/GCF/002/006/665/GCF_002006665.1_ASM200666v1	ftp://ftp.ncbi.nlm.nih.gov/genomes/all/GCA/002/006/665/GCA_002006665.1_ASM200666v1
Acinetobacter baumannii	AB-A	SAMN04589238	PRJNA317645	Proteobacteria	Gammaproteobacteria	GCA_002006635.1	4.11308	38.9	-	LWSM01	107	3999	3818	2017-02-24	2019-06-21	Contig	ftp://ftp.ncbi.nlm.nih.gov/genomes/all/GCF/002/006/635/GCF_002006635.1_ASM200663v1	ftp://ftp.ncbi.nlm.nih.gov/genomes/all/GCA/002/006/635/GCA_002006635.1_ASM200663v1
Acinetobacter baumannii	4300STDY7045687	SAMEA104305183	PRJEB19226	Proteobacteria	Gammaproteobacteria	GCA_900494695.1	3.92069	39	-	UFIZ01	51	3858	3640	2018-07-16	2019-08-16	Scaffold	ftp://ftp.ncbi.nlm.nih.gov/genomes/all/GCF/900/494/695/GCF_900494695.1_24276_2_153	ftp://ftp.ncbi.nlm.nih.gov/genomes/all/GCA/900/494/695/GCA_900494695.1_24276_2_153
Acinetobacter baumannii TG22204	TG22204	SAMN02055526	PRJNA196285	Proteobacteria	Gammaproteobacteria	GCA_000453165.1	3.84367	39.1	-	ASFV01	41	3644	3480	2013-08-21	2019-11-08	Contig	ftp://ftp.ncbi.nlm.nih.gov/genomes/all/GCF/000/453/165/GCF_000453165.1_ASM45316v1	ftp://ftp.ncbi.nlm.nih.gov/genomes/all/GCA/000/453/165/GCA_000453165.1_ASM45316v1
Acinetobacter baumannii MRSN 4106	MRSN 4106	SAMN02906927	PRJNA223613	Proteobacteria	Gammaproteobacteria	GCA_001028305.1	3.95268	39.0005	plasmid pMRSN4106-6:NZ_CM003315.1/CM003315.1	JPHX01	62	3823	3611	2015-06-14	2019-12-24	Contig	ftp://ftp.ncbi.nlm.nih.gov/genomes/all/GCF/001/028/305/GCF_001028305.1_gdodcwi04_v01	ftp://ftp.ncbi.nlm.nih.gov/genomes/all/GCA/001/028/305/GCA_001028305.1_gdodcwi04_v01
Acinetobacter baumannii 16553_8	16553_8	SAMN02646225	PRJNA195196	Proteobacteria	Gammaproteobacteria	GCA_000611545.1	4.18195	39.2	-	JHPH01	86	4081	3853	2014-03-28	2019-11-09	Contig	ftp://ftp.ncbi.nlm.nih.gov/genomes/all/GCF/000/611/545/GCF_000611545.1_ASM61154v1	ftp://ftp.ncbi.nlm.nih.gov/genomes/all/GCA/000/611/545/GCA_000611545.1_ASM61154v1
Acinetobacter baumannii	4300STDY7045711	SAMEA104305207	PRJEB19226	Proteobacteria	Gammaproteobacteria	GCA_900494965.1	3.95693	38.9	-	UFII01	47	3895	3677	2018-07-16	2019-08-16	Scaffold	ftp://ftp.ncbi.nlm.nih.gov/genomes/all/GCF/900/494/965/GCF_900494965.1_24276_2_177	ftp://ftp.ncbi.nlm.nih.gov/genomes/all/GCA/900/494/965/GCA_900494965.1_24276_2_177
Acinetobacter baumannii	ARLG1787	SAMN06892248	PRJNA384060	Proteobacteria	Gammaproteobacteria	GCA_002143375.1	4.06276	38.8	-	NGGK01	62	3995	3835	2017-05-16	2019-06-25	Contig	ftp://ftp.ncbi.nlm.nih.gov/genomes/all/GCF/002/143/375/GCF_002143375.1_ASM214337v1	ftp://ftp.ncbi.nlm.nih.gov/genomes/all/GCA/002/143/375/GCA_002143375.1_ASM214337v1
Acinetobacter baumannii TG2012	TG2012	SAMN02055508	PRJNA196266	Proteobacteria	Gammaproteobacteria	GCA_000453825.1	3.84123	39	-	ASFE01	48	3656	3548	2013-08-21	2019-11-08	Contig	ftp://ftp.ncbi.nlm.nih.gov/genomes/all/GCF/000/453/825/GCF_000453825.1_ASM45382v1	ftp://ftp.ncbi.nlm.nih.gov/genomes/all/GCA/000/453/825/GCA_000453825.1_ASM45382v1
Acinetobacter baumannii	Ab5	SAMN03447203	PRJNA279414	Proteobacteria	Gammaproteobacteria	GCA_000966305.1	3.93708	38.8	-	LANH01	107	3807	3638	2015-03-30	2019-10-30	Contig	ftp://ftp.ncbi.nlm.nih.gov/genomes/all/GCF/000/966/305/GCF_000966305.1_ASM96630v1	ftp://ftp.ncbi.nlm.nih.gov/genomes/all/GCA/000/966/305/GCA_000966305.1_ASM96630v1
Acinetobacter baumannii	MCR10172	SAMN07303775	PRJNA311558	Proteobacteria	Gammaproteobacteria	GCA_002927805.1	3.88482	38.9	-	NQXH01	71	3806	3624	2018-02-14	2019-08-10	Scaffold	ftp://ftp.ncbi.nlm.nih.gov/genomes/all/GCF/002/927/805/GCF_002927805.1_ASM292780v1	ftp://ftp.ncbi.nlm.nih.gov/genomes/all/GCA/002/927/805/GCA_002927805.1_ASM292780v1
Acinetobacter baumannii	161/07	SAMN03366525	PRJNA276040	Proteobacteria	Gammaproteobacteria	GCA_001007815.1	4.28299	38.8	-	JZCA01	63	4141	3997	2015-05-14	2019-11-11	Contig	ftp://ftp.ncbi.nlm.nih.gov/genomes/all/GCF/001/007/815/GCF_001007815.1_ASM100781v1	ftp://ftp.ncbi.nlm.nih.gov/genomes/all/GCA/001/007/815/GCA_001007815.1_ASM100781v1
Acinetobacter baumannii	AB-HZ-S35	SAMN08471768	PRJNA433073	Proteobacteria	Gammaproteobacteria	GCA_006365525.1	4.00692	39	-	PRFQ01	49	3924	3717	2019-06-19	2019-06-25	Contig	ftp://ftp.ncbi.nlm.nih.gov/genomes/all/GCF/006/365/525/GCF_006365525.1_ASM636552v1	ftp://ftp.ncbi.nlm.nih.gov/genomes/all/GCA/006/365/525/GCA_006365525.1_ASM636552v1
Acinetobacter baumannii	AB34	SAMN08619599	PRJNA436221	Proteobacteria	Gammaproteobacteria	GCA_003007375.1	3.88239	39	-	PXMC01	73	3751	3598	2018-03-18	2019-08-11	Scaffold	ftp://ftp.ncbi.nlm.nih.gov/genomes/all/GCF/003/007/375/GCF_003007375.1_ASM300737v1	ftp://ftp.ncbi.nlm.nih.gov/genomes/all/GCA/003/007/375/GCA_003007375.1_ASM300737v1
Acinetobacter baumannii	SGH1012	SAMN08637732	PRJNA421215	Proteobacteria	Gammaproteobacteria	GCA_003020455.1	3.8957	38.9	-	PYED01	73	3809	3618	2018-03-27	2018-03-29	Contig	ftp://ftp.ncbi.nlm.nih.gov/genomes/all/GCF/003/020/455/GCF_003020455.1_ASM302045v1	ftp://ftp.ncbi.nlm.nih.gov/genomes/all/GCA/003/020/455/GCA_003020455.1_ASM302045v1
Acinetobacter baumannii	VB2265	SAMN07977423	PRJNA417137	Proteobacteria	Gammaproteobacteria	GCA_002762505.1	4.08385	38.9	-	PESU01	124	4029	3756	2017-11-11	2019-07-31	Contig	ftp://ftp.ncbi.nlm.nih.gov/genomes/all/GCF/002/762/505/GCF_002762505.1_ASM276250v1	ftp://ftp.ncbi.nlm.nih.gov/genomes/all/GCA/002/762/505/GCA_002762505.1_ASM276250v1
Acinetobacter baumannii	4300STDY7045869	SAMEA104305363	PRJEB19226	Proteobacteria	Gammaproteobacteria	GCA_900496565.1	3.90666	38.9	-	UFOW01	54	3812	3605	2018-07-16	2019-08-17	Scaffold	ftp://ftp.ncbi.nlm.nih.gov/genomes/all/GCF/900/496/565/GCF_900496565.1_24276_3_27	ftp://ftp.ncbi.nlm.nih.gov/genomes/all/GCA/900/496/565/GCA_900496565.1_24276_3_27
Acinetobacter baumannii	4300STDY7045866	SAMEA104305361	PRJEB19226	Proteobacteria	Gammaproteobacteria	GCA_900496495.1	3.94217	38.9	-	UFON01	88	3918	3697	2018-07-16	2019-08-17	Scaffold	ftp://ftp.ncbi.nlm.nih.gov/genomes/all/GCF/900/496/495/GCF_900496495.1_24276_3_25	ftp://ftp.ncbi.nlm.nih.gov/genomes/all/GCA/900/496/495/GCA_900496495.1_24276_3_25
Acinetobacter baumannii	ABAY10004	SAMN09095536	PRJNA448358	Proteobacteria	Gammaproteobacteria	GCA_009736995.1	4.03286	38.9	-	QHGC01	69	3887	3705	2019-12-09	2019-12-11	Scaffold	ftp://ftp.ncbi.nlm.nih.gov/genomes/all/GCF/009/736/995/GCF_009736995.1_ASM973699v1	ftp://ftp.ncbi.nlm.nih.gov/genomes/all/GCA/009/736/995/GCA_009736995.1_ASM973699v1
Acinetobacter baumannii	ABAY10002	SAMN09095534	PRJNA448358	Proteobacteria	Gammaproteobacteria	GCA_009737685.1	4.06236	38.9	-	QHGE01	91	3932	3754	2019-12-09	2019-12-11	Scaffold	ftp://ftp.ncbi.nlm.nih.gov/genomes/all/GCF/009/737/685/GCF_009737685.1_ASM973768v1	ftp://ftp.ncbi.nlm.nih.gov/genomes/all/GCA/009/737/685/GCA_009737685.1_ASM973768v1
Acinetobacter baumannii	ABAY10005	SAMN09095537	PRJNA448358	Proteobacteria	Gammaproteobacteria	GCA_009737675.1	4.06294	38.9	-	QHGB01	89	3935	3752	2019-12-09	2019-12-11	Scaffold	ftp://ftp.ncbi.nlm.nih.gov/genomes/all/GCF/009/737/675/GCF_009737675.1_ASM973767v1	ftp://ftp.ncbi.nlm.nih.gov/genomes/all/GCA/009/737/675/GCA_009737675.1_ASM973767v1
Acinetobacter baumannii	ABAY10006	SAMN09095538	PRJNA448358	Proteobacteria	Gammaproteobacteria	GCA_009736975.1	4.06743	38.9	-	QHGA01	102	3942	3755	2019-12-09	2019-12-11	Scaffold	ftp://ftp.ncbi.nlm.nih.gov/genomes/all/GCF/009/736/975/GCF_009736975.1_ASM973697v1	ftp://ftp.ncbi.nlm.nih.gov/genomes/all/GCA/009/736/975/GCA_009736975.1_ASM973697v1
Acinetobacter baumannii	XH183	SAMN05601615	PRJNA339662	Proteobacteria	Gammaproteobacteria	GCA_001721465.1	4.03628	38.7	-	MDWK01	187	3906	3738	2016-09-07	2019-06-12	Scaffold	ftp://ftp.ncbi.nlm.nih.gov/genomes/all/GCF/001/721/465/GCF_001721465.1_ASM172146v1	ftp://ftp.ncbi.nlm.nih.gov/genomes/all/GCA/001/721/465/GCA_001721465.1_ASM172146v1
Acinetobacter baumannii	AB3	SAMN08619568	PRJNA436221	Proteobacteria	Gammaproteobacteria	GCA_003007615.1	3.92445	39	-	PXNH01	81	3805	3651	2018-03-18	2019-08-11	Scaffold	ftp://ftp.ncbi.nlm.nih.gov/genomes/all/GCF/003/007/615/GCF_003007615.1_ASM300761v1	ftp://ftp.ncbi.nlm.nih.gov/genomes/all/GCA/003/007/615/GCA_003007615.1_ASM300761v1
Acinetobacter baumannii	AB-HZ-S96	SAMN08471746	PRJNA433073	Proteobacteria	Gammaproteobacteria	GCA_006365805.1	3.94784	38.9	-	PRGM01	87	3840	3676	2019-06-19	2019-06-25	Scaffold	ftp://ftp.ncbi.nlm.nih.gov/genomes/all/GCF/006/365/805/GCF_006365805.1_ASM636580v1	ftp://ftp.ncbi.nlm.nih.gov/genomes/all/GCA/006/365/805/GCA_006365805.1_ASM636580v1
Acinetobacter baumannii	Ab189	SAMN11584435	PRJNA541386	Proteobacteria	Gammaproteobacteria	GCA_005784825.1	3.96341	39.1	-	VAMF01	126	3817	3665	2019-05-23	2019-05-27	Scaffold	ftp://ftp.ncbi.nlm.nih.gov/genomes/all/GCF/005/784/825/GCF_005784825.1_ASM578482v1	ftp://ftp.ncbi.nlm.nih.gov/genomes/all/GCA/005/784/825/GCA_005784825.1_ASM578482v1
Acinetobacter baumannii	Ab190	SAMN11584436	PRJNA541386	Proteobacteria	Gammaproteobacteria	GCA_005784865.1	4.00662	39.1	-	VAMG01	171	3832	3682	2019-05-23	2019-05-27	Scaffold	ftp://ftp.ncbi.nlm.nih.gov/genomes/all/GCF/005/784/865/GCF_005784865.1_ASM578486v1	ftp://ftp.ncbi.nlm.nih.gov/genomes/all/GCA/005/784/865/GCA_005784865.1_ASM578486v1
Acinetobacter baumannii	AB178	SAMN11607780	PRJNA542046	Proteobacteria	Gammaproteobacteria	GCA_005786225.1	3.94077	39	-	VAQU01	97	3816	3660	2019-05-23	2019-05-27	Scaffold	ftp://ftp.ncbi.nlm.nih.gov/genomes/all/GCF/005/786/225/GCF_005786225.1_ASM578622v1	ftp://ftp.ncbi.nlm.nih.gov/genomes/all/GCA/005/786/225/GCA_005786225.1_ASM578622v1
Acinetobacter baumannii	AB165	SAMN11607769	PRJNA542046	Proteobacteria	Gammaproteobacteria	GCA_005786375.1	3.90523	39	-	VARE01	86	3780	3620	2019-05-23	2019-05-27	Scaffold	ftp://ftp.ncbi.nlm.nih.gov/genomes/all/GCF/005/786/375/GCF_005786375.1_ASM578637v1	ftp://ftp.ncbi.nlm.nih.gov/genomes/all/GCA/005/786/375/GCA_005786375.1_ASM578637v1
Acinetobacter baumannii	AB160	SAMN11607768	PRJNA542046	Proteobacteria	Gammaproteobacteria	GCA_005786405.1	3.93646	39	-	VARF01	89	3822	3659	2019-05-23	2019-05-27	Scaffold	ftp://ftp.ncbi.nlm.nih.gov/genomes/all/GCF/005/786/405/GCF_005786405.1_ASM578640v1	ftp://ftp.ncbi.nlm.nih.gov/genomes/all/GCA/005/786/405/GCA_005786405.1_ASM578640v1
Acinetobacter baumannii	Ab89	SAMN11603670	PRJNA541822	Proteobacteria	Gammaproteobacteria	GCA_005785405.1	3.90841	39	-	VAOA01	65	3793	3642	2019-05-23	2019-05-27	Scaffold	ftp://ftp.ncbi.nlm.nih.gov/genomes/all/GCF/005/785/405/GCF_005785405.1_ASM578540v1	ftp://ftp.ncbi.nlm.nih.gov/genomes/all/GCA/005/785/405/GCA_005785405.1_ASM578540v1
Acinetobacter baumannii	AB187	SAMN11607788	PRJNA542048	Proteobacteria	Gammaproteobacteria	GCA_005786535.1	3.90391	39	-	VARL01	79	3797	3640	2019-05-23	2019-05-27	Scaffold	ftp://ftp.ncbi.nlm.nih.gov/genomes/all/GCF/005/786/535/GCF_005786535.1_ASM578653v1	ftp://ftp.ncbi.nlm.nih.gov/genomes/all/GCA/005/786/535/GCA_005786535.1_ASM578653v1
Acinetobacter baumannii	Ab Crete	SAMN04054216	PRJNA295430	Proteobacteria	Gammaproteobacteria	GCA_001420515.1	4.13102	39	-	LKAG01	57	4014	3852	2015-10-29	2019-11-16	Scaffold	ftp://ftp.ncbi.nlm.nih.gov/genomes/all/GCF/001/420/515/GCF_001420515.1_ASM142051v1	ftp://ftp.ncbi.nlm.nih.gov/genomes/all/GCA/001/420/515/GCA_001420515.1_ASM142051v1
Acinetobacter baumannii	AB147	SAMN11607763	PRJNA542047	Proteobacteria	Gammaproteobacteria	GCA_005785725.1	3.89597	39	-	VAPX01	66	3783	3632	2019-05-23	2019-05-27	Scaffold	ftp://ftp.ncbi.nlm.nih.gov/genomes/all/GCF/005/785/725/GCF_005785725.1_ASM578572v1	ftp://ftp.ncbi.nlm.nih.gov/genomes/all/GCA/005/785/725/GCA_005785725.1_ASM578572v1
Acinetobacter baumannii	AB179	SAMN11607781	PRJNA542046	Proteobacteria	Gammaproteobacteria	GCA_005786135.1	3.91323	39	-	VAQT01	85	3788	3629	2019-05-23	2019-05-27	Scaffold	ftp://ftp.ncbi.nlm.nih.gov/genomes/all/GCF/005/786/135/GCF_005786135.1_ASM578613v1	ftp://ftp.ncbi.nlm.nih.gov/genomes/all/GCA/005/786/135/GCA_005786135.1_ASM578613v1
Acinetobacter baumannii	ARLG1929	SAMN06892318	PRJNA384060	Proteobacteria	Gammaproteobacteria	GCA_002144795.1	4.12789	38.9	-	NGIG01	73	3982	3817	2017-05-16	2019-06-25	Contig	ftp://ftp.ncbi.nlm.nih.gov/genomes/all/GCF/002/144/795/GCF_002144795.1_ASM214479v1	ftp://ftp.ncbi.nlm.nih.gov/genomes/all/GCA/002/144/795/GCA_002144795.1_ASM214479v1
Acinetobacter baumannii	AB-HZ-S46	SAMN08471778	PRJNA433073	Proteobacteria	Gammaproteobacteria	GCA_006365375.1	4.08129	38.8	-	PRFG01	100	4029	3813	2019-06-19	2019-06-25	Contig	ftp://ftp.ncbi.nlm.nih.gov/genomes/all/GCF/006/365/375/GCF_006365375.1_ASM636537v1	ftp://ftp.ncbi.nlm.nih.gov/genomes/all/GCA/006/365/375/GCA_006365375.1_ASM636537v1
Acinetobacter baumannii	AB-HZ-S48	SAMN08471779	PRJNA433073	Proteobacteria	Gammaproteobacteria	GCA_006365385.1	4.06297	38.8	-	PRFF01	98	3999	3781	2019-06-19	2019-06-25	Contig	ftp://ftp.ncbi.nlm.nih.gov/genomes/all/GCF/006/365/385/GCF_006365385.1_ASM636538v1	ftp://ftp.ncbi.nlm.nih.gov/genomes/all/GCA/006/365/385/GCA_006365385.1_ASM636538v1
Acinetobacter baumannii 45075_6	45075_6	SAMN02646391	PRJNA195174	Proteobacteria	Gammaproteobacteria	GCA_000671415.1	3.9425	39.1	-	JMHO01	57	3770	3539	2014-05-02	2019-11-10	Contig	ftp://ftp.ncbi.nlm.nih.gov/genomes/all/GCF/000/671/415/GCF_000671415.1_ASM67141v1	ftp://ftp.ncbi.nlm.nih.gov/genomes/all/GCA/000/671/415/GCA_000671415.1_ASM67141v1
Acinetobacter baumannii 45075_10	45075_10	SAMN02646385	PRJNA195178	Proteobacteria	Gammaproteobacteria	GCA_000682275.1	3.94041	39.1	-	JMNV01	57	3763	3538	2014-05-06	2019-11-10	Contig	ftp://ftp.ncbi.nlm.nih.gov/genomes/all/GCF/000/682/275/GCF_000682275.1_ASM68227v1	ftp://ftp.ncbi.nlm.nih.gov/genomes/all/GCA/000/682/275/GCA_000682275.1_ASM68227v1
Acinetobacter baumannii 25569_4	25569_4	SAMN02646229	PRJNA195221	Proteobacteria	Gammaproteobacteria	GCA_000611245.1	3.9708	39.1	-	JHPC01	69	3834	3595	2014-03-28	2019-11-10	Contig	ftp://ftp.ncbi.nlm.nih.gov/genomes/all/GCF/000/611/245/GCF_000611245.1_ASM61124v1	ftp://ftp.ncbi.nlm.nih.gov/genomes/all/GCA/000/611/245/GCA_000611245.1_ASM61124v1
Acinetobacter baumannii	CCF8	SAMN04993349	PRJNA316619	Proteobacteria	Gammaproteobacteria	GCA_001664765.1	3.93675	38.8	-	LZAB01	84	3801	3662	2016-06-17	2019-11-18	Contig	ftp://ftp.ncbi.nlm.nih.gov/genomes/all/GCF/001/664/765/GCF_001664765.1_ASM166476v1	ftp://ftp.ncbi.nlm.nih.gov/genomes/all/GCA/001/664/765/GCA_001664765.1_ASM166476v1
Acinetobacter baumannii	ABBL025	SAMN04145636	PRJNA297777	Proteobacteria	Gammaproteobacteria	GCA_001432665.1	4.06752	39	-	LLDF01	75	3861	3721	2015-11-05	2019-11-16	Contig	ftp://ftp.ncbi.nlm.nih.gov/genomes/all/GCF/001/432/665/GCF_001432665.1_ASM143266v1	ftp://ftp.ncbi.nlm.nih.gov/genomes/all/GCA/001/432/665/GCA_001432665.1_ASM143266v1
Acinetobacter baumannii 107m	107m	SAMEA2272126	PRJEB4505	Proteobacteria	Gammaproteobacteria	GCA_000493615.1	3.88077	38.9	-	CBSG01	45	3698	3588	2013-10-17	2019-11-09	Contig	ftp://ftp.ncbi.nlm.nih.gov/genomes/all/GCF/000/493/615/GCF_000493615.1_ABIBUN_1	ftp://ftp.ncbi.nlm.nih.gov/genomes/all/GCA/000/493/615/GCA_000493615.1_ABIBUN_1
Acinetobacter baumannii	AB10	SAMN08619575	PRJNA436221	Proteobacteria	Gammaproteobacteria	GCA_003007215.1	4.11357	39	-	PXNA01	55	4018	3882	2018-03-18	2019-08-11	Scaffold	ftp://ftp.ncbi.nlm.nih.gov/genomes/all/GCF/003/007/215/GCF_003007215.1_ASM300721v1	ftp://ftp.ncbi.nlm.nih.gov/genomes/all/GCA/003/007/215/GCA_003007215.1_ASM300721v1
Acinetobacter baumannii	6772166	SAMEA1465988	PRJEB2801	Proteobacteria	Gammaproteobacteria	GCA_001512175.1	4.00129	39.1	-	FBWX01	118	3848	3730	2016-01-09	2019-11-16	Scaffold	ftp://ftp.ncbi.nlm.nih.gov/genomes/all/GCF/001/512/175/GCF_001512175.1_7468_2_75	ftp://ftp.ncbi.nlm.nih.gov/genomes/all/GCA/001/512/175/GCA_001512175.1_7468_2_75
Acinetobacter baumannii	HJ12	SAMN05177790	PRJNA322764	Proteobacteria	Gammaproteobacteria	GCA_001680295.1	3.91876	38.9	-	MACX01	83	3795	3643	2016-07-06	2019-06-11	Scaffold	ftp://ftp.ncbi.nlm.nih.gov/genomes/all/GCF/001/680/295/GCF_001680295.1_ASM168029v1	ftp://ftp.ncbi.nlm.nih.gov/genomes/all/GCA/001/680/295/GCA_001680295.1_ASM168029v1
Acinetobacter baumannii	D2	SAMEA1317924	PRJEB2801	Proteobacteria	Gammaproteobacteria	GCA_001512035.1	3.95678	39	-	FBWY01	96	3814	3694	2016-01-09	2019-11-16	Scaffold	ftp://ftp.ncbi.nlm.nih.gov/genomes/all/GCF/001/512/035/GCF_001512035.1_7521_8_32	ftp://ftp.ncbi.nlm.nih.gov/genomes/all/GCA/001/512/035/GCA_001512035.1_7521_8_32
Acinetobacter baumannii 45075_5	45075_5	SAMN02646390	PRJNA195173	Proteobacteria	Gammaproteobacteria	GCA_000671475.1	3.91926	39	-	JMHN01	54	3750	3538	2014-05-02	2019-11-10	Contig	ftp://ftp.ncbi.nlm.nih.gov/genomes/all/GCF/000/671/475/GCF_000671475.1_ASM67147v1	ftp://ftp.ncbi.nlm.nih.gov/genomes/all/GCA/000/671/475/GCA_000671475.1_ASM67147v1
Acinetobacter baumannii	BJ8	SAMN02911270	PRJNA255196	Proteobacteria	Gammaproteobacteria	GCA_000787355.1	3.86242	39	-	JPLM01	56	3679	3556	2014-11-26	2019-11-10	Contig	ftp://ftp.ncbi.nlm.nih.gov/genomes/all/GCF/000/787/355/GCF_000787355.1_ASM78735v1	ftp://ftp.ncbi.nlm.nih.gov/genomes/all/GCA/000/787/355/GCA_000787355.1_ASM78735v1
Acinetobacter baumannii	MRSN32108	SAMN12087674	PRJNA545079	Proteobacteria	Gammaproteobacteria	GCA_006492525.1	4.04112	38.8	-	VHFK01	106	3937	3807	2019-06-26	2019-06-28	Contig	ftp://ftp.ncbi.nlm.nih.gov/genomes/all/GCF/006/492/525/GCF_006492525.1_ASM649252v1	ftp://ftp.ncbi.nlm.nih.gov/genomes/all/GCA/006/492/525/GCA_006492525.1_ASM649252v1
Acinetobacter baumannii	MRSN7735	SAMN12087723	PRJNA545079	Proteobacteria	Gammaproteobacteria	GCA_006492865.1	3.8232	38.9	-	VHDV01	88	3635	3510	2019-06-26	2019-06-28	Contig	ftp://ftp.ncbi.nlm.nih.gov/genomes/all/GCF/006/492/865/GCF_006492865.1_ASM649286v1	ftp://ftp.ncbi.nlm.nih.gov/genomes/all/GCA/006/492/865/GCA_006492865.1_ASM649286v1
Acinetobacter baumannii 562700	562700	SAMN02371046	PRJNA194664	Proteobacteria	Gammaproteobacteria	GCA_000581475.1	3.96756	39	-	JEZP01	64	3838	3601	2014-02-25	2019-11-09	Contig	ftp://ftp.ncbi.nlm.nih.gov/genomes/all/GCF/000/581/475/GCF_000581475.1_ASM58147v1	ftp://ftp.ncbi.nlm.nih.gov/genomes/all/GCA/000/581/475/GCA_000581475.1_ASM58147v1
Acinetobacter baumannii	SH37	SAMN08935659	PRJNA450332	Proteobacteria	Gammaproteobacteria	GCA_003070935.1	3.98037	39.1	-	QCXV01	396	3952	3764	2018-04-24	2019-08-11	Scaffold	ftp://ftp.ncbi.nlm.nih.gov/genomes/all/GCF/003/070/935/GCF_003070935.1_ASM307093v1	ftp://ftp.ncbi.nlm.nih.gov/genomes/all/GCA/003/070/935/GCA_003070935.1_ASM307093v1
Acinetobacter baumannii	ARLG1940	SAMN06892311	PRJNA384060	Proteobacteria	Gammaproteobacteria	GCA_002145255.1	3.83504	38.9	-	NGIM01	82	3739	3539	2017-05-16	2019-06-25	Contig	ftp://ftp.ncbi.nlm.nih.gov/genomes/all/GCF/002/145/255/GCF_002145255.1_ASM214525v1	ftp://ftp.ncbi.nlm.nih.gov/genomes/all/GCA/002/145/255/GCA_002145255.1_ASM214525v1
Acinetobacter baumannii	ABUH537	SAMN06117742	PRJNA352251	Proteobacteria	Gammaproteobacteria	GCA_002017485.1	3.99222	38.8	-	MSOB01	54	3932	3738	2017-03-03	2019-06-21	Contig	ftp://ftp.ncbi.nlm.nih.gov/genomes/all/GCF/002/017/485/GCF_002017485.1_ASM201748v1	ftp://ftp.ncbi.nlm.nih.gov/genomes/all/GCA/002/017/485/GCA_002017485.1_ASM201748v1
Acinetobacter baumannii	ABAY12006	SAMN09095560	PRJNA448358	Proteobacteria	Gammaproteobacteria	GCA_009737245.1	3.98367	38.9	-	QHFE01	99	3843	3661	2019-12-09	2019-12-11	Scaffold	ftp://ftp.ncbi.nlm.nih.gov/genomes/all/GCF/009/737/245/GCF_009737245.1_ASM973724v1	ftp://ftp.ncbi.nlm.nih.gov/genomes/all/GCA/009/737/245/GCA_009737245.1_ASM973724v1
Acinetobacter baumannii	ABAY12010	SAMN09095564	PRJNA448358	Proteobacteria	Gammaproteobacteria	GCA_009736875.1	3.98608	38.9	-	QHFA01	102	3844	3668	2019-12-09	2019-12-11	Scaffold	ftp://ftp.ncbi.nlm.nih.gov/genomes/all/GCF/009/736/875/GCF_009736875.1_ASM973687v1	ftp://ftp.ncbi.nlm.nih.gov/genomes/all/GCA/009/736/875/GCA_009736875.1_ASM973687v1
Acinetobacter baumannii	ABAY09004	SAMN09095523	PRJNA448358	Proteobacteria	Gammaproteobacteria	GCA_009737895.1	3.95976	38.9	-	QHGP01	86	3783	3606	2019-12-09	2019-12-11	Contig	ftp://ftp.ncbi.nlm.nih.gov/genomes/all/GCF/009/737/895/GCF_009737895.1_ASM973789v1	ftp://ftp.ncbi.nlm.nih.gov/genomes/all/GCA/009/737/895/GCA_009737895.1_ASM973789v1
Acinetobacter baumannii	TG89528	SAMN10261567	PRJNA497581	Proteobacteria	Gammaproteobacteria	GCA_003948805.1	3.98974	39	-	RFCX01	58	3856	3705	2018-12-14	2019-08-24	Contig	ftp://ftp.ncbi.nlm.nih.gov/genomes/all/GCF/003/948/805/GCF_003948805.1_ASM394880v1	ftp://ftp.ncbi.nlm.nih.gov/genomes/all/GCA/003/948/805/GCA_003948805.1_ASM394880v1
Acinetobacter baumannii	AB135	SAMN11607757	PRJNA542047	Proteobacteria	Gammaproteobacteria	GCA_005785845.1	3.9166	38.9	-	VAQD01	73	3801	3648	2019-05-23	2019-05-27	Scaffold	ftp://ftp.ncbi.nlm.nih.gov/genomes/all/GCF/005/785/845/GCF_005785845.1_ASM578584v1	ftp://ftp.ncbi.nlm.nih.gov/genomes/all/GCA/005/785/845/GCA_005785845.1_ASM578584v1
Acinetobacter baumannii	HEU2	SAMN07303761	PRJNA311558	Proteobacteria	Gammaproteobacteria	GCA_002928075.1	4.09639	39	-	NQXU01	111	4056	3825	2018-02-14	2019-08-10	Contig	ftp://ftp.ncbi.nlm.nih.gov/genomes/all/GCF/002/928/075/GCF_002928075.1_ASM292807v1	ftp://ftp.ncbi.nlm.nih.gov/genomes/all/GCA/002/928/075/GCA_002928075.1_ASM292807v1
Acinetobacter baumannii	ABAY13017	SAMN09095590	PRJNA448358	Proteobacteria	Gammaproteobacteria	GCA_009736345.1	3.8748	38.9	-	QHEA01	102	3760	3570	2019-12-09	2019-12-11	Scaffold	ftp://ftp.ncbi.nlm.nih.gov/genomes/all/GCF/009/736/345/GCF_009736345.1_ASM973634v1	ftp://ftp.ncbi.nlm.nih.gov/genomes/all/GCA/009/736/345/GCA_009736345.1_ASM973634v1
Acinetobacter baumannii	ABAY12013	SAMN09095567	PRJNA448358	Proteobacteria	Gammaproteobacteria	GCA_009736805.1	3.99171	38.9	-	QHEX01	105	3846	3670	2019-12-09	2019-12-11	Scaffold	ftp://ftp.ncbi.nlm.nih.gov/genomes/all/GCF/009/736/805/GCF_009736805.1_ASM973680v1	ftp://ftp.ncbi.nlm.nih.gov/genomes/all/GCA/009/736/805/GCA_009736805.1_ASM973680v1
Acinetobacter baumannii	ABAY12003	SAMN09095557	PRJNA448358	Proteobacteria	Gammaproteobacteria	GCA_009737345.1	3.98619	38.9	-	QHFH01	100	3846	3672	2019-12-09	2019-12-11	Scaffold	ftp://ftp.ncbi.nlm.nih.gov/genomes/all/GCF/009/737/345/GCF_009737345.1_ASM973734v1	ftp://ftp.ncbi.nlm.nih.gov/genomes/all/GCA/009/737/345/GCA_009737345.1_ASM973734v1
Acinetobacter baumannii	ABAY11013	SAMN09095552	PRJNA448358	Proteobacteria	Gammaproteobacteria	GCA_009737435.1	3.91076	38.9	-	QHFM01	96	3781	3608	2019-12-09	2019-12-11	Scaffold	ftp://ftp.ncbi.nlm.nih.gov/genomes/all/GCF/009/737/435/GCF_009737435.1_ASM973743v1	ftp://ftp.ncbi.nlm.nih.gov/genomes/all/GCA/009/737/435/GCA_009737435.1_ASM973743v1
Acinetobacter baumannii	AB-HZ-B05	SAMN08471706	PRJNA433073	Proteobacteria	Gammaproteobacteria	GCA_006366575.1	3.88277	38.9	-	PRIA01	52	3797	3601	2019-06-19	2019-06-25	Contig	ftp://ftp.ncbi.nlm.nih.gov/genomes/all/GCF/006/366/575/GCF_006366575.1_ASM636657v1	ftp://ftp.ncbi.nlm.nih.gov/genomes/all/GCA/006/366/575/GCA_006366575.1_ASM636657v1
Acinetobacter baumannii	LoGeIst3-1	SAMN07236642	PRJNA390481	Proteobacteria	Gammaproteobacteria	GCA_002573815.1	3.93347	39	-	NIWP01	117	3764	3630	2017-10-17	2019-07-21	Scaffold	ftp://ftp.ncbi.nlm.nih.gov/genomes/all/GCF/002/573/815/GCF_002573815.1_ASM257381v1	ftp://ftp.ncbi.nlm.nih.gov/genomes/all/GCA/002/573/815/GCA_002573815.1_ASM257381v1
Acinetobacter baumannii	AB-HZ-B51	SAMN08471641	PRJNA433073	Proteobacteria	Gammaproteobacteria	GCA_006367485.1	4.00861	38.9	-	PRKN01	63	3960	3732	2019-06-19	2019-06-25	Contig	ftp://ftp.ncbi.nlm.nih.gov/genomes/all/GCF/006/367/485/GCF_006367485.1_ASM636748v1	ftp://ftp.ncbi.nlm.nih.gov/genomes/all/GCA/006/367/485/GCA_006367485.1_ASM636748v1
Acinetobacter baumannii	AB4878	SAMN03078677	PRJNA261239	Proteobacteria	Gammaproteobacteria	GCA_001612335.1	3.86257	39	-	LREJ01	45	3706	3603	2016-04-06	2019-11-18	Scaffold	ftp://ftp.ncbi.nlm.nih.gov/genomes/all/GCF/001/612/335/GCF_001612335.1_ASM161233v1	ftp://ftp.ncbi.nlm.nih.gov/genomes/all/GCA/001/612/335/GCA_001612335.1_ASM161233v1
Acinetobacter baumannii	PR388	SAMN06837825	PRJNA384060	Proteobacteria	Gammaproteobacteria	GCA_002138105.1	4.17818	38.8	-	NGEV01	54	4059	3909	2017-05-15	2019-07-29	Contig	ftp://ftp.ncbi.nlm.nih.gov/genomes/all/GCF/002/138/105/GCF_002138105.1_ASM213810v1	ftp://ftp.ncbi.nlm.nih.gov/genomes/all/GCA/002/138/105/GCA_002138105.1_ASM213810v1
Acinetobacter baumannii	ABAY09008	SAMN09095527	PRJNA448358	Proteobacteria	Gammaproteobacteria	GCA_009737905.1	3.94457	38.9	-	QHGL01	88	3772	3600	2019-12-09	2019-12-11	Contig	ftp://ftp.ncbi.nlm.nih.gov/genomes/all/GCF/009/737/905/GCF_009737905.1_ASM973790v1	ftp://ftp.ncbi.nlm.nih.gov/genomes/all/GCA/009/737/905/GCA_009737905.1_ASM973790v1
Acinetobacter baumannii	AB-HZ-S71	SAMN08471719	PRJNA433073	Proteobacteria	Gammaproteobacteria	GCA_006367795.1	3.97241	38.8	-	PRHN01	49	3898	3689	2019-06-19	2019-06-25	Contig	ftp://ftp.ncbi.nlm.nih.gov/genomes/all/GCF/006/367/795/GCF_006367795.1_ASM636779v1	ftp://ftp.ncbi.nlm.nih.gov/genomes/all/GCA/006/367/795/GCA_006367795.1_ASM636779v1
Acinetobacter baumannii	AB-HZ-S18	SAMN08471754	PRJNA433073	Proteobacteria	Gammaproteobacteria	GCA_006365655.1	3.97151	38.8	-	PRGE01	52	3905	3702	2019-06-19	2019-06-25	Contig	ftp://ftp.ncbi.nlm.nih.gov/genomes/all/GCF/006/365/655/GCF_006365655.1_ASM636565v1	ftp://ftp.ncbi.nlm.nih.gov/genomes/all/GCA/006/365/655/GCA_006365655.1_ASM636565v1
Acinetobacter baumannii	AB-HZ-S16	SAMN08471753	PRJNA433073	Proteobacteria	Gammaproteobacteria	GCA_006366055.1	3.97057	38.8	-	PRGF01	52	3896	3689	2019-06-19	2019-06-25	Contig	ftp://ftp.ncbi.nlm.nih.gov/genomes/all/GCF/006/366/055/GCF_006366055.1_ASM636605v1	ftp://ftp.ncbi.nlm.nih.gov/genomes/all/GCA/006/366/055/GCA_006366055.1_ASM636605v1
Acinetobacter baumannii	4300STDY7045777	SAMEA104305272	PRJEB19226	Proteobacteria	Gammaproteobacteria	GCA_900495555.1	4.01151	38.8	-	UFKU01	82	3967	3752	2018-07-16	2019-08-17	Scaffold	ftp://ftp.ncbi.nlm.nih.gov/genomes/all/GCF/900/495/555/GCF_900495555.1_24276_2_242	ftp://ftp.ncbi.nlm.nih.gov/genomes/all/GCA/900/495/555/GCA_900495555.1_24276_2_242
Acinetobacter baumannii	ABAY15002	SAMN09095608	PRJNA448358	Proteobacteria	Gammaproteobacteria	GCA_009735965.1	3.91786	39	-	QHDI01	93	3763	3587	2019-12-09	2019-12-11	Scaffold	ftp://ftp.ncbi.nlm.nih.gov/genomes/all/GCF/009/735/965/GCF_009735965.1_ASM973596v1	ftp://ftp.ncbi.nlm.nih.gov/genomes/all/GCA/009/735/965/GCA_009735965.1_ASM973596v1
Acinetobacter baumannii	TG91924	SAMN10261539	PRJNA497581	Proteobacteria	Gammaproteobacteria	GCA_003949655.1	3.98782	39	-	RFDZ01	57	3860	3707	2018-12-14	2019-08-25	Contig	ftp://ftp.ncbi.nlm.nih.gov/genomes/all/GCF/003/949/655/GCF_003949655.1_ASM394965v1	ftp://ftp.ncbi.nlm.nih.gov/genomes/all/GCA/003/949/655/GCA_003949655.1_ASM394965v1
Acinetobacter baumannii	NBRC 110493	SAMD00020339	PRJDB1754	Proteobacteria	Gammaproteobacteria	GCA_000775855.1	3.81397	38.9	-	BBOQ01	47	3616	3529	2014-11-07	2019-11-10	Contig	ftp://ftp.ncbi.nlm.nih.gov/genomes/all/GCF/000/775/855/GCF_000775855.1_ASM77585v1	ftp://ftp.ncbi.nlm.nih.gov/genomes/all/GCA/000/775/855/GCA_000775855.1_ASM77585v1
Acinetobacter baumannii OIFC099	OIFC099	SAMN00761236	PRJNA53461	Proteobacteria	Gammaproteobacteria	GCA_000309135.1	3.91818	39	-	AMFT01	75	3761	3592	2012-10-31	2019-12-23	Contig	ftp://ftp.ncbi.nlm.nih.gov/genomes/all/GCF/000/309/135/GCF_000309135.1_gacin43v1.0	ftp://ftp.ncbi.nlm.nih.gov/genomes/all/GCA/000/309/135/GCA_000309135.1_gacin43v1.0
Acinetobacter baumannii	XH811	SAMN04745537	PRJNA314151	Proteobacteria	Gammaproteobacteria	GCA_001863135.1	4.04857	38.9	-	LYFR01	98	3972	3827	2016-11-02	2019-06-15	Scaffold	ftp://ftp.ncbi.nlm.nih.gov/genomes/all/GCF/001/863/135/GCF_001863135.1_ASM186313v1	ftp://ftp.ncbi.nlm.nih.gov/genomes/all/GCA/001/863/135/GCA_001863135.1_ASM186313v1
Acinetobacter baumannii	2093	SAMN12205793	PRJNA533558	Proteobacteria	Gammaproteobacteria	GCA_007999585.1	4.25875	38.9	-	VMIY01	861	4109	3916	2019-08-15	2019-08-21	Scaffold	ftp://ftp.ncbi.nlm.nih.gov/genomes/all/GCF/007/999/585/GCF_007999585.1_ASM799958v1	ftp://ftp.ncbi.nlm.nih.gov/genomes/all/GCA/007/999/585/GCA_007999585.1_ASM799958v1
Acinetobacter baumannii	208213	SAMN12205787	PRJNA533558	Proteobacteria	Gammaproteobacteria	GCA_007999705.1	4.14202	38.2	-	VMIS01	864	3811	3638	2019-08-15	2019-08-21	Scaffold	ftp://ftp.ncbi.nlm.nih.gov/genomes/all/GCF/007/999/705/GCF_007999705.1_ASM799970v1	ftp://ftp.ncbi.nlm.nih.gov/genomes/all/GCA/007/999/705/GCA_007999705.1_ASM799970v1
Acinetobacter baumannii	208211	SAMN12205785	PRJNA533558	Proteobacteria	Gammaproteobacteria	GCA_007999725.1	3.88706	38.9	-	VMIQ01	214	3719	3553	2019-08-15	2019-08-21	Scaffold	ftp://ftp.ncbi.nlm.nih.gov/genomes/all/GCF/007/999/725/GCF_007999725.1_ASM799972v1	ftp://ftp.ncbi.nlm.nih.gov/genomes/all/GCA/007/999/725/GCA_007999725.1_ASM799972v1
Acinetobacter baumannii	208210	SAMN12205784	PRJNA533558	Proteobacteria	Gammaproteobacteria	GCA_007999765.1	3.94792	38.9	-	VMIP01	243	3798	3622	2019-08-15	2019-08-21	Scaffold	ftp://ftp.ncbi.nlm.nih.gov/genomes/all/GCF/007/999/765/GCF_007999765.1_ASM799976v1	ftp://ftp.ncbi.nlm.nih.gov/genomes/all/GCA/007/999/765/GCA_007999765.1_ASM799976v1
Acinetobacter baumannii	20828	SAMN12205782	PRJNA533558	Proteobacteria	Gammaproteobacteria	GCA_007999805.1	4.13065	39.7	-	VMIN01	818	4045	3849	2019-08-15	2019-08-21	Scaffold	ftp://ftp.ncbi.nlm.nih.gov/genomes/all/GCF/007/999/805/GCF_007999805.1_ASM799980v1	ftp://ftp.ncbi.nlm.nih.gov/genomes/all/GCA/007/999/805/GCA_007999805.1_ASM799980v1
Acinetobacter baumannii	20822	SAMN12205776	PRJNA533558	Proteobacteria	Gammaproteobacteria	GCA_007999855.1	4.00164	38.7	-	VMIH01	485	3769	3595	2019-08-15	2019-08-21	Scaffold	ftp://ftp.ncbi.nlm.nih.gov/genomes/all/GCF/007/999/855/GCF_007999855.1_ASM799985v1	ftp://ftp.ncbi.nlm.nih.gov/genomes/all/GCA/007/999/855/GCA_007999855.1_ASM799985v1
Acinetobacter baumannii	20826	SAMN12205780	PRJNA533558	Proteobacteria	Gammaproteobacteria	GCA_007999875.1	4.01108	38.8	-	VMIL01	504	3799	3621	2019-08-15	2019-08-21	Scaffold	ftp://ftp.ncbi.nlm.nih.gov/genomes/all/GCF/007/999/875/GCF_007999875.1_ASM799987v1	ftp://ftp.ncbi.nlm.nih.gov/genomes/all/GCA/007/999/875/GCA_007999875.1_ASM799987v1
Acinetobacter baumannii	20824	SAMN12205778	PRJNA533558	Proteobacteria	Gammaproteobacteria	GCA_007999885.1	3.95227	39.2	-	VMIJ01	347	3787	3619	2019-08-15	2019-08-21	Scaffold	ftp://ftp.ncbi.nlm.nih.gov/genomes/all/GCF/007/999/885/GCF_007999885.1_ASM799988v1	ftp://ftp.ncbi.nlm.nih.gov/genomes/all/GCA/007/999/885/GCA_007999885.1_ASM799988v1
Acinetobacter baumannii	Aci00855	SAMEA5396119	PRJEB31555	Proteobacteria	Gammaproteobacteria	GCA_005819595.1	3.95341	38.8	-	VAGW01	65	3853	3685	2019-05-24	2019-05-27	Contig	ftp://ftp.ncbi.nlm.nih.gov/genomes/all/GCF/005/819/595/GCF_005819595.1_ASM581959v1	ftp://ftp.ncbi.nlm.nih.gov/genomes/all/GCA/005/819/595/GCA_005819595.1_ASM581959v1
Acinetobacter baumannii	4300STDY7045858	SAMEA104305353	PRJEB19226	Proteobacteria	Gammaproteobacteria	GCA_900496355.1	3.91941	38.9	-	UFNV01	69	3843	3617	2018-07-16	2019-08-17	Scaffold	ftp://ftp.ncbi.nlm.nih.gov/genomes/all/GCF/900/496/355/GCF_900496355.1_24276_3_17	ftp://ftp.ncbi.nlm.nih.gov/genomes/all/GCA/900/496/355/GCA_900496355.1_24276_3_17
Acinetobacter baumannii	4300STDY7045855	SAMEA104305350	PRJEB19226	Proteobacteria	Gammaproteobacteria	GCA_900496375.1	3.90384	38.9	-	UFNU01	71	3805	3608	2018-07-16	2019-08-17	Scaffold	ftp://ftp.ncbi.nlm.nih.gov/genomes/all/GCF/900/496/375/GCF_900496375.1_24276_3_14	ftp://ftp.ncbi.nlm.nih.gov/genomes/all/GCA/900/496/375/GCA_900496375.1_24276_3_14
Acinetobacter baumannii	XH754	SAMN04745504	PRJNA314151	Proteobacteria	Gammaproteobacteria	GCA_001862635.1	3.97327	39	-	LYGY01	80	3879	3730	2016-11-02	2019-06-15	Scaffold	ftp://ftp.ncbi.nlm.nih.gov/genomes/all/GCF/001/862/635/GCF_001862635.1_ASM186263v1	ftp://ftp.ncbi.nlm.nih.gov/genomes/all/GCA/001/862/635/GCA_001862635.1_ASM186263v1
Acinetobacter baumannii	XH679	SAMN04745440	PRJNA314151	Proteobacteria	Gammaproteobacteria	GCA_001864535.1	3.75876	39.1	-	LYJK01	96	3683	3550	2016-11-02	2019-06-15	Scaffold	ftp://ftp.ncbi.nlm.nih.gov/genomes/all/GCF/001/864/535/GCF_001864535.1_ASM186453v1	ftp://ftp.ncbi.nlm.nih.gov/genomes/all/GCA/001/864/535/GCA_001864535.1_ASM186453v1
Acinetobacter baumannii	4300STDY7045769	SAMEA104305265	PRJEB19226	Proteobacteria	Gammaproteobacteria	GCA_900495395.1	3.91904	38.9	-	UFKA01	47	3843	3632	2018-07-16	2019-08-17	Scaffold	ftp://ftp.ncbi.nlm.nih.gov/genomes/all/GCF/900/495/395/GCF_900495395.1_24276_2_235	ftp://ftp.ncbi.nlm.nih.gov/genomes/all/GCA/900/495/395/GCA_900495395.1_24276_2_235
Acinetobacter baumannii	4300STDY7045698	SAMEA104305194	PRJEB19226	Proteobacteria	Gammaproteobacteria	GCA_900494905.1	3.96903	38.9	-	UFHZ01	53	3923	3706	2018-07-16	2019-08-16	Scaffold	ftp://ftp.ncbi.nlm.nih.gov/genomes/all/GCF/900/494/905/GCF_900494905.1_24276_2_164	ftp://ftp.ncbi.nlm.nih.gov/genomes/all/GCA/900/494/905/GCA_900494905.1_24276_2_164
Acinetobacter baumannii	4300STDY7045727	SAMEA104305223	PRJEB19226	Proteobacteria	Gammaproteobacteria	GCA_900495145.1	3.98948	38.9	-	UFJG01	50	3959	3734	2018-07-16	2019-08-16	Scaffold	ftp://ftp.ncbi.nlm.nih.gov/genomes/all/GCF/900/495/145/GCF_900495145.1_24276_2_193	ftp://ftp.ncbi.nlm.nih.gov/genomes/all/GCA/900/495/145/GCA_900495145.1_24276_2_193
Acinetobacter baumannii	4300STDY7045747	SAMEA104305243	PRJEB19226	Proteobacteria	Gammaproteobacteria	GCA_900495285.1	3.95736	38.8	-	UFJV01	47	3904	3685	2018-07-16	2019-08-16	Scaffold	ftp://ftp.ncbi.nlm.nih.gov/genomes/all/GCF/900/495/285/GCF_900495285.1_24276_2_213	ftp://ftp.ncbi.nlm.nih.gov/genomes/all/GCA/900/495/285/GCA_900495285.1_24276_2_213
Acinetobacter baumannii	4300STDY7045691	SAMEA104305187	PRJEB19226	Proteobacteria	Gammaproteobacteria	GCA_900494665.1	3.91827	39	-	UFHG01	42	3860	3643	2018-07-16	2019-08-16	Scaffold	ftp://ftp.ncbi.nlm.nih.gov/genomes/all/GCF/900/494/665/GCF_900494665.1_24276_2_157	ftp://ftp.ncbi.nlm.nih.gov/genomes/all/GCA/900/494/665/GCA_900494665.1_24276_2_157
Acinetobacter baumannii	AC_2355	SAMN05771115	PRJNA342941	Proteobacteria	Gammaproteobacteria	GCA_001910605.1	4.02376	38.9	-	MJBA01	93	3975	3774	2016-12-20	2019-06-19	Contig	ftp://ftp.ncbi.nlm.nih.gov/genomes/all/GCF/001/910/605/GCF_001910605.1_ASM191060v1	ftp://ftp.ncbi.nlm.nih.gov/genomes/all/GCA/001/910/605/GCA_001910605.1_ASM191060v1
Acinetobacter baumannii	AC_6066	SAMN05771138	PRJNA342943	Proteobacteria	Gammaproteobacteria	GCA_001910665.1	3.98746	39	-	MJBC01	84	3934	3730	2016-12-20	2019-06-19	Contig	ftp://ftp.ncbi.nlm.nih.gov/genomes/all/GCF/001/910/665/GCF_001910665.1_ASM191066v1	ftp://ftp.ncbi.nlm.nih.gov/genomes/all/GCA/001/910/665/GCA_001910665.1_ASM191066v1
Acinetobacter baumannii	ACM-22	SAMN08687105	PRJNA437906	Proteobacteria	Gammaproteobacteria	GCA_003039375.1	4.08039	38.9	-	PYDI01	126	4068	3856	2018-04-05	2018-04-18	Contig	ftp://ftp.ncbi.nlm.nih.gov/genomes/all/GCF/003/039/375/GCF_003039375.1_ASM303937v1	ftp://ftp.ncbi.nlm.nih.gov/genomes/all/GCA/003/039/375/GCA_003039375.1_ASM303937v1
Acinetobacter baumannii	SGH1011	SAMN08637731	PRJNA421215	Proteobacteria	Gammaproteobacteria	GCA_003020285.1	3.94972	38.8	-	PYEE01	58	3872	3680	2018-03-27	2018-03-29	Contig	ftp://ftp.ncbi.nlm.nih.gov/genomes/all/GCF/003/020/285/GCF_003020285.1_ASM302028v1	ftp://ftp.ncbi.nlm.nih.gov/genomes/all/GCA/003/020/285/GCA_003020285.1_ASM302028v1
Acinetobacter baumannii	SGH0907	SAMN08637729	PRJNA421215	Proteobacteria	Gammaproteobacteria	GCA_003020485.1	3.92385	39	-	PYEG01	62	3839	3649	2018-03-27	2018-03-29	Contig	ftp://ftp.ncbi.nlm.nih.gov/genomes/all/GCF/003/020/485/GCF_003020485.1_ASM302048v1	ftp://ftp.ncbi.nlm.nih.gov/genomes/all/GCA/003/020/485/GCA_003020485.1_ASM302048v1
Acinetobacter baumannii	TG15428	SAMN10261617	PRJNA497581	Proteobacteria	Gammaproteobacteria	GCA_003948095.1	4.05757	38.9	-	RFAZ01	74	3989	3805	2018-12-14	2019-08-25	Contig	ftp://ftp.ncbi.nlm.nih.gov/genomes/all/GCF/003/948/095/GCF_003948095.1_ASM394809v1	ftp://ftp.ncbi.nlm.nih.gov/genomes/all/GCA/003/948/095/GCA_003948095.1_ASM394809v1
Acinetobacter baumannii	Ab-3	SAMN11482075	PRJNA506023	Proteobacteria	Gammaproteobacteria	GCA_005048905.1	3.92666	39	-	SVUL01	83	3842	3650	2019-05-02	2019-05-07	Contig	ftp://ftp.ncbi.nlm.nih.gov/genomes/all/GCF/005/048/905/GCF_005048905.1_ASM504890v1	ftp://ftp.ncbi.nlm.nih.gov/genomes/all/GCA/005/048/905/GCA_005048905.1_ASM504890v1
Acinetobacter baumannii	AB1	SAMN12869256	PRJNA573295	Proteobacteria	Gammaproteobacteria	GCA_008831005.1	4.21512	38.6	-	WBJK01	838	4101	3901	2019-10-06	2019-10-09	Contig	ftp://ftp.ncbi.nlm.nih.gov/genomes/all/GCF/008/831/005/GCF_008831005.1_ASM883100v1	ftp://ftp.ncbi.nlm.nih.gov/genomes/all/GCA/008/831/005/GCA_008831005.1_ASM883100v1
Acinetobacter baumannii	Aci00870	SAMEA5396124	PRJEB31555	Proteobacteria	Gammaproteobacteria	GCA_005819005.1	3.95169	38.8	-	VAHB01	56	3857	3684	2019-05-24	2019-05-27	Contig	ftp://ftp.ncbi.nlm.nih.gov/genomes/all/GCF/005/819/005/GCF_005819005.1_ASM581900v1	ftp://ftp.ncbi.nlm.nih.gov/genomes/all/GCA/005/819/005/GCA_005819005.1_ASM581900v1
Acinetobacter baumannii	KUSSH35	SAMN06690271	PRJNA380997	Proteobacteria	Gammaproteobacteria	GCA_002992845.1	3.88126	38.9	-	NEPN01	60	3775	3582	2018-03-09	2019-08-11	Contig	ftp://ftp.ncbi.nlm.nih.gov/genomes/all/GCF/002/992/845/GCF_002992845.1_ASM299284v1	ftp://ftp.ncbi.nlm.nih.gov/genomes/all/GCA/002/992/845/GCA_002992845.1_ASM299284v1
Acinetobacter baumannii	KSPU8	SAMN03765514	PRJNA286055	Proteobacteria	Gammaproteobacteria	GCA_003352535.1	3.84263	39	-	LFHG01	198	3715	3568	2018-08-01	2019-08-17	Scaffold	ftp://ftp.ncbi.nlm.nih.gov/genomes/all/GCF/003/352/535/GCF_003352535.1_ASM335253v1	ftp://ftp.ncbi.nlm.nih.gov/genomes/all/GCA/003/352/535/GCA_003352535.1_ASM335253v1
Acinetobacter baumannii	AB-HZ-S93	SAMN08471744	PRJNA433073	Proteobacteria	Gammaproteobacteria	GCA_006365835.1	3.96329	38.9	-	PRGO01	95	3861	3691	2019-06-19	2019-06-25	Scaffold	ftp://ftp.ncbi.nlm.nih.gov/genomes/all/GCF/006/365/835/GCF_006365835.1_ASM636583v1	ftp://ftp.ncbi.nlm.nih.gov/genomes/all/GCA/006/365/835/GCA_006365835.1_ASM636583v1
Acinetobacter baumannii	ABUH383	SAMN06461821	PRJNA352251	Proteobacteria	Gammaproteobacteria	GCA_002182545.1	3.99991	39	-	NCYL01	70	3927	3766	2017-06-08	2019-06-26	Contig	ftp://ftp.ncbi.nlm.nih.gov/genomes/all/GCF/002/182/545/GCF_002182545.1_ASM218254v1	ftp://ftp.ncbi.nlm.nih.gov/genomes/all/GCA/002/182/545/GCA_002182545.1_ASM218254v1
Acinetobacter baumannii	Ab10	SAMN11584445	PRJNA541386	Proteobacteria	Gammaproteobacteria	GCA_005785045.1	3.96852	39.1	-	VAMP01	161	3829	3675	2019-05-23	2019-05-27	Scaffold	ftp://ftp.ncbi.nlm.nih.gov/genomes/all/GCF/005/785/045/GCF_005785045.1_ASM578504v1	ftp://ftp.ncbi.nlm.nih.gov/genomes/all/GCA/005/785/045/GCA_005785045.1_ASM578504v1
Acinetobacter baumannii	2015ZJAB11	SAMN13496545	PRJNA593931	Proteobacteria	Gammaproteobacteria	GCA_009753855.1	3.93348	38.8	-	WQLZ01	48	3779	3587	2019-12-14	2019-12-16	Scaffold	ftp://ftp.ncbi.nlm.nih.gov/genomes/all/GCF/009/753/855/GCF_009753855.1_ASM975385v1	ftp://ftp.ncbi.nlm.nih.gov/genomes/all/GCA/009/753/855/GCA_009753855.1_ASM975385v1
Acinetobacter baumannii	2015ZJAB20	SAMN13496554	PRJNA593931	Proteobacteria	Gammaproteobacteria	GCA_009753965.1	3.94143	38.8	-	WQMI01	50	3790	3590	2019-12-14	2019-12-16	Scaffold	ftp://ftp.ncbi.nlm.nih.gov/genomes/all/GCF/009/753/965/GCF_009753965.1_ASM975396v1	ftp://ftp.ncbi.nlm.nih.gov/genomes/all/GCA/009/753/965/GCA_009753965.1_ASM975396v1
Acinetobacter baumannii	2015ZJAB18	SAMN13496552	PRJNA593931	Proteobacteria	Gammaproteobacteria	GCA_009753995.1	3.93881	38.8	-	WQMG01	52	3779	3591	2019-12-14	2019-12-16	Scaffold	ftp://ftp.ncbi.nlm.nih.gov/genomes/all/GCF/009/753/995/GCF_009753995.1_ASM975399v1	ftp://ftp.ncbi.nlm.nih.gov/genomes/all/GCA/009/753/995/GCA_009753995.1_ASM975399v1
Acinetobacter baumannii	2015ZJAB24	SAMN13496558	PRJNA593931	Proteobacteria	Gammaproteobacteria	GCA_009758295.1	3.93843	38.8	-	WQMM01	53	3787	3648	2019-12-17	2019-12-19	Scaffold	ftp://ftp.ncbi.nlm.nih.gov/genomes/all/GCF/009/758/295/GCF_009758295.1_ASM975829v1	ftp://ftp.ncbi.nlm.nih.gov/genomes/all/GCA/009/758/295/GCA_009758295.1_ASM975829v1
Acinetobacter baumannii	AB150	SAMN11607766	PRJNA542046	Proteobacteria	Gammaproteobacteria	GCA_005786455.1	3.77483	39	-	VARH01	57	3635	3481	2019-05-23	2019-05-27	Scaffold	ftp://ftp.ncbi.nlm.nih.gov/genomes/all/GCF/005/786/455/GCF_005786455.1_ASM578645v1	ftp://ftp.ncbi.nlm.nih.gov/genomes/all/GCA/005/786/455/GCA_005786455.1_ASM578645v1
Acinetobacter baumannii	AB167	SAMN11607771	PRJNA542046	Proteobacteria	Gammaproteobacteria	GCA_005786365.1	3.8406	39	-	VARC01	81	3690	3548	2019-05-23	2019-05-27	Scaffold	ftp://ftp.ncbi.nlm.nih.gov/genomes/all/GCF/005/786/365/GCF_005786365.1_ASM578636v1	ftp://ftp.ncbi.nlm.nih.gov/genomes/all/GCA/005/786/365/GCA_005786365.1_ASM578636v1
Acinetobacter baumannii	AB185	SAMN11607786	PRJNA542048	Proteobacteria	Gammaproteobacteria	GCA_005786525.1	3.92043	39	-	VARN01	88	3793	3640	2019-05-23	2019-05-27	Scaffold	ftp://ftp.ncbi.nlm.nih.gov/genomes/all/GCF/005/786/525/GCF_005786525.1_ASM578652v1	ftp://ftp.ncbi.nlm.nih.gov/genomes/all/GCA/005/786/525/GCA_005786525.1_ASM578652v1
Acinetobacter baumannii	Ab5	SAMN11584442	PRJNA541386	Proteobacteria	Gammaproteobacteria	GCA_005784975.1	3.96453	39.1	-	VAMM01	147	3792	3648	2019-05-23	2019-05-27	Scaffold	ftp://ftp.ncbi.nlm.nih.gov/genomes/all/GCF/005/784/975/GCF_005784975.1_ASM578497v1	ftp://ftp.ncbi.nlm.nih.gov/genomes/all/GCA/005/784/975/GCA_005784975.1_ASM578497v1
Acinetobacter baumannii	Ab50	SAMN11584675	PRJNA541408	Proteobacteria	Gammaproteobacteria	GCA_005784835.1	3.83344	39	-	VAME01	59	3682	3533	2019-05-23	2019-05-27	Scaffold	ftp://ftp.ncbi.nlm.nih.gov/genomes/all/GCF/005/784/835/GCF_005784835.1_ASM578483v1	ftp://ftp.ncbi.nlm.nih.gov/genomes/all/GCA/005/784/835/GCA_005784835.1_ASM578483v1
Acinetobacter baumannii	P14	SAMN12714259	PRJNA564463	Proteobacteria	Gammaproteobacteria	GCA_008630265.1	3.87974	39.1	-	VWRC01	204	3738	3588	2019-09-20	2019-09-24	Scaffold	ftp://ftp.ncbi.nlm.nih.gov/genomes/all/GCF/008/630/265/GCF_008630265.1_ASM863026v1	ftp://ftp.ncbi.nlm.nih.gov/genomes/all/GCA/008/630/265/GCA_008630265.1_ASM863026v1
Acinetobacter baumannii	XH752	SAMN04745502	PRJNA314151	Proteobacteria	Gammaproteobacteria	GCA_001862615.1	3.94297	38.9	-	LYHA01	94	3835	3678	2016-11-02	2019-06-15	Scaffold	ftp://ftp.ncbi.nlm.nih.gov/genomes/all/GCF/001/862/615/GCF_001862615.1_ASM186261v1	ftp://ftp.ncbi.nlm.nih.gov/genomes/all/GCA/001/862/615/GCA_001862615.1_ASM186261v1
Acinetobacter baumannii	Ab19	SAMN11584451	PRJNA541386	Proteobacteria	Gammaproteobacteria	GCA_005785165.1	3.86373	38.9	-	VAMV01	47	3755	3604	2019-05-23	2019-05-27	Scaffold	ftp://ftp.ncbi.nlm.nih.gov/genomes/all/GCF/005/785/165/GCF_005785165.1_ASM578516v1	ftp://ftp.ncbi.nlm.nih.gov/genomes/all/GCA/005/785/165/GCA_005785165.1_ASM578516v1
Acinetobacter baumannii	AB149	SAMN11607765	PRJNA542046	Proteobacteria	Gammaproteobacteria	GCA_005786435.1	3.77548	39	-	VARI01	56	3632	3484	2019-05-23	2019-05-27	Scaffold	ftp://ftp.ncbi.nlm.nih.gov/genomes/all/GCF/005/786/435/GCF_005786435.1_ASM578643v1	ftp://ftp.ncbi.nlm.nih.gov/genomes/all/GCA/005/786/435/GCA_005786435.1_ASM578643v1
Acinetobacter baumannii	AB148	SAMN11607764	PRJNA542046	Proteobacteria	Gammaproteobacteria	GCA_005786445.1	3.77808	39	-	VARJ01	56	3634	3486	2019-05-23	2019-05-27	Scaffold	ftp://ftp.ncbi.nlm.nih.gov/genomes/all/GCF/005/786/445/GCF_005786445.1_ASM578644v1	ftp://ftp.ncbi.nlm.nih.gov/genomes/all/GCA/005/786/445/GCA_005786445.1_ASM578644v1
Acinetobacter baumannii	Ab70	SAMN11603662	PRJNA541822	Proteobacteria	Gammaproteobacteria	GCA_005785555.1	3.82822	38.9	-	VAOI01	50	3681	3538	2019-05-23	2019-05-27	Scaffold	ftp://ftp.ncbi.nlm.nih.gov/genomes/all/GCF/005/785/555/GCF_005785555.1_ASM578555v1	ftp://ftp.ncbi.nlm.nih.gov/genomes/all/GCA/005/785/555/GCA_005785555.1_ASM578555v1
Acinetobacter baumannii	L40	SAMN12712239	PRJNA564419	Proteobacteria	Gammaproteobacteria	GCA_008629755.1	3.98896	39.1	-	VWPZ01	434	3761	3604	2019-09-20	2019-09-24	Scaffold	ftp://ftp.ncbi.nlm.nih.gov/genomes/all/GCF/008/629/755/GCF_008629755.1_ASM862975v1	ftp://ftp.ncbi.nlm.nih.gov/genomes/all/GCA/008/629/755/GCA_008629755.1_ASM862975v1
Acinetobacter baumannii	XH792	SAMN04745522	PRJNA314151	Proteobacteria	Gammaproteobacteria	GCA_001862895.1	3.928	38.9	-	LYGG01	97	3825	3678	2016-11-02	2019-06-15	Scaffold	ftp://ftp.ncbi.nlm.nih.gov/genomes/all/GCF/001/862/895/GCF_001862895.1_ASM186289v1	ftp://ftp.ncbi.nlm.nih.gov/genomes/all/GCA/001/862/895/GCA_001862895.1_ASM186289v1
Acinetobacter baumannii	XH732	SAMN04745483	PRJNA314151	Proteobacteria	Gammaproteobacteria	GCA_001862375.1	3.8937	38.8	-	LYHT01	75	3798	3647	2016-11-02	2019-07-01	Scaffold	ftp://ftp.ncbi.nlm.nih.gov/genomes/all/GCF/001/862/375/GCF_001862375.1_ASM186237v1	ftp://ftp.ncbi.nlm.nih.gov/genomes/all/GCA/001/862/375/GCA_001862375.1_ASM186237v1
Acinetobacter baumannii	AB142	SAMN11607760	PRJNA542047	Proteobacteria	Gammaproteobacteria	GCA_005785765.1	3.89775	39	-	VAQA01	63	3777	3630	2019-05-23	2019-05-27	Scaffold	ftp://ftp.ncbi.nlm.nih.gov/genomes/all/GCF/005/785/765/GCF_005785765.1_ASM578576v1	ftp://ftp.ncbi.nlm.nih.gov/genomes/all/GCA/005/785/765/GCA_005785765.1_ASM578576v1
Acinetobacter baumannii	Ab92	SAMN11603672	PRJNA541822	Proteobacteria	Gammaproteobacteria	GCA_005785355.1	3.90748	38.9	-	VANY01	63	3786	3641	2019-05-23	2019-05-27	Scaffold	ftp://ftp.ncbi.nlm.nih.gov/genomes/all/GCF/005/785/355/GCF_005785355.1_ASM578535v1	ftp://ftp.ncbi.nlm.nih.gov/genomes/all/GCA/005/785/355/GCA_005785355.1_ASM578535v1
Acinetobacter baumannii	XH750	SAMN04745500	PRJNA314151	Proteobacteria	Gammaproteobacteria	GCA_001862565.1	3.95794	38.9	-	LYHC01	112	3869	3717	2016-11-02	2019-06-15	Scaffold	ftp://ftp.ncbi.nlm.nih.gov/genomes/all/GCF/001/862/565/GCF_001862565.1_ASM186256v1	ftp://ftp.ncbi.nlm.nih.gov/genomes/all/GCA/001/862/565/GCA_001862565.1_ASM186256v1
Acinetobacter baumannii	XH742	SAMN04745492	PRJNA314151	Proteobacteria	Gammaproteobacteria	GCA_001861465.1	3.92924	38.8	-	LYHK01	68	3824	3682	2016-11-02	2019-06-15	Scaffold	ftp://ftp.ncbi.nlm.nih.gov/genomes/all/GCF/001/861/465/GCF_001861465.1_ASM186146v1	ftp://ftp.ncbi.nlm.nih.gov/genomes/all/GCA/001/861/465/GCA_001861465.1_ASM186146v1
Acinetobacter baumannii	AB1	SAMN08619566	PRJNA436221	Proteobacteria	Gammaproteobacteria	GCA_003007655.1	3.90067	38.9	-	PXNJ01	88	3759	3616	2018-03-18	2019-08-11	Scaffold	ftp://ftp.ncbi.nlm.nih.gov/genomes/all/GCF/003/007/655/GCF_003007655.1_ASM300765v1	ftp://ftp.ncbi.nlm.nih.gov/genomes/all/GCA/003/007/655/GCA_003007655.1_ASM300765v1
Acinetobacter baumannii	XH793	SAMN04745523	PRJNA314151	Proteobacteria	Gammaproteobacteria	GCA_001861695.1	3.94342	38.8	-	LYGF01	76	3837	3683	2016-11-02	2019-06-15	Scaffold	ftp://ftp.ncbi.nlm.nih.gov/genomes/all/GCF/001/861/695/GCF_001861695.1_ASM186169v1	ftp://ftp.ncbi.nlm.nih.gov/genomes/all/GCA/001/861/695/GCA_001861695.1_ASM186169v1
Acinetobacter baumannii	AB13	SAMN08619578	PRJNA436221	Proteobacteria	Gammaproteobacteria	GCA_003007145.1	3.91526	38.9	-	PXMX01	75	3798	3652	2018-03-18	2019-08-11	Scaffold	ftp://ftp.ncbi.nlm.nih.gov/genomes/all/GCF/003/007/145/GCF_003007145.1_ASM300714v1	ftp://ftp.ncbi.nlm.nih.gov/genomes/all/GCA/003/007/145/GCA_003007145.1_ASM300714v1
Acinetobacter baumannii	AB8	SAMN08619573	PRJNA436221	Proteobacteria	Gammaproteobacteria	GCA_003007535.1	3.93315	39.1	-	PXNC01	111	3801	3655	2018-03-18	2019-08-11	Scaffold	ftp://ftp.ncbi.nlm.nih.gov/genomes/all/GCF/003/007/535/GCF_003007535.1_ASM300753v1	ftp://ftp.ncbi.nlm.nih.gov/genomes/all/GCA/003/007/535/GCA_003007535.1_ASM300753v1
Acinetobacter baumannii	Ab82	SAMN11603665	PRJNA541822	Proteobacteria	Gammaproteobacteria	GCA_005785515.1	3.90657	38.9	-	VAOF01	71	3797	3644	2019-05-23	2019-05-27	Scaffold	ftp://ftp.ncbi.nlm.nih.gov/genomes/all/GCF/005/785/515/GCF_005785515.1_ASM578551v1	ftp://ftp.ncbi.nlm.nih.gov/genomes/all/GCA/005/785/515/GCA_005785515.1_ASM578551v1
Acinetobacter baumannii	XH781	SAMN04745551	PRJNA314151	Proteobacteria	Gammaproteobacteria	GCA_001861895.1	3.75458	38.8	-	LYFD01	76	3666	3516	2016-11-02	2019-06-15	Scaffold	ftp://ftp.ncbi.nlm.nih.gov/genomes/all/GCF/001/861/895/GCF_001861895.1_ASM186189v1	ftp://ftp.ncbi.nlm.nih.gov/genomes/all/GCA/001/861/895/GCA_001861895.1_ASM186189v1
Acinetobacter baumannii	XH731	SAMN04745482	PRJNA314151	Proteobacteria	Gammaproteobacteria	GCA_001862345.1	3.795	38.8	-	LYHU01	62	3691	3546	2016-11-02	2019-06-15	Scaffold	ftp://ftp.ncbi.nlm.nih.gov/genomes/all/GCF/001/862/345/GCF_001862345.1_ASM186234v1	ftp://ftp.ncbi.nlm.nih.gov/genomes/all/GCA/001/862/345/GCA_001862345.1_ASM186234v1
Acinetobacter baumannii	XH738	SAMN04745488	PRJNA314151	Proteobacteria	Gammaproteobacteria	GCA_001862455.1	3.95605	38.9	-	LYHO01	105	3857	3707	2016-11-02	2019-06-15	Scaffold	ftp://ftp.ncbi.nlm.nih.gov/genomes/all/GCF/001/862/455/GCF_001862455.1_ASM186245v1	ftp://ftp.ncbi.nlm.nih.gov/genomes/all/GCA/001/862/455/GCA_001862455.1_ASM186245v1
Acinetobacter baumannii	XH797	SAMN04745527	PRJNA314151	Proteobacteria	Gammaproteobacteria	GCA_001862975.1	3.77879	38.9	-	LYGB01	85	3679	3536	2016-11-02	2019-06-15	Scaffold	ftp://ftp.ncbi.nlm.nih.gov/genomes/all/GCF/001/862/975/GCF_001862975.1_ASM186297v1	ftp://ftp.ncbi.nlm.nih.gov/genomes/all/GCA/001/862/975/GCA_001862975.1_ASM186297v1
Acinetobacter baumannii	Ab68	SAMN11603661	PRJNA541822	Proteobacteria	Gammaproteobacteria	GCA_005785575.1	3.81486	38.9	-	VAOJ01	45	3661	3517	2019-05-23	2019-05-27	Scaffold	ftp://ftp.ncbi.nlm.nih.gov/genomes/all/GCF/005/785/575/GCF_005785575.1_ASM578557v1	ftp://ftp.ncbi.nlm.nih.gov/genomes/all/GCA/005/785/575/GCA_005785575.1_ASM578557v1
Acinetobacter baumannii	AB188	SAMN11607789	PRJNA542048	Proteobacteria	Gammaproteobacteria	GCA_005786505.1	3.90785	39	-	VARK01	80	3791	3635	2019-05-23	2019-05-27	Scaffold	ftp://ftp.ncbi.nlm.nih.gov/genomes/all/GCF/005/786/505/GCF_005786505.1_ASM578650v1	ftp://ftp.ncbi.nlm.nih.gov/genomes/all/GCA/005/786/505/GCA_005786505.1_ASM578650v1
Acinetobacter baumannii	HJ18-2	SAMN05178494	PRJNA322764	Proteobacteria	Gammaproteobacteria	GCA_001680375.1	3.9439	38.8	-	MADB01	69	3855	3687	2016-07-06	2019-06-11	Scaffold	ftp://ftp.ncbi.nlm.nih.gov/genomes/all/GCF/001/680/375/GCF_001680375.1_ASM168037v1	ftp://ftp.ncbi.nlm.nih.gov/genomes/all/GCA/001/680/375/GCA_001680375.1_ASM168037v1
Acinetobacter baumannii	XH834	SAMN04745545	PRJNA314151	Proteobacteria	Gammaproteobacteria	GCA_001861835.1	3.94157	38.9	-	LYFJ01	96	3836	3690	2016-11-02	2019-06-15	Scaffold	ftp://ftp.ncbi.nlm.nih.gov/genomes/all/GCF/001/861/835/GCF_001861835.1_ASM186183v1	ftp://ftp.ncbi.nlm.nih.gov/genomes/all/GCA/001/861/835/GCA_001861835.1_ASM186183v1
Acinetobacter baumannii	XH837	SAMN04745548	PRJNA314151	Proteobacteria	Gammaproteobacteria	GCA_001861855.1	3.931	38.9	-	LYFG01	91	3826	3682	2016-11-02	2019-06-15	Scaffold	ftp://ftp.ncbi.nlm.nih.gov/genomes/all/GCF/001/861/855/GCF_001861855.1_ASM186185v1	ftp://ftp.ncbi.nlm.nih.gov/genomes/all/GCA/001/861/855/GCA_001861855.1_ASM186185v1
Acinetobacter baumannii	XH822	SAMN04745553	PRJNA314151	Proteobacteria	Gammaproteobacteria	GCA_001861905.1	3.93889	38.8	-	LYFB01	87	3840	3691	2016-11-02	2019-06-15	Scaffold	ftp://ftp.ncbi.nlm.nih.gov/genomes/all/GCF/001/861/905/GCF_001861905.1_ASM186190v1	ftp://ftp.ncbi.nlm.nih.gov/genomes/all/GCA/001/861/905/GCA_001861905.1_ASM186190v1
Acinetobacter baumannii	XH721	SAMN04745473	PRJNA314151	Proteobacteria	Gammaproteobacteria	GCA_001862235.1	3.95727	38.9	-	LYID01	104	3863	3712	2016-11-02	2019-06-15	Scaffold	ftp://ftp.ncbi.nlm.nih.gov/genomes/all/GCF/001/862/235/GCF_001862235.1_ASM186223v1	ftp://ftp.ncbi.nlm.nih.gov/genomes/all/GCA/001/862/235/GCA_001862235.1_ASM186223v1
Acinetobacter baumannii	KMDRAB15	SAMN03765511	PRJNA286055	Proteobacteria	Gammaproteobacteria	GCA_003352495.1	4.11252	39.1	-	LFHD01	178	4022	3852	2018-08-01	2019-08-17	Scaffold	ftp://ftp.ncbi.nlm.nih.gov/genomes/all/GCF/003/352/495/GCF_003352495.1_ASM335249v1	ftp://ftp.ncbi.nlm.nih.gov/genomes/all/GCA/003/352/495/GCA_003352495.1_ASM335249v1
Acinetobacter baumannii	Ab96	SAMN11603673	PRJNA541822	Proteobacteria	Gammaproteobacteria	GCA_005785325.1	3.90812	38.9	-	VANX01	66	3792	3641	2019-05-23	2019-05-27	Scaffold	ftp://ftp.ncbi.nlm.nih.gov/genomes/all/GCF/005/785/325/GCF_005785325.1_ASM578532v1	ftp://ftp.ncbi.nlm.nih.gov/genomes/all/GCA/005/785/325/GCA_005785325.1_ASM578532v1
Acinetobacter baumannii	Ab87	SAMN11603668	PRJNA541822	Proteobacteria	Gammaproteobacteria	GCA_005785415.1	3.83412	39	-	VAOC01	54	3681	3531	2019-05-23	2019-05-27	Scaffold	ftp://ftp.ncbi.nlm.nih.gov/genomes/all/GCF/005/785/415/GCF_005785415.1_ASM578541v1	ftp://ftp.ncbi.nlm.nih.gov/genomes/all/GCA/005/785/415/GCA_005785415.1_ASM578541v1
Acinetobacter baumannii	Ab88	SAMN11603669	PRJNA541822	Proteobacteria	Gammaproteobacteria	GCA_005785445.1	3.87399	38.9	-	VAOB01	97	3712	3565	2019-05-23	2019-05-27	Scaffold	ftp://ftp.ncbi.nlm.nih.gov/genomes/all/GCF/005/785/445/GCF_005785445.1_ASM578544v1	ftp://ftp.ncbi.nlm.nih.gov/genomes/all/GCA/005/785/445/GCA_005785445.1_ASM578544v1
Acinetobacter baumannii	Ab81	SAMN11603664	PRJNA541822	Proteobacteria	Gammaproteobacteria	GCA_005785505.1	3.90847	38.9	-	VAOG01	64	3792	3641	2019-05-23	2019-05-27	Scaffold	ftp://ftp.ncbi.nlm.nih.gov/genomes/all/GCF/005/785/505/GCF_005785505.1_ASM578550v1	ftp://ftp.ncbi.nlm.nih.gov/genomes/all/GCA/005/785/505/GCA_005785505.1_ASM578550v1
Acinetobacter baumannii	Ab65	SAMN11603659	PRJNA541822	Proteobacteria	Gammaproteobacteria	GCA_005785615.1	3.87247	38.9	-	VAOL01	59	3744	3601	2019-05-23	2019-05-27	Scaffold	ftp://ftp.ncbi.nlm.nih.gov/genomes/all/GCF/005/785/615/GCF_005785615.1_ASM578561v1	ftp://ftp.ncbi.nlm.nih.gov/genomes/all/GCA/005/785/615/GCA_005785615.1_ASM578561v1
Acinetobacter baumannii	Ab55	SAMN11603656	PRJNA541822	Proteobacteria	Gammaproteobacteria	GCA_005785675.1	3.81941	39	-	VAOO01	50	3664	3522	2019-05-23	2019-05-27	Scaffold	ftp://ftp.ncbi.nlm.nih.gov/genomes/all/GCF/005/785/675/GCF_005785675.1_ASM578567v1	ftp://ftp.ncbi.nlm.nih.gov/genomes/all/GCA/005/785/675/GCA_005785675.1_ASM578567v1
Acinetobacter baumannii	AB111	SAMN11607747	PRJNA542047	Proteobacteria	Gammaproteobacteria	GCA_005786015.1	3.81692	39	-	VAQN01	45	3655	3514	2019-05-23	2019-05-27	Scaffold	ftp://ftp.ncbi.nlm.nih.gov/genomes/all/GCF/005/786/015/GCF_005786015.1_ASM578601v1	ftp://ftp.ncbi.nlm.nih.gov/genomes/all/GCA/005/786/015/GCA_005786015.1_ASM578601v1
Acinetobacter baumannii	AB180	SAMN11607782	PRJNA542046	Proteobacteria	Gammaproteobacteria	GCA_005786085.1	3.91889	39	-	VAQS01	87	3795	3638	2019-05-23	2019-05-27	Scaffold	ftp://ftp.ncbi.nlm.nih.gov/genomes/all/GCF/005/786/085/GCF_005786085.1_ASM578608v1	ftp://ftp.ncbi.nlm.nih.gov/genomes/all/GCA/005/786/085/GCA_005786085.1_ASM578608v1
Acinetobacter baumannii	Ab84	SAMN11603667	PRJNA541822	Proteobacteria	Gammaproteobacteria	GCA_005785455.1	3.91268	39	-	VAOD01	72	3802	3646	2019-05-23	2019-05-27	Scaffold	ftp://ftp.ncbi.nlm.nih.gov/genomes/all/GCF/005/785/455/GCF_005785455.1_ASM578545v1	ftp://ftp.ncbi.nlm.nih.gov/genomes/all/GCA/005/785/455/GCA_005785455.1_ASM578545v1
Acinetobacter baumannii	Ab27	SAMN11584662	PRJNA541408	Proteobacteria	Gammaproteobacteria	GCA_005784535.1	3.90197	38.9	-	VALR01	93	3786	3643	2019-05-23	2019-05-27	Scaffold	ftp://ftp.ncbi.nlm.nih.gov/genomes/all/GCF/005/784/535/GCF_005784535.1_ASM578453v1	ftp://ftp.ncbi.nlm.nih.gov/genomes/all/GCA/005/784/535/GCA_005784535.1_ASM578453v1
Acinetobacter baumannii	Ab3	SAMN11584440	PRJNA541386	Proteobacteria	Gammaproteobacteria	GCA_005784925.1	3.97806	39.1	-	VAMK01	160	3809	3660	2019-05-23	2019-05-27	Scaffold	ftp://ftp.ncbi.nlm.nih.gov/genomes/all/GCF/005/784/925/GCF_005784925.1_ASM578492v1	ftp://ftp.ncbi.nlm.nih.gov/genomes/all/GCA/005/784/925/GCA_005784925.1_ASM578492v1
Acinetobacter baumannii	Ab2	SAMN11584439	PRJNA541386	Proteobacteria	Gammaproteobacteria	GCA_005784945.1	3.99213	39	-	VAMJ01	174	3845	3687	2019-05-23	2019-05-27	Scaffold	ftp://ftp.ncbi.nlm.nih.gov/genomes/all/GCF/005/784/945/GCF_005784945.1_ASM578494v1	ftp://ftp.ncbi.nlm.nih.gov/genomes/all/GCA/005/784/945/GCA_005784945.1_ASM578494v1
Acinetobacter baumannii	Ab4	SAMN11584441	PRJNA541386	Proteobacteria	Gammaproteobacteria	GCA_005784985.1	3.96819	39.2	-	VAML01	157	3818	3669	2019-05-23	2019-05-27	Scaffold	ftp://ftp.ncbi.nlm.nih.gov/genomes/all/GCF/005/784/985/GCF_005784985.1_ASM578498v1	ftp://ftp.ncbi.nlm.nih.gov/genomes/all/GCA/005/784/985/GCA_005784985.1_ASM578498v1
Acinetobacter baumannii	P13	SAMN12714258	PRJNA564463	Proteobacteria	Gammaproteobacteria	GCA_008630275.1	4.14865	39.7	-	VWRD01	781	4154	3960	2019-09-20	2019-09-24	Scaffold	ftp://ftp.ncbi.nlm.nih.gov/genomes/all/GCF/008/630/275/GCF_008630275.1_ASM863027v1	ftp://ftp.ncbi.nlm.nih.gov/genomes/all/GCA/008/630/275/GCA_008630275.1_ASM863027v1
Acinetobacter baumannii	4300STDY7045758	SAMEA104305254	PRJEB19226	Proteobacteria	Gammaproteobacteria	GCA_900495365.1	3.89263	38.7	-	UFKJ01	81	3756	3575	2018-07-16	2019-08-16	Scaffold	ftp://ftp.ncbi.nlm.nih.gov/genomes/all/GCF/900/495/365/GCF_900495365.1_24276_2_224	ftp://ftp.ncbi.nlm.nih.gov/genomes/all/GCA/900/495/365/GCA_900495365.1_24276_2_224
Acinetobacter baumannii IS-143	IS-143	SAMN00761239	PRJNA53421	Proteobacteria	Gammaproteobacteria	GCA_000297515.1	4.02002	39.3	-	AMGE01	93	3890	3727	2012-09-17	2019-12-23	Contig	ftp://ftp.ncbi.nlm.nih.gov/genomes/all/GCF/000/297/515/GCF_000297515.1_gacin24v1.0	ftp://ftp.ncbi.nlm.nih.gov/genomes/all/GCA/000/297/515/GCA_000297515.1_gacin24v1.0
Acinetobacter baumannii	SMGC-AB2	SAMN07178309	PRJNA388510	Proteobacteria	Gammaproteobacteria	GCA_002837005.1	3.8721	39	-	NIBH01	41	3713	3589	2017-12-12	2019-12-23	Contig	ftp://ftp.ncbi.nlm.nih.gov/genomes/all/GCF/002/837/005/GCF_002837005.1_ASM283700v1	ftp://ftp.ncbi.nlm.nih.gov/genomes/all/GCA/002/837/005/GCA_002837005.1_ASM283700v1
Acinetobacter baumannii	SMGC-AB1	SAMN07178308	PRJNA388510	Proteobacteria	Gammaproteobacteria	GCA_002837035.1	3.8721	39	-	NIBI01	41	3713	3589	2017-12-12	2019-12-23	Contig	ftp://ftp.ncbi.nlm.nih.gov/genomes/all/GCF/002/837/035/GCF_002837035.1_ASM283703v1	ftp://ftp.ncbi.nlm.nih.gov/genomes/all/GCA/002/837/035/GCA_002837035.1_ASM283703v1
Acinetobacter baumannii	ABAY13012	SAMN09095585	PRJNA448358	Proteobacteria	Gammaproteobacteria	GCA_009736445.1	3.97062	38.9	-	QHEF01	97	3822	3644	2019-12-09	2019-12-11	Scaffold	ftp://ftp.ncbi.nlm.nih.gov/genomes/all/GCF/009/736/445/GCF_009736445.1_ASM973644v1	ftp://ftp.ncbi.nlm.nih.gov/genomes/all/GCA/009/736/445/GCA_009736445.1_ASM973644v1
Acinetobacter baumannii	ABAY12005	SAMN09095559	PRJNA448358	Proteobacteria	Gammaproteobacteria	GCA_009737295.1	3.98203	38.9	-	QHFF01	92	3837	3658	2019-12-09	2019-12-11	Scaffold	ftp://ftp.ncbi.nlm.nih.gov/genomes/all/GCF/009/737/295/GCF_009737295.1_ASM973729v1	ftp://ftp.ncbi.nlm.nih.gov/genomes/all/GCA/009/737/295/GCA_009737295.1_ASM973729v1
Acinetobacter baumannii	ABAY11015	SAMN09095554	PRJNA448358	Proteobacteria	Gammaproteobacteria	GCA_009737385.1	3.9861	38.9	-	QHFK01	108	3848	3670	2019-12-09	2019-12-11	Contig	ftp://ftp.ncbi.nlm.nih.gov/genomes/all/GCF/009/737/385/GCF_009737385.1_ASM973738v1	ftp://ftp.ncbi.nlm.nih.gov/genomes/all/GCA/009/737/385/GCA_009737385.1_ASM973738v1
Acinetobacter baumannii	428	SAMN05590456	PRJNA339429	Proteobacteria	Gammaproteobacteria	GCA_002119285.1	3.78662	39	-	MDTS01	64	3742	3561	2017-05-08	2019-06-24	Contig	ftp://ftp.ncbi.nlm.nih.gov/genomes/all/GCF/002/119/285/GCF_002119285.1_ASM211928v1	ftp://ftp.ncbi.nlm.nih.gov/genomes/all/GCA/002/119/285/GCA_002119285.1_ASM211928v1
Acinetobacter baumannii	4300STDY7045785	SAMEA104305280	PRJEB19226	Proteobacteria	Gammaproteobacteria	GCA_900495715.1	3.93713	38.9	-	UFLB01	70	3892	3664	2018-07-16	2019-08-17	Scaffold	ftp://ftp.ncbi.nlm.nih.gov/genomes/all/GCF/900/495/715/GCF_900495715.1_24276_2_250	ftp://ftp.ncbi.nlm.nih.gov/genomes/all/GCA/900/495/715/GCA_900495715.1_24276_2_250
Acinetobacter baumannii	ABAY11009	SAMN09095548	PRJNA448358	Proteobacteria	Gammaproteobacteria	GCA_009737525.1	3.95933	38.9	-	QHFQ01	79	3779	3604	2019-12-09	2019-12-11	Scaffold	ftp://ftp.ncbi.nlm.nih.gov/genomes/all/GCF/009/737/525/GCF_009737525.1_ASM973752v1	ftp://ftp.ncbi.nlm.nih.gov/genomes/all/GCA/009/737/525/GCA_009737525.1_ASM973752v1
Acinetobacter baumannii	AB-HZ-S13	SAMN08471750	PRJNA433073	Proteobacteria	Gammaproteobacteria	GCA_006365745.1	3.99076	39	-	PRGI01	65	3929	3718	2019-06-19	2019-06-25	Contig	ftp://ftp.ncbi.nlm.nih.gov/genomes/all/GCF/006/365/745/GCF_006365745.1_ASM636574v1	ftp://ftp.ncbi.nlm.nih.gov/genomes/all/GCA/006/365/745/GCA_006365745.1_ASM636574v1
Acinetobacter baumannii	AB-HZ-B09	SAMN08471672	PRJNA433073	Proteobacteria	Gammaproteobacteria	GCA_006367055.1	3.99493	39	-	PRJI01	58	3938	3728	2019-06-19	2019-06-25	Contig	ftp://ftp.ncbi.nlm.nih.gov/genomes/all/GCF/006/367/055/GCF_006367055.1_ASM636705v1	ftp://ftp.ncbi.nlm.nih.gov/genomes/all/GCA/006/367/055/GCA_006367055.1_ASM636705v1
Acinetobacter baumannii	XH802	SAMN04745532	PRJNA314151	Proteobacteria	Gammaproteobacteria	GCA_001863035.1	3.98212	39.3	-	LYFW01	217	3860	3716	2016-11-02	2019-06-15	Scaffold	ftp://ftp.ncbi.nlm.nih.gov/genomes/all/GCF/001/863/035/GCF_001863035.1_ASM186303v1	ftp://ftp.ncbi.nlm.nih.gov/genomes/all/GCA/001/863/035/GCA_001863035.1_ASM186303v1
Acinetobacter baumannii	ABAY12004	SAMN09095558	PRJNA448358	Proteobacteria	Gammaproteobacteria	GCA_009737325.1	3.98859	38.9	-	QHFG01	102	3844	3670	2019-12-09	2019-12-11	Scaffold	ftp://ftp.ncbi.nlm.nih.gov/genomes/all/GCF/009/737/325/GCF_009737325.1_ASM973732v1	ftp://ftp.ncbi.nlm.nih.gov/genomes/all/GCA/009/737/325/GCA_009737325.1_ASM973732v1
Acinetobacter baumannii	AB-HZ-C95	SAMN08471708	PRJNA433073	Proteobacteria	Gammaproteobacteria	GCA_006366515.1	4.00724	39	-	PRHY01	112	3915	3716	2019-06-19	2019-06-25	Scaffold	ftp://ftp.ncbi.nlm.nih.gov/genomes/all/GCF/006/366/515/GCF_006366515.1_ASM636651v1	ftp://ftp.ncbi.nlm.nih.gov/genomes/all/GCA/006/366/515/GCA_006366515.1_ASM636651v1
Acinetobacter baumannii	4300STDY7045778	SAMEA104305273	PRJEB19226	Proteobacteria	Gammaproteobacteria	GCA_900495585.1	3.96185	38.9	-	UFKT01	47	3875	3683	2018-07-16	2019-08-17	Scaffold	ftp://ftp.ncbi.nlm.nih.gov/genomes/all/GCF/900/495/585/GCF_900495585.1_24276_2_243	ftp://ftp.ncbi.nlm.nih.gov/genomes/all/GCA/900/495/585/GCA_900495585.1_24276_2_243
Acinetobacter baumannii	4300STDY7045757	SAMEA104305253	PRJEB19226	Proteobacteria	Gammaproteobacteria	GCA_900495515.1	4.03232	39	-	UFKO01	105	4020	3793	2018-07-16	2019-08-17	Scaffold	ftp://ftp.ncbi.nlm.nih.gov/genomes/all/GCF/900/495/515/GCF_900495515.1_24276_2_223	ftp://ftp.ncbi.nlm.nih.gov/genomes/all/GCA/900/495/515/GCA_900495515.1_24276_2_223
Acinetobacter baumannii	XH690	SAMN04745451	PRJNA314151	Proteobacteria	Gammaproteobacteria	GCA_001863975.1	3.58948	38.9	-	LYIZ01	96	3499	3365	2016-11-02	2019-06-15	Scaffold	ftp://ftp.ncbi.nlm.nih.gov/genomes/all/GCF/001/863/975/GCF_001863975.1_ASM186397v1	ftp://ftp.ncbi.nlm.nih.gov/genomes/all/GCA/001/863/975/GCA_001863975.1_ASM186397v1
Acinetobacter baumannii	4300STDY7045890	SAMEA104305366	PRJEB19226	Proteobacteria	Gammaproteobacteria	GCA_900496715.1	3.87608	38.7	-	UFPB01	69	3868	3615	2018-07-16	2019-08-17	Scaffold	ftp://ftp.ncbi.nlm.nih.gov/genomes/all/GCF/900/496/715/GCF_900496715.1_24276_3_47	ftp://ftp.ncbi.nlm.nih.gov/genomes/all/GCA/900/496/715/GCA_900496715.1_24276_3_47
Acinetobacter baumannii	314	SAMN05590464	PRJNA339434	Proteobacteria	Gammaproteobacteria	GCA_002119295.1	3.78252	39	-	MDTT01	55	3743	3559	2017-05-08	2019-06-24	Contig	ftp://ftp.ncbi.nlm.nih.gov/genomes/all/GCF/002/119/295/GCF_002119295.1_ASM211929v1	ftp://ftp.ncbi.nlm.nih.gov/genomes/all/GCA/002/119/295/GCA_002119295.1_ASM211929v1
Acinetobacter baumannii	AB29	SAMN08619594	PRJNA436221	Proteobacteria	Gammaproteobacteria	GCA_003007405.1	3.86875	39	-	PXMH01	71	3745	3586	2018-03-18	2019-08-11	Scaffold	ftp://ftp.ncbi.nlm.nih.gov/genomes/all/GCF/003/007/405/GCF_003007405.1_ASM300740v1	ftp://ftp.ncbi.nlm.nih.gov/genomes/all/GCA/003/007/405/GCA_003007405.1_ASM300740v1
Acinetobacter baumannii	AB174	SAMN11607777	PRJNA542046	Proteobacteria	Gammaproteobacteria	GCA_005786235.1	3.92949	39	-	VAQX01	83	3806	3651	2019-05-23	2019-05-27	Scaffold	ftp://ftp.ncbi.nlm.nih.gov/genomes/all/GCF/005/786/235/GCF_005786235.1_ASM578623v1	ftp://ftp.ncbi.nlm.nih.gov/genomes/all/GCA/005/786/235/GCA_005786235.1_ASM578623v1
Acinetobacter baumannii	XH649	SAMN04745418	PRJNA314151	Proteobacteria	Gammaproteobacteria	GCA_001863815.1	3.97439	38.9	-	LYKG01	54	3873	3732	2016-11-02	2019-06-15	Scaffold	ftp://ftp.ncbi.nlm.nih.gov/genomes/all/GCF/001/863/815/GCF_001863815.1_ASM186381v1	ftp://ftp.ncbi.nlm.nih.gov/genomes/all/GCA/001/863/815/GCA_001863815.1_ASM186381v1
Acinetobacter baumannii	XH646	SAMN04745415	PRJNA314151	Proteobacteria	Gammaproteobacteria	GCA_001864115.1	3.90908	38.9	-	LYKJ01	55	3811	3667	2016-11-02	2019-06-15	Scaffold	ftp://ftp.ncbi.nlm.nih.gov/genomes/all/GCF/001/864/115/GCF_001864115.1_ASM186411v1	ftp://ftp.ncbi.nlm.nih.gov/genomes/all/GCA/001/864/115/GCA_001864115.1_ASM186411v1
Acinetobacter baumannii	AB100	SAMN11607744	PRJNA542047	Proteobacteria	Gammaproteobacteria	GCA_005786095.1	3.90685	38.9	-	VAQQ01	71	3799	3634	2019-05-23	2019-05-27	Scaffold	ftp://ftp.ncbi.nlm.nih.gov/genomes/all/GCF/005/786/095/GCF_005786095.1_ASM578609v1	ftp://ftp.ncbi.nlm.nih.gov/genomes/all/GCA/005/786/095/GCA_005786095.1_ASM578609v1
Acinetobacter baumannii	AB127	SAMN11607755	PRJNA542047	Proteobacteria	Gammaproteobacteria	GCA_005785895.1	3.89369	39	-	VAQF01	64	3776	3628	2019-05-23	2019-05-27	Scaffold	ftp://ftp.ncbi.nlm.nih.gov/genomes/all/GCF/005/785/895/GCF_005785895.1_ASM578589v1	ftp://ftp.ncbi.nlm.nih.gov/genomes/all/GCA/005/785/895/GCA_005785895.1_ASM578589v1
Acinetobacter baumannii	GE_2017_62	SAMN13066413	PRJNA578598	Proteobacteria	Gammaproteobacteria	GCA_009759995.1	3.95747	38.9	-	WIHB01	61	3859	3711	2019-12-17	2019-12-19	Scaffold	ftp://ftp.ncbi.nlm.nih.gov/genomes/all/GCF/009/759/995/GCF_009759995.1_ASM975999v1	ftp://ftp.ncbi.nlm.nih.gov/genomes/all/GCA/009/759/995/GCA_009759995.1_ASM975999v1
Acinetobacter baumannii	ABAY13003	SAMN09095576	PRJNA448358	Proteobacteria	Gammaproteobacteria	GCA_009736625.1	4.06065	38.9	-	QHEO01	133	3957	3774	2019-12-09	2019-12-11	Scaffold	ftp://ftp.ncbi.nlm.nih.gov/genomes/all/GCF/009/736/625/GCF_009736625.1_ASM973662v1	ftp://ftp.ncbi.nlm.nih.gov/genomes/all/GCA/009/736/625/GCA_009736625.1_ASM973662v1
Acinetobacter baumannii	ABAY13004	SAMN09095577	PRJNA448358	Proteobacteria	Gammaproteobacteria	GCA_009736605.1	4.06496	38.9	-	QHEN01	145	3962	3777	2019-12-09	2019-12-11	Scaffold	ftp://ftp.ncbi.nlm.nih.gov/genomes/all/GCF/009/736/605/GCF_009736605.1_ASM973660v1	ftp://ftp.ncbi.nlm.nih.gov/genomes/all/GCA/009/736/605/GCA_009736605.1_ASM973660v1
Acinetobacter baumannii	AB137	SAMN11607758	PRJNA542047	Proteobacteria	Gammaproteobacteria	GCA_005785815.1	3.8945	39	-	VAQC01	65	3787	3628	2019-05-23	2019-05-27	Scaffold	ftp://ftp.ncbi.nlm.nih.gov/genomes/all/GCF/005/785/815/GCF_005785815.1_ASM578581v1	ftp://ftp.ncbi.nlm.nih.gov/genomes/all/GCA/005/785/815/GCA_005785815.1_ASM578581v1
Acinetobacter baumannii	ABUH693	SAMN06117788	PRJNA352251	Proteobacteria	Gammaproteobacteria	GCA_002016855.1	3.98074	38.8	-	MSNW01	56	3882	3720	2017-03-03	2019-06-21	Contig	ftp://ftp.ncbi.nlm.nih.gov/genomes/all/GCF/002/016/855/GCF_002016855.1_ASM201685v1	ftp://ftp.ncbi.nlm.nih.gov/genomes/all/GCA/002/016/855/GCA_002016855.1_ASM201685v1
Acinetobacter baumannii	AB27	SAMN08619592	PRJNA436221	Proteobacteria	Gammaproteobacteria	GCA_003007455.1	3.92484	39	-	PXMJ01	80	3804	3647	2018-03-18	2019-08-11	Scaffold	ftp://ftp.ncbi.nlm.nih.gov/genomes/all/GCF/003/007/455/GCF_003007455.1_ASM300745v1	ftp://ftp.ncbi.nlm.nih.gov/genomes/all/GCA/003/007/455/GCA_003007455.1_ASM300745v1
Acinetobacter baumannii	Ab192	SAMN11584438	PRJNA541386	Proteobacteria	Gammaproteobacteria	GCA_005784885.1	3.97603	39.1	-	VAMI01	144	3803	3656	2019-05-23	2019-05-27	Scaffold	ftp://ftp.ncbi.nlm.nih.gov/genomes/all/GCF/005/784/885/GCF_005784885.1_ASM578488v1	ftp://ftp.ncbi.nlm.nih.gov/genomes/all/GCA/005/784/885/GCA_005784885.1_ASM578488v1
Acinetobacter baumannii	AB106	SAMN11607745	PRJNA542047	Proteobacteria	Gammaproteobacteria	GCA_005786105.1	3.89217	39	-	VAQP01	60	3773	3624	2019-05-23	2019-05-27	Scaffold	ftp://ftp.ncbi.nlm.nih.gov/genomes/all/GCF/005/786/105/GCF_005786105.1_ASM578610v1	ftp://ftp.ncbi.nlm.nih.gov/genomes/all/GCA/005/786/105/GCA_005786105.1_ASM578610v1
Acinetobacter baumannii 42887	42887	SAMN02385039	PRJNA194767	Proteobacteria	Gammaproteobacteria	GCA_000582295.1	3.9497	39	-	JEYG01	54	3762	3585	2014-02-25	2019-11-09	Contig	ftp://ftp.ncbi.nlm.nih.gov/genomes/all/GCF/000/582/295/GCF_000582295.1_ASM58229v1	ftp://ftp.ncbi.nlm.nih.gov/genomes/all/GCA/000/582/295/GCA_000582295.1_ASM58229v1
Acinetobacter baumannii 480175	480175	SAMN02404535	PRJNA194821	Proteobacteria	Gammaproteobacteria	GCA_000584275.1	4.05665	39.1	-	JFEU01	82	3966	3759	2014-03-03	2019-11-09	Contig	ftp://ftp.ncbi.nlm.nih.gov/genomes/all/GCF/000/584/275/GCF_000584275.1_ASM58427v1	ftp://ftp.ncbi.nlm.nih.gov/genomes/all/GCA/000/584/275/GCA_000584275.1_ASM58427v1
Acinetobacter baumannii 25569_10	25569_10	SAMN02649424	PRJNA195239	Proteobacteria	Gammaproteobacteria	GCA_000681615.1	3.99969	39	-	JMNO01	70	3856	3655	2014-05-06	2019-11-10	Contig	ftp://ftp.ncbi.nlm.nih.gov/genomes/all/GCF/000/681/615/GCF_000681615.1_ASM68161v1	ftp://ftp.ncbi.nlm.nih.gov/genomes/all/GCA/000/681/615/GCA_000681615.1_ASM68161v1
Acinetobacter baumannii	PR340	SAMN06837742	PRJNA384060	Proteobacteria	Gammaproteobacteria	GCA_002137755.1	3.82154	39	-	NGEC01	49	3721	3540	2017-05-15	2019-06-25	Contig	ftp://ftp.ncbi.nlm.nih.gov/genomes/all/GCF/002/137/755/GCF_002137755.1_ASM213775v1	ftp://ftp.ncbi.nlm.nih.gov/genomes/all/GCA/002/137/755/GCA_002137755.1_ASM213775v1
Acinetobacter baumannii 45052_3	45052_3	SAMN02649527	PRJNA195268	Proteobacteria	Gammaproteobacteria	GCA_000611285.1	4.00095	39	-	JHPA01	69	3839	3622	2014-03-28	2019-11-10	Contig	ftp://ftp.ncbi.nlm.nih.gov/genomes/all/GCF/000/611/285/GCF_000611285.1_ASM61128v1	ftp://ftp.ncbi.nlm.nih.gov/genomes/all/GCA/000/611/285/GCA_000611285.1_ASM61128v1
Acinetobacter baumannii	4300STDY7045696	SAMEA104305192	PRJEB19226	Proteobacteria	Gammaproteobacteria	GCA_900494785.1	3.88477	38.7	-	UFHW01	62	3784	3592	2018-07-16	2019-08-16	Scaffold	ftp://ftp.ncbi.nlm.nih.gov/genomes/all/GCF/900/494/785/GCF_900494785.1_24276_2_162	ftp://ftp.ncbi.nlm.nih.gov/genomes/all/GCA/900/494/785/GCA_900494785.1_24276_2_162
Acinetobacter baumannii	GML-KP48-AB-TR	SAMN09223253	PRJNA471991	Proteobacteria	Gammaproteobacteria	GCA_003184015.1	3.92094	38.9	-	QHHF01	65	3817	3659	2018-06-03	2019-08-12	Scaffold	ftp://ftp.ncbi.nlm.nih.gov/genomes/all/GCF/003/184/015/GCF_003184015.1_ASM318401v1	ftp://ftp.ncbi.nlm.nih.gov/genomes/all/GCA/003/184/015/GCA_003184015.1_ASM318401v1
Acinetobacter baumannii	O2-4	SAMN10618181	PRJNA510897	Proteobacteria	Gammaproteobacteria	GCA_006937725.1	4.04716	39.1	-	SEIK01	127	3945	3786	2019-07-12	2019-07-17	Scaffold	ftp://ftp.ncbi.nlm.nih.gov/genomes/all/GCF/006/937/725/GCF_006937725.1_ASM693772v1	ftp://ftp.ncbi.nlm.nih.gov/genomes/all/GCA/006/937/725/GCA_006937725.1_ASM693772v1
Acinetobacter baumannii	IITR88	SAMN04366600	PRJNA306911	Proteobacteria	Gammaproteobacteria	GCA_001516805.1	4.16746	39	-	LQAR01	23	4053	3721	2016-01-15	2019-04-03	Scaffold	ftp://ftp.ncbi.nlm.nih.gov/genomes/all/GCF/001/516/805/GCF_001516805.1_ASM151680v1	ftp://ftp.ncbi.nlm.nih.gov/genomes/all/GCA/001/516/805/GCA_001516805.1_ASM151680v1
Acinetobacter baumannii 25493_2	25493_2	SAMN02644698	PRJNA195094	Proteobacteria	Gammaproteobacteria	GCA_000600735.1	4.01037	39	-	JHDC01	68	3858	3676	2014-03-26	2019-11-09	Contig	ftp://ftp.ncbi.nlm.nih.gov/genomes/all/GCF/000/600/735/GCF_000600735.1_ASM60073v1	ftp://ftp.ncbi.nlm.nih.gov/genomes/all/GCA/000/600/735/GCA_000600735.1_ASM60073v1
Acinetobacter baumannii 45052_1	45052_1	SAMN02649526	PRJNA195266	Proteobacteria	Gammaproteobacteria	GCA_000611485.1	3.96185	39.1	-	JHOQ01	59	3792	3548	2014-03-28	2019-11-10	Contig	ftp://ftp.ncbi.nlm.nih.gov/genomes/all/GCF/000/611/485/GCF_000611485.1_ASM61148v1	ftp://ftp.ncbi.nlm.nih.gov/genomes/all/GCA/000/611/485/GCA_000611485.1_ASM61148v1
Acinetobacter baumannii	4300STDY7045734	SAMEA104305230	PRJEB19226	Proteobacteria	Gammaproteobacteria	GCA_900495105.1	3.84982	38.7	-	UFJC01	49	3802	3577	2018-07-16	2019-08-16	Scaffold	ftp://ftp.ncbi.nlm.nih.gov/genomes/all/GCF/900/495/105/GCF_900495105.1_24276_2_200	ftp://ftp.ncbi.nlm.nih.gov/genomes/all/GCA/900/495/105/GCA_900495105.1_24276_2_200
Acinetobacter baumannii	ABAY13018	SAMN09095591	PRJNA448358	Proteobacteria	Gammaproteobacteria	GCA_009736285.1	4.02135	38.9	-	QHDZ01	91	3893	3712	2019-12-09	2019-12-11	Scaffold	ftp://ftp.ncbi.nlm.nih.gov/genomes/all/GCF/009/736/285/GCF_009736285.1_ASM973628v1	ftp://ftp.ncbi.nlm.nih.gov/genomes/all/GCA/009/736/285/GCA_009736285.1_ASM973628v1
Acinetobacter baumannii NIPH 60	NIPH 60	SAMN01087913	PRJNA183299	Proteobacteria	Gammaproteobacteria	GCA_000368545.1	3.98125	39.3	-	APPM01	33	3834	3555	2013-04-16	2019-11-08	Scaffold	ftp://ftp.ncbi.nlm.nih.gov/genomes/all/GCF/000/368/545/GCF_000368545.1_Acin_baum_NIPH_60_V1	ftp://ftp.ncbi.nlm.nih.gov/genomes/all/GCA/000/368/545/GCA_000368545.1_Acin_baum_NIPH_60_V1
Acinetobacter baumannii	AC_4160	SAMN05771108	PRJNA342935	Proteobacteria	Gammaproteobacteria	GCA_001910675.1	3.93405	39	-	MJAY01	108	3846	3645	2016-12-20	2019-06-19	Contig	ftp://ftp.ncbi.nlm.nih.gov/genomes/all/GCF/001/910/675/GCF_001910675.1_ASM191067v1	ftp://ftp.ncbi.nlm.nih.gov/genomes/all/GCA/001/910/675/GCA_001910675.1_ASM191067v1
Acinetobacter baumannii	ACM-5	SAMN08685405	PRJNA437826	Proteobacteria	Gammaproteobacteria	GCA_003039035.1	3.93832	39	-	PYCX01	107	3838	3637	2018-04-05	2018-04-18	Contig	ftp://ftp.ncbi.nlm.nih.gov/genomes/all/GCF/003/039/035/GCF_003039035.1_ASM303903v1	ftp://ftp.ncbi.nlm.nih.gov/genomes/all/GCA/003/039/035/GCA_003039035.1_ASM303903v1
Acinetobacter baumannii	ACM-33	SAMN08687185	PRJNA437937	Proteobacteria	Gammaproteobacteria	GCA_003039475.1	3.96025	39	-	PYDS01	102	3890	3693	2018-04-05	2018-04-11	Contig	ftp://ftp.ncbi.nlm.nih.gov/genomes/all/GCF/003/039/475/GCF_003039475.1_ASM303947v1	ftp://ftp.ncbi.nlm.nih.gov/genomes/all/GCA/003/039/475/GCA_003039475.1_ASM303947v1
Acinetobacter baumannii	ACM-34	SAMN08848615	PRJNA448511	Proteobacteria	Gammaproteobacteria	GCA_003347305.1	3.96025	39	-	QAGN01	102	3895	3696	2018-07-31	2018-08-02	Contig	ftp://ftp.ncbi.nlm.nih.gov/genomes/all/GCF/003/347/305/GCF_003347305.1_ASM334730v1	ftp://ftp.ncbi.nlm.nih.gov/genomes/all/GCA/003/347/305/GCA_003347305.1_ASM334730v1
Acinetobacter baumannii	ACM-36	SAMN08848621	PRJNA448513	Proteobacteria	Gammaproteobacteria	GCA_003347325.1	3.97196	39	-	QAGO01	99	3904	3705	2018-07-31	2018-08-02	Contig	ftp://ftp.ncbi.nlm.nih.gov/genomes/all/GCF/003/347/325/GCF_003347325.1_ASM334732v1	ftp://ftp.ncbi.nlm.nih.gov/genomes/all/GCA/003/347/325/GCA_003347325.1_ASM334732v1
Acinetobacter baumannii	AB133	SAMN11607756	PRJNA542047	Proteobacteria	Gammaproteobacteria	GCA_005785885.1	3.96632	39	-	VAQE01	71	3883	3715	2019-05-23	2019-05-27	Scaffold	ftp://ftp.ncbi.nlm.nih.gov/genomes/all/GCF/005/785/885/GCF_005785885.1_ASM578588v1	ftp://ftp.ncbi.nlm.nih.gov/genomes/all/GCA/005/785/885/GCA_005785885.1_ASM578588v1
Acinetobacter baumannii	AB117	SAMN11607751	PRJNA542047	Proteobacteria	Gammaproteobacteria	GCA_005785965.1	3.91235	38.9	-	VAQJ01	53	3799	3649	2019-05-23	2019-05-27	Scaffold	ftp://ftp.ncbi.nlm.nih.gov/genomes/all/GCF/005/785/965/GCF_005785965.1_ASM578596v1	ftp://ftp.ncbi.nlm.nih.gov/genomes/all/GCA/005/785/965/GCA_005785965.1_ASM578596v1
Acinetobacter baumannii	AB119	SAMN11607752	PRJNA542047	Proteobacteria	Gammaproteobacteria	GCA_005785945.1	3.91075	38.9	-	VAQI01	58	3793	3643	2019-05-23	2019-05-27	Scaffold	ftp://ftp.ncbi.nlm.nih.gov/genomes/all/GCF/005/785/945/GCF_005785945.1_ASM578594v1	ftp://ftp.ncbi.nlm.nih.gov/genomes/all/GCA/005/785/945/GCA_005785945.1_ASM578594v1
Acinetobacter baumannii	TG41873	SAMN10261551	PRJNA497581	Proteobacteria	Gammaproteobacteria	GCA_003949075.1	3.8951	38.9	-	RFDN01	65	3789	3608	2018-12-14	2019-08-25	Contig	ftp://ftp.ncbi.nlm.nih.gov/genomes/all/GCF/003/949/075/GCF_003949075.1_ASM394907v1	ftp://ftp.ncbi.nlm.nih.gov/genomes/all/GCA/003/949/075/GCA_003949075.1_ASM394907v1
Acinetobacter baumannii	SP6045	SAMN14001780	PRJNA604897	Proteobacteria	Gammaproteobacteria	GCA_010500585.1	4.13653	33.8	-	JAAGTS01	89	2610	2579	2020-02-12	2020-02-12	Contig	-	ftp://ftp.ncbi.nlm.nih.gov/genomes/all/GCA/010/500/585/GCA_010500585.1_ASM1050058v1
Acinetobacter baumannii TG15242	TG15242	SAMN02055507	PRJNA196265	Proteobacteria	Gammaproteobacteria	GCA_000453805.1	3.88637	39	-	ASFD01	88	3708	3596	2013-08-21	2019-11-08	Contig	ftp://ftp.ncbi.nlm.nih.gov/genomes/all/GCF/000/453/805/GCF_000453805.1_ASM45380v1	ftp://ftp.ncbi.nlm.nih.gov/genomes/all/GCA/000/453/805/GCA_000453805.1_ASM45380v1
Acinetobacter baumannii	AB5001	SAMN03078681	PRJNA261239	Proteobacteria	Gammaproteobacteria	GCA_001612395.1	3.78947	39	-	LREN01	33	3597	3501	2016-04-06	2019-11-18	Scaffold	ftp://ftp.ncbi.nlm.nih.gov/genomes/all/GCF/001/612/395/GCF_001612395.1_ASM161239v1	ftp://ftp.ncbi.nlm.nih.gov/genomes/all/GCA/001/612/395/GCA_001612395.1_ASM161239v1
Acinetobacter baumannii	AB-HZ-B13	SAMN08471676	PRJNA433073	Proteobacteria	Gammaproteobacteria	GCA_006367995.1	3.99118	39	-	PRJE01	61	3942	3724	2019-06-19	2019-06-25	Contig	ftp://ftp.ncbi.nlm.nih.gov/genomes/all/GCF/006/367/995/GCF_006367995.1_ASM636799v1	ftp://ftp.ncbi.nlm.nih.gov/genomes/all/GCA/006/367/995/GCA_006367995.1_ASM636799v1
Acinetobacter baumannii 25569_2	25569_2	SAMN02646227	PRJNA195213	Proteobacteria	Gammaproteobacteria	GCA_000611225.1	4.00554	39.1	-	JHPD01	73	3878	3628	2014-03-28	2019-11-10	Contig	ftp://ftp.ncbi.nlm.nih.gov/genomes/all/GCF/000/611/225/GCF_000611225.1_ASM61122v1	ftp://ftp.ncbi.nlm.nih.gov/genomes/all/GCA/000/611/225/GCA_000611225.1_ASM61122v1
Acinetobacter baumannii 45075_9	45075_9	SAMN02646393	PRJNA195177	Proteobacteria	Gammaproteobacteria	GCA_000681795.1	3.96047	39.1	-	JMNF01	69	3816	3580	2014-05-06	2019-11-10	Contig	ftp://ftp.ncbi.nlm.nih.gov/genomes/all/GCF/000/681/795/GCF_000681795.1_ASM68179v1	ftp://ftp.ncbi.nlm.nih.gov/genomes/all/GCA/000/681/795/GCA_000681795.1_ASM68179v1
Acinetobacter baumannii 1051176	1051176	SAMN02371030	PRJNA194659	Proteobacteria	Gammaproteobacteria	GCA_000580375.1	3.85914	39.1	-	JEZB01	71	3744	3550	2014-02-25	2019-11-09	Contig	ftp://ftp.ncbi.nlm.nih.gov/genomes/all/GCF/000/580/375/GCF_000580375.1_ASM58037v1	ftp://ftp.ncbi.nlm.nih.gov/genomes/all/GCA/000/580/375/GCA_000580375.1_ASM58037v1
Acinetobacter baumannii	2011BJAB4	SAMN03068188	PRJNA261018	Proteobacteria	Gammaproteobacteria	GCA_000804665.1	3.94219	38.9	-	JSCH01	50	3841	3684	2014-12-19	2019-08-27	Scaffold	ftp://ftp.ncbi.nlm.nih.gov/genomes/all/GCF/000/804/665/GCF_000804665.1_ASM80466v1	ftp://ftp.ncbi.nlm.nih.gov/genomes/all/GCA/000/804/665/GCA_000804665.1_ASM80466v1
Acinetobacter baumannii MRY10-0558		SAMD00036744	PRJDB1132	Proteobacteria	Gammaproteobacteria	GCA_000509325.1	3.78274	39	-	BASB01	77	3632	3409	2013-06-04	2017-03-15	Contig	ftp://ftp.ncbi.nlm.nih.gov/genomes/all/GCF/000/509/325/GCF_000509325.1_ASM50932v1	ftp://ftp.ncbi.nlm.nih.gov/genomes/all/GCA/000/509/325/GCA_000509325.1_ASM50932v1
Acinetobacter baumannii 25569_3	25569_3	SAMN02646228	PRJNA195217	Proteobacteria	Gammaproteobacteria	GCA_000611365.1	3.99347	39	-	JHOW01	73	3875	3640	2014-03-28	2019-11-09	Contig	ftp://ftp.ncbi.nlm.nih.gov/genomes/all/GCF/000/611/365/GCF_000611365.1_ASM61136v1	ftp://ftp.ncbi.nlm.nih.gov/genomes/all/GCA/000/611/365/GCA_000611365.1_ASM61136v1
Acinetobacter baumannii	4300STDY7045693	SAMEA104305189	PRJEB19226	Proteobacteria	Gammaproteobacteria	GCA_900494495.1	3.95016	38.8	-	UFHB01	44	3889	3675	2018-07-16	2019-08-16	Scaffold	ftp://ftp.ncbi.nlm.nih.gov/genomes/all/GCF/900/494/495/GCF_900494495.1_24276_2_159	ftp://ftp.ncbi.nlm.nih.gov/genomes/all/GCA/900/494/495/GCA_900494495.1_24276_2_159
Acinetobacter baumannii	B4039	SAMN10523625	PRJNA508406	Proteobacteria	Gammaproteobacteria	GCA_003954845.1	3.93797	38.9	-	RWXI01	66	3858	3687	2018-12-18	2018-12-26	Contig	ftp://ftp.ncbi.nlm.nih.gov/genomes/all/GCF/003/954/845/GCF_003954845.1_ASM395484v1	ftp://ftp.ncbi.nlm.nih.gov/genomes/all/GCA/003/954/845/GCA_003954845.1_ASM395484v1
Acinetobacter baumannii	AB_368	SAMN10249093	PRJNA497126	Proteobacteria	Gammaproteobacteria	GCA_003939505.1	3.93574	38.8	-	RHYD01	57	3834	3672	2018-12-12	2019-08-24	Scaffold	ftp://ftp.ncbi.nlm.nih.gov/genomes/all/GCF/003/939/505/GCF_003939505.1_ASM393950v1	ftp://ftp.ncbi.nlm.nih.gov/genomes/all/GCA/003/939/505/GCA_003939505.1_ASM393950v1
Acinetobacter baumannii	TG16732	SAMN10261608	PRJNA497581	Proteobacteria	Gammaproteobacteria	GCA_003948585.1	4.01962	39	-	RFBI01	75	3919	3739	2018-12-14	2019-08-25	Contig	ftp://ftp.ncbi.nlm.nih.gov/genomes/all/GCF/003/948/585/GCF_003948585.1_ASM394858v1	ftp://ftp.ncbi.nlm.nih.gov/genomes/all/GCA/003/948/585/GCA_003948585.1_ASM394858v1
Acinetobacter baumannii	TG40983	SAMN10261569	PRJNA497581	Proteobacteria	Gammaproteobacteria	GCA_003948795.1	3.85059	39	-	RFCV01	50	3747	3566	2018-12-14	2019-08-24	Contig	ftp://ftp.ncbi.nlm.nih.gov/genomes/all/GCF/003/948/795/GCF_003948795.1_ASM394879v1	ftp://ftp.ncbi.nlm.nih.gov/genomes/all/GCA/003/948/795/GCA_003948795.1_ASM394879v1
Acinetobacter baumannii	TG89536	SAMN10261554	PRJNA497581	Proteobacteria	Gammaproteobacteria	GCA_003948975.1	4.08579	39	-	RFDK01	110	4016	3819	2018-12-14	2019-08-25	Contig	ftp://ftp.ncbi.nlm.nih.gov/genomes/all/GCF/003/948/975/GCF_003948975.1_ASM394897v1	ftp://ftp.ncbi.nlm.nih.gov/genomes/all/GCA/003/948/975/GCA_003948975.1_ASM394897v1
Acinetobacter baumannii	O1-8	SAMN10618177	PRJNA510897	Proteobacteria	Gammaproteobacteria	GCA_007113705.1	4.6774	39.8	-	SDBI01	1380	4637	4413	2019-07-18	2019-07-29	Scaffold	ftp://ftp.ncbi.nlm.nih.gov/genomes/all/GCF/007/113/705/GCF_007113705.1_ASM711370v1	ftp://ftp.ncbi.nlm.nih.gov/genomes/all/GCA/007/113/705/GCA_007113705.1_ASM711370v1
Acinetobacter baumannii	BA13711	SAMN13943312	PRJNA603876	Proteobacteria	Gammaproteobacteria	GCA_010179245.1	3.9693	39	-	JAAEGW01	105	3816	3708	2020-02-04	2020-02-04	Contig	ftp://ftp.ncbi.nlm.nih.gov/genomes/all/GCF/010/179/245/GCF_010179245.1_ASM1017924v1	ftp://ftp.ncbi.nlm.nih.gov/genomes/all/GCA/010/179/245/GCA_010179245.1_ASM1017924v1
Acinetobacter baumannii	ABUH371	SAMN06461826	PRJNA352251	Proteobacteria	Gammaproteobacteria	GCA_002183945.1	4.05459	39	-	NCZT01	71	3971	3822	2017-06-08	2019-06-26	Contig	ftp://ftp.ncbi.nlm.nih.gov/genomes/all/GCF/002/183/945/GCF_002183945.1_ASM218394v1	ftp://ftp.ncbi.nlm.nih.gov/genomes/all/GCA/002/183/945/GCA_002183945.1_ASM218394v1
Acinetobacter baumannii	ARLG1790	SAMN06892245	PRJNA384060	Proteobacteria	Gammaproteobacteria	GCA_002143425.1	3.80876	38.9	-	NGGM01	55	3676	3534	2017-05-16	2019-06-25	Contig	ftp://ftp.ncbi.nlm.nih.gov/genomes/all/GCF/002/143/425/GCF_002143425.1_ASM214342v1	ftp://ftp.ncbi.nlm.nih.gov/genomes/all/GCA/002/143/425/GCA_002143425.1_ASM214342v1
Acinetobacter baumannii	ARLG1810	SAMN06892231	PRJNA384060	Proteobacteria	Gammaproteobacteria	GCA_002143575.1	3.91051	38.9	-	NGGX01	80	3819	3669	2017-05-16	2019-06-25	Contig	ftp://ftp.ncbi.nlm.nih.gov/genomes/all/GCF/002/143/575/GCF_002143575.1_ASM214357v1	ftp://ftp.ncbi.nlm.nih.gov/genomes/all/GCA/002/143/575/GCA_002143575.1_ASM214357v1
Acinetobacter baumannii	AB139	SAMN11607759	PRJNA542047	Proteobacteria	Gammaproteobacteria	GCA_005785785.1	3.97956	38.9	-	VAQB01	63	3891	3735	2019-05-23	2019-05-27	Scaffold	ftp://ftp.ncbi.nlm.nih.gov/genomes/all/GCF/005/785/785/GCF_005785785.1_ASM578578v1	ftp://ftp.ncbi.nlm.nih.gov/genomes/all/GCA/005/785/785/GCA_005785785.1_ASM578578v1
Acinetobacter baumannii	Ab21	SAMN11584453	PRJNA541386	Proteobacteria	Gammaproteobacteria	GCA_005785215.1	3.97007	39	-	VAMX01	77	3912	3747	2019-05-23	2019-05-27	Scaffold	ftp://ftp.ncbi.nlm.nih.gov/genomes/all/GCF/005/785/215/GCF_005785215.1_ASM578521v1	ftp://ftp.ncbi.nlm.nih.gov/genomes/all/GCA/005/785/215/GCA_005785215.1_ASM578521v1
Acinetobacter baumannii UH16008	UH16008	SAMN02597408	PRJNA218759	Proteobacteria	Gammaproteobacteria	GCA_000515715.1	4.21824	39	-	AYGD01	136	4119	3978	2014-01-07	2020-01-31	Contig	ftp://ftp.ncbi.nlm.nih.gov/genomes/all/GCF/000/515/715/GCF_000515715.1_gabuh16008_v01	ftp://ftp.ncbi.nlm.nih.gov/genomes/all/GCA/000/515/715/GCA_000515715.1_gabuh16008_v01
Acinetobacter baumannii UH13908	UH13908	SAMN02597411	PRJNA218756	Proteobacteria	Gammaproteobacteria	GCA_000515655.1	3.78136	39	-	AYGG01	62	3604	3490	2014-01-07	2020-01-22	Contig	ftp://ftp.ncbi.nlm.nih.gov/genomes/all/GCF/000/515/655/GCF_000515655.1_gabuh13908_v01	ftp://ftp.ncbi.nlm.nih.gov/genomes/all/GCA/000/515/655/GCA_000515655.1_gabuh13908_v01
Acinetobacter baumannii	Ab191	SAMN11584437	PRJNA541386	Proteobacteria	Gammaproteobacteria	GCA_005784875.1	3.95116	39.1	-	VAMH01	123	3790	3636	2019-05-23	2019-05-27	Scaffold	ftp://ftp.ncbi.nlm.nih.gov/genomes/all/GCF/005/784/875/GCF_005784875.1_ASM578487v1	ftp://ftp.ncbi.nlm.nih.gov/genomes/all/GCA/005/784/875/GCA_005784875.1_ASM578487v1
Acinetobacter baumannii UH10107	UH10107	SAMN02597417	PRJNA218749	Proteobacteria	Gammaproteobacteria	GCA_000515515.1	4.0064	38.9	-	AYGN01	84	3873	3752	2014-01-07	2020-01-31	Contig	ftp://ftp.ncbi.nlm.nih.gov/genomes/all/GCF/000/515/515/GCF_000515515.1_gabuh10107_v01	ftp://ftp.ncbi.nlm.nih.gov/genomes/all/GCA/000/515/515/GCA_000515515.1_gabuh10107_v01
Acinetobacter baumannii	AB_152	SAMN10248937	PRJNA497126	Proteobacteria	Gammaproteobacteria	GCA_003941125.1	3.86068	38.9	-	RHZE01	56	3731	3572	2018-12-12	2019-08-24	Scaffold	ftp://ftp.ncbi.nlm.nih.gov/genomes/all/GCF/003/941/125/GCF_003941125.1_ASM394112v1	ftp://ftp.ncbi.nlm.nih.gov/genomes/all/GCA/003/941/125/GCA_003941125.1_ASM394112v1
Acinetobacter baumannii	Ab75	SAMN11603663	PRJNA541822	Proteobacteria	Gammaproteobacteria	GCA_005785545.1	3.97885	38.9	-	VAOH01	62	3895	3741	2019-05-23	2019-05-27	Scaffold	ftp://ftp.ncbi.nlm.nih.gov/genomes/all/GCF/005/785/545/GCF_005785545.1_ASM578554v1	ftp://ftp.ncbi.nlm.nih.gov/genomes/all/GCA/005/785/545/GCA_005785545.1_ASM578554v1
Acinetobacter baumannii	BJ2	SAMN02911264	PRJNA255196	Proteobacteria	Gammaproteobacteria	GCA_000787235.1	4.01542	38.9	-	JPLG01	52	3872	3753	2014-11-26	2019-11-10	Contig	ftp://ftp.ncbi.nlm.nih.gov/genomes/all/GCF/000/787/235/GCF_000787235.1_ASM78723v1	ftp://ftp.ncbi.nlm.nih.gov/genomes/all/GCA/000/787/235/GCA_000787235.1_ASM78723v1
Acinetobacter baumannii	E0	SAMN10618169	PRJNA510897	Proteobacteria	Gammaproteobacteria	GCA_007113875.1	4.11755	39	-	SDBA01	698	3851	3671	2019-07-18	2019-07-29	Scaffold	ftp://ftp.ncbi.nlm.nih.gov/genomes/all/GCF/007/113/875/GCF_007113875.1_ASM711387v1	ftp://ftp.ncbi.nlm.nih.gov/genomes/all/GCA/007/113/875/GCA_007113875.1_ASM711387v1
Acinetobacter baumannii	208214	SAMN12205788	PRJNA533558	Proteobacteria	Gammaproteobacteria	GCA_007999665.1	4.26965	39.5	-	VMIT01	1085	4063	3862	2019-08-15	2019-08-21	Scaffold	ftp://ftp.ncbi.nlm.nih.gov/genomes/all/GCF/007/999/665/GCF_007999665.1_ASM799966v1	ftp://ftp.ncbi.nlm.nih.gov/genomes/all/GCA/007/999/665/GCA_007999665.1_ASM799966v1
Acinetobacter baumannii	20827	SAMN12205781	PRJNA533558	Proteobacteria	Gammaproteobacteria	GCA_007999815.1	3.88533	38.9	-	VMIM01	200	3735	3563	2019-08-15	2019-08-21	Scaffold	ftp://ftp.ncbi.nlm.nih.gov/genomes/all/GCF/007/999/815/GCF_007999815.1_ASM799981v1	ftp://ftp.ncbi.nlm.nih.gov/genomes/all/GCA/007/999/815/GCA_007999815.1_ASM799981v1
Acinetobacter baumannii	20821	SAMN12205775	PRJNA533558	Proteobacteria	Gammaproteobacteria	GCA_007999955.1	4.28439	39.5	-	VMIG01	1226	4105	3898	2019-08-15	2019-08-21	Scaffold	ftp://ftp.ncbi.nlm.nih.gov/genomes/all/GCF/007/999/955/GCF_007999955.1_ASM799995v1	ftp://ftp.ncbi.nlm.nih.gov/genomes/all/GCA/007/999/955/GCA_007999955.1_ASM799995v1
Acinetobacter baumannii 25493_4	25493_4	SAMN02644700	PRJNA195096	Proteobacteria	Gammaproteobacteria	GCA_000600815.1	3.97742	39	-	JHDA01	61	3827	3470	2014-03-26	2019-11-09	Contig	ftp://ftp.ncbi.nlm.nih.gov/genomes/all/GCF/000/600/815/GCF_000600815.1_ASM60081v1	ftp://ftp.ncbi.nlm.nih.gov/genomes/all/GCA/000/600/815/GCA_000600815.1_ASM60081v1
Acinetobacter baumannii	Ab16	SAMN11584450	PRJNA541386	Proteobacteria	Gammaproteobacteria	GCA_005785125.1	3.96814	39	-	VAMU01	77	3908	3746	2019-05-23	2019-05-27	Scaffold	ftp://ftp.ncbi.nlm.nih.gov/genomes/all/GCF/005/785/125/GCF_005785125.1_ASM578512v1	ftp://ftp.ncbi.nlm.nih.gov/genomes/all/GCA/005/785/125/GCA_005785125.1_ASM578512v1
Acinetobacter baumannii	4300STDY7045717	SAMEA104305213	PRJEB19226	Proteobacteria	Gammaproteobacteria	GCA_900494855.1	3.85068	38.7	-	UFHX01	47	3796	3566	2018-07-16	2019-08-16	Scaffold	ftp://ftp.ncbi.nlm.nih.gov/genomes/all/GCF/900/494/855/GCF_900494855.1_24276_2_183	ftp://ftp.ncbi.nlm.nih.gov/genomes/all/GCA/900/494/855/GCA_900494855.1_24276_2_183
Acinetobacter baumannii	Ab67	SAMN11603660	PRJNA541822	Proteobacteria	Gammaproteobacteria	GCA_005785605.1	3.81416	38.9	-	VAOK01	45	3654	3516	2019-05-23	2019-05-27	Scaffold	ftp://ftp.ncbi.nlm.nih.gov/genomes/all/GCF/005/785/605/GCF_005785605.1_ASM578560v1	ftp://ftp.ncbi.nlm.nih.gov/genomes/all/GCA/005/785/605/GCA_005785605.1_ASM578560v1
Acinetobacter baumannii	Ab9	SAMN11584444	PRJNA541386	Proteobacteria	Gammaproteobacteria	GCA_005785025.1	3.93664	39.2	-	VAMO01	165	3739	3586	2019-05-23	2019-05-27	Scaffold	ftp://ftp.ncbi.nlm.nih.gov/genomes/all/GCF/005/785/025/GCF_005785025.1_ASM578502v1	ftp://ftp.ncbi.nlm.nih.gov/genomes/all/GCA/005/785/025/GCA_005785025.1_ASM578502v1
Acinetobacter baumannii	AB115	SAMN11607749	PRJNA542047	Proteobacteria	Gammaproteobacteria	GCA_005785985.1	3.81502	38.9	-	VAQL01	52	3665	3517	2019-05-23	2019-05-27	Scaffold	ftp://ftp.ncbi.nlm.nih.gov/genomes/all/GCF/005/785/985/GCF_005785985.1_ASM578598v1	ftp://ftp.ncbi.nlm.nih.gov/genomes/all/GCA/005/785/985/GCA_005785985.1_ASM578598v1
Acinetobacter baumannii	AB107	SAMN11607746	PRJNA542047	Proteobacteria	Gammaproteobacteria	GCA_005786065.1	3.81382	38.9	-	VAQO01	50	3670	3515	2019-05-23	2019-05-27	Scaffold	ftp://ftp.ncbi.nlm.nih.gov/genomes/all/GCF/005/786/065/GCF_005786065.1_ASM578606v1	ftp://ftp.ncbi.nlm.nih.gov/genomes/all/GCA/005/786/065/GCA_005786065.1_ASM578606v1
Acinetobacter baumannii	AB166	SAMN11607770	PRJNA542046	Proteobacteria	Gammaproteobacteria	GCA_005786335.1	3.82354	39	-	VARD01	80	3648	3511	2019-05-23	2019-05-27	Scaffold	ftp://ftp.ncbi.nlm.nih.gov/genomes/all/GCF/005/786/335/GCF_005786335.1_ASM578633v1	ftp://ftp.ncbi.nlm.nih.gov/genomes/all/GCA/005/786/335/GCA_005786335.1_ASM578633v1
Acinetobacter baumannii	L9	SAMN12712225	PRJNA564419	Proteobacteria	Gammaproteobacteria	GCA_008629945.1	4.14195	39.3	-	VWQN01	775	3811	3660	2019-09-20	2019-09-24	Scaffold	ftp://ftp.ncbi.nlm.nih.gov/genomes/all/GCF/008/629/945/GCF_008629945.1_ASM862994v1	ftp://ftp.ncbi.nlm.nih.gov/genomes/all/GCA/008/629/945/GCA_008629945.1_ASM862994v1
Acinetobacter baumannii	D78	SAMEA1317937	PRJEB2801	Proteobacteria	Gammaproteobacteria	GCA_001511915.1	4.01032	39	-	FBXH01	105	3850	3733	2016-01-09	2019-11-16	Scaffold	ftp://ftp.ncbi.nlm.nih.gov/genomes/all/GCF/001/511/915/GCF_001511915.1_7521_8_47	ftp://ftp.ncbi.nlm.nih.gov/genomes/all/GCA/001/511/915/GCA_001511915.1_7521_8_47
Acinetobacter baumannii	D81	SAMEA1317920	PRJEB2801	Proteobacteria	Gammaproteobacteria	GCA_001511995.1	4.01111	39	-	FBXC01	106	3849	3726	2016-01-09	2019-11-16	Scaffold	ftp://ftp.ncbi.nlm.nih.gov/genomes/all/GCF/001/511/995/GCF_001511995.1_7521_8_27	ftp://ftp.ncbi.nlm.nih.gov/genomes/all/GCA/001/511/995/GCA_001511995.1_7521_8_27
Acinetobacter baumannii	Ab2159	SAMN10955939	PRJNA355850	Proteobacteria	Gammaproteobacteria	GCA_004321595.1	4.05481	39	-	SIDE01	91	3996	3792	2019-02-25	2019-03-06	Contig	ftp://ftp.ncbi.nlm.nih.gov/genomes/all/GCF/004/321/595/GCF_004321595.1_ASM432159v1	ftp://ftp.ncbi.nlm.nih.gov/genomes/all/GCA/004/321/595/GCA_004321595.1_ASM432159v1
Acinetobacter baumannii	Ab8	SAMN11584443	PRJNA541386	Proteobacteria	Gammaproteobacteria	GCA_005784965.1	3.8987	39.1	-	VAMN01	129	3699	3555	2019-05-23	2019-05-27	Scaffold	ftp://ftp.ncbi.nlm.nih.gov/genomes/all/GCF/005/784/965/GCF_005784965.1_ASM578496v1	ftp://ftp.ncbi.nlm.nih.gov/genomes/all/GCA/005/784/965/GCA_005784965.1_ASM578496v1
Acinetobacter baumannii	AB113	SAMN11607748	PRJNA542047	Proteobacteria	Gammaproteobacteria	GCA_005785995.1	3.81564	38.9	-	VAQM01	46	3660	3520	2019-05-23	2019-05-27	Scaffold	ftp://ftp.ncbi.nlm.nih.gov/genomes/all/GCF/005/785/995/GCF_005785995.1_ASM578599v1	ftp://ftp.ncbi.nlm.nih.gov/genomes/all/GCA/005/785/995/GCA_005785995.1_ASM578599v1
Acinetobacter baumannii	LUH_6220	SAMN03366519	PRJNA276040	Proteobacteria	Gammaproteobacteria	GCA_001007745.1	3.96658	38.9	-	JZBW01	63	3781	3642	2015-05-14	2019-11-19	Contig	ftp://ftp.ncbi.nlm.nih.gov/genomes/all/GCF/001/007/745/GCF_001007745.1_ASM100774v1	ftp://ftp.ncbi.nlm.nih.gov/genomes/all/GCA/001/007/745/GCA_001007745.1_ASM100774v1
Acinetobacter baumannii	AB-HZ-S19	SAMN08471755	PRJNA433073	Proteobacteria	Gammaproteobacteria	GCA_006365675.1	3.96922	38.8	-	PRGD01	48	3893	3706	2019-06-19	2019-06-25	Contig	ftp://ftp.ncbi.nlm.nih.gov/genomes/all/GCF/006/365/675/GCF_006365675.1_ASM636567v1	ftp://ftp.ncbi.nlm.nih.gov/genomes/all/GCA/006/365/675/GCA_006365675.1_ASM636567v1
Acinetobacter baumannii	XH701	SAMN04745456	PRJNA314151	Proteobacteria	Gammaproteobacteria	GCA_001864795.1	3.86077	39	-	LYIU01	151	3720	3580	2016-11-02	2019-06-15	Scaffold	ftp://ftp.ncbi.nlm.nih.gov/genomes/all/GCF/001/864/795/GCF_001864795.1_ASM186479v1	ftp://ftp.ncbi.nlm.nih.gov/genomes/all/GCA/001/864/795/GCA_001864795.1_ASM186479v1
Acinetobacter baumannii	AB-HZ-B82	SAMN08471656	PRJNA433073	Proteobacteria	Gammaproteobacteria	GCA_006367285.1	3.90571	38.8	-	PRJY01	44	3818	3638	2019-06-19	2019-06-25	Contig	ftp://ftp.ncbi.nlm.nih.gov/genomes/all/GCF/006/367/285/GCF_006367285.1_ASM636728v1	ftp://ftp.ncbi.nlm.nih.gov/genomes/all/GCA/006/367/285/GCA_006367285.1_ASM636728v1
Acinetobacter baumannii	AB-HZ-S39	SAMN08471771	PRJNA433073	Proteobacteria	Gammaproteobacteria	GCA_006365895.1	3.94854	38.9	-	PRFN01	63	3905	3704	2019-06-19	2019-06-25	Contig	ftp://ftp.ncbi.nlm.nih.gov/genomes/all/GCF/006/365/895/GCF_006365895.1_ASM636589v1	ftp://ftp.ncbi.nlm.nih.gov/genomes/all/GCA/006/365/895/GCA_006365895.1_ASM636589v1
Acinetobacter baumannii	AB-HZ-S28	SAMN08471733	PRJNA433073	Proteobacteria	Gammaproteobacteria	GCA_006367605.1	3.90669	38.9	-	PRGZ01	62	3834	3644	2019-06-19	2019-06-25	Contig	ftp://ftp.ncbi.nlm.nih.gov/genomes/all/GCF/006/367/605/GCF_006367605.1_ASM636760v1	ftp://ftp.ncbi.nlm.nih.gov/genomes/all/GCA/006/367/605/GCA_006367605.1_ASM636760v1
Acinetobacter baumannii	KR3831	SAMN09273690	PRJNA473420	Proteobacteria	Gammaproteobacteria	GCA_003185745.1	4.09228	39.2	-	QHLH01	135	4065	3845	2018-06-04	2019-03-20	Contig	ftp://ftp.ncbi.nlm.nih.gov/genomes/all/GCF/003/185/745/GCF_003185745.1_ASM318574v1	ftp://ftp.ncbi.nlm.nih.gov/genomes/all/GCA/003/185/745/GCA_003185745.1_ASM318574v1
Acinetobacter baumannii	AB-HZ-S06	SAMN08471737	PRJNA433073	Proteobacteria	Gammaproteobacteria	GCA_006367625.1	4.0927	39	-	PRGV01	47	4043	3842	2019-06-19	2019-06-25	Contig	ftp://ftp.ncbi.nlm.nih.gov/genomes/all/GCF/006/367/625/GCF_006367625.1_ASM636762v1	ftp://ftp.ncbi.nlm.nih.gov/genomes/all/GCA/006/367/625/GCA_006367625.1_ASM636762v1
Acinetobacter baumannii	AB-HZ-S81	SAMN08471723	PRJNA433073	Proteobacteria	Gammaproteobacteria	GCA_006366275.1	3.90986	38.9	-	PRHJ01	47	3827	3636	2019-06-19	2019-06-25	Contig	ftp://ftp.ncbi.nlm.nih.gov/genomes/all/GCF/006/366/275/GCF_006366275.1_ASM636627v1	ftp://ftp.ncbi.nlm.nih.gov/genomes/all/GCA/006/366/275/GCA_006366275.1_ASM636627v1
Acinetobacter baumannii	AB-HZ-B43	SAMN08471702	PRJNA433073	Proteobacteria	Gammaproteobacteria	GCA_006366635.1	3.92029	38.9	-	PRIE01	53	3847	3655	2019-06-19	2019-06-25	Contig	ftp://ftp.ncbi.nlm.nih.gov/genomes/all/GCF/006/366/635/GCF_006366635.1_ASM636663v1	ftp://ftp.ncbi.nlm.nih.gov/genomes/all/GCA/006/366/635/GCA_006366635.1_ASM636663v1
Acinetobacter baumannii	AB-HZ-B29	SAMN08471687	PRJNA433073	Proteobacteria	Gammaproteobacteria	GCA_006366805.1	4.09533	39	-	PRIT01	47	4046	3844	2019-06-19	2019-06-25	Contig	ftp://ftp.ncbi.nlm.nih.gov/genomes/all/GCF/006/366/805/GCF_006366805.1_ASM636680v1	ftp://ftp.ncbi.nlm.nih.gov/genomes/all/GCA/006/366/805/GCA_006366805.1_ASM636680v1
Acinetobacter baumannii	AB-HZ-B84	SAMN08471657	PRJNA433073	Proteobacteria	Gammaproteobacteria	GCA_006368045.1	3.93305	39	-	PRJX01	55	3863	3652	2019-06-19	2019-06-25	Contig	ftp://ftp.ncbi.nlm.nih.gov/genomes/all/GCF/006/368/045/GCF_006368045.1_ASM636804v1	ftp://ftp.ncbi.nlm.nih.gov/genomes/all/GCA/006/368/045/GCA_006368045.1_ASM636804v1
Acinetobacter baumannii	208510	SAMN12205804	PRJNA533558	Proteobacteria	Gammaproteobacteria	GCA_007999365.1	3.94164	39	-	VMJJ01	255	3828	3656	2019-08-15	2019-08-21	Scaffold	ftp://ftp.ncbi.nlm.nih.gov/genomes/all/GCF/007/999/365/GCF_007999365.1_ASM799936v1	ftp://ftp.ncbi.nlm.nih.gov/genomes/all/GCA/007/999/365/GCA_007999365.1_ASM799936v1
Acinetobacter baumannii	11551	SAMN06111363	PRJNA355850	Proteobacteria	Gammaproteobacteria	GCA_001922745.1	4.05369	39	-	MSDC01	66	3992	3796	2016-12-28	2019-06-19	Contig	ftp://ftp.ncbi.nlm.nih.gov/genomes/all/GCF/001/922/745/GCF_001922745.1_ASM192274v1	ftp://ftp.ncbi.nlm.nih.gov/genomes/all/GCA/001/922/745/GCA_001922745.1_ASM192274v1
Acinetobacter baumannii	11547	SAMN06111389	PRJNA355850	Proteobacteria	Gammaproteobacteria	GCA_001922695.1	4.02917	39	-	MSDB01	84	3919	3747	2016-12-28	2019-06-19	Contig	ftp://ftp.ncbi.nlm.nih.gov/genomes/all/GCF/001/922/695/GCF_001922695.1_ASM192269v1	ftp://ftp.ncbi.nlm.nih.gov/genomes/all/GCA/001/922/695/GCA_001922695.1_ASM192269v1
[truncated: 5,075 more rows]
