# Supplementary material for: BacAnt: A Combination Annotation Server for Bacterial DNA Sequences to Identify Antibiotic Resistance Genes, Integrons, and Transposable Elements
Source: Front Microbiol. 2021 Jul 23;12:649969. doi: 10.3389/fmicb.2021.649969 (PMC8343408; doi:10.3389/fmicb.2021.649969)
Supplement: Supplementary file 3 [file Table_3.XLSX]

## Sheet: sup2_Table S2
Table S2-2: Additional acinetobacter baumannii SRA reads
Run	Assay Type	BioProject	BioSample	Center Name	Consent	DATASTORE filetype	DATASTORE provider	DATASTORE region	Experiment	Instrument	LibraryLayout	LibrarySelection	LibrarySource	MBytes	Organism	Platform	ReleaseDate	sample_acc	Sample Name	SRA Study	AvgSpotLen	MBases	Library Name	strain	collection_date	BioSampleModel	Host	geo_loc_name_country	geo_loc_name_country_continent	geo_loc_name	lat_lon	isolation_source	collected_by	ENA-FIRST-PUBLIC	ENA-LAST-UPDATE	sample_name	Alias	INSDC_center_name	INSDC_first_public	INSDC_last_update	INSDC_status	SRA_accession	title	INSDC_center_alias	host_disease	ENA_checklist	AssemblyName	Country	isolate_name_alias
SRR6435994	WGS	PRJNA427128	SAMN08159985	NATIONAL INSTITUTE FOR INFECTIOUS DISEASES "L. SPALLANZANI"	public	sra	gs,ncbi,s3	gs.US,ncbi.public,s3.us-east-1	SRX3527482	Illumina MiSeq	PAIRED	RANDOM	GENOMIC	440	Acinetobacter baumannii	ILLUMINA	2018-03-26T00:00:00Z	SRS2803167	AC11	SRP127890	286	1208	AC11_S9		2017-03-24	Pathogen.cl	Homo sapiens	Italy	Europe	Italy	41.86 N 12.45 E	blood culture	INMI L. Spallanzani												sepsis		NC_010611
SRR6435995	WGS	PRJNA427128	SAMN08159986	NATIONAL INSTITUTE FOR INFECTIOUS DISEASES "L. SPALLANZANI"	public	sra	gs,ncbi,s3	gs.US,ncbi.public,s3.us-east-1	SRX3527481	Illumina MiSeq	PAIRED	RANDOM	GENOMIC	173	Acinetobacter baumannii	ILLUMINA	2018-03-26T00:00:00Z	SRS2803166	AC12	SRP127890	290	467	AC12_S17		2017-03-23	Pathogen.cl	Homo sapiens	Italy	Europe	Italy	41.86 N 12.45 E	rectal swab	INMI L. Spallanzani												sepsis		NC_010611
SRR6435996	WGS	PRJNA427128	SAMN08159987	NATIONAL INSTITUTE FOR INFECTIOUS DISEASES "L. SPALLANZANI"	public	sra	gs,ncbi,s3	gs.US,ncbi.public,s3.us-east-1	SRX3527480	Illumina MiSeq	PAIRED	RANDOM	GENOMIC	302	Acinetobacter baumannii	ILLUMINA	2018-03-26T00:00:00Z	SRS2803165	AC13	SRP127890	292	824	AC13_S16		2017-03-28	Pathogen.cl	Homo sapiens	Italy	Europe	Italy	41.86 N 12.45 E	blood culture	INMI L. Spallanzani												sepsis		NC_010611
SRR6435997	WGS	PRJNA427128	SAMN08159988	NATIONAL INSTITUTE FOR INFECTIOUS DISEASES "L. SPALLANZANI"	public	sra	gs,ncbi,s3	gs.US,ncbi.public,s3.us-east-1	SRX3527479	Illumina MiSeq	PAIRED	RANDOM	GENOMIC	435	Acinetobacter baumannii	ILLUMINA	2018-03-26T00:00:00Z	SRS2803164	AC15	SRP127890	268	1399	AC15_S26		2017-04-20	Pathogen.cl	Homo sapiens	Italy	Europe	Italy	41.86 N 12.45 E	broncho alveolar fluid	INMI L. Spallanzani												sepsis		NC_010611
SRR6435998	WGS	PRJNA427128	SAMN08159989	NATIONAL INSTITUTE FOR INFECTIOUS DISEASES "L. SPALLANZANI"	public	sra	gs,ncbi,s3	gs.US,ncbi.public,s3.us-east-1	SRX3527478	Illumina MiSeq	PAIRED	RANDOM	GENOMIC	362	Acinetobacter baumannii	ILLUMINA	2018-03-26T00:00:00Z	SRS2803163	AC16	SRP127890	272	1178	AC16_S22		2017-04-30	Pathogen.cl	Homo sapiens	Italy	Europe	Italy	41.86 N 12.45 E	blood culture	INMI L. Spallanzani												sepsis		NC_010611
SRR6435999	WGS	PRJNA427128	SAMN08159983	NATIONAL INSTITUTE FOR INFECTIOUS DISEASES "L. SPALLANZANI"	public	sra	gs,ncbi,s3	gs.US,ncbi.public,s3.us-east-1	SRX3527477	Illumina MiSeq	PAIRED	RANDOM	GENOMIC	684	Acinetobacter baumannii	ILLUMINA	2018-03-26T00:00:00Z	SRS2803162	AC9	SRP127890	274	2282	AC9_S17		2017-03-16	Pathogen.cl	Homo sapiens	Italy	Europe	Italy	41.86 N 12.45 E	rectal swab	INMI L. Spallanzani												sepsis		NC_010611
SRR6436000	WGS	PRJNA427128	SAMN08159984	NATIONAL INSTITUTE FOR INFECTIOUS DISEASES "L. SPALLANZANI"	public	sra	gs,ncbi,s3	gs.US,ncbi.public,s3.us-east-1	SRX3527476	Illumina MiSeq	PAIRED	RANDOM	GENOMIC	709	Acinetobacter baumannii	ILLUMINA	2018-03-26T00:00:00Z	SRS2803161	AC10	SRP127890	274	2382	AC10_S15		2017-03-15	Pathogen.cl	Homo sapiens	Italy	Europe	Italy	41.86 N 12.45 E	broncho alveolar fluid	INMI L. Spallanzani												sepsis		NC_010611
SRR6436001	WGS	PRJNA427128	SAMN08159979	NATIONAL INSTITUTE FOR INFECTIOUS DISEASES "L. SPALLANZANI"	public	sra	gs,ncbi,s3	gs.US,ncbi.public,s3.us-east-1	SRX3527475	Illumina MiSeq	PAIRED	RANDOM	GENOMIC	791	Acinetobacter baumannii	ILLUMINA	2018-03-26T00:00:00Z	SRS2803160	AC5	SRP127890	269	2616	AC5_S18		2017-02-27	Pathogen.cl	Homo sapiens	Italy	Europe	Italy	41.86 N 12.45 E	blood culture	INMI L. Spallanzani												sepsis		NC_010611
SRR6436002	WGS	PRJNA427128	SAMN08159980	NATIONAL INSTITUTE FOR INFECTIOUS DISEASES "L. SPALLANZANI"	public	sra	gs,ncbi,s3	gs.US,ncbi.public,s3.us-east-1	SRX3527474	Illumina MiSeq	PAIRED	RANDOM	GENOMIC	888	Acinetobacter baumannii	ILLUMINA	2018-03-26T00:00:00Z	SRS2803159	AC6	SRP127890	275	2943	AC6_S21		2017-02-28	Pathogen.cl	Homo sapiens	Italy	Europe	Italy	41.86 N 12.45 E	abdominal dreinage	INMI L. Spallanzani												sepsis		NC_010611
SRR6436003	WGS	PRJNA427128	SAMN08159981	NATIONAL INSTITUTE FOR INFECTIOUS DISEASES "L. SPALLANZANI"	public	sra	gs,ncbi,s3	gs.US,ncbi.public,s3.us-east-1	SRX3527473	Illumina MiSeq	PAIRED	RANDOM	GENOMIC	849	Acinetobacter baumannii	ILLUMINA	2018-03-26T00:00:00Z	SRS2803158	AC7	SRP127890	281	2876	AC7_S24		2017-03-11	Pathogen.cl	Homo sapiens	Italy	Europe	Italy	41.86 N 12.45 E	rectal swab	INMI L. Spallanzani												sepsis		NC_010611
SRR6436004	WGS	PRJNA427128	SAMN08159982	NATIONAL INSTITUTE FOR INFECTIOUS DISEASES "L. SPALLANZANI"	public	sra	gs,ncbi,s3	gs.US,ncbi.public,s3.us-east-1	SRX3527472	Illumina MiSeq	PAIRED	RANDOM	GENOMIC	744	Acinetobacter baumannii	ILLUMINA	2018-03-26T00:00:00Z	SRS2803157	AC8	SRP127890	272	2451	AC8_S10		2017-03-13	Pathogen.cl	Homo sapiens	Italy	Europe	Italy	41.86 N 12.45 E	broncho alveolar fluid	INMI L. Spallanzani												sepsis		NC_010611
SRR6436005	WGS	PRJNA427128	SAMN08159975	NATIONAL INSTITUTE FOR INFECTIOUS DISEASES "L. SPALLANZANI"	public	sra	gs,ncbi,s3	gs.US,ncbi.public,s3.us-east-1	SRX3527471	Illumina MiSeq	PAIRED	RANDOM	GENOMIC	956	Acinetobacter baumannii	ILLUMINA	2018-03-26T00:00:00Z	SRS2803156	AC1	SRP127890	271	3106	AC1_S22		2017-01-10	Pathogen.cl	Homo sapiens	Italy	Europe	Italy	41.86 N 12.45 E	broncho alveolar fluid	INMI L. Spallanzani												sepsis		NC_010611
SRR6436006	WGS	PRJNA427128	SAMN08159976	NATIONAL INSTITUTE FOR INFECTIOUS DISEASES "L. SPALLANZANI"	public	sra	gs,ncbi,s3	gs.US,ncbi.public,s3.us-east-1	SRX3527470	Illumina MiSeq	PAIRED	RANDOM	GENOMIC	735	Acinetobacter baumannii	ILLUMINA	2018-03-26T00:00:00Z	SRS2803155	AC2	SRP127890	273	2458	AC2_S3		2017-02-02	Pathogen.cl	Homo sapiens	Italy	Europe	Italy	41.86 N 12.45 E	rectal swab	INMI L. Spallanzani												sepsis		NC_010611
SRR6436007	WGS	PRJNA427128	SAMN08159977	NATIONAL INSTITUTE FOR INFECTIOUS DISEASES "L. SPALLANZANI"	public	sra	gs,ncbi,s3	gs.US,ncbi.public,s3.us-east-1	SRX3527469	Illumina MiSeq	PAIRED	RANDOM	GENOMIC	743	Acinetobacter baumannii	ILLUMINA	2018-03-26T00:00:00Z	SRS2803154	AC3	SRP127890	270	2475	AC3_S2		2017-02-09	Pathogen.cl	Homo sapiens	Italy	Europe	Italy	41.86 N 12.45 E	blood culture	INMI L. Spallanzani												sepsis		NC_010611
SRR6436008	WGS	PRJNA427128	SAMN08159978	NATIONAL INSTITUTE FOR INFECTIOUS DISEASES "L. SPALLANZANI"	public	sra	gs,ncbi,s3	gs.US,ncbi.public,s3.us-east-1	SRX3527468	Illumina MiSeq	PAIRED	RANDOM	GENOMIC	722	Acinetobacter baumannii	ILLUMINA	2018-03-26T00:00:00Z	SRS2803153	AC4	SRP127890	267	2384	AC4_S19		2017-02-25	Pathogen.cl	Homo sapiens	Italy	Europe	Italy	41.86 N 12.45 E	blood culture	INMI L. Spallanzani												sepsis		NC_010611
SRR5170516	WGS	PRJNA328023	SAMN06220561	JCVI	public	contigs,sra	gs,ncbi,s3	gs.US,ncbi.public,s3.us-east-1	SRX2486970	NextSeq 500	PAIRED	RANDOM	GENOMIC	354	Acinetobacter baumannii	ILLUMINA	2017-01-17T00:00:00Z	SRS1917028	1aCt48	SRP096652	149	783	1ACT48-PE-N723S521-1	LAC-4-jcvi	1997-01-02	Pathogen.cl	Homo sapiens	USA	North America	USA	34.05 N 118.25 W														Not applicable
SRR5170517	WGS	PRJNA328023	SAMN06220566	JCVI	public	contigs,sra	gs,ncbi,s3	gs.US,ncbi.public,s3.us-east-1	SRX2486971	NextSeq 500	PAIRED	RANDOM	GENOMIC	335	Acinetobacter baumannii	ILLUMINA	2017-01-17T00:00:00Z	SRS1917027	1aH2O2t48	SRP096652	299	752	1AH2O2T48-PE-N724S521-1	LAC-4-jcvi	1997-01-03	Pathogen.cl	Homo sapiens	USA	North America	USA	34.05 N 118.25 W														Not applicable
SRR5170518	WGS	PRJNA328023	SAMN06220565	JCVI	public	contigs,sra	gs,ncbi,s3	gs.US,ncbi.public,s3.us-east-1	SRX2486972	NextSeq 500	PAIRED	RANDOM	GENOMIC	350	Acinetobacter baumannii	ILLUMINA	2017-01-17T00:00:00Z	SRS1917029	2aCt48	SRP096652	149	777	2ACT48-PE-N726S521-1	LAC-4-jcvi	1997-01-04	Pathogen.cl	Homo sapiens	USA	North America	USA	34.05 N 118.25 W														Not applicable
SRR5170519	WGS	PRJNA328023	SAMN06220562	JCVI	public	contigs,sra	gs,ncbi,s3	gs.US,ncbi.public,s3.us-east-1	SRX2486973	NextSeq 500	PAIRED	RANDOM	GENOMIC	354	Acinetobacter baumannii	ILLUMINA	2017-01-17T00:00:00Z	SRS1917031	3aH2O2t48	SRP096652	149	787	3AH2O2T48-PE-N729S521-1	LAC-4-jcvi	1997-01-07	Pathogen.cl	Homo sapiens	USA	North America	USA	34.05 N 118.25 W														Not applicable
SRR5170520	WGS	PRJNA328023	SAMN06220563	JCVI	public	contigs,sra	gs,ncbi,s3	gs.US,ncbi.public,s3.us-east-1	SRX2486974	NextSeq 500	PAIRED	RANDOM	GENOMIC	339	Acinetobacter baumannii	ILLUMINA	2017-01-17T00:00:00Z	SRS1917032	3aCt48	SRP096652	149	751	3ACT48-PE-N728S521-1	LAC-4-jcvi	1997-01-06	Pathogen.cl	Homo sapiens	USA	North America	USA	34.05 N 118.25 W														Not applicable
SRR5170521	WGS	PRJNA328023	SAMN06220564	JCVI	public	contigs,sra	gs,ncbi,s3	gs.US,ncbi.public,s3.us-east-1	SRX2486975	NextSeq 500	PAIRED	RANDOM	GENOMIC	333	Acinetobacter baumannii	ILLUMINA	2017-01-17T00:00:00Z	SRS1917030	2aH2O2t48	SRP096652	149	738	2AH2O2T48-PE-N727S521-1	LAC-4-jcvi	1997-01-05	Pathogen.cl	Homo sapiens	USA	North America	USA	34.05 N 118.25 W														Not applicable
ERR1891144	WGS	PRJEB8666	SAMEA4547750	THE WELLCOME TRUST SANGER INSTITUTE	public	cram,sra	ena,gs,ncbi,s3	ena,gs.US,ncbi.public,s3.us-east-1	ERX1951642	Illumina HiSeq 2000	PAIRED	RANDOM	GENOMIC	166	Acinetobacter baumannii	ILLUMINA	2017-03-31T00:00:00Z	ERS1446929	SAMEA4547750	ERP009684	250	460	18200827	Acinetobacter baumannii										2017-03-24	2018-11-16	ERS1446929	adf6f7b0-9c4c-11e6-8f55-3c4a9275d6c8	SC	2017-03-21T09:06:54Z	2016-11-15T11:00:52Z	public	ERS1446929	3533STDY6614240			ERC000011	GCA_000009505.1
ERR1891149	WGS	PRJEB8666	SAMEA4547752	THE WELLCOME TRUST SANGER INSTITUTE	public	cram,sra	ena,gs,ncbi,s3	ena,gs.US,ncbi.public,s3.us-east-1	ERX1951647	Illumina HiSeq 2000	PAIRED	RANDOM	GENOMIC	132	Acinetobacter baumannii	ILLUMINA	2017-03-31T00:00:00Z	ERS1446931	SAMEA4547752	ERP009684	250	360	18200792	Acinetobacter baumannii										2017-03-24	2018-11-16	ERS1446931	ae384670-9c4c-11e6-8f55-3c4a9275d6c8	SC	2017-03-21T09:06:54Z	2016-11-15T11:00:55Z	public	ERS1446931	3533STDY6614245			ERC000011	GCA_000009505.1
ERR1891169	WGS	PRJEB8666	SAMEA4547759	THE WELLCOME TRUST SANGER INSTITUTE	public	cram,sra	ena,gs,ncbi,s3	ena,gs.US,ncbi.public,s3.us-east-1	ERX1951667	Illumina HiSeq 2000	PAIRED	RANDOM	GENOMIC	132	Acinetobacter baumannii	ILLUMINA	2017-03-31T00:00:00Z	ERS1446938	SAMEA4547759	ERP009684	250	366	18200842	Acinetobacter baumannii										2017-03-24	2018-11-16	ERS1446938	af340b90-9c4c-11e6-8f55-3c4a9275d6c8	SC	2017-03-21T09:06:54Z	2016-11-15T11:01:06Z	public	ERS1446938	3533STDY6614265			ERC000011	GCA_000009505.1
ERR1891404	WGS	PRJEB8666	SAMEA4547910	THE WELLCOME TRUST SANGER INSTITUTE	public	cram,sra	ena,gs,ncbi,s3	ena,gs.US,ncbi.public,s3.us-east-1	ERX1951902	Illumina HiSeq 2000	PAIRED	RANDOM	GENOMIC	141	Acinetobacter baumannii	ILLUMINA	2017-03-31T00:00:00Z	ERS1447089	SAMEA4547910	ERP009684	250	380	18241918	Acinetobacter baumannii										2017-03-24	2018-11-16	ERS1447089	c88bee00-9c4c-11e6-8f55-3c4a9275d6c8	SC	2017-03-21T09:06:54Z	2016-11-15T11:04:07Z	public	ERS1447089	3533STDY6614508			ERC000011	GCA_000009505.1
ERR1891430	WGS	PRJEB8666	SAMEA4547929	THE WELLCOME TRUST SANGER INSTITUTE	public	cram,sra	ena,gs,ncbi,s3	ena,gs.US,ncbi.public,s3.us-east-1	ERX1951928	Illumina HiSeq 2000	PAIRED	RANDOM	GENOMIC	120	Acinetobacter baumannii	ILLUMINA	2017-03-31T00:00:00Z	ERS1447108	SAMEA4547929	ERP009684	250	325	18241945	Acinetobacter baumannii										2017-03-24	2018-11-16	ERS1447108	d195ecd0-9c4c-11e6-8f55-3c4a9275d6c8	SC	2017-03-21T09:06:54Z	2016-11-15T11:04:27Z	public	ERS1447108	3533STDY6614535			ERC000011	GCA_000009505.1
ERR1891436	WGS	PRJEB8666	SAMEA4547935	THE WELLCOME TRUST SANGER INSTITUTE	public	cram,sra	ena,gs,ncbi,s3	ena,gs.US,ncbi.public,s3.us-east-1	ERX1951934	Illumina HiSeq 2000	PAIRED	RANDOM	GENOMIC	146	Acinetobacter baumannii	ILLUMINA	2017-03-31T00:00:00Z	ERS1447114	SAMEA4547935	ERP009684	250	400	18241922	Acinetobacter baumannii										2017-03-24	2018-11-16	ERS1447114	d1d2f5d0-9c4c-11e6-8f55-3c4a9275d6c8	SC	2017-03-21T09:06:54Z	2016-11-15T11:04:33Z	public	ERS1447114	3533STDY6614541			ERC000011	GCA_000009505.1
ERR1891442	WGS	PRJEB8666	SAMEA4547940	THE WELLCOME TRUST SANGER INSTITUTE	public	cram,sra	ena,gs,ncbi,s3	ena,gs.US,ncbi.public,s3.us-east-1	ERX1951940	Illumina HiSeq 2000	PAIRED	RANDOM	GENOMIC	143	Acinetobacter baumannii	ILLUMINA	2017-03-31T00:00:00Z	ERS1447119	SAMEA4547940	ERP009684	250	391	18241899	Acinetobacter baumannii										2017-03-24	2018-11-16	ERS1447119	d2072530-9c4c-11e6-8f55-3c4a9275d6c8	SC	2017-03-21T09:06:54Z	2016-11-15T11:04:38Z	public	ERS1447119	3533STDY6614547			ERC000011	GCA_000009505.1
ERR1891511	WGS	PRJEB8666	SAMEA4548002	THE WELLCOME TRUST SANGER INSTITUTE	public	cram,sra	ena,gs,ncbi,s3	ena,gs.US,ncbi.public,s3.us-east-1	ERX1952009	Illumina HiSeq 2000	PAIRED	RANDOM	GENOMIC	164	Acinetobacter baumannii	ILLUMINA	2017-03-31T00:00:00Z	ERS1447181	SAMEA4548002	ERP009684	250	442	18248105	Acinetobacter baumannii										2017-03-24	2018-11-16	ERS1447181	dbb74f10-9c4c-11e6-8f55-3c4a9275d6c8	SC	2017-03-21T09:06:54Z	2016-11-15T11:05:40Z	public	ERS1447181	3533STDY6614624			ERC000011	GCA_000009505.1
ERR1891558	WGS	PRJEB8666	SAMEA4548034	THE WELLCOME TRUST SANGER INSTITUTE	public	cram,sra	ena,gs,ncbi,s3	ena,gs.US,ncbi.public,s3.us-east-1	ERX1952056	Illumina HiSeq 2000	PAIRED	RANDOM	GENOMIC	141	Acinetobacter baumannii	ILLUMINA	2017-03-31T00:00:00Z	ERS1447213	SAMEA4548034	ERP009684	250	386	18248233	Acinetobacter baumannii										2017-03-24	2018-11-16	ERS1447213	dd6cc740-9c4c-11e6-8f55-3c4a9275d6c8	SC	2017-03-21T09:06:54Z	2016-11-15T11:06:15Z	public	ERS1447213	3533STDY6614671			ERC000011	GCA_000009505.1
ERR1891563	WGS	PRJEB8666	SAMEA4548037	THE WELLCOME TRUST SANGER INSTITUTE	public	cram,sra	ena,gs,ncbi,s3	ena,gs.US,ncbi.public,s3.us-east-1	ERX1952061	Illumina HiSeq 2000	PAIRED	RANDOM	GENOMIC	133	Acinetobacter baumannii	ILLUMINA	2017-03-31T00:00:00Z	ERS1447216	SAMEA4548037	ERP009684	250	365	18248198	Acinetobacter baumannii										2017-03-24	2018-11-16	ERS1447216	dd9e5e90-9c4c-11e6-8f55-3c4a9275d6c8	SC	2017-03-21T09:06:54Z	2016-11-15T11:06:19Z	public	ERS1447216	3533STDY6614676			ERC000011	GCA_000009505.1
ERR1891567	WGS	PRJEB8666	SAMEA4548039	THE WELLCOME TRUST SANGER INSTITUTE	public	cram,sra	ena,gs,ncbi,s3	ena,gs.US,ncbi.public,s3.us-east-1	ERX1952065	Illumina HiSeq 2000	PAIRED	RANDOM	GENOMIC	145	Acinetobacter baumannii	ILLUMINA	2017-03-31T00:00:00Z	ERS1447218	SAMEA4548039	ERP009684	250	399	18248246	Acinetobacter baumannii										2017-03-24	2018-11-16	ERS1447218	ddc01760-9c4c-11e6-8f55-3c4a9275d6c8	SC	2017-03-21T09:06:54Z	2016-11-15T11:06:22Z	public	ERS1447218	3533STDY6614680			ERC000011	GCA_000009505.1
SRR3928973	WGS	PRJNA320195	SAMN04924797	UMM AL-QURA UNIVERSITY	public	sra	gs,ncbi,s3	gs.US,ncbi.public,s3.us-east-1	SRX1958638	Illumina MiSeq	PAIRED	RANDOM	GENOMIC	46	Acinetobacter baumannii	ILLUMINA	2017-06-01T00:00:00Z	SRS1569055	AB508	SRP078819	508	101	AB508	AB508	2013	Pathogen.cl	Homo sapiens	Saudi Arabia	Asia	Saudi Arabia: Makkah	21.22 N 39.52 E	blood	KAMC-Makkak												Infection
SRR2976831	WGS	PRJNA278886	SAMN04022941	BRIGHAM & WOMEN'S HOSPITAL	public	sra	ncbi	ncbi.public	SRX1466261	Illumina MiSeq	PAIRED	RANDOM	GENOMIC	66	Acinetobacter baumannii	ILLUMINA	2015-12-12T00:00:00Z	SRS1051655	0000-0053-5950	SRP056445	485	117	87		2015	Pathogen.cl,Pathogen.cl	Homo sapiens	USA	North America	USA:Boston	Missing	trachael aspirate	Xiaomin Zhao												Missing
SRR3939697	WGS	PRJNA300270	SAMN05427591	WRAIR-MRSN	public	sra	gs,ncbi,s3	gs.US,ncbi.public,s3.us-east-1	SRX1968637	Illumina MiSeq	PAIRED	RANDOM	GENOMIC	18	Acinetobacter baumannii	ILLUMINA	2016-07-21T00:00:00Z	SRS1578357	MRSN11711	SRP065910	150	42	11711	MRSN11711	2007-03-07	Pathogen.cl	Homo sapiens	USA	North America	USA:Washington\, DC	38.9750 N 77.0300 W	TISSUE	United States Army												Infection				MRSN 11711
SRR3939698	WGS	PRJNA300270	SAMN05427590	WRAIR-MRSN	public	sra	gs,ncbi,s3	gs.US,ncbi.public,s3.us-east-1	SRX1968638	Illumina MiSeq	PAIRED	RANDOM	GENOMIC	54	Acinetobacter baumannii	ILLUMINA	2016-07-21T00:00:00Z	SRS1578358	MRSN1691	SRP065910	150	126	1691	MRSN1691	2010-10-16	Pathogen.cl	Homo sapiens	USA	North America	USA:Washington\, DC	38.9750 N 77.0300 W	wound	United States Army												Infection				MRSN 1691
SRR3939699	WGS	PRJNA300270	SAMN05427589	WRAIR-MRSN	public	sra	gs,ncbi,s3	gs.US,ncbi.public,s3.us-east-1	SRX1968639	Illumina MiSeq	PAIRED	RANDOM	GENOMIC	50	Acinetobacter baumannii	ILLUMINA	2016-07-21T00:00:00Z	SRS1578359	MRSN7781	SRP065910	149	115	7781	MRSN7781	2006-10-12	Pathogen.cl	Homo sapiens	USA	North America	USA:Washington\, DC	38.9750 N 77.0300 W	wound	United States Army												Infection				MRSN 7781
SRR5120223	WGS	PRJNA278886	SAMN06007771	BRIGHAM & WOMEN'S HOSPITAL	public	contigs,sra	ncbi	ncbi.public	SRX2435451	Illumina MiSeq	PAIRED	RANDOM	GENOMIC	380	Acinetobacter baumannii	ILLUMINA	2016-12-20T00:00:00Z	SRS1870442	0000-0061-1765	SRP056445	427	745	260		2016	Pathogen.cl	Homo sapiens	USA	North America	USA:Boston	Missing	tracheal aspirate	Brigham and Women''s Hospital												Missing
DRR039770	WGS	PRJDB4014	SAMD00034393	NCGM	public	sra	gs,ncbi,s3	gs.US,ncbi.public,s3.us-east-1	DRX035998	Illumina MiSeq	PAIRED	RANDOM	GENOMIC	124	Acinetobacter baumannii	ILLUMINA	2016-03-30T00:00:00Z	DRS026791	DRS026791	DRP003065	525	227	IOMTU 423	MDRA IOMTU423	2013		Homo sapiens	Nepal	Asia	Nepal: Kathmandu	27.7 N 85.3 E					IOMTU423
DRR039771	WGS	PRJDB4014	SAMD00034394	NCGM	public	sra	gs,ncbi,s3	gs.US,ncbi.public,s3.us-east-1	DRX035999	Illumina MiSeq	PAIRED	RANDOM	GENOMIC	260	Acinetobacter baumannii	ILLUMINA	2016-03-30T00:00:00Z	DRS026792	DRS026792	DRP003065	567	431	IOMTU 427	MDRA IOMTU427	2013		Homo sapiens	Nepal	Asia	Nepal: Kathmandu	27.7 N 85.3 E					IOMTU427
DRR039772	WGS	PRJDB4014	SAMD00034395	NCGM	public	sra	gs,ncbi,s3	gs.US,ncbi.public,s3.us-east-1	DRX036000	Illumina MiSeq	PAIRED	RANDOM	GENOMIC	192	Acinetobacter baumannii	ILLUMINA	2016-03-30T00:00:00Z	DRS026793	DRS026793	DRP003065	569	305	IOMTU 429	MDRA IOMTU429	2013		Homo sapiens	Nepal	Asia	Nepal: Kathmandu	27.7 N 85.3 E					IOMTU429
DRR039773	WGS	PRJDB4014	SAMD00034396	NCGM	public	sra	gs,ncbi,s3	gs.US,ncbi.public,s3.us-east-1	DRX036001	Illumina MiSeq	PAIRED	RANDOM	GENOMIC	205	Acinetobacter baumannii	ILLUMINA	2016-03-30T00:00:00Z	DRS026794	DRS026794	DRP003065	564	340	IOMTU 430	MDRA IOMTU430	2013		Homo sapiens	Nepal	Asia	Nepal: Kathmandu	27.7 N 85.3 E					IOMTU430
DRR039774	WGS	PRJDB4014	SAMD00034397	NCGM	public	sra	gs,ncbi,s3	gs.US,ncbi.public,s3.us-east-1	DRX036002	Illumina MiSeq	PAIRED	RANDOM	GENOMIC	191	Acinetobacter baumannii	ILLUMINA	2016-03-30T00:00:00Z	DRS026795	DRS026795	DRP003065	563	316	IOMTU 432	MDRA IOMTU432	2013		Homo sapiens	Nepal	Asia	Nepal: Kathmandu	27.7 N 85.3 E					IOMTU432
DRR039775	WGS	PRJDB4014	SAMD00034398	NCGM	public	sra	gs,ncbi,s3	gs.US,ncbi.public,s3.us-east-1	DRX036003	Illumina MiSeq	PAIRED	RANDOM	GENOMIC	230	Acinetobacter baumannii	ILLUMINA	2016-03-30T00:00:00Z	DRS026796	DRS026796	DRP003065	564	380	IOMTU 433	MDRA IOMTU433	2013		Homo sapiens	Nepal	Asia	Nepal: Kathmandu	27.7 N 85.3 E					IOMTU433
DRR039776	WGS	PRJDB4014	SAMD00034399	NCGM	public	sra	gs,ncbi,s3	gs.US,ncbi.public,s3.us-east-1	DRX036004	Illumina MiSeq	PAIRED	RANDOM	GENOMIC	234	Acinetobacter baumannii	ILLUMINA	2016-03-30T00:00:00Z	DRS026797	DRS026797	DRP003065	557	385	IOMTU 436	MDRA IOMTU436	2013		Homo sapiens	Nepal	Asia	Nepal: Kathmandu	27.7 N 85.3 E					IOMTU436
DRR039777	WGS	PRJDB4014	SAMD00034400	NCGM	public	sra	gs,ncbi,s3	gs.US,ncbi.public,s3.us-east-1	DRX036005	Illumina MiSeq	PAIRED	RANDOM	GENOMIC	228	Acinetobacter baumannii	ILLUMINA	2016-03-30T00:00:00Z	DRS026798	DRS026798	DRP003065	550	381	IOMTU 437	MDRA IOMTU437	2013		Homo sapiens	Nepal	Asia	Nepal: Kathmandu	27.7 N 85.3 E					IOMTU437
DRR039778	WGS	PRJDB4014	SAMD00034401	NCGM	public	sra	gs,ncbi,s3	gs.US,ncbi.public,s3.us-east-1	DRX036006	Illumina MiSeq	PAIRED	RANDOM	GENOMIC	235	Acinetobacter baumannii	ILLUMINA	2016-03-30T00:00:00Z	DRS026799	DRS026799	DRP003065	569	380	IOMTU 442	MDRA IOMTU442	2013		Homo sapiens	Nepal	Asia	Nepal: Kathmandu	27.7 N 85.3 E					IOMTU442
DRR039779	WGS	PRJDB4014	SAMD00034402	NCGM	public	sra	gs,ncbi,s3	gs.US,ncbi.public,s3.us-east-1	DRX036007	Illumina MiSeq	PAIRED	RANDOM	GENOMIC	239	Acinetobacter baumannii	ILLUMINA	2016-03-30T00:00:00Z	DRS026800	DRS026800	DRP003065	568	386	IOMTU 443	MDRA IOMTU443	2013		Homo sapiens	Nepal	Asia	Nepal: Kathmandu	27.7 N 85.3 E					IOMTU443
DRR039780	WGS	PRJDB4014	SAMD00034403	NCGM	public	sra	gs,ncbi,s3	gs.US,ncbi.public,s3.us-east-1	DRX036008	Illumina MiSeq	PAIRED	RANDOM	GENOMIC	205	Acinetobacter baumannii	ILLUMINA	2016-03-30T00:00:00Z	DRS026801	DRS026801	DRP003065	567	332	IOMTU 447	MDRA IOMTU447	2013		Homo sapiens	Nepal	Asia	Nepal: Kathmandu	27.7 N 85.3 E					IOMTU447
DRR039781	WGS	PRJDB4014	SAMD00034404	NCGM	public	sra	gs,ncbi,s3	gs.US,ncbi.public,s3.us-east-1	DRX036009	Illumina MiSeq	PAIRED	RANDOM	GENOMIC	188	Acinetobacter baumannii	ILLUMINA	2016-03-30T00:00:00Z	DRS026802	DRS026802	DRP003065	549	307	IOMTU 448	MDRA IOMTU448	2013		Homo sapiens	Nepal	Asia	Nepal: Kathmandu	27.7 N 85.3 E					IOMTU448
DRR039782	WGS	PRJDB4014	SAMD00034405	NCGM	public	sra	gs,ncbi,s3	gs.US,ncbi.public,s3.us-east-1	DRX036010	Illumina MiSeq	PAIRED	RANDOM	GENOMIC	232	Acinetobacter baumannii	ILLUMINA	2016-03-30T00:00:00Z	DRS026803	DRS026803	DRP003065	564	383	IOMTU 449	MDRA IOMTU449	2013		Homo sapiens	Nepal	Asia	Nepal: Kathmandu	27.7 N 85.3 E					IOMTU449
DRR039783	WGS	PRJDB4014	SAMD00034406	NCGM	public	sra	gs,ncbi,s3	gs.US,ncbi.public,s3.us-east-1	DRX036011	Illumina MiSeq	PAIRED	RANDOM	GENOMIC	242	Acinetobacter baumannii	ILLUMINA	2016-03-30T00:00:00Z	DRS026804	DRS026804	DRP003065	556	409	IOMTU 450	MDRA IOMTU450	2013		Homo sapiens	Nepal	Asia	Nepal: Kathmandu	27.7 N 85.3 E					IOMTU450
DRR039784	WGS	PRJDB4014	SAMD00034407	NCGM	public	sra	gs,ncbi,s3	gs.US,ncbi.public,s3.us-east-1	DRX036012	Illumina MiSeq	PAIRED	RANDOM	GENOMIC	276	Acinetobacter baumannii	ILLUMINA	2016-03-30T00:00:00Z	DRS026805	DRS026805	DRP003065	523	470	IOMTU 453	MDRA IOMTU453	2013		Homo sapiens	Nepal	Asia	Nepal: Kathmandu	27.7 N 85.3 E					IOMTU453
DRR039785	WGS	PRJDB4014	SAMD00034408	NCGM	public	sra	gs,ncbi,s3	gs.US,ncbi.public,s3.us-east-1	DRX036013	Illumina MiSeq	PAIRED	RANDOM	GENOMIC	266	Acinetobacter baumannii	ILLUMINA	2016-03-30T00:00:00Z	DRS026806	DRS026806	DRP003065	524	454	IOMTU 454	MDRA IOMTU454	2013		Homo sapiens	Nepal	Asia	Nepal: Kathmandu	27.7 N 85.3 E					IOMTU454
DRR039786	WGS	PRJDB4014	SAMD00034409	NCGM	public	sra	gs,ncbi,s3	gs.US,ncbi.public,s3.us-east-1	DRX036014	Illumina MiSeq	PAIRED	RANDOM	GENOMIC	200	Acinetobacter baumannii	ILLUMINA	2016-03-30T00:00:00Z	DRS026807	DRS026807	DRP003065	555	327	IOMTU 455	MDRA IOMTU455	2013		Homo sapiens	Nepal	Asia	Nepal: Kathmandu	27.7 N 85.3 E					IOMTU455
DRR039787	WGS	PRJDB4014	SAMD00034410	NCGM	public	sra	gs,ncbi,s3	gs.US,ncbi.public,s3.us-east-1	DRX036015	Illumina MiSeq	PAIRED	RANDOM	GENOMIC	224	Acinetobacter baumannii	ILLUMINA	2016-03-30T00:00:00Z	DRS026808	DRS026808	DRP003065	538	377	IOMTU 456	MDRA IOMTU456	2013		Homo sapiens	Nepal	Asia	Nepal: Kathmandu	27.7 N 85.3 E					IOMTU456
DRR039788	WGS	PRJDB4014	SAMD00034411	NCGM	public	sra	gs,ncbi,s3	gs.US,ncbi.public,s3.us-east-1	DRX036016	Illumina MiSeq	PAIRED	RANDOM	GENOMIC	231	Acinetobacter baumannii	ILLUMINA	2016-03-30T00:00:00Z	DRS026809	DRS026809	DRP003065	565	374	IOMTU 457	MDRA IOMTU457	2013		Homo sapiens	Nepal	Asia	Nepal: Kathmandu	27.7 N 85.3 E					IOMTU457
DRR039789	WGS	PRJDB4014	SAMD00034412	NCGM	public	sra	gs,ncbi,s3	gs.US,ncbi.public,s3.us-east-1	DRX036017	Illumina MiSeq	PAIRED	RANDOM	GENOMIC	207	Acinetobacter baumannii	ILLUMINA	2016-03-30T00:00:00Z	DRS026810	DRS026810	DRP003065	565	330	IOMTU 458	MDRA IOMTU458	2013		Homo sapiens	Nepal	Asia	Nepal: Kathmandu	27.7 N 85.3 E					IOMTU458
DRR039790	WGS	PRJDB4014	SAMD00034413	NCGM	public	sra	gs,ncbi,s3	gs.US,ncbi.public,s3.us-east-1	DRX036018	Illumina MiSeq	PAIRED	RANDOM	GENOMIC	178	Acinetobacter baumannii	ILLUMINA	2016-03-30T00:00:00Z	DRS026811	DRS026811	DRP003065	561	292	IOMTU 459	MDRA IOMTU459	2013		Homo sapiens	Nepal	Asia	Nepal: Kathmandu	27.7 N 85.3 E					IOMTU459
DRR039791	WGS	PRJDB4014	SAMD00034414	NCGM	public	sra	gs,ncbi,s3	gs.US,ncbi.public,s3.us-east-1	DRX036019	Illumina MiSeq	PAIRED	RANDOM	GENOMIC	290	Acinetobacter baumannii	ILLUMINA	2016-03-30T00:00:00Z	DRS026812	DRS026812	DRP003065	522	497	IOMTU 460	MDRA IOMTU460	2013		Homo sapiens	Nepal	Asia	Nepal: Kathmandu	27.7 N 85.3 E					IOMTU460
DRR039792	WGS	PRJDB4014	SAMD00034415	NCGM	public	sra	gs,ncbi,s3	gs.US,ncbi.public,s3.us-east-1	DRX036020	Illumina MiSeq	PAIRED	RANDOM	GENOMIC	253	Acinetobacter baumannii	ILLUMINA	2016-03-30T00:00:00Z	DRS026813	DRS026813	DRP003065	542	427	IOMTU 461	MDRA IOMTU461	2013		Homo sapiens	Nepal	Asia	Nepal: Kathmandu	27.7 N 85.3 E					IOMTU461
DRR039793	WGS	PRJDB4014	SAMD00034416	NCGM	public	sra	gs,ncbi,s3	gs.US,ncbi.public,s3.us-east-1	DRX036021	Illumina MiSeq	PAIRED	RANDOM	GENOMIC	175	Acinetobacter baumannii	ILLUMINA	2016-03-30T00:00:00Z	DRS026814	DRS026814	DRP003065	532	287	IOMTU 462	MDRA IOMTU462	2013		Homo sapiens	Nepal	Asia	Nepal: Kathmandu	27.7 N 85.3 E					IOMTU462
DRR039794	WGS	PRJDB4014	SAMD00034417	NCGM	public	sra	gs,ncbi,s3	gs.US,ncbi.public,s3.us-east-1	DRX036022	Illumina MiSeq	PAIRED	RANDOM	GENOMIC	102	Acinetobacter baumannii	ILLUMINA	2016-03-30T00:00:00Z	DRS026815	DRS026815	DRP003065	538	169	IOMTU 463	MDRA IOMTU463	2013		Homo sapiens	Nepal	Asia	Nepal: Kathmandu	27.7 N 85.3 E					IOMTU463
DRR039795	WGS	PRJDB4014	SAMD00034418	NCGM	public	sra	gs,ncbi,s3	gs.US,ncbi.public,s3.us-east-1	DRX036023	Illumina MiSeq	PAIRED	RANDOM	GENOMIC	144	Acinetobacter baumannii	ILLUMINA	2016-03-30T00:00:00Z	DRS026816	DRS026816	DRP003065	561	261	IOMTU 464	MDRA IOMTU464	2013		Homo sapiens	Nepal	Asia	Nepal: Kathmandu	27.7 N 85.3 E					IOMTU464
DRR039796	WGS	PRJDB4014	SAMD00034419	NCGM	public	sra	gs,ncbi,s3	gs.US,ncbi.public,s3.us-east-1	DRX036024	Illumina MiSeq	PAIRED	RANDOM	GENOMIC	103	Acinetobacter baumannii	ILLUMINA	2016-03-30T00:00:00Z	DRS026817	DRS026817	DRP003065	563	177	IOMTU 465	MDRA IOMTU465	2013		Homo sapiens	Nepal	Asia	Nepal: Kathmandu	27.7 N 85.3 E					IOMTU465
DRR039797	WGS	PRJDB4014	SAMD00034420	NCGM	public	sra	gs,ncbi,s3	gs.US,ncbi.public,s3.us-east-1	DRX036025	Illumina MiSeq	PAIRED	RANDOM	GENOMIC	113	Acinetobacter baumannii	ILLUMINA	2016-03-30T00:00:00Z	DRS026818	DRS026818	DRP003065	525	199	IOMTU 489	MDRA IOMTU489	2013		Homo sapiens	Nepal	Asia	Nepal: Kathmandu	27.7 N 85.3 E					IOMTU489
DRR039798	WGS	PRJDB4014	SAMD00034421	NCGM	public	sra	gs,ncbi,s3	gs.US,ncbi.public,s3.us-east-1	DRX036026	Illumina MiSeq	PAIRED	RANDOM	GENOMIC	140	Acinetobacter baumannii	ILLUMINA	2016-03-30T00:00:00Z	DRS026819	DRS026819	DRP003065	496	254	IOMTU 490	MDRA IOMTU490	2013		Homo sapiens	Nepal	Asia	Nepal: Kathmandu	27.7 N 85.3 E					IOMTU490
DRR039799	WGS	PRJDB4014	SAMD00034422	NCGM	public	sra	gs,ncbi,s3	gs.US,ncbi.public,s3.us-east-1	DRX036027	Illumina MiSeq	PAIRED	RANDOM	GENOMIC	110	Acinetobacter baumannii	ILLUMINA	2016-03-30T00:00:00Z	DRS026820	DRS026820	DRP003065	493	198	IOMTU 491	MDRA IOMTU491	2013		Homo sapiens	Nepal	Asia	Nepal: Kathmandu	27.7 N 85.3 E					IOMTU491
DRR039800	WGS	PRJDB4014	SAMD00034423	NCGM	public	sra	gs,ncbi,s3	gs.US,ncbi.public,s3.us-east-1	DRX036028	Illumina MiSeq	PAIRED	RANDOM	GENOMIC	117	Acinetobacter baumannii	ILLUMINA	2016-03-30T00:00:00Z	DRS026821	DRS026821	DRP003065	543	215	IOMTU 492	MDRA IOMTU492	2013		Homo sapiens	Nepal	Asia	Nepal: Kathmandu	27.7 N 85.3 E					IOMTU492
DRR039801	WGS	PRJDB4014	SAMD00034424	NCGM	public	sra	gs,ncbi,s3	gs.US,ncbi.public,s3.us-east-1	DRX036029	Illumina MiSeq	PAIRED	RANDOM	GENOMIC	138	Acinetobacter baumannii	ILLUMINA	2016-03-30T00:00:00Z	DRS026822	DRS026822	DRP003065	526	246	IOMTU 493	MDRA IOMTU493	2013		Homo sapiens	Nepal	Asia	Nepal: Kathmandu	27.7 N 85.3 E					IOMTU493
DRR039802	WGS	PRJDB4014	SAMD00034425	NCGM	public	sra	gs,ncbi,s3	gs.US,ncbi.public,s3.us-east-1	DRX036030	Illumina MiSeq	PAIRED	RANDOM	GENOMIC	170	Acinetobacter baumannii	ILLUMINA	2016-03-30T00:00:00Z	DRS026823	DRS026823	DRP003065	529	321	IOMTU 494	MDRA IOMTU494	2013		Homo sapiens	Nepal	Asia	Nepal: Kathmandu	27.7 N 85.3 E					IOMTU494
DRR039803	WGS	PRJDB4014	SAMD00034426	NCGM	public	sra	gs,ncbi,s3	gs.US,ncbi.public,s3.us-east-1	DRX036031	Illumina MiSeq	PAIRED	RANDOM	GENOMIC	133	Acinetobacter baumannii	ILLUMINA	2016-03-30T00:00:00Z	DRS026824	DRS026824	DRP003065	516	233	IOMTU 496	MDRA IOMTU496	2013		Homo sapiens	Nepal	Asia	Nepal: Kathmandu	27.7 N 85.3 E					IOMTU496
DRR039804	WGS	PRJDB4014	SAMD00034427	NCGM	public	sra	gs,ncbi,s3	gs.US,ncbi.public,s3.us-east-1	DRX036032	Illumina MiSeq	PAIRED	RANDOM	GENOMIC	170	Acinetobacter baumannii	ILLUMINA	2016-03-30T00:00:00Z	DRS026825	DRS026825	DRP003065	534	309	IOMTU 497	MDRA IOMTU497	2013		Homo sapiens	Nepal	Asia	Nepal: Kathmandu	27.7 N 85.3 E					IOMTU497
DRR039805	WGS	PRJDB4014	SAMD00034428	NCGM	public	sra	gs,ncbi,s3	gs.US,ncbi.public,s3.us-east-1	DRX036033	Illumina MiSeq	PAIRED	RANDOM	GENOMIC	136	Acinetobacter baumannii	ILLUMINA	2016-03-30T00:00:00Z	DRS026826	DRS026826	DRP003065	518	239	IOMTU 498	MDRA IOMTU498	2013		Homo sapiens	Nepal	Asia	Nepal: Kathmandu	27.7 N 85.3 E					IOMTU498
DRR039806	WGS	PRJDB4014	SAMD00034429	NCGM	public	sra	gs,ncbi,s3	gs.US,ncbi.public,s3.us-east-1	DRX036034	Illumina MiSeq	PAIRED	RANDOM	GENOMIC	175	Acinetobacter baumannii	ILLUMINA	2016-03-30T00:00:00Z	DRS026827	DRS026827	DRP003065	519	328	IOMTU 499	MDRA IOMTU499	2013		Homo sapiens	Nepal	Asia	Nepal: Kathmandu	27.7 N 85.3 E					IOMTU499
DRR039807	WGS	PRJDB4014	SAMD00034430	NCGM	public	sra	gs,ncbi,s3	gs.US,ncbi.public,s3.us-east-1	DRX036035	Illumina MiSeq	PAIRED	RANDOM	GENOMIC	239	Acinetobacter baumannii	ILLUMINA	2016-03-30T00:00:00Z	DRS026828	DRS026828	DRP003065	447	490	IOMTU 500	MDRA IOMTU500	2013		Homo sapiens	Nepal	Asia	Nepal: Kathmandu	27.7 N 85.3 E					IOMTU500
DRR039808	WGS	PRJDB4014	SAMD00034431	NCGM	public	sra	gs,ncbi,s3	gs.US,ncbi.public,s3.us-east-1	DRX036036	Illumina MiSeq	PAIRED	RANDOM	GENOMIC	178	Acinetobacter baumannii	ILLUMINA	2016-03-30T00:00:00Z	DRS026829	DRS026829	DRP003065	494	346	IOMTU 501	MDRA IOMTU501	2013		Homo sapiens	Nepal	Asia	Nepal: Kathmandu	27.7 N 85.3 E					IOMTU501
DRR039809	WGS	PRJDB4014	SAMD00034432	NCGM	public	sra	gs,ncbi,s3	gs.US,ncbi.public,s3.us-east-1	DRX036037	Illumina MiSeq	PAIRED	RANDOM	GENOMIC	132	Acinetobacter baumannii	ILLUMINA	2016-03-30T00:00:00Z	DRS026830	DRS026830	DRP003065	516	241	IOMTU 502	MDRA IOMTU502	2013		Homo sapiens	Nepal	Asia	Nepal: Kathmandu	27.7 N 85.3 E					IOMTU502
DRR039810	WGS	PRJDB4014	SAMD00034433	NCGM	public	sra	gs,ncbi,s3	gs.US,ncbi.public,s3.us-east-1	DRX036038	Illumina MiSeq	PAIRED	RANDOM	GENOMIC	189	Acinetobacter baumannii	ILLUMINA	2016-03-30T00:00:00Z	DRS026831	DRS026831	DRP003065	449	389	IOMTU 503	MDRA IOMTU503	2013		Homo sapiens	Nepal	Asia	Nepal: Kathmandu	27.7 N 85.3 E					IOMTU503
DRR039811	WGS	PRJDB4014	SAMD00034434	NCGM	public	sra	gs,ncbi,s3	gs.US,ncbi.public,s3.us-east-1	DRX036039	Illumina MiSeq	PAIRED	RANDOM	GENOMIC	181	Acinetobacter baumannii	ILLUMINA	2016-03-30T00:00:00Z	DRS026832	DRS026832	DRP003065	519	341	IOMTU 504	MDRA IOMTU504	2013		Homo sapiens	Nepal	Asia	Nepal: Kathmandu	27.7 N 85.3 E					IOMTU504
DRR039812	WGS	PRJDB4014	SAMD00034435	NCGM	public	sra	gs,ncbi,s3	gs.US,ncbi.public,s3.us-east-1	DRX036040	Illumina MiSeq	PAIRED	RANDOM	GENOMIC	118	Acinetobacter baumannii	ILLUMINA	2016-03-30T00:00:00Z	DRS026833	DRS026833	DRP003065	534	204	IOMTU 505	MDRA IOMTU505	2013		Homo sapiens	Nepal	Asia	Nepal: Kathmandu	27.7 N 85.3 E					IOMTU505
DRR039813	WGS	PRJDB4014	SAMD00034436	NCGM	public	sra	gs,ncbi,s3	gs.US,ncbi.public,s3.us-east-1	DRX036041	Illumina MiSeq	PAIRED	RANDOM	GENOMIC	129	Acinetobacter baumannii	ILLUMINA	2016-03-30T00:00:00Z	DRS026834	DRS026834	DRP003065	547	230	IOMTU 506	MDRA IOMTU506	2013		Homo sapiens	Nepal	Asia	Nepal: Kathmandu	27.7 N 85.3 E					IOMTU506
DRR039814	WGS	PRJDB4014	SAMD00034437	NCGM	public	sra	gs,ncbi,s3	gs.US,ncbi.public,s3.us-east-1	DRX036042	Illumina MiSeq	PAIRED	RANDOM	GENOMIC	139	Acinetobacter baumannii	ILLUMINA	2016-03-30T00:00:00Z	DRS026835	DRS026835	DRP003065	552	245	IOMTU 507	MDRA IOMTU507	2013		Homo sapiens	Nepal	Asia	Nepal: Kathmandu	27.7 N 85.3 E					IOMTU507
DRR039815	WGS	PRJDB4014	SAMD00034438	NCGM	public	sra	gs,ncbi,s3	gs.US,ncbi.public,s3.us-east-1	DRX036043	Illumina MiSeq	PAIRED	RANDOM	GENOMIC	156	Acinetobacter baumannii	ILLUMINA	2016-03-30T00:00:00Z	DRS026836	DRS026836	DRP003065	548	274	IOMTU 508	MDRA IOMTU508	2013		Homo sapiens	Nepal	Asia	Nepal: Kathmandu	27.7 N 85.3 E					IOMTU508
DRR039816	WGS	PRJDB4014	SAMD00034439	NCGM	public	sra	gs,ncbi,s3	gs.US,ncbi.public,s3.us-east-1	DRX036044	Illumina MiSeq	PAIRED	RANDOM	GENOMIC	120	Acinetobacter baumannii	ILLUMINA	2016-03-30T00:00:00Z	DRS026837	DRS026837	DRP003065	530	206	IOMTU 510	MDRA IOMTU510	2013		Homo sapiens	Nepal	Asia	Nepal: Kathmandu	27.7 N 85.3 E					IOMTU510
DRR039817	WGS	PRJDB4014	SAMD00034440	NCGM	public	sra	gs,ncbi,s3	gs.US,ncbi.public,s3.us-east-1	DRX036045	Illumina MiSeq	PAIRED	RANDOM	GENOMIC	132	Acinetobacter baumannii	ILLUMINA	2016-03-30T00:00:00Z	DRS026838	DRS026838	DRP003065	573	225	IOMTU 512	MDRA IOMTU512	2013		Homo sapiens	Nepal	Asia	Nepal: Kathmandu	27.7 N 85.3 E					IOMTU512
DRR039818	WGS	PRJDB4014	SAMD00034441	NCGM	public	sra	gs,ncbi,s3	gs.US,ncbi.public,s3.us-east-1	DRX036046	Illumina MiSeq	PAIRED	RANDOM	GENOMIC	186	Acinetobacter baumannii	ILLUMINA	2016-03-30T00:00:00Z	DRS026839	DRS026839	DRP003065	556	341	IOMTU 513	MDRA IOMTU513	2013		Homo sapiens	Nepal	Asia	Nepal: Kathmandu	27.7 N 85.3 E					IOMTU513
DRR039819	WGS	PRJDB4014	SAMD00034442	NCGM	public	sra	gs,ncbi,s3	gs.US,ncbi.public,s3.us-east-1	DRX036047	Illumina MiSeq	PAIRED	RANDOM	GENOMIC	152	Acinetobacter baumannii	ILLUMINA	2016-03-30T00:00:00Z	DRS026840	DRS026840	DRP003065	552	264	IOMTU 514	MDRA IOMTU514	2013		Homo sapiens	Nepal	Asia	Nepal: Kathmandu	27.7 N 85.3 E					IOMTU514
DRR039820	WGS	PRJDB4014	SAMD00034443	NCGM	public	sra	gs,ncbi,s3	gs.US,ncbi.public,s3.us-east-1	DRX036048	Illumina MiSeq	PAIRED	RANDOM	GENOMIC	171	Acinetobacter baumannii	ILLUMINA	2016-03-30T00:00:00Z	DRS026841	DRS026841	DRP003065	571	294	IOMTU 515	MDRA IOMTU515	2013		Homo sapiens	Nepal	Asia	Nepal: Kathmandu	27.7 N 85.3 E					IOMTU515
DRR039821	WGS	PRJDB4014	SAMD00034444	NCGM	public	sra	gs,ncbi,s3	gs.US,ncbi.public,s3.us-east-1	DRX036049	Illumina MiSeq	PAIRED	RANDOM	GENOMIC	197	Acinetobacter baumannii	ILLUMINA	2016-03-30T00:00:00Z	DRS026842	DRS026842	DRP003065	539	372	IOMTU 517	MDRA IOMTU517	2013		Homo sapiens	Nepal	Asia	Nepal: Kathmandu	27.7 N 85.3 E					IOMTU517
DRR039822	WGS	PRJDB4014	SAMD00034445	NCGM	public	sra	gs,ncbi,s3	gs.US,ncbi.public,s3.us-east-1	DRX036050	Illumina MiSeq	PAIRED	RANDOM	GENOMIC	215	Acinetobacter baumannii	ILLUMINA	2016-03-30T00:00:00Z	DRS026843	DRS026843	DRP003065	533	411	IOMTU 549	MDRA IOMTU549	2013		Homo sapiens	Nepal	Asia	Nepal: Kathmandu	27.7 N 85.3 E					IOMTU549
DRR039823	WGS	PRJDB4014	SAMD00034446	NCGM	public	sra	gs,ncbi,s3	gs.US,ncbi.public,s3.us-east-1	DRX036051	Illumina MiSeq	PAIRED	RANDOM	GENOMIC	188	Acinetobacter baumannii	ILLUMINA	2016-03-30T00:00:00Z	DRS026844	DRS026844	DRP003065	547	329	IOMTU 648	MDRA IOMTU648	2014		Homo sapiens	Nepal	Asia	Nepal: Kathmandu	27.7 N 85.3 E					IOMTU648
DRR039824	WGS	PRJDB4014	SAMD00034447	NCGM	public	sra	gs,ncbi,s3	gs.US,ncbi.public,s3.us-east-1	DRX036052	Illumina MiSeq	PAIRED	RANDOM	GENOMIC	179	Acinetobacter baumannii	ILLUMINA	2016-03-30T00:00:00Z	DRS026845	DRS026845	DRP003065	537	324	IOMTU 649	MDRA IOMTU649	2014		Homo sapiens	Nepal	Asia	Nepal: Kathmandu	27.7 N 85.3 E					IOMTU649
DRR039825	WGS	PRJDB4014	SAMD00034448	NCGM	public	sra	gs,ncbi,s3	gs.US,ncbi.public,s3.us-east-1	DRX036053	Illumina MiSeq	PAIRED	RANDOM	GENOMIC	185	Acinetobacter baumannii	ILLUMINA	2016-03-30T00:00:00Z	DRS026846	DRS026846	DRP003065	569	329	IOMTU 650	MDRA IOMTU650	2014		Homo sapiens	Nepal	Asia	Nepal: Kathmandu	27.7 N 85.3 E					IOMTU650
DRR039826	WGS	PRJDB4014	SAMD00034449	NCGM	public	sra	gs,ncbi,s3	gs.US,ncbi.public,s3.us-east-1	DRX036054	Illumina MiSeq	PAIRED	RANDOM	GENOMIC	200	Acinetobacter baumannii	ILLUMINA	2016-03-30T00:00:00Z	DRS026847	DRS026847	DRP003065	569	356	IOMTU 651	MDRA IOMTU651	2014		Homo sapiens	Nepal	Asia	Nepal: Kathmandu	27.7 N 85.3 E					IOMTU651
DRR039827	WGS	PRJDB4014	SAMD00034450	NCGM	public	sra	gs,ncbi,s3	gs.US,ncbi.public,s3.us-east-1	DRX036055	Illumina MiSeq	PAIRED	RANDOM	GENOMIC	144	Acinetobacter baumannii	ILLUMINA	2016-03-30T00:00:00Z	DRS026848	DRS026848	DRP003065	568	243	IOMTU 652	MDRA IOMTU652	2014		Homo sapiens	Nepal	Asia	Nepal: Kathmandu	27.7 N 85.3 E					IOMTU652
DRR039828	WGS	PRJDB4014	SAMD00034451	NCGM	public	sra	gs,ncbi,s3	gs.US,ncbi.public,s3.us-east-1	DRX036056	Illumina MiSeq	PAIRED	RANDOM	GENOMIC	233	Acinetobacter baumannii	ILLUMINA	2016-03-30T00:00:00Z	DRS026849	DRS026849	DRP003065	562	415	IOMTU 654	MDRA IOMTU654	2014		Homo sapiens	Nepal	Asia	Nepal: Kathmandu	27.7 N 85.3 E					IOMTU654
DRR039829	WGS	PRJDB4014	SAMD00034452	NCGM	public	sra	gs,ncbi,s3	gs.US,ncbi.public,s3.us-east-1	DRX036057	Illumina MiSeq	PAIRED	RANDOM	GENOMIC	236	Acinetobacter baumannii	ILLUMINA	2016-03-30T00:00:00Z	DRS026850	DRS026850	DRP003065	554	439	IOMTU 655	MDRA IOMTU655	2014		Homo sapiens	Nepal	Asia	Nepal: Kathmandu	27.7 N 85.3 E					IOMTU655
DRR039830	WGS	PRJDB4014	SAMD00034453	NCGM	public	sra	gs,ncbi,s3	gs.US,ncbi.public,s3.us-east-1	DRX036058	Illumina MiSeq	PAIRED	RANDOM	GENOMIC	168	Acinetobacter baumannii	ILLUMINA	2016-03-30T00:00:00Z	DRS026851	DRS026851	DRP003065	569	305	IOMTU 656	MDRA IOMTU656	2014		Homo sapiens	Nepal	Asia	Nepal: Kathmandu	27.7 N 85.3 E					IOMTU656
DRR039831	WGS	PRJDB4014	SAMD00034454	NCGM	public	sra	gs,ncbi,s3	gs.US,ncbi.public,s3.us-east-1	DRX036059	Illumina MiSeq	PAIRED	RANDOM	GENOMIC	155	Acinetobacter baumannii	ILLUMINA	2016-03-30T00:00:00Z	DRS026852	DRS026852	DRP003065	562	267	IOMTU 658	MDRA IOMTU658	2014		Homo sapiens	Nepal	Asia	Nepal: Kathmandu	27.7 N 85.3 E					IOMTU658
DRR039832	WGS	PRJDB4014	SAMD00034455	NCGM	public	sra	gs,ncbi,s3	gs.US,ncbi.public,s3.us-east-1	DRX036060	Illumina MiSeq	PAIRED	RANDOM	GENOMIC	201	Acinetobacter baumannii	ILLUMINA	2016-03-30T00:00:00Z	DRS026853	DRS026853	DRP003065	569	359	IOMTU 659	MDRA IOMTU659	2014		Homo sapiens	Nepal	Asia	Nepal: Kathmandu	27.7 N 85.3 E					IOMTU659
DRR039833	WGS	PRJDB4014	SAMD00034456	NCGM	public	sra	gs,ncbi,s3	gs.US,ncbi.public,s3.us-east-1	DRX036061	Illumina MiSeq	PAIRED	RANDOM	GENOMIC	235	Acinetobacter baumannii	ILLUMINA	2016-03-30T00:00:00Z	DRS026854	DRS026854	DRP003065	567	431	IOMTU 660	MDRA IOMTU660	2014		Homo sapiens	Nepal	Asia	Nepal: Kathmandu	27.7 N 85.3 E					IOMTU660
DRR039834	WGS	PRJDB4014	SAMD00034457	NCGM	public	sra	gs,ncbi,s3	gs.US,ncbi.public,s3.us-east-1	DRX036062	Illumina MiSeq	PAIRED	RANDOM	GENOMIC	197	Acinetobacter baumannii	ILLUMINA	2016-03-30T00:00:00Z	DRS026855	DRS026855	DRP003065	571	353	IOMTU 662	MDRA IOMTU662	2014		Homo sapiens	Nepal	Asia	Nepal: Kathmandu	27.7 N 85.3 E					IOMTU662
DRR039835	WGS	PRJDB4014	SAMD00034458	NCGM	public	sra	gs,ncbi,s3	gs.US,ncbi.public,s3.us-east-1	DRX036063	Illumina MiSeq	PAIRED	RANDOM	GENOMIC	150	Acinetobacter baumannii	ILLUMINA	2016-03-30T00:00:00Z	DRS026856	DRS026856	DRP003065	569	257	IOMTU 663	MDRA IOMTU663	2014		Homo sapiens	Nepal	Asia	Nepal: Kathmandu	27.7 N 85.3 E					IOMTU663
DRR039836	WGS	PRJDB4014	SAMD00034459	NCGM	public	sra	gs,ncbi,s3	gs.US,ncbi.public,s3.us-east-1	DRX036064	Illumina MiSeq	PAIRED	RANDOM	GENOMIC	238	Acinetobacter baumannii	ILLUMINA	2016-03-30T00:00:00Z	DRS026857	DRS026857	DRP003065	571	431	IOMTU 664	MDRA IOMTU664	2014		Homo sapiens	Nepal	Asia	Nepal: Kathmandu	27.7 N 85.3 E					IOMTU664
DRR039837	WGS	PRJDB4014	SAMD00034460	NCGM	public	sra	gs,ncbi,s3	gs.US,ncbi.public,s3.us-east-1	DRX036065	Illumina MiSeq	PAIRED	RANDOM	GENOMIC	190	Acinetobacter baumannii	ILLUMINA	2016-03-30T00:00:00Z	DRS026858	DRS026858	DRP003065	555	326	IOMTU 666	MDRA IOMTU666	2014		Homo sapiens	Nepal	Asia	Nepal: Kathmandu	27.7 N 85.3 E					IOMTU666
DRR039838	WGS	PRJDB4014	SAMD00034461	NCGM	public	sra	gs,ncbi,s3	gs.US,ncbi.public,s3.us-east-1	DRX036066	Illumina MiSeq	PAIRED	RANDOM	GENOMIC	174	Acinetobacter baumannii	ILLUMINA	2016-03-30T00:00:00Z	DRS026859	DRS026859	DRP003065	573	311	IOMTU 667	MDRA IOMTU667	2014		Homo sapiens	Nepal	Asia	Nepal: Kathmandu	27.7 N 85.3 E					IOMTU667
DRR039839	WGS	PRJDB4014	SAMD00034462	NCGM	public	sra	gs,ncbi,s3	gs.US,ncbi.public,s3.us-east-1	DRX036067	Illumina MiSeq	PAIRED	RANDOM	GENOMIC	196	Acinetobacter baumannii	ILLUMINA	2016-03-30T00:00:00Z	DRS026860	DRS026860	DRP003065	544	348	IOMTU 669	MDRA IOMTU669	2014		Homo sapiens	Nepal	Asia	Nepal: Kathmandu	27.7 N 85.3 E					IOMTU669
DRR039840	WGS	PRJDB4014	SAMD00034463	NCGM	public	sra	gs,ncbi,s3	gs.US,ncbi.public,s3.us-east-1	DRX036068	Illumina MiSeq	PAIRED	RANDOM	GENOMIC	248	Acinetobacter baumannii	ILLUMINA	2016-03-30T00:00:00Z	DRS026861	DRS026861	DRP003065	540	464	IOMTU 670	MDRA IOMTU670	2014		Homo sapiens	Nepal	Asia	Nepal: Kathmandu	27.7 N 85.3 E					IOMTU670
DRR039841	WGS	PRJDB4014	SAMD00034464	NCGM	public	sra	gs,ncbi,s3	gs.US,ncbi.public,s3.us-east-1	DRX036069	Illumina MiSeq	PAIRED	RANDOM	GENOMIC	147	Acinetobacter baumannii	ILLUMINA	2016-03-30T00:00:00Z	DRS026862	DRS026862	DRP003065	565	246	IOMTU 671	MDRA IOMTU671	2014		Homo sapiens	Nepal	Asia	Nepal: Kathmandu	27.7 N 85.3 E					IOMTU671
DRR039842	WGS	PRJDB4014	SAMD00034465	NCGM	public	sra	gs,ncbi,s3	gs.US,ncbi.public,s3.us-east-1	DRX036070	Illumina MiSeq	PAIRED	RANDOM	GENOMIC	203	Acinetobacter baumannii	ILLUMINA	2016-03-30T00:00:00Z	DRS026863	DRS026863	DRP003065	567	353	IOMTU 672	MDRA IOMTU672	2014		Homo sapiens	Nepal	Asia	Nepal: Kathmandu	27.7 N 85.3 E					IOMTU672
DRR039843	WGS	PRJDB4014	SAMD00034466	NCGM	public	sra	gs,ncbi,s3	gs.US,ncbi.public,s3.us-east-1	DRX036071	Illumina MiSeq	PAIRED	RANDOM	GENOMIC	153	Acinetobacter baumannii	ILLUMINA	2016-03-30T00:00:00Z	DRS026864	DRS026864	DRP003065	563	259	IOMTU 673	MDRA IOMTU673	2014		Homo sapiens	Nepal	Asia	Nepal: Kathmandu	27.7 N 85.3 E					IOMTU673
DRR039844	WGS	PRJDB4014	SAMD00034467	NCGM	public	sra	gs,ncbi,s3	gs.US,ncbi.public,s3.us-east-1	DRX036072	Illumina MiSeq	PAIRED	RANDOM	GENOMIC	206	Acinetobacter baumannii	ILLUMINA	2016-03-30T00:00:00Z	DRS026865	DRS026865	DRP003065	568	366	IOMTU 674	MDRA IOMTU674	2014		Homo sapiens	Nepal	Asia	Nepal: Kathmandu	27.7 N 85.3 E					IOMTU674
DRR039845	WGS	PRJDB4014	SAMD00034468	NCGM	public	sra	gs,ncbi,s3	gs.US,ncbi.public,s3.us-east-1	DRX036073	Illumina MiSeq	PAIRED	RANDOM	GENOMIC	207	Acinetobacter baumannii	ILLUMINA	2016-03-30T00:00:00Z	DRS026866	DRS026866	DRP003065	509	396	IOMTU 675	MDRA IOMTU675	2014		Homo sapiens	Nepal	Asia	Nepal: Kathmandu	27.7 N 85.3 E					IOMTU675
DRR039846	WGS	PRJDB4014	SAMD00034469	NCGM	public	sra	gs,ncbi,s3	gs.US,ncbi.public,s3.us-east-1	DRX036074	Illumina MiSeq	PAIRED	RANDOM	GENOMIC	177	Acinetobacter baumannii	ILLUMINA	2016-03-30T00:00:00Z	DRS026867	DRS026867	DRP003065	519	338	IOMTU 676	MDRA IOMTU676	2014		Homo sapiens	Nepal	Asia	Nepal: Kathmandu	27.7 N 85.3 E					IOMTU676
DRR039847	WGS	PRJDB4014	SAMD00034470	NCGM	public	sra	gs,ncbi,s3	gs.US,ncbi.public,s3.us-east-1	DRX036075	Illumina MiSeq	PAIRED	RANDOM	GENOMIC	145	Acinetobacter baumannii	ILLUMINA	2016-03-30T00:00:00Z	DRS026868	DRS026868	DRP003065	555	256	IOMTU 678	MDRA IOMTU678	2014		Homo sapiens	Nepal	Asia	Nepal: Kathmandu	27.7 N 85.3 E					IOMTU678
DRR039848	WGS	PRJDB4014	SAMD00034471	NCGM	public	sra	gs,ncbi,s3	gs.US,ncbi.public,s3.us-east-1	DRX036076	Illumina MiSeq	PAIRED	RANDOM	GENOMIC	269	Acinetobacter baumannii	ILLUMINA	2016-03-30T00:00:00Z	DRS026869	DRS026869	DRP003065	504	522	IOMTU 679	MDRA IOMTU679	2014		Homo sapiens	Nepal	Asia	Nepal: Kathmandu	27.7 N 85.3 E					IOMTU679
DRR039849	WGS	PRJDB4014	SAMD00034472	NCGM	public	sra	gs,ncbi,s3	gs.US,ncbi.public,s3.us-east-1	DRX036077	Illumina MiSeq	PAIRED	RANDOM	GENOMIC	146	Acinetobacter baumannii	ILLUMINA	2016-03-30T00:00:00Z	DRS026870	DRS026870	DRP003065	566	260	IOMTU 680	MDRA IOMTU680	2014		Homo sapiens	Nepal	Asia	Nepal: Kathmandu	27.7 N 85.3 E					IOMTU680
DRR039850	WGS	PRJDB4014	SAMD00034473	NCGM	public	sra	gs,ncbi,s3	gs.US,ncbi.public,s3.us-east-1	DRX036078	Illumina MiSeq	PAIRED	RANDOM	GENOMIC	163	Acinetobacter baumannii	ILLUMINA	2016-03-30T00:00:00Z	DRS026871	DRS026871	DRP003065	559	293	IOMTU 681	MDRA IOMTU681	2014		Homo sapiens	Nepal	Asia	Nepal: Kathmandu	27.7 N 85.3 E					IOMTU681
DRR039851	WGS	PRJDB4014	SAMD00034474	NCGM	public	sra	gs,ncbi,s3	gs.US,ncbi.public,s3.us-east-1	DRX036079	Illumina MiSeq	PAIRED	RANDOM	GENOMIC	146	Acinetobacter baumannii	ILLUMINA	2016-03-30T00:00:00Z	DRS026872	DRS026872	DRP003065	568	246	IOMTU 683	MDRA IOMTU683	2014		Homo sapiens	Nepal	Asia	Nepal: Kathmandu	27.7 N 85.3 E					IOMTU683
DRR039852	WGS	PRJDB4014	SAMD00034475	NCGM	public	sra	gs,ncbi,s3	gs.US,ncbi.public,s3.us-east-1	DRX036080	Illumina MiSeq	PAIRED	RANDOM	GENOMIC	192	Acinetobacter baumannii	ILLUMINA	2016-03-30T00:00:00Z	DRS026873	DRS026873	DRP003065	569	341	IOMTU 685	MDRA IOMTU685	2014		Homo sapiens	Nepal	Asia	Nepal: Kathmandu	27.7 N 85.3 E					IOMTU685
DRR039853	WGS	PRJDB4014	SAMD00034476	NCGM	public	sra	gs,ncbi,s3	gs.US,ncbi.public,s3.us-east-1	DRX036081	Illumina MiSeq	PAIRED	RANDOM	GENOMIC	181	Acinetobacter baumannii	ILLUMINA	2016-03-30T00:00:00Z	DRS026874	DRS026874	DRP003065	569	321	IOMTU 686	MDRA IOMTU686	2014		Homo sapiens	Nepal	Asia	Nepal: Kathmandu	27.7 N 85.3 E					IOMTU686
DRR039854	WGS	PRJDB4014	SAMD00034477	NCGM	public	sra	gs,ncbi,s3	gs.US,ncbi.public,s3.us-east-1	DRX036082	Illumina MiSeq	PAIRED	RANDOM	GENOMIC	191	Acinetobacter baumannii	ILLUMINA	2016-03-30T00:00:00Z	DRS026875	DRS026875	DRP003065	570	332	IOMTU 687	MDRA IOMTU687	2014		Homo sapiens	Nepal	Asia	Nepal: Kathmandu	27.7 N 85.3 E					IOMTU687
DRR039855	WGS	PRJDB4014	SAMD00034478	NCGM	public	sra	gs,ncbi,s3	gs.US,ncbi.public,s3.us-east-1	DRX036083	Illumina MiSeq	PAIRED	RANDOM	GENOMIC	126	Acinetobacter baumannii	ILLUMINA	2016-03-30T00:00:00Z	DRS026876	DRS026876	DRP003065	567	211	IOMTU 688	MDRA IOMTU688	2014		Homo sapiens	Nepal	Asia	Nepal: Kathmandu	27.7 N 85.3 E					IOMTU688
DRR039856	WGS	PRJDB4014	SAMD00034479	NCGM	public	sra	gs,ncbi,s3	gs.US,ncbi.public,s3.us-east-1	DRX036084	Illumina MiSeq	PAIRED	RANDOM	GENOMIC	173	Acinetobacter baumannii	ILLUMINA	2016-03-30T00:00:00Z	DRS026877	DRS026877	DRP003065	569	309	IOMTU 692	MDRA IOMTU692	2014		Homo sapiens	Nepal	Asia	Nepal: Kathmandu	27.7 N 85.3 E					IOMTU692
DRR039857	WGS	PRJDB4014	SAMD00034480	NCGM	public	sra	gs,ncbi,s3	gs.US,ncbi.public,s3.us-east-1	DRX036085	Illumina MiSeq	PAIRED	RANDOM	GENOMIC	229	Acinetobacter baumannii	ILLUMINA	2016-03-30T00:00:00Z	DRS026878	DRS026878	DRP003065	572	439	IOMTU 693	MDRA IOMTU693	2014		Homo sapiens	Nepal	Asia	Nepal: Kathmandu	27.7 N 85.3 E					IOMTU693
DRR039858	WGS	PRJDB4014	SAMD00034481	NCGM	public	sra	gs,ncbi,s3	gs.US,ncbi.public,s3.us-east-1	DRX036086	Illumina MiSeq	PAIRED	RANDOM	GENOMIC	234	Acinetobacter baumannii	ILLUMINA	2016-03-30T00:00:00Z	DRS026879	DRS026879	DRP003065	564	462	IOMTU 694	MDRA IOMTU694	2014		Homo sapiens	Nepal	Asia	Nepal: Kathmandu	27.7 N 85.3 E					IOMTU694
DRR039859	WGS	PRJDB4014	SAMD00034482	NCGM	public	sra	gs,ncbi,s3	gs.US,ncbi.public,s3.us-east-1	DRX036087	Illumina MiSeq	PAIRED	RANDOM	GENOMIC	194	Acinetobacter baumannii	ILLUMINA	2016-03-30T00:00:00Z	DRS026880	DRS026880	DRP003065	567	352	IOMTU 695	MDRA IOMTU695	2014		Homo sapiens	Nepal	Asia	Nepal: Kathmandu	27.7 N 85.3 E					IOMTU695
DRR039860	WGS	PRJDB4014	SAMD00034483	NCGM	public	sra	gs,ncbi,s3	gs.US,ncbi.public,s3.us-east-1	DRX036088	Illumina MiSeq	PAIRED	RANDOM	GENOMIC	227	Acinetobacter baumannii	ILLUMINA	2016-03-30T00:00:00Z	DRS026881	DRS026881	DRP003065	574	429	IOMTU 696	MDRA IOMTU696	2014		Homo sapiens	Nepal	Asia	Nepal: Kathmandu	27.7 N 85.3 E					IOMTU696
DRR039861	WGS	PRJDB4014	SAMD00034484	NCGM	public	sra	gs,ncbi,s3	gs.US,ncbi.public,s3.us-east-1	DRX036089	Illumina MiSeq	PAIRED	RANDOM	GENOMIC	186	Acinetobacter baumannii	ILLUMINA	2016-03-30T00:00:00Z	DRS026882	DRS026882	DRP003065	575	355	IOMTU 697	MDRA IOMTU697	2014		Homo sapiens	Nepal	Asia	Nepal: Kathmandu	27.7 N 85.3 E					IOMTU697
DRR039862	WGS	PRJDB4014	SAMD00034485	NCGM	public	sra	gs,ncbi,s3	gs.US,ncbi.public,s3.us-east-1	DRX036090	Illumina MiSeq	PAIRED	RANDOM	GENOMIC	228	Acinetobacter baumannii	ILLUMINA	2016-03-30T00:00:00Z	DRS026883	DRS026883	DRP003065	576	438	IOMTU 698	MDRA IOMTU698	2014		Homo sapiens	Nepal	Asia	Nepal: Kathmandu	27.7 N 85.3 E					IOMTU698
DRR039863	WGS	PRJDB4014	SAMD00034486	NCGM	public	sra	gs,ncbi,s3	gs.US,ncbi.public,s3.us-east-1	DRX036091	Illumina MiSeq	PAIRED	RANDOM	GENOMIC	178	Acinetobacter baumannii	ILLUMINA	2016-03-30T00:00:00Z	DRS026884	DRS026884	DRP003065	571	323	IOMTU 699	MDRA IOMTU699	2014		Homo sapiens	Nepal	Asia	Nepal: Kathmandu	27.7 N 85.3 E					IOMTU699
DRR039864	WGS	PRJDB4014	SAMD00034487	NCGM	public	sra	gs,ncbi,s3	gs.US,ncbi.public,s3.us-east-1	DRX036092	Illumina MiSeq	PAIRED	RANDOM	GENOMIC	233	Acinetobacter baumannii	ILLUMINA	2016-03-30T00:00:00Z	DRS026885	DRS026885	DRP003065	574	441	IOMTU 702	MDRA IOMTU702	2014		Homo sapiens	Nepal	Asia	Nepal: Kathmandu	27.7 N 85.3 E					IOMTU702
DRR039865	WGS	PRJDB4014	SAMD00034488	NCGM	public	sra	gs,ncbi,s3	gs.US,ncbi.public,s3.us-east-1	DRX036093	Illumina MiSeq	PAIRED	RANDOM	GENOMIC	241	Acinetobacter baumannii	ILLUMINA	2016-03-30T00:00:00Z	DRS026886	DRS026886	DRP003065	574	459	IOMTU 703	MDRA IOMTU703	2014		Homo sapiens	Nepal	Asia	Nepal: Kathmandu	27.7 N 85.3 E					IOMTU703
DRR039866	WGS	PRJDB4014	SAMD00034489	NCGM	public	sra	gs,ncbi,s3	gs.US,ncbi.public,s3.us-east-1	DRX036094	Illumina MiSeq	PAIRED	RANDOM	GENOMIC	259	Acinetobacter baumannii	ILLUMINA	2016-03-30T00:00:00Z	DRS026887	DRS026887	DRP003065	573	497	IOMTU 704	MDRA IOMTU704	2014		Homo sapiens	Nepal	Asia	Nepal: Kathmandu	27.7 N 85.3 E					IOMTU704
DRR039867	WGS	PRJDB4014	SAMD00034490	NCGM	public	sra	gs,ncbi,s3	gs.US,ncbi.public,s3.us-east-1	DRX036095	Illumina MiSeq	PAIRED	RANDOM	GENOMIC	172	Acinetobacter baumannii	ILLUMINA	2016-03-30T00:00:00Z	DRS026888	DRS026888	DRP003065	572	307	IOMTU 706	MDRA IOMTU706	2014		Homo sapiens	Nepal	Asia	Nepal: Kathmandu	27.7 N 85.3 E					IOMTU706
DRR039868	WGS	PRJDB4014	SAMD00034491	NCGM	public	sra	gs,ncbi,s3	gs.US,ncbi.public,s3.us-east-1	DRX036096	Illumina MiSeq	PAIRED	RANDOM	GENOMIC	264	Acinetobacter baumannii	ILLUMINA	2016-03-30T00:00:00Z	DRS026889	DRS026889	DRP003065	572	507	IOMTU 707	MDRA IOMTU707	2014		Homo sapiens	Nepal	Asia	Nepal: Kathmandu	27.7 N 85.3 E					IOMTU707
DRR039869	WGS	PRJDB4014	SAMD00034492	NCGM	public	sra	gs,ncbi,s3	gs.US,ncbi.public,s3.us-east-1	DRX036097	Illumina MiSeq	PAIRED	RANDOM	GENOMIC	205	Acinetobacter baumannii	ILLUMINA	2016-03-30T00:00:00Z	DRS026890	DRS026890	DRP003065	577	392	IOMTU 709	MDRA IOMTU709	2014		Homo sapiens	Nepal	Asia	Nepal: Kathmandu	27.7 N 85.3 E					IOMTU709
DRR039870	WGS	PRJDB4014	SAMD00034493	NCGM	public	sra	gs,ncbi,s3	gs.US,ncbi.public,s3.us-east-1	DRX036098	Illumina MiSeq	PAIRED	RANDOM	GENOMIC	234	Acinetobacter baumannii	ILLUMINA	2016-03-30T00:00:00Z	DRS026891	DRS026891	DRP003065	575	452	IOMTU 711	MDRA IOMTU711	2014		Homo sapiens	Nepal	Asia	Nepal: Kathmandu	27.7 N 85.3 E					IOMTU711
DRR039871	WGS	PRJDB4014	SAMD00034494	NCGM	public	sra	gs,ncbi,s3	gs.US,ncbi.public,s3.us-east-1	DRX036099	Illumina MiSeq	PAIRED	RANDOM	GENOMIC	192	Acinetobacter baumannii	ILLUMINA	2016-03-30T00:00:00Z	DRS026892	DRS026892	DRP003065	571	348	IOMTU 712	MDRA IOMTU712	2014		Homo sapiens	Nepal	Asia	Nepal: Kathmandu	27.7 N 85.3 E					IOMTU712
DRR039872	WGS	PRJDB4014	SAMD00034495	NCGM	public	sra	gs,ncbi,s3	gs.US,ncbi.public,s3.us-east-1	DRX036100	Illumina MiSeq	PAIRED	RANDOM	GENOMIC	81	Acinetobacter baumannii	ILLUMINA	2016-03-30T00:00:00Z	DRS026893	DRS026893	DRP003065	573	121	IOMTU 713	MDRA IOMTU713	2014		Homo sapiens	Nepal	Asia	Nepal: Kathmandu	27.7 N 85.3 E					IOMTU713
DRR039873	WGS	PRJDB4014	SAMD00034496	NCGM	public	sra	gs,ncbi,s3	gs.US,ncbi.public,s3.us-east-1	DRX036101	Illumina MiSeq	PAIRED	RANDOM	GENOMIC	241	Acinetobacter baumannii	ILLUMINA	2016-03-30T00:00:00Z	DRS026894	DRS026894	DRP003065	575	467	IOMTU 714	MDRA IOMTU714	2014		Homo sapiens	Nepal	Asia	Nepal: Kathmandu	27.7 N 85.3 E					IOMTU714
DRR039874	WGS	PRJDB4014	SAMD00034497	NCGM	public	sra	gs,ncbi,s3	gs.US,ncbi.public,s3.us-east-1	DRX036102	Illumina MiSeq	PAIRED	RANDOM	GENOMIC	226	Acinetobacter baumannii	ILLUMINA	2016-03-30T00:00:00Z	DRS026895	DRS026895	DRP003065	573	434	IOMTU 715	MDRA IOMTU715	2014		Homo sapiens	Nepal	Asia	Nepal: Kathmandu	27.7 N 85.3 E					IOMTU715
DRR039875	WGS	PRJDB4014	SAMD00034498	NCGM	public	sra	gs,ncbi,s3	gs.US,ncbi.public,s3.us-east-1	DRX036103	Illumina MiSeq	PAIRED	RANDOM	GENOMIC	172	Acinetobacter baumannii	ILLUMINA	2016-03-30T00:00:00Z	DRS026896	DRS026896	DRP003065	569	316	IOMTU 716	MDRA IOMTU716	2014		Homo sapiens	Nepal	Asia	Nepal: Kathmandu	27.7 N 85.3 E					IOMTU716
DRR039876	WGS	PRJDB4014	SAMD00034499	NCGM	public	sra	gs,ncbi,s3	gs.US,ncbi.public,s3.us-east-1	DRX036104	Illumina MiSeq	PAIRED	RANDOM	GENOMIC	278	Acinetobacter baumannii	ILLUMINA	2016-03-30T00:00:00Z	DRS026897	DRS026897	DRP003065	571	521	IOMTU 717	MDRA IOMTU717	2014		Homo sapiens	Nepal	Asia	Nepal: Kathmandu	27.7 N 85.3 E					IOMTU717
DRR039877	WGS	PRJDB4014	SAMD00034500	NCGM	public	sra	gs,ncbi,s3	gs.US,ncbi.public,s3.us-east-1	DRX036105	Illumina MiSeq	PAIRED	RANDOM	GENOMIC	232	Acinetobacter baumannii	ILLUMINA	2016-03-30T00:00:00Z	DRS026898	DRS026898	DRP003065	572	443	IOMTU 718	MDRA IOMTU718	2014		Homo sapiens	Nepal	Asia	Nepal: Kathmandu	27.7 N 85.3 E					IOMTU718
DRR039878	WGS	PRJDB4014	SAMD00034501	NCGM	public	sra	gs,ncbi,s3	gs.US,ncbi.public,s3.us-east-1	DRX036106	Illumina MiSeq	PAIRED	RANDOM	GENOMIC	196	Acinetobacter baumannii	ILLUMINA	2016-03-30T00:00:00Z	DRS026899	DRS026899	DRP003065	575	374	IOMTU 719	MDRA IOMTU719	2014		Homo sapiens	Nepal	Asia	Nepal: Kathmandu	27.7 N 85.3 E					IOMTU719
DRR039879	WGS	PRJDB4014	SAMD00034502	NCGM	public	sra	gs,ncbi,s3	gs.US,ncbi.public,s3.us-east-1	DRX036107	Illumina MiSeq	PAIRED	RANDOM	GENOMIC	179	Acinetobacter baumannii	ILLUMINA	2016-03-30T00:00:00Z	DRS026900	DRS026900	DRP003065	571	320	IOMTU 720	MDRA IOMTU720	2014		Homo sapiens	Nepal	Asia	Nepal: Kathmandu	27.7 N 85.3 E					IOMTU720
DRR039880	WGS	PRJDB4014	SAMD00034503	NCGM	public	sra	gs,ncbi,s3	gs.US,ncbi.public,s3.us-east-1	DRX036108	Illumina MiSeq	PAIRED	RANDOM	GENOMIC	250	Acinetobacter baumannii	ILLUMINA	2016-03-30T00:00:00Z	DRS026901	DRS026901	DRP003065	573	472	IOMTU 721	MDRA IOMTU721	2014		Homo sapiens	Nepal	Asia	Nepal: Kathmandu	27.7 N 85.3 E					IOMTU721
DRR039881	WGS	PRJDB4014	SAMD00034504	NCGM	public	sra	gs,ncbi,s3	gs.US,ncbi.public,s3.us-east-1	DRX036109	Illumina MiSeq	PAIRED	RANDOM	GENOMIC	241	Acinetobacter baumannii	ILLUMINA	2016-03-30T00:00:00Z	DRS026902	DRS026902	DRP003065	574	463	IOMTU 722	MDRA IOMTU722	2014		Homo sapiens	Nepal	Asia	Nepal: Kathmandu	27.7 N 85.3 E					IOMTU722
DRR039882	WGS	PRJDB4014	SAMD00034505	NCGM	public	sra	gs,ncbi,s3	gs.US,ncbi.public,s3.us-east-1	DRX036110	Illumina MiSeq	PAIRED	RANDOM	GENOMIC	243	Acinetobacter baumannii	ILLUMINA	2016-03-30T00:00:00Z	DRS026903	DRS026903	DRP003065	576	468	IOMTU 723	MDRA IOMTU723	2014		Homo sapiens	Nepal	Asia	Nepal: Kathmandu	27.7 N 85.3 E					IOMTU723
DRR039883	WGS	PRJDB4014	SAMD00034506	NCGM	public	sra	gs,ncbi,s3	gs.US,ncbi.public,s3.us-east-1	DRX036111	Illumina MiSeq	PAIRED	RANDOM	GENOMIC	137	Acinetobacter baumannii	ILLUMINA	2016-03-30T00:00:00Z	DRS026904	DRS026904	DRP003065	573	248	IOMTU 724	MDRA IOMTU724	2014		Homo sapiens	Nepal	Asia	Nepal: Kathmandu	27.7 N 85.3 E					IOMTU724
DRR039884	WGS	PRJDB4014	SAMD00034507	NCGM	public	sra	gs,ncbi,s3	gs.US,ncbi.public,s3.us-east-1	DRX036112	Illumina MiSeq	PAIRED	RANDOM	GENOMIC	213	Acinetobacter baumannii	ILLUMINA	2016-03-30T00:00:00Z	DRS026905	DRS026905	DRP003065	574	404	IOMTU 725	MDRA IOMTU725	2014		Homo sapiens	Nepal	Asia	Nepal: Kathmandu	27.7 N 85.3 E					IOMTU725
DRR039885	WGS	PRJDB4014	SAMD00034508	NCGM	public	sra	gs,ncbi,s3	gs.US,ncbi.public,s3.us-east-1	DRX036113	Illumina MiSeq	PAIRED	RANDOM	GENOMIC	187	Acinetobacter baumannii	ILLUMINA	2016-03-30T00:00:00Z	DRS026906	DRS026906	DRP003065	572	336	IOMTU 726	MDRA IOMTU726	2014		Homo sapiens	Nepal	Asia	Nepal: Kathmandu	27.7 N 85.3 E					IOMTU726
DRR039886	WGS	PRJDB4014	SAMD00034509	NCGM	public	sra	gs,ncbi,s3	gs.US,ncbi.public,s3.us-east-1	DRX036114	Illumina MiSeq	PAIRED	RANDOM	GENOMIC	204	Acinetobacter baumannii	ILLUMINA	2016-03-30T00:00:00Z	DRS026907	DRS026907	DRP003065	573	380	IOMTU 727	MDRA IOMTU727	2014		Homo sapiens	Nepal	Asia	Nepal: Kathmandu	27.7 N 85.3 E					IOMTU727
DRR039887	WGS	PRJDB4014	SAMD00034510	NCGM	public	sra	gs,ncbi,s3	gs.US,ncbi.public,s3.us-east-1	DRX036115	Illumina MiSeq	PAIRED	RANDOM	GENOMIC	214	Acinetobacter baumannii	ILLUMINA	2016-03-30T00:00:00Z	DRS026908	DRS026908	DRP003065	572	383	IOMTU 728	MDRA IOMTU728	2014		Homo sapiens	Nepal	Asia	Nepal: Kathmandu	27.7 N 85.3 E					IOMTU728
DRR039888	WGS	PRJDB4014	SAMD00034511	NCGM	public	sra	gs,ncbi,s3	gs.US,ncbi.public,s3.us-east-1	DRX036116	Illumina MiSeq	PAIRED	RANDOM	GENOMIC	229	Acinetobacter baumannii	ILLUMINA	2016-03-30T00:00:00Z	DRS026909	DRS026909	DRP003065	574	435	IOMTU 729	MDRA IOMTU729	2014		Homo sapiens	Nepal	Asia	Nepal: Kathmandu	27.7 N 85.3 E					IOMTU729
DRR039889	WGS	PRJDB4014	SAMD00034512	NCGM	public	sra	gs,ncbi,s3	gs.US,ncbi.public,s3.us-east-1	DRX036117	Illumina MiSeq	PAIRED	RANDOM	GENOMIC	200	Acinetobacter baumannii	ILLUMINA	2016-03-30T00:00:00Z	DRS026910	DRS026910	DRP003065	533	402	IOMTU 730	MDRA IOMTU730	2014		Homo sapiens	Nepal	Asia	Nepal: Kathmandu	27.7 N 85.3 E					IOMTU730
DRR039890	WGS	PRJDB4014	SAMD00034513	NCGM	public	sra	gs,ncbi,s3	gs.US,ncbi.public,s3.us-east-1	DRX036118	Illumina MiSeq	PAIRED	RANDOM	GENOMIC	212	Acinetobacter baumannii	ILLUMINA	2016-03-30T00:00:00Z	DRS026911	DRS026911	DRP003065	534	431	IOMTU 731	MDRA IOMTU731	2014		Homo sapiens	Nepal	Asia	Nepal: Kathmandu	27.7 N 85.3 E					IOMTU731
DRR039891	WGS	PRJDB4014	SAMD00034514	NCGM	public	sra	gs,ncbi,s3	gs.US,ncbi.public,s3.us-east-1	DRX036119	Illumina MiSeq	PAIRED	RANDOM	GENOMIC	210	Acinetobacter baumannii	ILLUMINA	2016-03-30T00:00:00Z	DRS026912	DRS026912	DRP003065	574	385	IOMTU 732	MDRA IOMTU732	2014		Homo sapiens	Nepal	Asia	Nepal: Kathmandu	27.7 N 85.3 E					IOMTU732
ERR1125118	WGS	PRJEB7302	SAMEA3652179	UNIVERSITY HOSPITAL MUENSTER	public	fastq,sra	ena,gs,ncbi,s3	ena,gs.US,ncbi.public,s3.us-east-1	ERX1204317	Illumina MiSeq	PAIRED	RANDOM	GENOMIC	354	Acinetobacter baumannii	ILLUMINA	2016-06-10T00:00:00Z	ERS959328	SAMEA3652179	ERP007010	470	628	unspecified		2013		Homo sapiens							2016-06-09	2018-11-16	ERS959328	533	IFH_MS	2016-06-09T17:01:07Z	2015-11-12T07:35:43Z	public	ERS959328	533			ERC000011		Germany
ERR1125119	WGS	PRJEB7302	SAMEA3652180	UNIVERSITY HOSPITAL MUENSTER	public	fastq,sra	ena,gs,ncbi,s3	ena,gs.US,ncbi.public,s3.us-east-1	ERX1204318	Illumina MiSeq	PAIRED	RANDOM	GENOMIC	265	Acinetobacter baumannii	ILLUMINA	2016-06-10T00:00:00Z	ERS959329	SAMEA3652180	ERP007010	296	526	unspecified		2014		Homo sapiens							2016-06-09	2018-11-16	ERS959329	762	IFH_MS	2016-06-09T17:01:07Z	2015-11-12T07:37:57Z	public	ERS959329	762			ERC000011		Germany
ERR1125120	WGS	PRJEB7302	SAMEA3652181	UNIVERSITY HOSPITAL MUENSTER	public	fastq,sra	ena,gs,ncbi,s3	ena,gs.US,ncbi.public,s3.us-east-1	ERX1204319	Illumina MiSeq	PAIRED	RANDOM	GENOMIC	417	Acinetobacter baumannii	ILLUMINA	2016-06-10T00:00:00Z	ERS959330	SAMEA3652181	ERP007010	465	745	unspecified		2014		Homo sapiens							2016-06-09	2018-11-16	ERS959330	844	IFH_MS	2016-06-09T17:01:07Z	2015-11-12T07:40:39Z	public	ERS959330	844			ERC000011		Germany
ERR1125121	WGS	PRJEB7302	SAMEA3652182	UNIVERSITY HOSPITAL MUENSTER	public	fastq,sra	ena,gs,ncbi,s3	ena,gs.US,ncbi.public,s3.us-east-1	ERX1204320	Illumina MiSeq	PAIRED	RANDOM	GENOMIC	355	Acinetobacter baumannii	ILLUMINA	2016-06-10T00:00:00Z	ERS959331	SAMEA3652182	ERP007010	456	581	unspecified		2014		Homo sapiens							2016-06-09	2018-11-16	ERS959331	1387	IFH_MS	2016-06-09T17:01:07Z	2015-11-12T07:43:23Z	public	ERS959331	1387			ERC000011		Germany
ERR1125122	WGS	PRJEB7302	SAMEA3652183	UNIVERSITY HOSPITAL MUENSTER	public	fastq,sra	ena,gs,ncbi,s3	ena,gs.US,ncbi.public,s3.us-east-1	ERX1204321	Illumina MiSeq	PAIRED	RANDOM	GENOMIC	243	Acinetobacter baumannii	ILLUMINA	2016-06-10T00:00:00Z	ERS959332	SAMEA3652183	ERP007010	478	437	unspecified		2014		Homo sapiens							2016-06-09	2018-11-16	ERS959332	1355	IFH_MS	2016-06-09T17:01:07Z	2015-11-12T07:45:41Z	public	ERS959332	1355			ERC000011		Germany
SRR5445923	WGS	PRJNA278886	SAMN06754731	BRIGHAM & WOMEN'S HOSPITAL	public	sra	ncbi	ncbi.public	SRX2734900	Illumina MiSeq	PAIRED	RANDOM	GENOMIC	215	Acinetobacter baumannii	ILLUMINA	2017-04-14T00:00:00Z	SRS2122761	0000-0064-6673	SRP056445	424	399	362		2016	Pathogen.cl	Homo sapiens	USA	North America	USA:Boston	Missing	sputum	Brigham and Women''s Hospital												Missing
SRR5445925	WGS	PRJNA278886	SAMN06754729	BRIGHAM & WOMEN'S HOSPITAL	public	sra	ncbi	ncbi.public	SRX2734902	Illumina MiSeq	PAIRED	RANDOM	GENOMIC	357	Acinetobacter baumannii	ILLUMINA	2017-04-14T00:00:00Z	SRS2122764	0000-0064-6667	SRP056445	436	663	360		2016	Pathogen.cl	Homo sapiens	USA	North America	USA:Boston	Missing	urine	Brigham and Women''s Hospital												Missing
SRR3197175	WGS	PRJNA300270	SAMN04516582	WRAIR-MRSN	public	sra	gs,ncbi,s3	gs.US,ncbi.public,s3.us-east-1	SRX1607442	NextSeq 500	PAIRED	RANDOM	GENOMIC	166	Acinetobacter baumannii	ILLUMINA	2016-03-01T00:00:00Z	SRS1316882	MRSN7346	SRP065910	300	420	7346	MRSN7346	2004-10-04	Pathogen.cl	Homo sapiens	USA	North America	USA:Washington\, DC	38.9750 N 77.0300 W	blood	United States Army												Infection				MRSN 7346
SRR3197589	WGS	PRJNA300270	SAMN04525189	WRAIR-MRSN	public	sra	gs,ncbi,s3	gs.US,ncbi.public,s3.us-east-1	SRX1607831	Illumina MiSeq	PAIRED	RANDOM	GENOMIC	235	Acinetobacter baumannii	ILLUMINA	2016-03-01T00:00:00Z	SRS1317382	MRSN7574	SRP065910	598	441	7574	MRSN7574	2005-09-19	Pathogen.cl	Homo sapiens	USA	North America	USA:Washington\, DC	38.9750 N 77.0300 W	wound	United States Army												Infection				MRSN 7574
SRR3197590	WGS	PRJNA300270	SAMN04525190	WRAIR-MRSN	public	sra	gs,ncbi,s3	gs.US,ncbi.public,s3.us-east-1	SRX1607832	Illumina MiSeq	PAIRED	RANDOM	GENOMIC	199	Acinetobacter baumannii	ILLUMINA	2016-03-01T00:00:00Z	SRS1317381	MRSN7604	SRP065910	598	375	7604	MRSN7604	2005-10-17	Pathogen.cl	Homo sapiens	USA	North America	USA:Washington\, DC	38.9750 N 77.0300 W	Sterile Body Site	United States Army												Infection				MRSN 7604
SRR3197591	WGS	PRJNA300270	SAMN04525191	WRAIR-MRSN	public	sra	gs,ncbi,s3	gs.US,ncbi.public,s3.us-east-1	SRX1607833	Illumina MiSeq	PAIRED	RANDOM	GENOMIC	202	Acinetobacter baumannii	ILLUMINA	2016-03-01T00:00:00Z	SRS1317380	MRSN7619	SRP065910	599	377	7619	MRSN7619	2005-11-03	Pathogen.cl	Homo sapiens	USA	North America	USA:Washington\, DC	38.9750 N 77.0300 W	Anaerobic Culture	United States Army												Infection				MRSN 7619
SRR3197592	WGS	PRJNA300270	SAMN04525192	WRAIR-MRSN	public	sra	gs,ncbi,s3	gs.US,ncbi.public,s3.us-east-1	SRX1607834	Illumina MiSeq	PAIRED	RANDOM	GENOMIC	202	Acinetobacter baumannii	ILLUMINA	2016-03-01T00:00:00Z	SRS1317379	MRSN7631	SRP065910	599	357	7631	MRSN7631	2005-12-06	Pathogen.cl	Homo sapiens	USA	North America	USA:Washington\, DC	38.9750 N 77.0300 W	respiratory	United States Army												Infection				MRSN 7631
SRR3197593	WGS	PRJNA300270	SAMN04525193	WRAIR-MRSN	public	sra	gs,ncbi,s3	gs.US,ncbi.public,s3.us-east-1	SRX1607835	Illumina MiSeq	PAIRED	RANDOM	GENOMIC	176	Acinetobacter baumannii	ILLUMINA	2016-03-01T00:00:00Z	SRS1317393	MRSN7647	SRP065910	599	334	7647	MRSN7647	2006-01-08	Pathogen.cl	Homo sapiens	USA	North America	USA:Washington\, DC	38.9750 N 77.0300 W	Surveillance	United States Army												Surveillance				MRSN 7647
SRR3197594	WGS	PRJNA300270	SAMN04525194	WRAIR-MRSN	public	sra	gs,ncbi,s3	gs.US,ncbi.public,s3.us-east-1	SRX1607836	Illumina MiSeq	PAIRED	RANDOM	GENOMIC	178	Acinetobacter baumannii	ILLUMINA	2016-03-01T00:00:00Z	SRS1317394	MRSN7662	SRP065910	599	335	7662	MRSN7662	2006-02-25	Pathogen.cl	Homo sapiens	USA	North America	USA:Washington\, DC	38.9750 N 77.0300 W	Sterile Body Site	United States Army												Infection				MRSN 7662
SRR3197595	WGS	PRJNA300270	SAMN04525195	WRAIR-MRSN	public	sra	gs,ncbi,s3	gs.US,ncbi.public,s3.us-east-1	SRX1607837	Illumina MiSeq	PAIRED	RANDOM	GENOMIC	164	Acinetobacter baumannii	ILLUMINA	2016-03-01T00:00:00Z	SRS1317392	MRSN7674	SRP065910	598	307	7674	MRSN7674	2006-03-17	Pathogen.cl	Homo sapiens	USA	North America	USA:Washington\, DC	38.9750 N 77.0300 W	Surveillance	United States Army												Surveillance				MRSN 7674
SRR3197596	WGS	PRJNA300270	SAMN04525196	WRAIR-MRSN	public	sra	gs,ncbi,s3	gs.US,ncbi.public,s3.us-east-1	SRX1607838	Illumina MiSeq	PAIRED	RANDOM	GENOMIC	160	Acinetobacter baumannii	ILLUMINA	2016-03-01T00:00:00Z	SRS1317391	MRSN7675	SRP065910	598	297	7675	MRSN7675	2006-03-21	Pathogen.cl	Homo sapiens	USA	North America	USA:Washington\, DC	38.9750 N 77.0300 W	Sterile Fluid	United States Army												Infection				MRSN 7675
SRR3197597	WGS	PRJNA300270	SAMN04525197	WRAIR-MRSN	public	sra	gs,ncbi,s3	gs.US,ncbi.public,s3.us-east-1	SRX1607839	Illumina MiSeq	PAIRED	RANDOM	GENOMIC	171	Acinetobacter baumannii	ILLUMINA	2016-03-01T00:00:00Z	SRS1317390	MRSN7684	SRP065910	599	297	7684	MRSN7684	2006-04-26	Pathogen.cl	Homo sapiens	USA	North America	USA:Washington\, DC	38.9750 N 77.0300 W	Sterile Body Site	United States Army												Infection				MRSN 7684
SRR3197599	WGS	PRJNA300270	SAMN04525199	WRAIR-MRSN	public	sra	gs,ncbi,s3	gs.US,ncbi.public,s3.us-east-1	SRX1607841	Illumina MiSeq	PAIRED	RANDOM	GENOMIC	222	Acinetobacter baumannii	ILLUMINA	2016-03-01T00:00:00Z	SRS1317388	MRSN7693	SRP065910	599	410	7693	MRSN7693	2006-05-13	Pathogen.cl	Homo sapiens	USA	North America	USA:Washington\, DC	38.9750 N 77.0300 W	Surveillance	United States Army												Surveillance				MRSN 7693
SRR3197600	WGS	PRJNA300270	SAMN04525200	WRAIR-MRSN	public	sra	gs,ncbi,s3	gs.US,ncbi.public,s3.us-east-1	SRX1607842	Illumina MiSeq	PAIRED	RANDOM	GENOMIC	162	Acinetobacter baumannii	ILLUMINA	2016-03-01T00:00:00Z	SRS1317386	MRSN7703	SRP065910	598	306	7703	MRSN7703	2006-06-07	Pathogen.cl	Homo sapiens	USA	North America	USA:Washington\, DC	38.9750 N 77.0300 W	Surveillance	United States Army												Surveillance				MRSN 7703
SRR3197602	WGS	PRJNA300270	SAMN04525201	WRAIR-MRSN	public	sra	gs,ncbi,s3	gs.US,ncbi.public,s3.us-east-1	SRX1607843	Illumina MiSeq	PAIRED	RANDOM	GENOMIC	197	Acinetobacter baumannii	ILLUMINA	2016-03-01T00:00:00Z	SRS1317387	MRSN7716	SRP065910	598	354	7716	MRSN7716	2006-07-08	Pathogen.cl	Homo sapiens	USA	North America	USA:Washington\, DC	38.9750 N 77.0300 W	urine	United States Army												Infection				MRSN 7716
SRR3197603	WGS	PRJNA300270	SAMN04525202	WRAIR-MRSN	public	sra	gs,ncbi,s3	gs.US,ncbi.public,s3.us-east-1	SRX1607844	Illumina MiSeq	PAIRED	RANDOM	GENOMIC	178	Acinetobacter baumannii	ILLUMINA	2016-03-01T00:00:00Z	SRS1317385	MRSN7731	SRP065910	599	337	7731	MRSN7731	2006-08-06	Pathogen.cl	Homo sapiens	USA	North America	USA:Washington\, DC	38.9750 N 77.0300 W	respiratory	United States Army												Infection				MRSN 7731
SRR3197604	WGS	PRJNA300270	SAMN04525203	WRAIR-MRSN	public	sra	gs,ncbi,s3	gs.US,ncbi.public,s3.us-east-1	SRX1607845	Illumina MiSeq	PAIRED	RANDOM	GENOMIC	160	Acinetobacter baumannii	ILLUMINA	2016-03-01T00:00:00Z	SRS1317384	MRSN7748	SRP065910	598	308	7748	MRSN7748	2006-09-18	Pathogen.cl	Homo sapiens	USA	North America	USA:Washington\, DC	38.9750 N 77.0300 W	Surveillance	United States Army												Surveillance				MRSN 7748
SRR3197605	WGS	PRJNA300270	SAMN04525204	WRAIR-MRSN	public	sra	gs,ncbi,s3	gs.US,ncbi.public,s3.us-east-1	SRX1607846	Illumina MiSeq	PAIRED	RANDOM	GENOMIC	176	Acinetobacter baumannii	ILLUMINA	2016-03-01T00:00:00Z	SRS1317401	MRSN7753	SRP065910	598	315	7753	MRSN7753	2006-09-20	Pathogen.cl	Homo sapiens	USA	North America	USA:Washington\, DC	38.9750 N 77.0300 W	respiratory	United States Army												Infection				MRSN 7753
SRR3197606	WGS	PRJNA300270	SAMN04525205	WRAIR-MRSN	public	sra	gs,ncbi,s3	gs.US,ncbi.public,s3.us-east-1	SRX1607847	Illumina MiSeq	PAIRED	RANDOM	GENOMIC	189	Acinetobacter baumannii	ILLUMINA	2016-03-01T00:00:00Z	SRS1317400	MRSN7768	SRP065910	597	361	7768	MRSN7768	2006-10-07	Pathogen.cl	Homo sapiens	USA	North America	USA:Washington\, DC	38.9750 N 77.0300 W	Surveillance	United States Army												Surveillance				MRSN 7768
SRR3197608	WGS	PRJNA300270	SAMN04525207	WRAIR-MRSN	public	sra	gs,ncbi,s3	gs.US,ncbi.public,s3.us-east-1	SRX1607849	Illumina MiSeq	PAIRED	RANDOM	GENOMIC	184	Acinetobacter baumannii	ILLUMINA	2016-03-01T00:00:00Z	SRS1317398	MRSN7805	SRP065910	598	343	7805	MRSN7805	2006-10-25	Pathogen.cl	Homo sapiens	USA	North America	USA:Washington\, DC	38.9750 N 77.0300 W	Surveillance	United States Army												Surveillance				MRSN 7805
SRR3197609	WGS	PRJNA300270	SAMN04525208	WRAIR-MRSN	public	sra	gs,ncbi,s3	gs.US,ncbi.public,s3.us-east-1	SRX1607850	Illumina MiSeq	PAIRED	RANDOM	GENOMIC	214	Acinetobacter baumannii	ILLUMINA	2016-03-01T00:00:00Z	SRS1317397	MRSN7818	SRP065910	598	378	7818	MRSN7818	2006-11-22	Pathogen.cl	Homo sapiens	USA	North America	USA:Washington\, DC	38.9750 N 77.0300 W	Surveillance	United States Army												Surveillance				MRSN 7818
SRR3197610	WGS	PRJNA300270	SAMN04525209	WRAIR-MRSN	public	sra	gs,ncbi,s3	gs.US,ncbi.public,s3.us-east-1	SRX1607851	Illumina MiSeq	PAIRED	RANDOM	GENOMIC	165	Acinetobacter baumannii	ILLUMINA	2016-03-01T00:00:00Z	SRS1317396	MRSN7828	SRP065910	598	305	7828	MRSN7828	2006-12-23	Pathogen.cl	Homo sapiens	USA	North America	USA:Washington\, DC	38.9750 N 77.0300 W	Surveillance	United States Army												Surveillance				MRSN 7828
SRR4417569	WGS	PRJNA317141	SAMN04901663	CENTERS FOR DISEASE CONTROL AND PREVENTION	public	contigs,sra	gs,ncbi,s3	gs.US,ncbi.public,s3.us-east-1	SRX2239966	Illumina MiSeq	PAIRED	RANDOM PCR	GENOMIC	333	Acinetobacter baumannii	ILLUMINA	2016-10-17T00:00:00Z	SRS1739515	FDA-CDC-AR_0273	SRP091429	454	566	273	FDA-CDC-AR_0273	missing	Pathogen.cl	missing	uncalculated	uncalculated	missing	missing	missing	missing												missing
SRR4417570	WGS	PRJNA317141	SAMN04901664	CENTERS FOR DISEASE CONTROL AND PREVENTION	public	contigs,sra	gs,ncbi,s3	gs.US,ncbi.public,s3.us-east-1	SRX2239967	Illumina MiSeq	PAIRED	RANDOM PCR	GENOMIC	313	Acinetobacter baumannii	ILLUMINA	2016-10-17T00:00:00Z	SRS1739514	FDA-CDC-AR_0274	SRP091429	441	520	274	FDA-CDC-AR_0274	missing	Pathogen.cl	missing	uncalculated	uncalculated	missing	missing	missing	missing												missing
SRR4417571	WGS	PRJNA317141	SAMN04901673	CENTERS FOR DISEASE CONTROL AND PREVENTION	public	contigs,sra	gs,ncbi,s3	gs.US,ncbi.public,s3.us-east-1	SRX2239968	Illumina MiSeq	PAIRED	RANDOM PCR	GENOMIC	229	Acinetobacter baumannii	ILLUMINA	2016-10-17T00:00:00Z	SRS1739516	FDA-CDC-AR_0283	SRP091429	442	427	283	FDA-CDC-AR_0283	missing	Pathogen.cl	missing	uncalculated	uncalculated	missing	missing	missing	missing												missing
SRR4417572	WGS	PRJNA317141	SAMN04901674	CENTERS FOR DISEASE CONTROL AND PREVENTION	public	contigs,sra	gs,ncbi,s3	gs.US,ncbi.public,s3.us-east-1	SRX2239969	Illumina MiSeq	PAIRED	RANDOM PCR	GENOMIC	207	Acinetobacter baumannii	ILLUMINA	2016-10-17T00:00:00Z	SRS1739520	FDA-CDC-AR_0284	SRP091429	444	393	284	FDA-CDC-AR_0284	missing	Pathogen.cl	missing	uncalculated	uncalculated	missing	missing	missing	missing												missing
SRR4417573	WGS	PRJNA317141	SAMN04901675	CENTERS FOR DISEASE CONTROL AND PREVENTION	public	contigs,sra	gs,ncbi,s3	gs.US,ncbi.public,s3.us-east-1	SRX2239970	Illumina MiSeq	PAIRED	RANDOM PCR	GENOMIC	187	Acinetobacter baumannii	ILLUMINA	2016-10-17T00:00:00Z	SRS1739518	FDA-CDC-AR_0285	SRP091429	445	355	285	FDA-CDC-AR_0285	missing	Pathogen.cl	missing	uncalculated	uncalculated	missing	missing	missing	missing												missing
SRR4417574	WGS	PRJNA317141	SAMN04901676	CENTERS FOR DISEASE CONTROL AND PREVENTION	public	contigs,sra	gs,ncbi,s3	gs.US,ncbi.public,s3.us-east-1	SRX2239971	Illumina MiSeq	PAIRED	RANDOM PCR	GENOMIC	200	Acinetobacter baumannii	ILLUMINA	2016-10-17T00:00:00Z	SRS1739519	FDA-CDC-AR_0286	SRP091429	448	373	286	FDA-CDC-AR_0286	missing	Pathogen.cl	missing	uncalculated	uncalculated	missing	missing	missing	missing												missing
SRR4417575	WGS	PRJNA317141	SAMN04901677	CENTERS FOR DISEASE CONTROL AND PREVENTION	public	contigs,sra	gs,ncbi,s3	gs.US,ncbi.public,s3.us-east-1	SRX2239972	Illumina MiSeq	PAIRED	RANDOM PCR	GENOMIC	185	Acinetobacter baumannii	ILLUMINA	2016-10-17T00:00:00Z	SRS1739517	FDA-CDC-AR_0287	SRP091429	456	345	287	FDA-CDC-AR_0287	missing	Pathogen.cl	missing	uncalculated	uncalculated	missing	missing	missing	missing												missing
SRR4417577	WGS	PRJNA317141	SAMN04901678	CENTERS FOR DISEASE CONTROL AND PREVENTION	public	contigs,sra	gs,ncbi,s3	gs.US,ncbi.public,s3.us-east-1	SRX2239973	Illumina MiSeq	PAIRED	RANDOM PCR	GENOMIC	187	Acinetobacter baumannii	ILLUMINA	2016-10-17T00:00:00Z	SRS1739522	FDA-CDC-AR_0288	SRP091429	462	352	288	FDA-CDC-AR_0288	missing	Pathogen.cl	missing	uncalculated	uncalculated	missing	missing	missing	missing												missing
SRR4417578	WGS	PRJNA317141	SAMN04901679	CENTERS FOR DISEASE CONTROL AND PREVENTION	public	contigs,sra	gs,ncbi,s3	gs.US,ncbi.public,s3.us-east-1	SRX2239974	Illumina MiSeq	PAIRED	RANDOM PCR	GENOMIC	195	Acinetobacter baumannii	ILLUMINA	2016-10-17T00:00:00Z	SRS1739523	FDA-CDC-AR_0289	SRP091429	443	370	289	FDA-CDC-AR_0289	missing	Pathogen.cl	missing	uncalculated	uncalculated	missing	missing	missing	missing												missing
SRR4417579	WGS	PRJNA317141	SAMN04901680	CENTERS FOR DISEASE CONTROL AND PREVENTION	public	contigs,sra	gs,ncbi,s3	gs.US,ncbi.public,s3.us-east-1	SRX2239975	Illumina MiSeq	PAIRED	RANDOM PCR	GENOMIC	199	Acinetobacter baumannii	ILLUMINA	2016-10-17T00:00:00Z	SRS1739521	FDA-CDC-AR_0290	SRP091429	448	376	290	FDA-CDC-AR_0290	missing	Pathogen.cl	missing	uncalculated	uncalculated	missing	missing	missing	missing												missing
SRR4417581	WGS	PRJNA317141	SAMN04901681	CENTERS FOR DISEASE CONTROL AND PREVENTION	public	contigs,sra	gs,ncbi,s3	gs.US,ncbi.public,s3.us-east-1	SRX2239976	Illumina MiSeq	PAIRED	RANDOM PCR	GENOMIC	217	Acinetobacter baumannii	ILLUMINA	2016-10-17T00:00:00Z	SRS1739524	FDA-CDC-AR_0291	SRP091429	449	397	291	FDA-CDC-AR_0291	missing	Pathogen.cl	missing	uncalculated	uncalculated	missing	missing	missing	missing												missing
SRR4417582	WGS	PRJNA317141	SAMN04901682	CENTERS FOR DISEASE CONTROL AND PREVENTION	public	contigs,sra	gs,ncbi,s3	gs.US,ncbi.public,s3.us-east-1	SRX2239977	Illumina MiSeq	PAIRED	RANDOM PCR	GENOMIC	107	Acinetobacter baumannii	ILLUMINA	2016-10-17T00:00:00Z	SRS1739525	FDA-CDC-AR_0292	SRP091429	470	172	292	FDA-CDC-AR_0292	missing	Pathogen.cl	missing	uncalculated	uncalculated	missing	missing	missing	missing												missing
SRR4417583	WGS	PRJNA317141	SAMN04901665	CENTERS FOR DISEASE CONTROL AND PREVENTION	public	contigs,sra	gs,ncbi,s3	gs.US,ncbi.public,s3.us-east-1	SRX2239978	Illumina MiSeq	PAIRED	RANDOM PCR	GENOMIC	385	Acinetobacter baumannii	ILLUMINA	2016-10-17T00:00:00Z	SRS1739526	FDA-CDC-AR_0275	SRP091429	440	636	275	FDA-CDC-AR_0275	missing	Pathogen.cl	missing	uncalculated	uncalculated	missing	missing	missing	missing												missing
SRR4417585	WGS	PRJNA317141	SAMN04901683	CENTERS FOR DISEASE CONTROL AND PREVENTION	public	contigs,sra	gs,ncbi,s3	gs.US,ncbi.public,s3.us-east-1	SRX2239979	Illumina MiSeq	PAIRED	RANDOM PCR	GENOMIC	189	Acinetobacter baumannii	ILLUMINA	2016-10-17T00:00:00Z	SRS1739527	FDA-CDC-AR_0293	SRP091429	474	316	293	FDA-CDC-AR_0293	missing	Pathogen.cl	missing	uncalculated	uncalculated	missing	missing	missing	missing												missing
SRR4417586	WGS	PRJNA317141	SAMN04901684	CENTERS FOR DISEASE CONTROL AND PREVENTION	public	contigs,sra	gs,ncbi,s3	gs.US,ncbi.public,s3.us-east-1	SRX2239980	Illumina MiSeq	PAIRED	RANDOM PCR	GENOMIC	193	Acinetobacter baumannii	ILLUMINA	2016-10-17T00:00:00Z	SRS1739528	FDA-CDC-AR_0294	SRP091429	463	317	294	FDA-CDC-AR_0294	missing	Pathogen.cl	missing	uncalculated	uncalculated	missing	missing	missing	missing												missing
SRR4417587	WGS	PRJNA317141	SAMN04901685	CENTERS FOR DISEASE CONTROL AND PREVENTION	public	contigs,sra	gs,ncbi,s3	gs.US,ncbi.public,s3.us-east-1	SRX2239981	Illumina MiSeq	PAIRED	RANDOM PCR	GENOMIC	226	Acinetobacter baumannii	ILLUMINA	2016-10-17T00:00:00Z	SRS1739529	FDA-CDC-AR_0295	SRP091429	455	372	295	FDA-CDC-AR_0295	missing	Pathogen.cl	missing	uncalculated	uncalculated	missing	missing	missing	missing												missing
SRR4417589	WGS	PRJNA317141	SAMN04901686	CENTERS FOR DISEASE CONTROL AND PREVENTION	public	contigs,sra	gs,ncbi,s3	gs.US,ncbi.public,s3.us-east-1	SRX2239982	Illumina MiSeq	PAIRED	RANDOM PCR	GENOMIC	200	Acinetobacter baumannii	ILLUMINA	2016-10-17T00:00:00Z	SRS1739533	FDA-CDC-AR_0296	SRP091429	465	338	296	FDA-CDC-AR_0296	missing	Pathogen.cl	missing	uncalculated	uncalculated	missing	missing	missing	missing												missing
SRR4417590	WGS	PRJNA317141	SAMN04901687	CENTERS FOR DISEASE CONTROL AND PREVENTION	public	contigs,sra	gs,ncbi,s3	gs.US,ncbi.public,s3.us-east-1	SRX2239983	Illumina MiSeq	PAIRED	RANDOM PCR	GENOMIC	210	Acinetobacter baumannii	ILLUMINA	2016-10-17T00:00:00Z	SRS1739530	FDA-CDC-AR_0297	SRP091429	463	351	297	FDA-CDC-AR_0297	missing	Pathogen.cl	missing	uncalculated	uncalculated	missing	missing	missing	missing												missing
SRR4417591	WGS	PRJNA317141	SAMN04901688	CENTERS FOR DISEASE CONTROL AND PREVENTION	public	contigs,sra	gs,ncbi,s3	gs.US,ncbi.public,s3.us-east-1	SRX2239984	Illumina MiSeq	PAIRED	RANDOM PCR	GENOMIC	223	Acinetobacter baumannii	ILLUMINA	2016-10-17T00:00:00Z	SRS1739531	FDA-CDC-AR_0298	SRP091429	450	371	298	FDA-CDC-AR_0298	missing	Pathogen.cl	missing	uncalculated	uncalculated	missing	missing	missing	missing												missing
SRR4417592	WGS	PRJNA317141	SAMN04901689	CENTERS FOR DISEASE CONTROL AND PREVENTION	public	contigs,sra	gs,ncbi,s3	gs.US,ncbi.public,s3.us-east-1	SRX2239985	Illumina MiSeq	PAIRED	RANDOM PCR	GENOMIC	230	Acinetobacter baumannii	ILLUMINA	2016-10-17T00:00:00Z	SRS1739532	FDA-CDC-AR_0299	SRP091429	457	387	299	FDA-CDC-AR_0299	missing	Pathogen.cl	missing	uncalculated	uncalculated	missing	missing	missing	missing												missing
SRR4417593	WGS	PRJNA317141	SAMN04901690	CENTERS FOR DISEASE CONTROL AND PREVENTION	public	contigs,sra	gs,ncbi,s3	gs.US,ncbi.public,s3.us-east-1	SRX2239986	Illumina MiSeq	PAIRED	RANDOM PCR	GENOMIC	202	Acinetobacter baumannii	ILLUMINA	2016-10-17T00:00:00Z	SRS1739534	FDA-CDC-AR_0300	SRP091429	454	349	300	FDA-CDC-AR_0300	missing	Pathogen.cl	missing	uncalculated	uncalculated	missing	missing	missing	missing												missing
SRR4417594	WGS	PRJNA317141	SAMN04901691	CENTERS FOR DISEASE CONTROL AND PREVENTION	public	contigs,sra	gs,ncbi,s3	gs.US,ncbi.public,s3.us-east-1	SRX2239987	Illumina MiSeq	PAIRED	RANDOM PCR	GENOMIC	221	Acinetobacter baumannii	ILLUMINA	2016-10-17T00:00:00Z	SRS1739535	FDA-CDC-AR_0301	SRP091429	440	381	301	FDA-CDC-AR_0301	missing	Pathogen.cl	missing	uncalculated	uncalculated	missing	missing	missing	missing												missing
SRR4417595	WGS	PRJNA317141	SAMN04901692	CENTERS FOR DISEASE CONTROL AND PREVENTION	public	contigs,sra	gs,ncbi,s3	gs.US,ncbi.public,s3.us-east-1	SRX2239988	Illumina MiSeq	PAIRED	RANDOM PCR	GENOMIC	206	Acinetobacter baumannii	ILLUMINA	2016-10-17T00:00:00Z	SRS1739539	FDA-CDC-AR_0302	SRP091429	441	345	302	FDA-CDC-AR_0302	missing	Pathogen.cl	missing	uncalculated	uncalculated	missing	missing	missing	missing												missing
SRR4417598	WGS	PRJNA317141	SAMN04901693	CENTERS FOR DISEASE CONTROL AND PREVENTION	public	contigs,sra	gs,ncbi,s3	gs.US,ncbi.public,s3.us-east-1	SRX2239990	Illumina MiSeq	PAIRED	RANDOM PCR	GENOMIC	222	Acinetobacter baumannii	ILLUMINA	2016-10-17T00:00:00Z	SRS1739536	FDA-CDC-AR_0303	SRP091429	441	381	303	FDA-CDC-AR_0303	missing	Pathogen.cl	missing	uncalculated	uncalculated	missing	missing	missing	missing												missing
SRR4417599	WGS	PRJNA317141	SAMN04901694	CENTERS FOR DISEASE CONTROL AND PREVENTION	public	contigs,sra	gs,ncbi,s3	gs.US,ncbi.public,s3.us-east-1	SRX2239991	Illumina MiSeq	PAIRED	RANDOM PCR	GENOMIC	216	Acinetobacter baumannii	ILLUMINA	2016-10-17T00:00:00Z	SRS1739538	FDA-CDC-AR_0304	SRP091429	435	369	304	FDA-CDC-AR_0304	missing	Pathogen.cl	missing	uncalculated	uncalculated	missing	missing	missing	missing												missing
SRR4417600	WGS	PRJNA317141	SAMN04901695	CENTERS FOR DISEASE CONTROL AND PREVENTION	public	contigs,sra	gs,ncbi,s3	gs.US,ncbi.public,s3.us-east-1	SRX2239992	Illumina MiSeq	PAIRED	RANDOM PCR	GENOMIC	210	Acinetobacter baumannii	ILLUMINA	2016-10-17T00:00:00Z	SRS1739541	FDA-CDC-AR_0305	SRP091429	442	357	305	FDA-CDC-AR_0305	missing	Pathogen.cl	missing	uncalculated	uncalculated	missing	missing	missing	missing												missing
SRR4417601	WGS	PRJNA317141	SAMN04901696	CENTERS FOR DISEASE CONTROL AND PREVENTION	public	contigs,sra	gs,ncbi,s3	gs.US,ncbi.public,s3.us-east-1	SRX2239993	Illumina MiSeq	PAIRED	RANDOM PCR	GENOMIC	266	Acinetobacter baumannii	ILLUMINA	2016-10-17T00:00:00Z	SRS1739540	FDA-CDC-AR_0306	SRP091429	436	457	306	FDA-CDC-AR_0306	missing	Pathogen.cl	missing	uncalculated	uncalculated	missing	missing	missing	missing												missing
SRR4417602	WGS	PRJNA317141	SAMN04901697	CENTERS FOR DISEASE CONTROL AND PREVENTION	public	contigs,sra	gs,ncbi,s3	gs.US,ncbi.public,s3.us-east-1	SRX2239994	Illumina MiSeq	PAIRED	RANDOM PCR	GENOMIC	226	Acinetobacter baumannii	ILLUMINA	2016-10-17T00:00:00Z	SRS1739542	FDA-CDC-AR_0307	SRP091429	435	381	307	FDA-CDC-AR_0307	missing	Pathogen.cl	missing	uncalculated	uncalculated	missing	missing	missing	missing												missing
SRR4417603	WGS	PRJNA317141	SAMN04901698	CENTERS FOR DISEASE CONTROL AND PREVENTION	public	contigs,sra	gs,ncbi,s3	gs.US,ncbi.public,s3.us-east-1	SRX2239995	Illumina MiSeq	PAIRED	RANDOM PCR	GENOMIC	232	Acinetobacter baumannii	ILLUMINA	2016-10-17T00:00:00Z	SRS1739543	FDA-CDC-AR_0308	SRP091429	435	382	308	FDA-CDC-AR_0308	missing	Pathogen.cl	missing	uncalculated	uncalculated	missing	missing	missing	missing												missing
SRR4417604	WGS	PRJNA317141	SAMN04901699	CENTERS FOR DISEASE CONTROL AND PREVENTION	public	contigs,sra	gs,ncbi,s3	gs.US,ncbi.public,s3.us-east-1	SRX2239996	Illumina MiSeq	PAIRED	RANDOM PCR	GENOMIC	230	Acinetobacter baumannii	ILLUMINA	2016-10-17T00:00:00Z	SRS1739544	FDA-CDC-AR_0309	SRP091429	441	391	309	FDA-CDC-AR_0309	missing	Pathogen.cl	missing	uncalculated	uncalculated	missing	missing	missing	missing												missing
SRR4417605	WGS	PRJNA317141	SAMN04901700	CENTERS FOR DISEASE CONTROL AND PREVENTION	public	contigs,sra	gs,ncbi,s3	gs.US,ncbi.public,s3.us-east-1	SRX2239997	Illumina MiSeq	PAIRED	RANDOM PCR	GENOMIC	216	Acinetobacter baumannii	ILLUMINA	2016-10-17T00:00:00Z	SRS1739545	FDA-CDC-AR_0310	SRP091429	447	369	310	FDA-CDC-AR_0310	missing	Pathogen.cl	missing	uncalculated	uncalculated	missing	missing	missing	missing												missing
SRR4417607	WGS	PRJNA317141	SAMN04901702	CENTERS FOR DISEASE CONTROL AND PREVENTION	public	contigs,sra	gs,ncbi,s3	gs.US,ncbi.public,s3.us-east-1	SRX2239999	Illumina MiSeq	PAIRED	RANDOM PCR	GENOMIC	175	Acinetobacter baumannii	ILLUMINA	2016-10-17T00:00:00Z	SRS1739547	FDA-CDC-AR_0312	SRP091429	463	383	312	FDA-CDC-AR_0312	missing	Pathogen.cl	missing	uncalculated	uncalculated	missing	missing	missing	missing												missing
SRR4417608	WGS	PRJNA317141	SAMN04901667	CENTERS FOR DISEASE CONTROL AND PREVENTION	public	contigs,sra	gs,ncbi,s3	gs.US,ncbi.public,s3.us-east-1	SRX2240000	Illumina MiSeq	PAIRED	RANDOM PCR	GENOMIC	212	Acinetobacter baumannii	ILLUMINA	2016-10-17T00:00:00Z	SRS1739548	FDA-CDC-AR_0277	SRP091429	451	403	277	FDA-CDC-AR_0277	missing	Pathogen.cl	missing	uncalculated	uncalculated	missing	missing	missing	missing												missing
SRR4417609	WGS	PRJNA317141	SAMN04901703	CENTERS FOR DISEASE CONTROL AND PREVENTION	public	contigs,sra	gs,ncbi,s3	gs.US,ncbi.public,s3.us-east-1	SRX2240001	Illumina MiSeq	PAIRED	RANDOM PCR	GENOMIC	146	Acinetobacter baumannii	ILLUMINA	2016-10-17T00:00:00Z	SRS1739551	FDA-CDC-AR_0313	SRP091429	445	325	313	FDA-CDC-AR_0313	missing	Pathogen.cl	missing	uncalculated	uncalculated	missing	missing	missing	missing												missing
SRR4417610	WGS	PRJNA317141	SAMN04901668	CENTERS FOR DISEASE CONTROL AND PREVENTION	public	contigs,sra	gs,ncbi,s3	gs.US,ncbi.public,s3.us-east-1	SRX2240002	Illumina MiSeq	PAIRED	RANDOM PCR	GENOMIC	199	Acinetobacter baumannii	ILLUMINA	2016-10-17T00:00:00Z	SRS1739549	FDA-CDC-AR_0278	SRP091429	438	378	278	FDA-CDC-AR_0278	missing	Pathogen.cl	missing	uncalculated	uncalculated	missing	missing	missing	missing												missing
SRR4417611	WGS	PRJNA317141	SAMN04901669	CENTERS FOR DISEASE CONTROL AND PREVENTION	public	contigs,sra	gs,ncbi,s3	gs.US,ncbi.public,s3.us-east-1	SRX2240003	Illumina MiSeq	PAIRED	RANDOM PCR	GENOMIC	203	Acinetobacter baumannii	ILLUMINA	2016-10-17T00:00:00Z	SRS1739550	FDA-CDC-AR_0279	SRP091429	452	387	279	FDA-CDC-AR_0279	missing	Pathogen.cl	missing	uncalculated	uncalculated	missing	missing	missing	missing												missing
SRR4417612	WGS	PRJNA317141	SAMN04901670	CENTERS FOR DISEASE CONTROL AND PREVENTION	public	contigs,sra	gs,ncbi,s3	gs.US,ncbi.public,s3.us-east-1	SRX2240004	Illumina MiSeq	PAIRED	RANDOM PCR	GENOMIC	186	Acinetobacter baumannii	ILLUMINA	2016-10-17T00:00:00Z	SRS1739552	FDA-CDC-AR_0280	SRP091429	447	352	280	FDA-CDC-AR_0280	missing	Pathogen.cl	missing	uncalculated	uncalculated	missing	missing	missing	missing												missing
SRR4417613	WGS	PRJNA317141	SAMN04901671	CENTERS FOR DISEASE CONTROL AND PREVENTION	public	contigs,sra	gs,ncbi,s3	gs.US,ncbi.public,s3.us-east-1	SRX2240005	Illumina MiSeq	PAIRED	RANDOM PCR	GENOMIC	191	Acinetobacter baumannii	ILLUMINA	2016-10-17T00:00:00Z	SRS1739553	FDA-CDC-AR_0281	SRP091429	442	360	281	FDA-CDC-AR_0281	missing	Pathogen.cl	missing	uncalculated	uncalculated	missing	missing	missing	missing												missing
SRR4417614	WGS	PRJNA317141	SAMN04901672	CENTERS FOR DISEASE CONTROL AND PREVENTION	public	contigs,sra	gs,ncbi,s3	gs.US,ncbi.public,s3.us-east-1	SRX2240006	Illumina MiSeq	PAIRED	RANDOM PCR	GENOMIC	202	Acinetobacter baumannii	ILLUMINA	2016-10-17T00:00:00Z	SRS1739554	FDA-CDC-AR_0282	SRP091429	444	385	282	FDA-CDC-AR_0282	missing	Pathogen.cl	missing	uncalculated	uncalculated	missing	missing	missing	missing												missing
ERR1688977	WGS	PRJEB15134	SAMEA4513614	OXFORD UNIVERSITY CLINICAL RESEARCH UNIT IN VIETNA	public	contigs,fastq,sra	ena,gs,ncbi,s3	ena,gs.US,ncbi.public,s3.us-east-1	ERX1758605	Illumina MiSeq	PAIRED	Restriction Digest	GENOMIC	95	Acinetobacter baumannii	ILLUMINA	2016-10-18T00:00:00Z	ERS1412793	SAMEA4513614	ERP016840	306	179	unspecified		2021-08-12							Ventilator Associated pnuemonia		2016-10-17	2018-11-16	ERS1412793	BAL505	OUCRU	2016-10-17T17:01:28Z	2016-10-21T09:45:46Z	public	ERS1412793	Colistin resistant A. baumannii			ERC000028
ERR1688978	WGS	PRJEB15134	SAMEA4513615	OXFORD UNIVERSITY CLINICAL RESEARCH UNIT IN VIETNA	public	contigs,fastq,sra	ena,gs,ncbi,s3	ena,gs.US,ncbi.public,s3.us-east-1	ERX1758606	Illumina MiSeq	PAIRED	Restriction Digest	GENOMIC	113	Acinetobacter baumannii	ILLUMINA	2016-10-18T00:00:00Z	ERS1412794	SAMEA4513615	ERP016840	308	215	unspecified		2021-10-12							Ventilator Associated pnuemonia		2016-10-17	2018-11-16	ERS1412794	BAL543	OUCRU	2016-10-17T17:01:28Z	2016-10-21T09:45:46Z	public	ERS1412794	Colistin resistant A. baumannii			ERC000028
ERR1688979	WGS	PRJEB15134	SAMEA4513616	OXFORD UNIVERSITY CLINICAL RESEARCH UNIT IN VIETNA	public	contigs,fastq,sra	ena,gs,ncbi,s3	ena,gs.US,ncbi.public,s3.us-east-1	ERX1758607	Illumina MiSeq	PAIRED	Restriction Digest	GENOMIC	139	Acinetobacter baumannii	ILLUMINA	2016-10-18T00:00:00Z	ERS1412795	SAMEA4513616	ERP016840	370	264	unspecified		2021-04-13							Ventilator Associated pnuemonia		2016-10-17	2018-11-16	ERS1412795	BAL719	OUCRU	2016-10-17T17:01:28Z	2016-10-21T09:45:46Z	public	ERS1412795	Colistin resistant A. baumannii			ERC000028
SRR3223910	WGS	PRJNA300270	SAMN04549497	WRAIR-MRSN	public	sra	gs,ncbi,s3	gs.US,ncbi.public,s3.us-east-1	SRX1630454	NextSeq 500	PAIRED	RANDOM	GENOMIC	198	Acinetobacter baumannii	ILLUMINA	2016-03-14T00:00:00Z	SRS1337901	MRSN10191	SRP065910	300	499	10191	MRSN10191	2007-10-12	Pathogen.cl	Homo sapiens	USA	North America	USA:Washington\, DC	38.9750 N 77.0300 W	wound	United States Army												Infection				MRSN 10191
SRR3223911	WGS	PRJNA300270	SAMN04549498	WRAIR-MRSN	public	sra	gs,ncbi,s3	gs.US,ncbi.public,s3.us-east-1	SRX1630455	NextSeq 500	PAIRED	RANDOM	GENOMIC	203	Acinetobacter baumannii	ILLUMINA	2016-03-14T00:00:00Z	SRS1337900	MRSN11784	SRP065910	300	513	11784	MRSN11784	2007-11-11	Pathogen.cl	Homo sapiens	USA	North America	USA:Washington\, DC	38.9750 N 77.0300 W	wound	United States Army												Infection				MRSN 11784
SRR3223912	WGS	PRJNA300270	SAMN04549499	WRAIR-MRSN	public	sra	gs,ncbi,s3	gs.US,ncbi.public,s3.us-east-1	SRX1630456	NextSeq 500	PAIRED	RANDOM	GENOMIC	174	Acinetobacter baumannii	ILLUMINA	2016-03-14T00:00:00Z	SRS1337899	MRSN15043	SRP065910	300	442	15043	MRSN15043	2003-11-04	Pathogen.cl	Homo sapiens	USA	North America	USA:Washington\, DC	38.9750 N 77.0300 W	wound	United States Army												Infection				MRSN 15043
SRR3223913	WGS	PRJNA300270	SAMN04549500	WRAIR-MRSN	public	sra	gs,ncbi,s3	gs.US,ncbi.public,s3.us-east-1	SRX1630457	NextSeq 500	PAIRED	RANDOM	GENOMIC	260	Acinetobacter baumannii	ILLUMINA	2016-03-14T00:00:00Z	SRS1337898	MRSN15076	SRP065910	299	680	15076	MRSN15076	2003-09-29	Pathogen.cl	Homo sapiens	USA	North America	USA:Washington\, DC	38.9750 N 77.0300 W	TISSUE	United States Army												Infection				MRSN 15076
SRR3223914	WGS	PRJNA300270	SAMN04549501	WRAIR-MRSN	public	sra	gs,ncbi,s3	gs.US,ncbi.public,s3.us-east-1	SRX1630458	NextSeq 500	PAIRED	RANDOM	GENOMIC	218	Acinetobacter baumannii	ILLUMINA	2016-03-14T00:00:00Z	SRS1337897	MRSN7440	SRP065910	299	571	7440	MRSN7440	2005-02-14	Pathogen.cl	Homo sapiens	USA	North America	USA:Washington\, DC	38.9750 N 77.0300 W	wound	United States Army												Infection				MRSN 7440
SRR3223915	WGS	PRJNA300270	SAMN04549502	WRAIR-MRSN	public	sra	gs,ncbi,s3	gs.US,ncbi.public,s3.us-east-1	SRX1630459	NextSeq 500	PAIRED	RANDOM	GENOMIC	110	Acinetobacter baumannii	ILLUMINA	2016-03-14T00:00:00Z	SRS1337896	MRSN7477	SRP065910	300	279	7477	MRSN7477	2005-05-10	Pathogen.cl	Homo sapiens	USA	North America	USA:Washington\, DC	38.9750 N 77.0300 W	STERILE BODY FLUID	United States Army												Infection				MRSN 7477
SRR3223916	WGS	PRJNA300270	SAMN04549503	WRAIR-MRSN	public	sra	gs,ncbi,s3	gs.US,ncbi.public,s3.us-east-1	SRX1630460	NextSeq 500	PAIRED	RANDOM	GENOMIC	220	Acinetobacter baumannii	ILLUMINA	2016-03-14T00:00:00Z	SRS1337893	MRSN7492	SRP065910	299	572	7492	MRSN7492	2005-06-16	Pathogen.cl	Homo sapiens	USA	North America	USA:Washington\, DC	38.9750 N 77.0300 W	wound	United States Army												Infection				MRSN 7492
SRR3223917	WGS	PRJNA300270	SAMN04549504	WRAIR-MRSN	public	sra	gs,ncbi,s3	gs.US,ncbi.public,s3.us-east-1	SRX1630461	NextSeq 500	PAIRED	RANDOM	GENOMIC	214	Acinetobacter baumannii	ILLUMINA	2016-03-14T00:00:00Z	SRS1337895	MRSN7510	SRP065910	300	544	7510	MRSN7510	2005-07-10	Pathogen.cl	Homo sapiens	USA	North America	USA:Washington\, DC	38.9750 N 77.0300 W	wound	United States Army												Infection				MRSN 7510
SRR3223918	WGS	PRJNA300270	SAMN04549505	WRAIR-MRSN	public	sra	gs,ncbi,s3	gs.US,ncbi.public,s3.us-east-1	SRX1630462	NextSeq 500	PAIRED	RANDOM	GENOMIC	180	Acinetobacter baumannii	ILLUMINA	2016-03-14T00:00:00Z	SRS1337894	MRSN7526	SRP065910	300	453	7526	MRSN7526	2005-07-31	Pathogen.cl	Homo sapiens	USA	North America	USA:Washington\, DC	38.9750 N 77.0300 W	blood	United States Army												Infection				MRSN 7526
SRR3223919	WGS	PRJNA300270	SAMN04549506	WRAIR-MRSN	public	sra	gs,ncbi,s3	gs.US,ncbi.public,s3.us-east-1	SRX1630463	NextSeq 500	PAIRED	RANDOM	GENOMIC	199	Acinetobacter baumannii	ILLUMINA	2016-03-14T00:00:00Z	SRS1337892	MRSN7544	SRP065910	299	520	7544	MRSN7544	2005-08-17	Pathogen.cl	Homo sapiens	USA	North America	USA:Washington\, DC	38.9750 N 77.0300 W	STERILE BODY SITE	United States Army												Infection				MRSN 7544
SRR3223920	WGS	PRJNA300270	SAMN04549507	WRAIR-MRSN	public	sra	gs,ncbi,s3	gs.US,ncbi.public,s3.us-east-1	SRX1630464	NextSeq 500	PAIRED	RANDOM	GENOMIC	197	Acinetobacter baumannii	ILLUMINA	2016-03-14T00:00:00Z	SRS1337910	MRSN7563	SRP065910	300	510	7563	MRSN7563	2005-09-10	Pathogen.cl	Homo sapiens	USA	North America	USA:Washington\, DC	38.9750 N 77.0300 W	wound	United States Army												Infection				MRSN 7563
SRR3223921	WGS	PRJNA300270	SAMN04549508	WRAIR-MRSN	public	sra	gs,ncbi,s3	gs.US,ncbi.public,s3.us-east-1	SRX1630465	NextSeq 500	PAIRED	RANDOM	GENOMIC	230	Acinetobacter baumannii	ILLUMINA	2016-03-14T00:00:00Z	SRS1337909	MRSN7579	SRP065910	300	585	7579	MRSN7579	2005-09-24	Pathogen.cl	Homo sapiens	USA	North America	USA:Washington\, DC	38.9750 N 77.0300 W	wound	United States Army												Infection				MRSN 7579
SRR3223922	WGS	PRJNA300270	SAMN04549509	WRAIR-MRSN	public	sra	gs,ncbi,s3	gs.US,ncbi.public,s3.us-east-1	SRX1630466	NextSeq 500	PAIRED	RANDOM	GENOMIC	228	Acinetobacter baumannii	ILLUMINA	2016-03-14T00:00:00Z	SRS1337908	MRSN7597	SRP065910	300	592	7597	MRSN7597	2005-10-12	Pathogen.cl	Homo sapiens	USA	North America	USA:Washington\, DC	38.9750 N 77.0300 W	STERILE BODY SITE	United States Army												Infection				MRSN 7597
SRR3223923	WGS	PRJNA300270	SAMN04549510	WRAIR-MRSN	public	sra	gs,ncbi,s3	gs.US,ncbi.public,s3.us-east-1	SRX1630467	NextSeq 500	PAIRED	RANDOM	GENOMIC	225	Acinetobacter baumannii	ILLUMINA	2016-03-14T00:00:00Z	SRS1337911	MRSN7644	SRP065910	300	587	7644	MRSN7644	2006-01-07	Pathogen.cl	Homo sapiens	USA	North America	USA:Washington\, DC	38.9750 N 77.0300 W	wound	United States Army												Infection				MRSN 7644
SRR3223924	WGS	PRJNA300270	SAMN04549511	WRAIR-MRSN	public	sra	gs,ncbi,s3	gs.US,ncbi.public,s3.us-east-1	SRX1630468	NextSeq 500	PAIRED	RANDOM	GENOMIC	225	Acinetobacter baumannii	ILLUMINA	2016-03-14T00:00:00Z	SRS1337907	MRSN7659	SRP065910	299	596	7659	MRSN7659	2006-02-10	Pathogen.cl	Homo sapiens	USA	North America	USA:Washington\, DC	38.9750 N 77.0300 W	wound	United States Army												Infection				MRSN 7659
SRR3223925	WGS	PRJNA300270	SAMN04549512	WRAIR-MRSN	public	sra	gs,ncbi,s3	gs.US,ncbi.public,s3.us-east-1	SRX1630469	NextSeq 500	PAIRED	RANDOM	GENOMIC	189	Acinetobacter baumannii	ILLUMINA	2016-03-14T00:00:00Z	SRS1337905	MRSN7683	SRP065910	300	477	7683	MRSN7683	2006-04-09	Pathogen.cl	Homo sapiens	USA	North America	USA:Washington\, DC	38.9750 N 77.0300 W	wound	United States Army												Infection				MRSN 7683
SRR3223926	WGS	PRJNA300270	SAMN04549513	WRAIR-MRSN	public	sra	gs,ncbi,s3	gs.US,ncbi.public,s3.us-east-1	SRX1630470	NextSeq 500	PAIRED	RANDOM	GENOMIC	188	Acinetobacter baumannii	ILLUMINA	2016-03-14T00:00:00Z	SRS1337904	MRSN7723	SRP065910	300	480	7723	MRSN7723	2006-07-17	Pathogen.cl	Homo sapiens	USA	North America	USA:Washington\, DC	38.9750 N 77.0300 W	wound	United States Army												Infection				MRSN 7723
SRR3223927	WGS	PRJNA300270	SAMN04549514	WRAIR-MRSN	public	sra	gs,ncbi,s3	gs.US,ncbi.public,s3.us-east-1	SRX1630471	NextSeq 500	PAIRED	RANDOM	GENOMIC	182	Acinetobacter baumannii	ILLUMINA	2016-03-14T00:00:00Z	SRS1337906	MRSN7752	SRP065910	300	462	7752	MRSN7752	2006-09-21	Pathogen.cl	Homo sapiens	USA	North America	USA:Washington\, DC	38.9750 N 77.0300 W	urine	United States Army												Infection				MRSN 7752
SRR3223928	WGS	PRJNA300270	SAMN04549515	WRAIR-MRSN	public	sra	gs,ncbi,s3	gs.US,ncbi.public,s3.us-east-1	SRX1630472	NextSeq 500	PAIRED	RANDOM	GENOMIC	168	Acinetobacter baumannii	ILLUMINA	2016-03-14T00:00:00Z	SRS1337903	MRSN7782	SRP065910	300	422	7782	MRSN7782	2006-10-12	Pathogen.cl	Homo sapiens	USA	North America	USA:Washington\, DC	38.9750 N 77.0300 W	wound	United States Army												Infection				MRSN 7782
SRR3223929	WGS	PRJNA300270	SAMN04549516	WRAIR-MRSN	public	sra	gs,ncbi,s3	gs.US,ncbi.public,s3.us-east-1	SRX1630473	NextSeq 500	PAIRED	RANDOM	GENOMIC	183	Acinetobacter baumannii	ILLUMINA	2016-03-14T00:00:00Z	SRS1337902	MRSN7811	SRP065910	300	460	7811	MRSN7811	2006-10-30	Pathogen.cl	Homo sapiens	USA	North America	USA:Washington\, DC	38.9750 N 77.0300 W	wound	United States Army												Infection				MRSN 7811
SRR3224227	WGS	PRJNA300270	SAMN04549546	WRAIR-MRSN	public	sra	gs,ncbi,s3	gs.US,ncbi.public,s3.us-east-1	SRX1630690	NextSeq 500	PAIRED	RANDOM	GENOMIC	198	Acinetobacter baumannii	ILLUMINA	2016-03-14T00:00:00Z	SRS1338136	MRSN11790	SRP065910	300	498	11790	MRSN11790	2007-11-27	Pathogen.cl	Homo sapiens	USA	North America	USA:Washington\, DC	38.9750 N 77.0300 W	wound	United States Army												Infection				MRSN 11790
SRR3224228	WGS	PRJNA300270	SAMN04549547	WRAIR-MRSN	public	sra	gs,ncbi,s3	gs.US,ncbi.public,s3.us-east-1	SRX1630691	NextSeq 500	PAIRED	RANDOM	GENOMIC	189	Acinetobacter baumannii	ILLUMINA	2016-03-14T00:00:00Z	SRS1338135	MRSN15044	SRP065910	300	483	15044	MRSN15044	2003-11-07	Pathogen.cl	Homo sapiens	USA	North America	USA:Washington\, DC	38.9750 N 77.0300 W	wound	United States Army												Infection				MRSN 15044
SRR3224230	WGS	PRJNA300270	SAMN04549549	WRAIR-MRSN	public	sra	gs,ncbi,s3	gs.US,ncbi.public,s3.us-east-1	SRX1630693	NextSeq 500	PAIRED	RANDOM	GENOMIC	141	Acinetobacter baumannii	ILLUMINA	2016-03-14T00:00:00Z	SRS1338133	MRSN7479	SRP065910	300	360	7479	MRSN7479	2005-05-14	Pathogen.cl	Homo sapiens	USA	North America	USA:Washington\, DC	38.9750 N 77.0300 W	respiratory	United States Army												Infection				MRSN 7479
SRR3224231	WGS	PRJNA300270	SAMN04549550	WRAIR-MRSN	public	sra	gs,ncbi,s3	gs.US,ncbi.public,s3.us-east-1	SRX1630694	NextSeq 500	PAIRED	RANDOM	GENOMIC	208	Acinetobacter baumannii	ILLUMINA	2016-03-14T00:00:00Z	SRS1338132	MRSN7495	SRP065910	300	536	7495	MRSN7495	2005-06-20	Pathogen.cl	Homo sapiens	USA	North America	USA:Washington\, DC	38.9750 N 77.0300 W	STERILE BODY SITE	United States Army												Infection				MRSN 7495
SRR3224232	WGS	PRJNA300270	SAMN04549551	WRAIR-MRSN	public	sra	gs,ncbi,s3	gs.US,ncbi.public,s3.us-east-1	SRX1630695	NextSeq 500	PAIRED	RANDOM	GENOMIC	177	Acinetobacter baumannii	ILLUMINA	2016-03-14T00:00:00Z	SRS1338131	MRSN7511	SRP065910	300	447	7511	MRSN7511	2005-07-12	Pathogen.cl	Homo sapiens	USA	North America	USA:Washington\, DC	38.9750 N 77.0300 W	wound	United States Army												Infection				MRSN 7511
SRR3224233	WGS	PRJNA300270	SAMN04549552	WRAIR-MRSN	public	sra	gs,ncbi,s3	gs.US,ncbi.public,s3.us-east-1	SRX1630696	NextSeq 500	PAIRED	RANDOM	GENOMIC	204	Acinetobacter baumannii	ILLUMINA	2016-03-14T00:00:00Z	SRS1338130	MRSN7545	SRP065910	299	529	7545	MRSN7545	2005-08-20	Pathogen.cl	Homo sapiens	USA	North America	USA:Washington\, DC	38.9750 N 77.0300 W	wound	United States Army												Infection				MRSN 7545
SRR3224234	WGS	PRJNA300270	SAMN04549553	WRAIR-MRSN	public	sra	gs,ncbi,s3	gs.US,ncbi.public,s3.us-east-1	SRX1630697	NextSeq 500	PAIRED	RANDOM	GENOMIC	189	Acinetobacter baumannii	ILLUMINA	2016-03-14T00:00:00Z	SRS1338128	MRSN7564	SRP065910	300	491	7564	MRSN7564	2005-09-09	Pathogen.cl	Homo sapiens	USA	North America	USA:Washington\, DC	38.9750 N 77.0300 W	wound	United States Army												Infection				MRSN 7564
SRR3224235	WGS	PRJNA300270	SAMN04549554	WRAIR-MRSN	public	sra	gs,ncbi,s3	gs.US,ncbi.public,s3.us-east-1	SRX1630698	NextSeq 500	PAIRED	RANDOM	GENOMIC	182	Acinetobacter baumannii	ILLUMINA	2016-03-14T00:00:00Z	SRS1338129	MRSN7580	SRP065910	300	464	7580	MRSN7580	2005-09-24	Pathogen.cl	Homo sapiens	USA	North America	USA:Washington\, DC	38.9750 N 77.0300 W	wound	United States Army												Infection				MRSN 7580
SRR3224236	WGS	PRJNA300270	SAMN04549555	WRAIR-MRSN	public	sra	gs,ncbi,s3	gs.US,ncbi.public,s3.us-east-1	SRX1630699	NextSeq 500	PAIRED	RANDOM	GENOMIC	183	Acinetobacter baumannii	ILLUMINA	2016-03-14T00:00:00Z	SRS1338127	MRSN7598	SRP065910	300	476	7598	MRSN7598	2005-10-12	Pathogen.cl	Homo sapiens	USA	North America	USA:Washington\, DC	38.9750 N 77.0300 W	wound	United States Army												Infection				MRSN 7598
SRR3224237	WGS	PRJNA300270	SAMN04549556	WRAIR-MRSN	public	sra	gs,ncbi,s3	gs.US,ncbi.public,s3.us-east-1	SRX1630700	NextSeq 500	PAIRED	RANDOM	GENOMIC	266	Acinetobacter baumannii	ILLUMINA	2016-03-14T00:00:00Z	SRS1338145	MRSN7618	SRP065910	296	718	7618	MRSN7618	2005-11-13	Pathogen.cl	Homo sapiens	USA	North America	USA:Washington\, DC	38.9750 N 77.0300 W	wound	United States Army												Infection				MRSN 7618
SRR3224238	WGS	PRJNA300270	SAMN04549557	WRAIR-MRSN	public	sra	gs,ncbi,s3	gs.US,ncbi.public,s3.us-east-1	SRX1630701	NextSeq 500	PAIRED	RANDOM	GENOMIC	232	Acinetobacter baumannii	ILLUMINA	2016-03-14T00:00:00Z	SRS1338144	MRSN7646	SRP065910	300	601	7646	MRSN7646	2006-01-08	Pathogen.cl	Homo sapiens	USA	North America	USA:Washington\, DC	38.9750 N 77.0300 W	wound	United States Army												Infection				MRSN 7646
SRR3224239	WGS	PRJNA300270	SAMN04549558	WRAIR-MRSN	public	sra	gs,ncbi,s3	gs.US,ncbi.public,s3.us-east-1	SRX1630702	NextSeq 500	PAIRED	RANDOM	GENOMIC	182	Acinetobacter baumannii	ILLUMINA	2016-03-14T00:00:00Z	SRS1338143	MRSN7686	SRP065910	300	456	7686	MRSN7686	2006-05-08	Pathogen.cl	Homo sapiens	USA	North America	USA:Washington\, DC	38.9750 N 77.0300 W	blood	United States Army												Infection				MRSN 7686
SRR3224240	WGS	PRJNA300270	SAMN04549559	WRAIR-MRSN	public	sra	gs,ncbi,s3	gs.US,ncbi.public,s3.us-east-1	SRX1630703	NextSeq 500	PAIRED	RANDOM	GENOMIC	193	Acinetobacter baumannii	ILLUMINA	2016-03-14T00:00:00Z	SRS1338142	MRSN7709	SRP065910	300	498	7709	MRSN7709	2006-06-15	Pathogen.cl	Homo sapiens	USA	North America	USA:Washington\, DC	38.9750 N 77.0300 W	urine	United States Army												Infection				MRSN 7709
SRR3224241	WGS	PRJNA300270	SAMN04549560	WRAIR-MRSN	public	sra	gs,ncbi,s3	gs.US,ncbi.public,s3.us-east-1	SRX1630704	NextSeq 500	PAIRED	RANDOM	GENOMIC	184	Acinetobacter baumannii	ILLUMINA	2016-03-14T00:00:00Z	SRS1338141	MRSN7724	SRP065910	300	471	7724	MRSN7724	2006-07-22	Pathogen.cl	Homo sapiens	USA	North America	USA:Washington\, DC	38.9750 N 77.0300 W	STERILE BODY SITE	United States Army												Infection				MRSN 7724
SRR3224242	WGS	PRJNA300270	SAMN04549561	WRAIR-MRSN	public	sra	gs,ncbi,s3	gs.US,ncbi.public,s3.us-east-1	SRX1630705	NextSeq 500	PAIRED	RANDOM	GENOMIC	198	Acinetobacter baumannii	ILLUMINA	2016-03-14T00:00:00Z	SRS1338140	MRSN7756	SRP065910	300	504	7756	MRSN7756	2006-09-23	Pathogen.cl	Homo sapiens	USA	North America	USA:Washington\, DC	38.9750 N 77.0300 W	wound	United States Army												Infection				MRSN 7756
SRR3224243	WGS	PRJNA300270	SAMN04549562	WRAIR-MRSN	public	sra	gs,ncbi,s3	gs.US,ncbi.public,s3.us-east-1	SRX1630706	NextSeq 500	PAIRED	RANDOM	GENOMIC	177	Acinetobacter baumannii	ILLUMINA	2016-03-14T00:00:00Z	SRS1338139	MRSN7787	SRP065910	300	451	7787	MRSN7787	2006-10-13	Pathogen.cl	Homo sapiens	USA	North America	USA:Washington\, DC	38.9750 N 77.0300 W	STERILE BODY FLUID	United States Army												Infection				MRSN 7787
SRR3224244	WGS	PRJNA300270	SAMN04549563	WRAIR-MRSN	public	sra	gs,ncbi,s3	gs.US,ncbi.public,s3.us-east-1	SRX1630707	NextSeq 500	PAIRED	RANDOM	GENOMIC	214	Acinetobacter baumannii	ILLUMINA	2016-03-14T00:00:00Z	SRS1338138	MRSN7814	SRP065910	299	554	7814	MRSN7814	2006-11-01	Pathogen.cl	Homo sapiens	USA	North America	USA:Washington\, DC	38.9750 N 77.0300 W	STERILE BODY SITE	United States Army												Infection				MRSN 7814
SRR3224793	WGS	PRJNA300270	SAMN04549824	WRAIR-MRSN	public	sra	gs,ncbi,s3	gs.US,ncbi.public,s3.us-east-1	SRX1630988	NextSeq 500	PAIRED	RANDOM	GENOMIC	208	Acinetobacter baumannii	ILLUMINA	2016-03-14T00:00:00Z	SRS1338333	MRSN11683	SRP065910	300	525	11683	MRSN11683	2007-01-12	Pathogen.cl	Homo sapiens	USA	North America	USA:Washington\, DC	38.9750 N 77.0300 W	wound	United States Army												Infection				MRSN 11683
SRR3224794	WGS	PRJNA300270	SAMN04549825	WRAIR-MRSN	public	sra	gs,ncbi,s3	gs.US,ncbi.public,s3.us-east-1	SRX1630989	NextSeq 500	PAIRED	RANDOM	GENOMIC	210	Acinetobacter baumannii	ILLUMINA	2016-03-14T00:00:00Z	SRS1338332	MRSN11793	SRP065910	300	528	11793	MRSN11793	2007-12-08	Pathogen.cl	Homo sapiens	USA	North America	USA:Washington\, DC	38.9750 N 77.0300 W	urine	United States Army												Infection				MRSN 11793
SRR3224795	WGS	PRJNA300270	SAMN04549826	WRAIR-MRSN	public	sra	gs,ncbi,s3	gs.US,ncbi.public,s3.us-east-1	SRX1630990	NextSeq 500	PAIRED	RANDOM	GENOMIC	204	Acinetobacter baumannii	ILLUMINA	2016-03-14T00:00:00Z	SRS1338331	MRSN15064	SRP065910	300	522	15064	MRSN15064	2003-06-19	Pathogen.cl	Homo sapiens	USA	North America	USA:Washington\, DC	38.9750 N 77.0300 W	TISSUE	United States Army												Infection				MRSN 15064
SRR3224796	WGS	PRJNA300270	SAMN04549827	WRAIR-MRSN	public	sra	gs,ncbi,s3	gs.US,ncbi.public,s3.us-east-1	SRX1630991	NextSeq 500	PAIRED	RANDOM	GENOMIC	239	Acinetobacter baumannii	ILLUMINA	2016-03-14T00:00:00Z	SRS1338330	MRSN15080	SRP065910	300	619	15080	MRSN15080	2003-10-03	Pathogen.cl	Homo sapiens	USA	North America	USA:Washington\, DC	38.9750 N 77.0300 W	wound	United States Army												Infection				MRSN 15080
SRR3224797	WGS	PRJNA300270	SAMN04549828	WRAIR-MRSN	public	sra	gs,ncbi,s3	gs.US,ncbi.public,s3.us-east-1	SRX1630992	NextSeq 500	PAIRED	RANDOM	GENOMIC	257	Acinetobacter baumannii	ILLUMINA	2016-03-14T00:00:00Z	SRS1338329	MRSN7458	SRP065910	295	688	7458	MRSN7458	2005-03-15	Pathogen.cl	Homo sapiens	USA	North America	USA:Washington\, DC	38.9750 N 77.0300 W	wound	United States Army												Infection				MRSN 7458
SRR3224798	WGS	PRJNA300270	SAMN04549829	WRAIR-MRSN	public	sra	gs,ncbi,s3	gs.US,ncbi.public,s3.us-east-1	SRX1630993	NextSeq 500	PAIRED	RANDOM	GENOMIC	186	Acinetobacter baumannii	ILLUMINA	2016-03-14T00:00:00Z	SRS1338328	MRSN7483	SRP065910	300	472	7483	MRSN7483	2005-06-01	Pathogen.cl	Homo sapiens	USA	North America	USA:Washington\, DC	38.9750 N 77.0300 W	wound	United States Army												Infection				MRSN 7483
SRR3224799	WGS	PRJNA300270	SAMN04549830	WRAIR-MRSN	public	sra	gs,ncbi,s3	gs.US,ncbi.public,s3.us-east-1	SRX1630994	NextSeq 500	PAIRED	RANDOM	GENOMIC	180	Acinetobacter baumannii	ILLUMINA	2016-03-14T00:00:00Z	SRS1338327	MRSN7500	SRP065910	300	466	7500	MRSN7500	2005-06-27	Pathogen.cl	Homo sapiens	USA	North America	USA:Washington\, DC	38.9750 N 77.0300 W	blood	United States Army												Infection				MRSN 7500
SRR3224800	WGS	PRJNA300270	SAMN04549831	WRAIR-MRSN	public	sra	gs,ncbi,s3	gs.US,ncbi.public,s3.us-east-1	SRX1630995	NextSeq 500	PAIRED	RANDOM	GENOMIC	152	Acinetobacter baumannii	ILLUMINA	2016-03-14T00:00:00Z	SRS1338326	MRSN7514	SRP065910	300	386	7514	MRSN7514	2005-07-14	Pathogen.cl	Homo sapiens	USA	North America	USA:Washington\, DC	38.9750 N 77.0300 W	blood	United States Army												Infection				MRSN 7514
SRR3224801	WGS	PRJNA300270	SAMN04549832	WRAIR-MRSN	public	sra	gs,ncbi,s3	gs.US,ncbi.public,s3.us-east-1	SRX1630996	NextSeq 500	PAIRED	RANDOM	GENOMIC	228	Acinetobacter baumannii	ILLUMINA	2016-03-14T00:00:00Z	SRS1338325	MRSN7531	SRP065910	300	597	7531	MRSN7531	2005-08-06	Pathogen.cl	Homo sapiens	USA	North America	USA:Washington\, DC	38.9750 N 77.0300 W	respiratory	United States Army												Infection				MRSN 7531
SRR3224802	WGS	PRJNA300270	SAMN04549833	WRAIR-MRSN	public	sra	gs,ncbi,s3	gs.US,ncbi.public,s3.us-east-1	SRX1630997	NextSeq 500	PAIRED	RANDOM	GENOMIC	197	Acinetobacter baumannii	ILLUMINA	2016-03-14T00:00:00Z	SRS1338324	MRSN7548	SRP065910	300	514	7548	MRSN7548	2005-08-27	Pathogen.cl	Homo sapiens	USA	North America	USA:Washington\, DC	38.9750 N 77.0300 W	wound	United States Army												Infection				MRSN 7548
SRR3224803	WGS	PRJNA300270	SAMN04549834	WRAIR-MRSN	public	sra	gs,ncbi,s3	gs.US,ncbi.public,s3.us-east-1	SRX1630998	NextSeq 500	PAIRED	RANDOM	GENOMIC	239	Acinetobacter baumannii	ILLUMINA	2016-03-14T00:00:00Z	SRS1338323	MRSN7566	SRP065910	299	624	7566	MRSN7566	2005-09-12	Pathogen.cl	Homo sapiens	USA	North America	USA:Washington\, DC	38.9750 N 77.0300 W	wound	United States Army												Infection				MRSN 7566
SRR3224804	WGS	PRJNA300270	SAMN04549835	WRAIR-MRSN	public	sra	gs,ncbi,s3	gs.US,ncbi.public,s3.us-east-1	SRX1630999	NextSeq 500	PAIRED	RANDOM	GENOMIC	168	Acinetobacter baumannii	ILLUMINA	2016-03-14T00:00:00Z	SRS1338322	MRSN7586	SRP065910	300	426	7586	MRSN7586	2005-09-28	Pathogen.cl	Homo sapiens	USA	North America	USA:Washington\, DC	38.9750 N 77.0300 W	blood	United States Army												Infection				MRSN 7586
SRR3224805	WGS	PRJNA300270	SAMN04549837	WRAIR-MRSN	public	sra	gs,ncbi,s3	gs.US,ncbi.public,s3.us-east-1	SRX1631001	NextSeq 500	PAIRED	RANDOM	GENOMIC	194	Acinetobacter baumannii	ILLUMINA	2016-03-14T00:00:00Z	SRS1338321	MRSN7649	SRP065910	300	493	7649	MRSN7649	2006-01-08	Pathogen.cl	Homo sapiens	USA	North America	USA:Washington\, DC	38.9750 N 77.0300 W	respiratory	United States Army												Infection				MRSN 7649
SRR3224806	WGS	PRJNA300270	SAMN04549838	WRAIR-MRSN	public	sra	gs,ncbi,s3	gs.US,ncbi.public,s3.us-east-1	SRX1631002	NextSeq 500	PAIRED	RANDOM	GENOMIC	228	Acinetobacter baumannii	ILLUMINA	2016-03-14T00:00:00Z	SRS1338320	MRSN7669	SRP065910	300	593	7669	MRSN7669	2006-03-09	Pathogen.cl	Homo sapiens	USA	North America	USA:Washington\, DC	38.9750 N 77.0300 W	STERILE BODY SITE	United States Army												Infection				MRSN 7669
SRR3224807	WGS	PRJNA300270	SAMN04549839	WRAIR-MRSN	public	sra	gs,ncbi,s3	gs.US,ncbi.public,s3.us-east-1	SRX1631003	NextSeq 500	PAIRED	RANDOM	GENOMIC	188	Acinetobacter baumannii	ILLUMINA	2016-03-14T00:00:00Z	SRS1338319	MRSN7694	SRP065910	300	481	7694	MRSN7694	2006-05-12	Pathogen.cl	Homo sapiens	USA	North America	USA:Washington\, DC	38.9750 N 77.0300 W	wound	United States Army												Infection				MRSN 7694
SRR3224808	WGS	PRJNA300270	SAMN04549840	WRAIR-MRSN	public	sra	gs,ncbi,s3	gs.US,ncbi.public,s3.us-east-1	SRX1631004	NextSeq 500	PAIRED	RANDOM	GENOMIC	153	Acinetobacter baumannii	ILLUMINA	2016-03-14T00:00:00Z	SRS1338318	MRSN7711	SRP065910	300	389	7711	MRSN7711	2006-07-02	Pathogen.cl	Homo sapiens	USA	North America	USA:Washington\, DC	38.9750 N 77.0300 W	wound	United States Army												Infection				MRSN 7711
SRR3224809	WGS	PRJNA300270	SAMN04549841	WRAIR-MRSN	public	sra	gs,ncbi,s3	gs.US,ncbi.public,s3.us-east-1	SRX1631005	NextSeq 500	PAIRED	RANDOM	GENOMIC	201	Acinetobacter baumannii	ILLUMINA	2016-03-14T00:00:00Z	SRS1338317	MRSN7726	SRP065910	300	520	7726	MRSN7726	2006-07-31	Pathogen.cl	Homo sapiens	USA	North America	USA:Washington\, DC	38.9750 N 77.0300 W	wound	United States Army												Infection				MRSN 7726
SRR3224810	WGS	PRJNA300270	SAMN04549842	WRAIR-MRSN	public	sra	gs,ncbi,s3	gs.US,ncbi.public,s3.us-east-1	SRX1631006	NextSeq 500	PAIRED	RANDOM	GENOMIC	179	Acinetobacter baumannii	ILLUMINA	2016-03-14T00:00:00Z	SRS1338316	MRSN7760	SRP065910	300	455	7760	MRSN7760	2006-09-26	Pathogen.cl	Homo sapiens	USA	North America	USA:Washington\, DC	38.9750 N 77.0300 W	blood	United States Army												Infection				MRSN 7760
SRR3224811	WGS	PRJNA300270	SAMN04549843	WRAIR-MRSN	public	sra	gs,ncbi,s3	gs.US,ncbi.public,s3.us-east-1	SRX1631007	NextSeq 500	PAIRED	RANDOM	GENOMIC	182	Acinetobacter baumannii	ILLUMINA	2016-03-14T00:00:00Z	SRS1338315	MRSN7794	SRP065910	300	468	7794	MRSN7794	2006-10-20	Pathogen.cl	Homo sapiens	USA	North America	USA:Washington\, DC	38.9750 N 77.0300 W	respiratory	United States Army												Infection				MRSN 7794
SRR3224812	WGS	PRJNA300270	SAMN04549844	WRAIR-MRSN	public	sra	gs,ncbi,s3	gs.US,ncbi.public,s3.us-east-1	SRX1631008	NextSeq 500	PAIRED	RANDOM	GENOMIC	210	Acinetobacter baumannii	ILLUMINA	2016-03-14T00:00:00Z	SRS1338314	MRSN7817	SRP065910	300	536	7817	MRSN7817	2006-11-17	Pathogen.cl	Homo sapiens	USA	North America	USA:Washington\, DC	38.9750 N 77.0300 W	STERILE BODY SITE	United States Army												Infection				MRSN 7817
SRR3224982	WGS	PRJNA300270	SAMN04549865	WRAIR-MRSN	public	sra	gs,ncbi,s3	gs.US,ncbi.public,s3.us-east-1	SRX1631177	NextSeq 500	PAIRED	RANDOM	GENOMIC	202	Acinetobacter baumannii	ILLUMINA	2016-03-14T00:00:00Z	SRS1338492	MRSN11680	SRP065910	300	509	11680	MRSN11680	2007-01-07	Pathogen.cl	Homo sapiens	USA	North America	USA:Washington\, DC	38.9750 N 77.0300 W	respiratory	United States Army												Infection				MRSN 11680
SRR3224984	WGS	PRJNA300270	SAMN04549866	WRAIR-MRSN	public	sra	gs,ncbi,s3	gs.US,ncbi.public,s3.us-east-1	SRX1631178	NextSeq 500	PAIRED	RANDOM	GENOMIC	188	Acinetobacter baumannii	ILLUMINA	2016-03-14T00:00:00Z	SRS1338491	MRSN11792	SRP065910	300	476	11792	MRSN11792	2007-12-04	Pathogen.cl	Homo sapiens	USA	North America	USA:Washington\, DC	38.9750 N 77.0300 W	respiratory	United States Army												Infection				MRSN 11792
SRR3224985	WGS	PRJNA300270	SAMN04549867	WRAIR-MRSN	public	sra	gs,ncbi,s3	gs.US,ncbi.public,s3.us-east-1	SRX1631179	NextSeq 500	PAIRED	RANDOM	GENOMIC	206	Acinetobacter baumannii	ILLUMINA	2016-03-14T00:00:00Z	SRS1338490	MRSN15047	SRP065910	299	526	15047	MRSN15047	2003-11-21	Pathogen.cl	Homo sapiens	USA	North America	USA:Washington\, DC	38.9750 N 77.0300 W	wound	United States Army												Infection				MRSN 15047
SRR3224986	WGS	PRJNA300270	SAMN04549868	WRAIR-MRSN	public	sra	gs,ncbi,s3	gs.US,ncbi.public,s3.us-east-1	SRX1631180	NextSeq 500	PAIRED	RANDOM	GENOMIC	188	Acinetobacter baumannii	ILLUMINA	2016-03-14T00:00:00Z	SRS1338489	MRSN15078	SRP065910	300	478	15078	MRSN15078	2003-09-30	Pathogen.cl	Homo sapiens	USA	North America	USA:Washington\, DC	38.9750 N 77.0300 W	wound	United States Army												Infection				MRSN 15078
SRR3224987	WGS	PRJNA300270	SAMN04549869	WRAIR-MRSN	public	sra	gs,ncbi,s3	gs.US,ncbi.public,s3.us-east-1	SRX1631181	NextSeq 500	PAIRED	RANDOM	GENOMIC	198	Acinetobacter baumannii	ILLUMINA	2016-03-14T00:00:00Z	SRS1338488	MRSN7456	SRP065910	296	529	7456	MRSN7456	2005-03-18	Pathogen.cl	Homo sapiens	USA	North America	USA:Washington\, DC	38.9750 N 77.0300 W	wound	United States Army												Infection				MRSN 7456
SRR3224988	WGS	PRJNA300270	SAMN04549870	WRAIR-MRSN	public	sra	gs,ncbi,s3	gs.US,ncbi.public,s3.us-east-1	SRX1631182	NextSeq 500	PAIRED	RANDOM	GENOMIC	175	Acinetobacter baumannii	ILLUMINA	2016-03-14T00:00:00Z	SRS1338487	MRSN7482	SRP065910	300	445	7482	MRSN7482	2005-05-30	Pathogen.cl	Homo sapiens	USA	North America	USA:Washington\, DC	38.9750 N 77.0300 W	wound	United States Army												Infection				MRSN 7482
SRR3224989	WGS	PRJNA300270	SAMN04549871	WRAIR-MRSN	public	sra	gs,ncbi,s3	gs.US,ncbi.public,s3.us-east-1	SRX1631183	NextSeq 500	PAIRED	RANDOM	GENOMIC	209	Acinetobacter baumannii	ILLUMINA	2016-03-14T00:00:00Z	SRS1338477	MRSN7499	SRP065910	300	537	7499	MRSN7499	2005-06-25	Pathogen.cl	Homo sapiens	USA	North America	USA:Washington\, DC	38.9750 N 77.0300 W	wound	United States Army												Infection				MRSN 7499
SRR3224990	WGS	PRJNA300270	SAMN04549872	WRAIR-MRSN	public	sra	gs,ncbi,s3	gs.US,ncbi.public,s3.us-east-1	SRX1631184	NextSeq 500	PAIRED	RANDOM	GENOMIC	129	Acinetobacter baumannii	ILLUMINA	2016-03-14T00:00:00Z	SRS1338476	MRSN7512	SRP065910	300	329	7512	MRSN7512	2005-07-14	Pathogen.cl	Homo sapiens	USA	North America	USA:Washington\, DC	38.9750 N 77.0300 W	respiratory	United States Army												Infection				MRSN 7512
SRR3224991	WGS	PRJNA300270	SAMN04549873	WRAIR-MRSN	public	sra	gs,ncbi,s3	gs.US,ncbi.public,s3.us-east-1	SRX1631185	NextSeq 500	PAIRED	RANDOM	GENOMIC	148	Acinetobacter baumannii	ILLUMINA	2016-03-14T00:00:00Z	SRS1338475	MRSN7547	SRP065910	300	381	7547	MRSN7547	2005-08-26	Pathogen.cl	Homo sapiens	USA	North America	USA:Washington\, DC	38.9750 N 77.0300 W	STERILE BODY SITE	United States Army												Infection				MRSN 7547
SRR3224992	WGS	PRJNA300270	SAMN04549874	WRAIR-MRSN	public	sra	gs,ncbi,s3	gs.US,ncbi.public,s3.us-east-1	SRX1631186	NextSeq 500	PAIRED	RANDOM	GENOMIC	242	Acinetobacter baumannii	ILLUMINA	2016-03-14T00:00:00Z	SRS1338474	MRSN7565	SRP065910	300	629	7565	MRSN7565	2005-09-12	Pathogen.cl	Homo sapiens	USA	North America	USA:Washington\, DC	38.9750 N 77.0300 W	STERILE BODY SITE	United States Army												Infection				MRSN 7565
SRR3224993	WGS	PRJNA300270	SAMN04549875	WRAIR-MRSN	public	sra	gs,ncbi,s3	gs.US,ncbi.public,s3.us-east-1	SRX1631187	NextSeq 500	PAIRED	RANDOM	GENOMIC	168	Acinetobacter baumannii	ILLUMINA	2016-03-14T00:00:00Z	SRS1338473	MRSN7585	SRP065910	300	429	7585	MRSN7585	2005-10-04	Pathogen.cl	Homo sapiens	USA	North America	USA:Washington\, DC	38.9750 N 77.0300 W	respiratory	United States Army												Infection				MRSN 7585
SRR3224994	WGS	PRJNA300270	SAMN04549876	WRAIR-MRSN	public	sra	gs,ncbi,s3	gs.US,ncbi.public,s3.us-east-1	SRX1631188	NextSeq 500	PAIRED	RANDOM	GENOMIC	211	Acinetobacter baumannii	ILLUMINA	2016-03-14T00:00:00Z	SRS1338472	MRSN7600	SRP065910	300	546	7600	MRSN7600	2005-10-11	Pathogen.cl	Homo sapiens	USA	North America	USA:Washington\, DC	38.9750 N 77.0300 W	wound	United States Army												Infection				MRSN 7600
SRR3224995	WGS	PRJNA300270	SAMN04549877	WRAIR-MRSN	public	sra	gs,ncbi,s3	gs.US,ncbi.public,s3.us-east-1	SRX1631189	NextSeq 500	PAIRED	RANDOM	GENOMIC	257	Acinetobacter baumannii	ILLUMINA	2016-03-14T00:00:00Z	SRS1338486	MRSN7626	SRP065910	299	679	7626	MRSN7626	2005-11-30	Pathogen.cl	Homo sapiens	USA	North America	USA:Washington\, DC	38.9750 N 77.0300 W	wound	United States Army												Infection				MRSN 7626
SRR3224996	WGS	PRJNA300270	SAMN04549878	WRAIR-MRSN	public	sra	gs,ncbi,s3	gs.US,ncbi.public,s3.us-east-1	SRX1631190	NextSeq 500	PAIRED	RANDOM	GENOMIC	215	Acinetobacter baumannii	ILLUMINA	2016-03-14T00:00:00Z	SRS1338485	MRSN7648	SRP065910	300	548	7648	MRSN7648	2006-01-09	Pathogen.cl	Homo sapiens	USA	North America	USA:Washington\, DC	38.9750 N 77.0300 W	blood	United States Army												Infection				MRSN 7648
SRR3224997	WGS	PRJNA300270	SAMN04549879	WRAIR-MRSN	public	sra	gs,ncbi,s3	gs.US,ncbi.public,s3.us-east-1	SRX1631191	NextSeq 500	PAIRED	RANDOM	GENOMIC	214	Acinetobacter baumannii	ILLUMINA	2016-03-14T00:00:00Z	SRS1338484	MRSN7667	SRP065910	300	554	7667	MRSN7667	2006-03-04	Pathogen.cl	Homo sapiens	USA	North America	USA:Washington\, DC	38.9750 N 77.0300 W	wound	United States Army												Infection				MRSN 7667
SRR3224998	WGS	PRJNA300270	SAMN04549880	WRAIR-MRSN	public	sra	gs,ncbi,s3	gs.US,ncbi.public,s3.us-east-1	SRX1631192	NextSeq 500	PAIRED	RANDOM	GENOMIC	224	Acinetobacter baumannii	ILLUMINA	2016-03-14T00:00:00Z	SRS1338483	MRSN7689	SRP065910	300	579	7689	MRSN7689	2006-05-08	Pathogen.cl	Homo sapiens	USA	North America	USA:Washington\, DC	38.9750 N 77.0300 W	STERILE BODY SITE	United States Army												Infection				MRSN 7689
SRR3224999	WGS	PRJNA300270	SAMN04549881	WRAIR-MRSN	public	sra	gs,ncbi,s3	gs.US,ncbi.public,s3.us-east-1	SRX1631193	NextSeq 500	PAIRED	RANDOM	GENOMIC	183	Acinetobacter baumannii	ILLUMINA	2016-03-14T00:00:00Z	SRS1338482	MRSN7710	SRP065910	300	466	7710	MRSN7710	2006-06-17	Pathogen.cl	Homo sapiens	USA	North America	USA:Washington\, DC	38.9750 N 77.0300 W	respiratory	United States Army												Infection				MRSN 7710
SRR3225001	WGS	PRJNA300270	SAMN04549883	WRAIR-MRSN	public	sra	gs,ncbi,s3	gs.US,ncbi.public,s3.us-east-1	SRX1631195	NextSeq 500	PAIRED	RANDOM	GENOMIC	190	Acinetobacter baumannii	ILLUMINA	2016-03-14T00:00:00Z	SRS1338481	MRSN7759	SRP065910	300	483	7759	MRSN7759	2006-09-27	Pathogen.cl	Homo sapiens	USA	North America	USA:Washington\, DC	38.9750 N 77.0300 W	wound	United States Army												Infection				MRSN 7759
SRR3225002	WGS	PRJNA300270	SAMN04549884	WRAIR-MRSN	public	sra	gs,ncbi,s3	gs.US,ncbi.public,s3.us-east-1	SRX1631196	NextSeq 500	PAIRED	RANDOM	GENOMIC	186	Acinetobacter baumannii	ILLUMINA	2016-03-14T00:00:00Z	SRS1338480	MRSN7792	SRP065910	300	470	7792	MRSN7792	2006-10-18	Pathogen.cl	Homo sapiens	USA	North America	USA:Washington\, DC	38.9750 N 77.0300 W	wound	United States Army												Infection				MRSN 7792
SRR3225003	WGS	PRJNA300270	SAMN04549885	WRAIR-MRSN	public	sra	gs,ncbi,s3	gs.US,ncbi.public,s3.us-east-1	SRX1631197	NextSeq 500	PAIRED	RANDOM	GENOMIC	207	Acinetobacter baumannii	ILLUMINA	2016-03-14T00:00:00Z	SRS1338479	MRSN7816	SRP065910	300	521	7816	MRSN7816	2006-11-08	Pathogen.cl	Homo sapiens	USA	North America	USA:Washington\, DC	38.9750 N 77.0300 W	wound	United States Army												Infection				MRSN 7816
SRR3225041	WGS	PRJNA300270	SAMN04550075	WRAIR-MRSN	public	sra	gs,ncbi,s3	gs.US,ncbi.public,s3.us-east-1	SRX1631229	NextSeq 500	PAIRED	RANDOM	GENOMIC	214	Acinetobacter baumannii	ILLUMINA	2016-03-14T00:00:00Z	SRS1338528	MRSN11684	SRP065910	300	540	11684	MRSN11684	2007-01-19	Pathogen.cl	Homo sapiens	USA	North America	USA:Washington\, DC	38.9750 N 77.0300 W	TISSUE	United States Army												Infection				MRSN 11684
SRR3225042	WGS	PRJNA300270	SAMN04550076	WRAIR-MRSN	public	sra	gs,ncbi,s3	gs.US,ncbi.public,s3.us-east-1	SRX1631230	NextSeq 500	PAIRED	RANDOM	GENOMIC	191	Acinetobacter baumannii	ILLUMINA	2016-03-14T00:00:00Z	SRS1338529	MRSN11795	SRP065910	300	481	11795	MRSN11795	2007-12-14	Pathogen.cl	Homo sapiens	USA	North America	USA:Washington\, DC	38.9750 N 77.0300 W	wound	United States Army												Infection				MRSN 11795
SRR3225043	WGS	PRJNA300270	SAMN04550077	WRAIR-MRSN	public	sra	gs,ncbi,s3	gs.US,ncbi.public,s3.us-east-1	SRX1631231	NextSeq 500	PAIRED	RANDOM	GENOMIC	188	Acinetobacter baumannii	ILLUMINA	2016-03-14T00:00:00Z	SRS1338513	MRSN15067	SRP065910	300	479	15067	MRSN15067	2003-07-06	Pathogen.cl	Homo sapiens	USA	North America	USA:Washington\, DC	38.9750 N 77.0300 W	wound	United States Army												Infection				MRSN 15067
SRR3225044	WGS	PRJNA300270	SAMN04550078	WRAIR-MRSN	public	sra	gs,ncbi,s3	gs.US,ncbi.public,s3.us-east-1	SRX1631232	NextSeq 500	PAIRED	RANDOM	GENOMIC	211	Acinetobacter baumannii	ILLUMINA	2016-03-14T00:00:00Z	SRS1338512	MRSN15082	SRP065910	300	545	15082	MRSN15082	2003-10-05	Pathogen.cl	Homo sapiens	USA	North America	USA:Washington\, DC	38.9750 N 77.0300 W	wound	United States Army												Infection				MRSN 15082
SRR3225045	WGS	PRJNA300270	SAMN04550079	WRAIR-MRSN	public	sra	gs,ncbi,s3	gs.US,ncbi.public,s3.us-east-1	SRX1631233	NextSeq 500	PAIRED	RANDOM	GENOMIC	249	Acinetobacter baumannii	ILLUMINA	2016-03-14T00:00:00Z	SRS1338518	MRSN7415	SRP065910	300	640	7415	MRSN7415	2004-12-23	Pathogen.cl	Homo sapiens	USA	North America	USA:Washington\, DC	38.9750 N 77.0300 W	wound	United States Army												Infection				MRSN 7415
SRR3225046	WGS	PRJNA300270	SAMN04550080	WRAIR-MRSN	public	sra	gs,ncbi,s3	gs.US,ncbi.public,s3.us-east-1	SRX1631234	NextSeq 500	PAIRED	RANDOM	GENOMIC	240	Acinetobacter baumannii	ILLUMINA	2016-03-14T00:00:00Z	SRS1338511	MRSN7463	SRP065910	297	633	7463	MRSN7463	2005-03-30	Pathogen.cl	Homo sapiens	USA	North America	USA:Washington\, DC	38.9750 N 77.0300 W	blood	United States Army												Infection				MRSN 7463
SRR3225047	WGS	PRJNA300270	SAMN04550081	WRAIR-MRSN	public	sra	gs,ncbi,s3	gs.US,ncbi.public,s3.us-east-1	SRX1631235	NextSeq 500	PAIRED	RANDOM	GENOMIC	178	Acinetobacter baumannii	ILLUMINA	2016-03-14T00:00:00Z	SRS1338510	MRSN7484	SRP065910	300	456	7484	MRSN7484	2005-05-31	Pathogen.cl	Homo sapiens	USA	North America	USA:Washington\, DC	38.9750 N 77.0300 W	wound	United States Army												Infection				MRSN 7484
SRR3225048	WGS	PRJNA300270	SAMN04550082	WRAIR-MRSN	public	sra	gs,ncbi,s3	gs.US,ncbi.public,s3.us-east-1	SRX1631236	NextSeq 500	PAIRED	RANDOM	GENOMIC	209	Acinetobacter baumannii	ILLUMINA	2016-03-14T00:00:00Z	SRS1338509	MRSN7503	SRP065910	300	539	7503	MRSN7503	2005-06-29	Pathogen.cl	Homo sapiens	USA	North America	USA:Washington\, DC	38.9750 N 77.0300 W	wound	United States Army												Infection				MRSN 7503
SRR3225049	WGS	PRJNA300270	SAMN04550083	WRAIR-MRSN	public	sra	gs,ncbi,s3	gs.US,ncbi.public,s3.us-east-1	SRX1631237	NextSeq 500	PAIRED	RANDOM	GENOMIC	179	Acinetobacter baumannii	ILLUMINA	2016-03-14T00:00:00Z	SRS1338514	MRSN7515	SRP065910	300	458	7515	MRSN7515	2005-07-16	Pathogen.cl	Homo sapiens	USA	North America	USA:Washington\, DC	38.9750 N 77.0300 W	wound	United States Army												Infection				MRSN 7515
SRR3225050	WGS	PRJNA300270	SAMN04550084	WRAIR-MRSN	public	sra	gs,ncbi,s3	gs.US,ncbi.public,s3.us-east-1	SRX1631238	NextSeq 500	PAIRED	RANDOM	GENOMIC	213	Acinetobacter baumannii	ILLUMINA	2016-03-14T00:00:00Z	SRS1338508	MRSN7532	SRP065910	299	561	7532	MRSN7532	2005-08-05	Pathogen.cl	Homo sapiens	USA	North America	USA:Washington\, DC	38.9750 N 77.0300 W	STERILE BODY SITE	United States Army												Infection				MRSN 7532
SRR3225051	WGS	PRJNA300270	SAMN04550085	WRAIR-MRSN	public	sra	gs,ncbi,s3	gs.US,ncbi.public,s3.us-east-1	SRX1631239	NextSeq 500	PAIRED	RANDOM	GENOMIC	142	Acinetobacter baumannii	ILLUMINA	2016-03-14T00:00:00Z	SRS1338507	MRSN7549	SRP065910	300	361	7549	MRSN7549	2005-08-25	Pathogen.cl	Homo sapiens	USA	North America	USA:Washington\, DC	38.9750 N 77.0300 W	blood	United States Army												Infection				MRSN 7549
SRR3225052	WGS	PRJNA300270	SAMN04550086	WRAIR-MRSN	public	sra	gs,ncbi,s3	gs.US,ncbi.public,s3.us-east-1	SRX1631240	NextSeq 500	PAIRED	RANDOM	GENOMIC	209	Acinetobacter baumannii	ILLUMINA	2016-03-14T00:00:00Z	SRS1338526	MRSN7567	SRP065910	299	544	7567	MRSN7567	2005-09-12	Pathogen.cl	Homo sapiens	USA	North America	USA:Washington\, DC	38.9750 N 77.0300 W	wound	United States Army												Infection				MRSN 7567
SRR3225053	WGS	PRJNA300270	SAMN04550087	WRAIR-MRSN	public	sra	gs,ncbi,s3	gs.US,ncbi.public,s3.us-east-1	SRX1631241	NextSeq 500	PAIRED	RANDOM	GENOMIC	154	Acinetobacter baumannii	ILLUMINA	2016-03-14T00:00:00Z	SRS1338524	MRSN7588	SRP065910	300	389	7588	MRSN7588	2005-10-01	Pathogen.cl	Homo sapiens	USA	North America	USA:Washington\, DC	38.9750 N 77.0300 W	wound	United States Army												Infection				MRSN 7588
SRR3225054	WGS	PRJNA300270	SAMN04550088	WRAIR-MRSN	public	sra	gs,ncbi,s3	gs.US,ncbi.public,s3.us-east-1	SRX1631242	NextSeq 500	PAIRED	RANDOM	GENOMIC	202	Acinetobacter baumannii	ILLUMINA	2016-03-14T00:00:00Z	SRS1338523	MRSN7607	SRP065910	300	525	7607	MRSN7607	2005-10-26	Pathogen.cl	Homo sapiens	USA	North America	USA:Washington\, DC	38.9750 N 77.0300 W	urine	United States Army												Infection				MRSN 7607
SRR3225055	WGS	PRJNA300270	SAMN04550089	WRAIR-MRSN	public	sra	gs,ncbi,s3	gs.US,ncbi.public,s3.us-east-1	SRX1631243	NextSeq 500	PAIRED	RANDOM	GENOMIC	197	Acinetobacter baumannii	ILLUMINA	2016-03-14T00:00:00Z	SRS1338522	MRSN7628	SRP065910	300	515	7628	MRSN7628	2005-12-04	Pathogen.cl	Homo sapiens	USA	North America	USA:Washington\, DC	38.9750 N 77.0300 W	wound	United States Army												Infection				MRSN 7628
SRR3225056	WGS	PRJNA300270	SAMN04550090	WRAIR-MRSN	public	sra	gs,ncbi,s3	gs.US,ncbi.public,s3.us-east-1	SRX1631245	NextSeq 500	PAIRED	RANDOM	GENOMIC	181	Acinetobacter baumannii	ILLUMINA	2016-03-14T00:00:00Z	SRS1338521	MRSN7671	SRP065910	300	456	7671	MRSN7671	2006-03-13	Pathogen.cl	Homo sapiens	USA	North America	USA:Washington\, DC	38.9750 N 77.0300 W	wound	United States Army												Infection				MRSN 7671
SRR3225057	WGS	PRJNA300270	SAMN04550091	WRAIR-MRSN	public	sra	gs,ncbi,s3	gs.US,ncbi.public,s3.us-east-1	SRX1631246	NextSeq 500	PAIRED	RANDOM	GENOMIC	206	Acinetobacter baumannii	ILLUMINA	2016-03-14T00:00:00Z	SRS1338520	MRSN7695	SRP065910	300	534	7695	MRSN7695	2006-05-15	Pathogen.cl	Homo sapiens	USA	North America	USA:Washington\, DC	38.9750 N 77.0300 W	urine	United States Army												Infection				MRSN 7695
SRR3225058	WGS	PRJNA300270	SAMN04550092	WRAIR-MRSN	public	sra	gs,ncbi,s3	gs.US,ncbi.public,s3.us-east-1	SRX1631247	NextSeq 500	PAIRED	RANDOM	GENOMIC	203	Acinetobacter baumannii	ILLUMINA	2016-03-14T00:00:00Z	SRS1338519	MRSN7712	SRP065910	300	536	7712	MRSN7712	2006-07-02	Pathogen.cl	Homo sapiens	USA	North America	USA:Washington\, DC	38.9750 N 77.0300 W	wound	United States Army												Infection				MRSN 7712
SRR3225060	WGS	PRJNA300270	SAMN04550094	WRAIR-MRSN	public	sra	gs,ncbi,s3	gs.US,ncbi.public,s3.us-east-1	SRX1631249	NextSeq 500	PAIRED	RANDOM	GENOMIC	165	Acinetobacter baumannii	ILLUMINA	2016-03-14T00:00:00Z	SRS1338516	MRSN7797	SRP065910	300	415	7797	MRSN7797	2006-10-21	Pathogen.cl	Homo sapiens	USA	North America	USA:Washington\, DC	38.9750 N 77.0300 W	STERILE BODY SITE	United States Army												Infection				MRSN 7797
SRR3225061	WGS	PRJNA300270	SAMN04550095	WRAIR-MRSN	public	sra	gs,ncbi,s3	gs.US,ncbi.public,s3.us-east-1	SRX1631250	NextSeq 500	PAIRED	RANDOM	GENOMIC	206	Acinetobacter baumannii	ILLUMINA	2016-03-14T00:00:00Z	SRS1338515	MRSN7819	SRP065910	300	519	7819	MRSN7819	2006-11-25	Pathogen.cl	Homo sapiens	USA	North America	USA:Washington\, DC	38.9750 N 77.0300 W	respiratory	United States Army												Infection				MRSN 7819
SRR3225230	WGS	PRJNA300270	SAMN04550105	WRAIR-MRSN	public	sra	gs,ncbi,s3	gs.US,ncbi.public,s3.us-east-1	SRX1631415	NextSeq 500	PAIRED	RANDOM	GENOMIC	218	Acinetobacter baumannii	ILLUMINA	2016-03-14T00:00:00Z	SRS1338633	MRSN11687	SRP065910	300	555	11687	MRSN11687	2007-01-21	Pathogen.cl	Homo sapiens	USA	North America	USA:Washington\, DC	38.9750 N 77.0300 W	wound	United States Army												Infection				MRSN 11687
SRR3225231	WGS	PRJNA300270	SAMN04550106	WRAIR-MRSN	public	sra	gs,ncbi,s3	gs.US,ncbi.public,s3.us-east-1	SRX1631416	NextSeq 500	PAIRED	RANDOM	GENOMIC	210	Acinetobacter baumannii	ILLUMINA	2016-03-14T00:00:00Z	SRS1338632	MRSN11796	SRP065910	300	529	11796	MRSN11796	2007-12-15	Pathogen.cl	Homo sapiens	USA	North America	USA:Washington\, DC	38.9750 N 77.0300 W	wound	United States Army												Infection				MRSN 11796
SRR3225232	WGS	PRJNA300270	SAMN04550107	WRAIR-MRSN	public	sra	gs,ncbi,s3	gs.US,ncbi.public,s3.us-east-1	SRX1631417	NextSeq 500	PAIRED	RANDOM	GENOMIC	206	Acinetobacter baumannii	ILLUMINA	2016-03-14T00:00:00Z	SRS1338631	MRSN15068	SRP065910	300	525	15068	MRSN15068	2003-08-27	Pathogen.cl	Homo sapiens	USA	North America	USA:Washington\, DC	38.9750 N 77.0300 W	wound	United States Army												Infection				MRSN 15068
SRR3225233	WGS	PRJNA300270	SAMN04550108	WRAIR-MRSN	public	sra	gs,ncbi,s3	gs.US,ncbi.public,s3.us-east-1	SRX1631418	NextSeq 500	PAIRED	RANDOM	GENOMIC	210	Acinetobacter baumannii	ILLUMINA	2016-03-14T00:00:00Z	SRS1338630	MRSN15083	SRP065910	300	530	15083	MRSN15083	2003-10-05	Pathogen.cl	Homo sapiens	USA	North America	USA:Washington\, DC	38.9750 N 77.0300 W	wound	United States Army												Infection				MRSN 15083
SRR3225234	WGS	PRJNA300270	SAMN04550109	WRAIR-MRSN	public	sra	gs,ncbi,s3	gs.US,ncbi.public,s3.us-east-1	SRX1631419	NextSeq 500	PAIRED	RANDOM	GENOMIC	279	Acinetobacter baumannii	ILLUMINA	2016-03-14T00:00:00Z	SRS1338629	MRSN7420	SRP065910	300	718	7420	MRSN7420	2004-12-28	Pathogen.cl	Homo sapiens	USA	North America	USA:Washington\, DC	38.9750 N 77.0300 W	wound	United States Army												Infection				MRSN 7420
SRR3225235	WGS	PRJNA300270	SAMN04550110	WRAIR-MRSN	public	sra	gs,ncbi,s3	gs.US,ncbi.public,s3.us-east-1	SRX1631420	NextSeq 500	PAIRED	RANDOM	GENOMIC	257	Acinetobacter baumannii	ILLUMINA	2016-03-14T00:00:00Z	SRS1338628	MRSN7465	SRP065910	298	674	7465	MRSN7465	2005-04-01	Pathogen.cl	Homo sapiens	USA	North America	USA:Washington\, DC	38.9750 N 77.0300 W	wound	United States Army												Infection				MRSN 7465
SRR3225236	WGS	PRJNA300270	SAMN04550111	WRAIR-MRSN	public	sra	gs,ncbi,s3	gs.US,ncbi.public,s3.us-east-1	SRX1631421	NextSeq 500	PAIRED	RANDOM	GENOMIC	190	Acinetobacter baumannii	ILLUMINA	2016-03-14T00:00:00Z	SRS1338627	MRSN7486	SRP065910	296	498	7486	MRSN7486	2005-06-06	Pathogen.cl	Homo sapiens	USA	North America	USA:Washington\, DC	38.9750 N 77.0300 W	respiratory	United States Army												Infection				MRSN 7486
SRR3225237	WGS	PRJNA300270	SAMN04550112	WRAIR-MRSN	public	sra	gs,ncbi,s3	gs.US,ncbi.public,s3.us-east-1	SRX1631422	NextSeq 500	PAIRED	RANDOM	GENOMIC	237	Acinetobacter baumannii	ILLUMINA	2016-03-14T00:00:00Z	SRS1338616	MRSN7504	SRP065910	300	614	7504	MRSN7504	2005-07-01	Pathogen.cl	Homo sapiens	USA	North America	USA:Washington\, DC	38.9750 N 77.0300 W	wound	United States Army												Infection				MRSN 7504
SRR3225238	WGS	PRJNA300270	SAMN04550113	WRAIR-MRSN	public	sra	gs,ncbi,s3	gs.US,ncbi.public,s3.us-east-1	SRX1631423	NextSeq 500	PAIRED	RANDOM	GENOMIC	188	Acinetobacter baumannii	ILLUMINA	2016-03-14T00:00:00Z	SRS1338626	MRSN7517	SRP065910	300	483	7517	MRSN7517	2005-07-11	Pathogen.cl	Homo sapiens	USA	North America	USA:Washington\, DC	38.9750 N 77.0300 W	STERILE BODY SITE	United States Army												Infection				MRSN 7517
SRR3225240	WGS	PRJNA300270	SAMN04550114	WRAIR-MRSN	public	sra	gs,ncbi,s3	gs.US,ncbi.public,s3.us-east-1	SRX1631424	NextSeq 500	PAIRED	RANDOM	GENOMIC	234	Acinetobacter baumannii	ILLUMINA	2016-03-14T00:00:00Z	SRS1338625	MRSN7550	SRP065910	300	603	7550	MRSN7550	2005-08-23	Pathogen.cl	Homo sapiens	USA	North America	USA:Washington\, DC	38.9750 N 77.0300 W	wound	United States Army												Infection				MRSN 7550
SRR3225241	WGS	PRJNA300270	SAMN04550115	WRAIR-MRSN	public	sra	gs,ncbi,s3	gs.US,ncbi.public,s3.us-east-1	SRX1631425	NextSeq 500	PAIRED	RANDOM	GENOMIC	183	Acinetobacter baumannii	ILLUMINA	2016-03-14T00:00:00Z	SRS1338617	MRSN7568	SRP065910	299	479	7568	MRSN7568	2005-09-12	Pathogen.cl	Homo sapiens	USA	North America	USA:Washington\, DC	38.9750 N 77.0300 W	wound	United States Army												Infection				MRSN 7568
SRR3225242	WGS	PRJNA300270	SAMN04550116	WRAIR-MRSN	public	sra	gs,ncbi,s3	gs.US,ncbi.public,s3.us-east-1	SRX1631426	NextSeq 500	PAIRED	RANDOM	GENOMIC	202	Acinetobacter baumannii	ILLUMINA	2016-03-14T00:00:00Z	SRS1338624	MRSN7590	SRP065910	300	512	7590	MRSN7590	2005-10-04	Pathogen.cl	Homo sapiens	USA	North America	USA:Washington\, DC	38.9750 N 77.0300 W	wound	United States Army												Infection				MRSN 7590
SRR3225243	WGS	PRJNA300270	SAMN04550117	WRAIR-MRSN	public	sra	gs,ncbi,s3	gs.US,ncbi.public,s3.us-east-1	SRX1631427	NextSeq 500	PAIRED	RANDOM	GENOMIC	173	Acinetobacter baumannii	ILLUMINA	2016-03-14T00:00:00Z	SRS1338623	MRSN7610	SRP065910	300	447	7610	MRSN7610	2005-10-28	Pathogen.cl	Homo sapiens	USA	North America	USA:Washington\, DC	38.9750 N 77.0300 W	wound	United States Army												Infection				MRSN 7610
SRR3225244	WGS	PRJNA300270	SAMN04550118	WRAIR-MRSN	public	sra	gs,ncbi,s3	gs.US,ncbi.public,s3.us-east-1	SRX1631428	NextSeq 500	PAIRED	RANDOM	GENOMIC	190	Acinetobacter baumannii	ILLUMINA	2016-03-14T00:00:00Z	SRS1338622	MRSN7672	SRP065910	300	481	7672	MRSN7672	2006-03-12	Pathogen.cl	Homo sapiens	USA	North America	USA:Washington\, DC	38.9750 N 77.0300 W	wound	United States Army												Infection				MRSN 7672
SRR3225245	WGS	PRJNA300270	SAMN04550119	WRAIR-MRSN	public	sra	gs,ncbi,s3	gs.US,ncbi.public,s3.us-east-1	SRX1631429	NextSeq 500	PAIRED	RANDOM	GENOMIC	207	Acinetobacter baumannii	ILLUMINA	2016-03-14T00:00:00Z	SRS1338621	MRSN7697	SRP065910	300	530	7697	MRSN7697	2006-05-15	Pathogen.cl	Homo sapiens	USA	North America	USA:Washington\, DC	38.9750 N 77.0300 W	STERILE BODY SITE	United States Army												Infection				MRSN 7697
SRR3225246	WGS	PRJNA300270	SAMN04550120	WRAIR-MRSN	public	sra	gs,ncbi,s3	gs.US,ncbi.public,s3.us-east-1	SRX1631430	NextSeq 500	PAIRED	RANDOM	GENOMIC	194	Acinetobacter baumannii	ILLUMINA	2016-03-14T00:00:00Z	SRS1338618	MRSN7713	SRP065910	300	506	7713	MRSN7713	2006-07-01	Pathogen.cl	Homo sapiens	USA	North America	USA:Washington\, DC	38.9750 N 77.0300 W	STERILE BODY SITE	United States Army												Infection				MRSN 7713
SRR3225248	WGS	PRJNA300270	SAMN04550122	WRAIR-MRSN	public	sra	gs,ncbi,s3	gs.US,ncbi.public,s3.us-east-1	SRX1631432	NextSeq 500	PAIRED	RANDOM	GENOMIC	230	Acinetobacter baumannii	ILLUMINA	2016-03-14T00:00:00Z	SRS1338619	MRSN7767	SRP065910	300	596	7767	MRSN7767	2006-10-02	Pathogen.cl	Homo sapiens	USA	North America	USA:Washington\, DC	38.9750 N 77.0300 W	wound	United States Army												Infection				MRSN 7767
SRR3225249	WGS	PRJNA300270	SAMN04550123	WRAIR-MRSN	public	sra	gs,ncbi,s3	gs.US,ncbi.public,s3.us-east-1	SRX1631433	NextSeq 500	PAIRED	RANDOM	GENOMIC	168	Acinetobacter baumannii	ILLUMINA	2016-03-14T00:00:00Z	SRS1338635	MRSN7798	SRP065910	300	426	7798	MRSN7798	2006-10-18	Pathogen.cl	Homo sapiens	USA	North America	USA:Washington\, DC	38.9750 N 77.0300 W	STERILE BODY SITE	United States Army												Infection				MRSN 7798
SRR3225250	WGS	PRJNA300270	SAMN04550124	WRAIR-MRSN	public	sra	gs,ncbi,s3	gs.US,ncbi.public,s3.us-east-1	SRX1631434	NextSeq 500	PAIRED	RANDOM	GENOMIC	210	Acinetobacter baumannii	ILLUMINA	2016-03-14T00:00:00Z	SRS1338634	MRSN7821	SRP065910	300	536	7821	MRSN7821	2006-11-29	Pathogen.cl	Homo sapiens	USA	North America	USA:Washington\, DC	38.9750 N 77.0300 W	wound	United States Army												Infection				MRSN 7821
SRR3226988	WGS	PRJNA300270	SAMN04555174	WRAIR-MRSN	public	sra	ncbi	ncbi.public	SRX1632770	NextSeq 500	PAIRED	RANDOM	GENOMIC	198	Acinetobacter baumannii	ILLUMINA	2016-03-15T00:00:00Z	SRS1339073	MRSN11722	SRP065910	299	503	11722	MRSN11722	2007-04-08	Pathogen.cl	Homo sapiens	USA	North America	USA:Washington\, DC	38.9750 N 77.0300 W	wound	United States Army												Infection				MRSN 11722
SRR3226989	WGS	PRJNA300270	SAMN04555175	WRAIR-MRSN	public	sra	gs,ncbi,s3	gs.US,ncbi.public,s3.us-east-1	SRX1632771	NextSeq 500	PAIRED	RANDOM	GENOMIC	194	Acinetobacter baumannii	ILLUMINA	2016-03-15T00:00:00Z	SRS1339072	MRSN11748	SRP065910	300	490	11748	MRSN11748	2007-06-12	Pathogen.cl	Homo sapiens	USA	North America	USA:Washington\, DC	38.9750 N 77.0300 W	wound	United States Army												Infection				MRSN 11748
SRR3226990	WGS	PRJNA300270	SAMN04555176	WRAIR-MRSN	public	sra	gs,ncbi,s3	gs.US,ncbi.public,s3.us-east-1	SRX1632772	NextSeq 500	PAIRED	RANDOM	GENOMIC	176	Acinetobacter baumannii	ILLUMINA	2016-03-15T00:00:00Z	SRS1339071	MRSN11767	SRP065910	299	448	11767	MRSN11767	2007-08-31	Pathogen.cl	Homo sapiens	USA	North America	USA:Washington\, DC	38.9750 N 77.0300 W	urine	United States Army												Infection				MRSN 11767
SRR3226991	WGS	PRJNA300270	SAMN04555177	WRAIR-MRSN	public	sra	gs,ncbi,s3	gs.US,ncbi.public,s3.us-east-1	SRX1632773	NextSeq 500	PAIRED	RANDOM	GENOMIC	247	Acinetobacter baumannii	ILLUMINA	2016-03-15T00:00:00Z	SRS1339070	MRSN7088	SRP065910	300	633	7088	MRSN7088	2003-05-29	Pathogen.cl	Homo sapiens	USA	North America	USA:Washington\, DC	38.9750 N 77.0300 W	wound	United States Army												Infection				MRSN 7088
SRR3226992	WGS	PRJNA300270	SAMN04555178	WRAIR-MRSN	public	sra	gs,ncbi,s3	gs.US,ncbi.public,s3.us-east-1	SRX1632774	NextSeq 500	PAIRED	RANDOM	GENOMIC	254	Acinetobacter baumannii	ILLUMINA	2016-03-15T00:00:00Z	SRS1339069	MRSN7116	SRP065910	300	655	7116	MRSN7116	2004-02-04	Pathogen.cl	Homo sapiens	USA	North America	USA:Washington\, DC	38.9750 N 77.0300 W	urine	United States Army												Infection				MRSN 7116
SRR3226993	WGS	PRJNA300270	SAMN04555179	WRAIR-MRSN	public	sra	gs,ncbi,s3	gs.US,ncbi.public,s3.us-east-1	SRX1632775	NextSeq 500	PAIRED	RANDOM	GENOMIC	148	Acinetobacter baumannii	ILLUMINA	2016-03-15T00:00:00Z	SRS1339068	MRSN7129	SRP065910	300	368	7129	MRSN7129	2004-02-24	Pathogen.cl	Homo sapiens	USA	North America	USA:Washington\, DC	38.9750 N 77.0300 W	STERILE BODY SITE	United States Army												Infection				MRSN 7129
SRR3226994	WGS	PRJNA300270	SAMN04555180	WRAIR-MRSN	public	sra	ncbi	ncbi.public	SRX1632776	NextSeq 500	PAIRED	RANDOM	GENOMIC	166	Acinetobacter baumannii	ILLUMINA	2016-03-15T00:00:00Z	SRS1339082	MRSN7143	SRP065910	300	424	7143	MRSN7143	2004-04-03	Pathogen.cl	Homo sapiens	USA	North America	USA:Washington\, DC	38.9750 N 77.0300 W	wound	United States Army												Infection				MRSN 7143
SRR3226995	WGS	PRJNA300270	SAMN04555181	WRAIR-MRSN	public	sra	ncbi	ncbi.public	SRX1632777	NextSeq 500	PAIRED	RANDOM	GENOMIC	233	Acinetobacter baumannii	ILLUMINA	2016-03-15T00:00:00Z	SRS1339083	MRSN7159	SRP065910	299	607	7159	MRSN7159	2004-04-21	Pathogen.cl	Homo sapiens	USA	North America	USA:Washington\, DC	38.9750 N 77.0300 W	wound	United States Army												Infection				MRSN 7159
SRR3226996	WGS	PRJNA300270	SAMN04555182	WRAIR-MRSN	public	sra	gs,ncbi,s3	gs.US,ncbi.public,s3.us-east-1	SRX1632778	NextSeq 500	PAIRED	RANDOM	GENOMIC	241	Acinetobacter baumannii	ILLUMINA	2016-03-15T00:00:00Z	SRS1339081	MRSN7172	SRP065910	300	619	7172	MRSN7172	2004-05-13	Pathogen.cl	Homo sapiens	USA	North America	USA:Washington\, DC	38.9750 N 77.0300 W	wound	United States Army												Infection				MRSN 7172
SRR3226997	WGS	PRJNA300270	SAMN04555183	WRAIR-MRSN	public	sra	gs,ncbi,s3	gs.US,ncbi.public,s3.us-east-1	SRX1632779	NextSeq 500	PAIRED	RANDOM	GENOMIC	215	Acinetobacter baumannii	ILLUMINA	2016-03-15T00:00:00Z	SRS1339080	MRSN7206	SRP065910	300	555	7206	MRSN7206	2003-09-23	Pathogen.cl	Homo sapiens	USA	North America	USA:Washington\, DC	38.9750 N 77.0300 W	wound	United States Army												Infection				MRSN 7206
SRR3226998	WGS	PRJNA300270	SAMN04555184	WRAIR-MRSN	public	sra	gs,ncbi,s3	gs.US,ncbi.public,s3.us-east-1	SRX1632780	NextSeq 500	PAIRED	RANDOM	GENOMIC	225	Acinetobacter baumannii	ILLUMINA	2016-03-15T00:00:00Z	SRS1339079	MRSN7219	SRP065910	299	584	7219	MRSN7219	2003-11-01	Pathogen.cl	Homo sapiens	USA	North America	USA:Washington\, DC	38.9750 N 77.0300 W	wound	United States Army												Infection				MRSN 7219
SRR3226999	WGS	PRJNA300270	SAMN04555185	WRAIR-MRSN	public	sra	gs,ncbi,s3	gs.US,ncbi.public,s3.us-east-1	SRX1632781	NextSeq 500	PAIRED	RANDOM	GENOMIC	240	Acinetobacter baumannii	ILLUMINA	2016-03-15T00:00:00Z	SRS1339078	MRSN7237	SRP065910	300	617	7237	MRSN7237	2003-12-07	Pathogen.cl	Homo sapiens	USA	North America	USA:Washington\, DC	38.9750 N 77.0300 W	STERILE BODY FLUID	United States Army												Infection				MRSN 7237
SRR3227001	WGS	PRJNA300270	SAMN04555187	WRAIR-MRSN	public	sra	gs,ncbi,s3	gs.US,ncbi.public,s3.us-east-1	SRX1632783	NextSeq 500	PAIRED	RANDOM	GENOMIC	217	Acinetobacter baumannii	ILLUMINA	2016-03-15T00:00:00Z	SRS1339076	MRSN7263	SRP065910	300	554	7263	MRSN7263	2004-06-22	Pathogen.cl	Homo sapiens	USA	North America	USA:Washington\, DC	38.9750 N 77.0300 W	wound	United States Army												Infection				MRSN 7263
SRR3227002	WGS	PRJNA300270	SAMN04555188	WRAIR-MRSN	public	sra	gs,ncbi,s3	gs.US,ncbi.public,s3.us-east-1	SRX1632784	NextSeq 500	PAIRED	RANDOM	GENOMIC	175	Acinetobacter baumannii	ILLUMINA	2016-03-15T00:00:00Z	SRS1339075	MRSN7285	SRP065910	300	448	7285	MRSN7285	2004-07-20	Pathogen.cl	Homo sapiens	USA	North America	USA:Washington\, DC	38.9750 N 77.0300 W	respiratory	United States Army												Infection				MRSN 7285
SRR3227003	WGS	PRJNA300270	SAMN04555189	WRAIR-MRSN	public	sra	gs,ncbi,s3	gs.US,ncbi.public,s3.us-east-1	SRX1632785	NextSeq 500	PAIRED	RANDOM	GENOMIC	172	Acinetobacter baumannii	ILLUMINA	2016-03-15T00:00:00Z	SRS1339090	MRSN7298	SRP065910	300	438	7298	MRSN7298	2004-08-09	Pathogen.cl	Homo sapiens	USA	North America	USA:Washington\, DC	38.9750 N 77.0300 W	wound	United States Army												Infection				MRSN 7298
SRR3227004	WGS	PRJNA300270	SAMN04555190	WRAIR-MRSN	public	sra	gs,ncbi,s3	gs.US,ncbi.public,s3.us-east-1	SRX1632786	NextSeq 500	PAIRED	RANDOM	GENOMIC	179	Acinetobacter baumannii	ILLUMINA	2016-03-15T00:00:00Z	SRS1339085	MRSN7321	SRP065910	300	457	7321	MRSN7321	2004-09-12	Pathogen.cl	Homo sapiens	USA	North America	USA:Washington\, DC	38.9750 N 77.0300 W	wound	United States Army												Infection				MRSN 7321
SRR3227005	WGS	PRJNA300270	SAMN04555191	WRAIR-MRSN	public	sra	gs,ncbi,s3	gs.US,ncbi.public,s3.us-east-1	SRX1632787	NextSeq 500	PAIRED	RANDOM	GENOMIC	207	Acinetobacter baumannii	ILLUMINA	2016-03-15T00:00:00Z	SRS1339089	MRSN7383	SRP065910	299	537	7383	MRSN7383	2004-11-14	Pathogen.cl	Homo sapiens	USA	North America	USA:Washington\, DC	38.9750 N 77.0300 W	wound	United States Army												Infection				MRSN 7383
SRR3227006	WGS	PRJNA300270	SAMN04555192	WRAIR-MRSN	public	sra	gs,ncbi,s3	gs.US,ncbi.public,s3.us-east-1	SRX1632788	NextSeq 500	PAIRED	RANDOM	GENOMIC	242	Acinetobacter baumannii	ILLUMINA	2016-03-15T00:00:00Z	SRS1339088	MRSN886	SRP065910	300	629	886	MRSN886	2007-11-30	Pathogen.cl	Homo sapiens	USA	North America	USA:Washington\, DC	38.9750 N 77.0300 W	respiratory	United States Army												Infection				MRSN 886
SRR3227007	WGS	PRJNA300270	SAMN04555193	WRAIR-MRSN	public	sra	gs,ncbi,s3	gs.US,ncbi.public,s3.us-east-1	SRX1632789	NextSeq 500	PAIRED	RANDOM	GENOMIC	194	Acinetobacter baumannii	ILLUMINA	2016-03-15T00:00:00Z	SRS1339084	MRSN11698	SRP065910	294	514	11698	MRSN11698	2007-02-04	Pathogen.cl	Homo sapiens	USA	North America	USA:Washington\, DC	38.9750 N 77.0300 W	wound	United States Army												Infection				MRSN 11698
SRR3227008	WGS	PRJNA300270	SAMN04555194	WRAIR-MRSN	public	sra	gs,ncbi,s3	gs.US,ncbi.public,s3.us-east-1	SRX1632790	NextSeq 500	PAIRED	RANDOM	GENOMIC	226	Acinetobacter baumannii	ILLUMINA	2016-03-15T00:00:00Z	SRS1339087	MRSN11725	SRP065910	298	584	11725	MRSN11725	2007-04-30	Pathogen.cl	Homo sapiens	USA	North America	USA:Washington\, DC	38.9750 N 77.0300 W	TISSUE	United States Army												Infection				MRSN 11725
SRR3227009	WGS	PRJNA300270	SAMN04555195	WRAIR-MRSN	public	sra	gs,ncbi,s3	gs.US,ncbi.public,s3.us-east-1	SRX1632791	NextSeq 500	PAIRED	RANDOM	GENOMIC	147	Acinetobacter baumannii	ILLUMINA	2016-03-15T00:00:00Z	SRS1339086	MRSN11751	SRP065910	300	371	11751	MRSN11751	2007-06-23	Pathogen.cl	Homo sapiens	USA	North America	USA:Washington\, DC	38.9750 N 77.0300 W	blood	United States Army												Infection				MRSN 11751
SRR3227010	WGS	PRJNA300270	SAMN04555196	WRAIR-MRSN	public	sra	gs,ncbi,s3	gs.US,ncbi.public,s3.us-east-1	SRX1632792	NextSeq 500	PAIRED	RANDOM	GENOMIC	161	Acinetobacter baumannii	ILLUMINA	2016-03-15T00:00:00Z	SRS1339131	MRSN11769	SRP065910	300	398	11769	MRSN11769	2007-10-05	Pathogen.cl	Homo sapiens	USA	North America	USA:Washington\, DC	38.9750 N 77.0300 W	wound	United States Army												Infection				MRSN 11769
SRR3227011	WGS	PRJNA300270	SAMN04555197	WRAIR-MRSN	public	sra	gs,ncbi,s3	gs.US,ncbi.public,s3.us-east-1	SRX1632793	NextSeq 500	PAIRED	RANDOM	GENOMIC	233	Acinetobacter baumannii	ILLUMINA	2016-03-15T00:00:00Z	SRS1339130	MRSN7091	SRP065910	300	599	7091	MRSN7091	2003-06-07	Pathogen.cl	Homo sapiens	USA	North America	USA:Washington\, DC	38.9750 N 77.0300 W	STERILE BODY SITE	United States Army												Infection				MRSN 7091
SRR3227012	WGS	PRJNA300270	SAMN04555198	WRAIR-MRSN	public	sra	gs,ncbi,s3	gs.US,ncbi.public,s3.us-east-1	SRX1632794	NextSeq 500	PAIRED	RANDOM	GENOMIC	289	Acinetobacter baumannii	ILLUMINA	2016-03-15T00:00:00Z	SRS1339129	MRSN7117	SRP065910	300	747	7117	MRSN7117	2004-02-09	Pathogen.cl	Homo sapiens	USA	North America	USA:Washington\, DC	38.9750 N 77.0300 W	ANAEROBIC CULTURE	United States Army												Infection				MRSN 7117
SRR3227013	WGS	PRJNA300270	SAMN04555199	WRAIR-MRSN	public	sra	gs,ncbi,s3	gs.US,ncbi.public,s3.us-east-1	SRX1632795	NextSeq 500	PAIRED	RANDOM	GENOMIC	217	Acinetobacter baumannii	ILLUMINA	2016-03-15T00:00:00Z	SRS1339102	MRSN7130	SRP065910	300	547	7130	MRSN7130	2004-03-04	Pathogen.cl	Homo sapiens	USA	North America	USA:Washington\, DC	38.9750 N 77.0300 W	wound	United States Army												Infection				MRSN 7130
SRR3227014	WGS	PRJNA300270	SAMN04555200	WRAIR-MRSN	public	sra	gs,ncbi,s3	gs.US,ncbi.public,s3.us-east-1	SRX1632796	NextSeq 500	PAIRED	RANDOM	GENOMIC	180	Acinetobacter baumannii	ILLUMINA	2016-03-15T00:00:00Z	SRS1339101	MRSN7162	SRP065910	300	458	7162	MRSN7162	2004-04-22	Pathogen.cl	Homo sapiens	USA	North America	USA:Washington\, DC	38.9750 N 77.0300 W	STERILE BODY SITE	United States Army												Infection				MRSN 7162
SRR3227015	WGS	PRJNA300270	SAMN04555201	WRAIR-MRSN	public	sra	gs,ncbi,s3	gs.US,ncbi.public,s3.us-east-1	SRX1632797	NextSeq 500	PAIRED	RANDOM	GENOMIC	218	Acinetobacter baumannii	ILLUMINA	2016-03-15T00:00:00Z	SRS1339103	MRSN7175	SRP065910	299	566	7175	MRSN7175	2004-05-14	Pathogen.cl	Homo sapiens	USA	North America	USA:Washington\, DC	38.9750 N 77.0300 W	wound	United States Army												Infection				MRSN 7175
SRR3227016	WGS	PRJNA300270	SAMN04555202	WRAIR-MRSN	public	sra	gs,ncbi,s3	gs.US,ncbi.public,s3.us-east-1	SRX1632798	NextSeq 500	PAIRED	RANDOM	GENOMIC	229	Acinetobacter baumannii	ILLUMINA	2016-03-15T00:00:00Z	SRS1339099	MRSN7207	SRP065910	300	590	7207	MRSN7207	2003-09-23	Pathogen.cl	Homo sapiens	USA	North America	USA:Washington\, DC	38.9750 N 77.0300 W	wound	United States Army												Infection				MRSN 7207
SRR3227017	WGS	PRJNA300270	SAMN04555203	WRAIR-MRSN	public	sra	gs,ncbi,s3	gs.US,ncbi.public,s3.us-east-1	SRX1632799	NextSeq 500	PAIRED	RANDOM	GENOMIC	206	Acinetobacter baumannii	ILLUMINA	2016-03-15T00:00:00Z	SRS1339098	MRSN7221	SRP065910	300	529	7221	MRSN7221	2003-11-03	Pathogen.cl	Homo sapiens	USA	North America	USA:Washington\, DC	38.9750 N 77.0300 W	wound	United States Army												Infection				MRSN 7221
SRR3227019	WGS	PRJNA300270	SAMN04555205	WRAIR-MRSN	public	sra	gs,ncbi,s3	gs.US,ncbi.public,s3.us-east-1	SRX1632801	NextSeq 500	PAIRED	RANDOM	GENOMIC	201	Acinetobacter baumannii	ILLUMINA	2016-03-15T00:00:00Z	SRS1339100	MRSN7252	SRP065910	300	518	7252	MRSN7252	2004-05-30	Pathogen.cl	Homo sapiens	USA	North America	USA:Washington\, DC	38.9750 N 77.0300 W	wound	United States Army												Infection				MRSN 7252
SRR3227020	WGS	PRJNA300270	SAMN04555206	WRAIR-MRSN	public	sra	gs,ncbi,s3	gs.US,ncbi.public,s3.us-east-1	SRX1632802	NextSeq 500	PAIRED	RANDOM	GENOMIC	219	Acinetobacter baumannii	ILLUMINA	2016-03-15T00:00:00Z	SRS1339095	MRSN7267	SRP065910	300	557	7267	MRSN7267	2004-06-20	Pathogen.cl	Homo sapiens	USA	North America	USA:Washington\, DC	38.9750 N 77.0300 W	wound	United States Army												Infection				MRSN 7267
SRR3227021	WGS	PRJNA300270	SAMN04555207	WRAIR-MRSN	public	sra	gs,ncbi,s3	gs.US,ncbi.public,s3.us-east-1	SRX1632803	NextSeq 500	PAIRED	RANDOM	GENOMIC	189	Acinetobacter baumannii	ILLUMINA	2016-03-15T00:00:00Z	SRS1339094	MRSN7286	SRP065910	299	492	7286	MRSN7286	2004-07-21	Pathogen.cl	Homo sapiens	USA	North America	USA:Washington\, DC	38.9750 N 77.0300 W	respiratory	United States Army												Infection				MRSN 7286
SRR3227022	WGS	PRJNA300270	SAMN04555208	WRAIR-MRSN	public	sra	gs,ncbi,s3	gs.US,ncbi.public,s3.us-east-1	SRX1632804	NextSeq 500	PAIRED	RANDOM	GENOMIC	142	Acinetobacter baumannii	ILLUMINA	2016-03-15T00:00:00Z	SRS1339096	MRSN7299	SRP065910	300	364	7299	MRSN7299	2004-08-09	Pathogen.cl	Homo sapiens	USA	North America	USA:Washington\, DC	38.9750 N 77.0300 W	wound	United States Army												Infection				MRSN 7299
SRR3227023	WGS	PRJNA300270	SAMN04555209	WRAIR-MRSN	public	sra	gs,ncbi,s3	gs.US,ncbi.public,s3.us-east-1	SRX1632805	NextSeq 500	PAIRED	RANDOM	GENOMIC	163	Acinetobacter baumannii	ILLUMINA	2016-03-15T00:00:00Z	SRS1339093	MRSN7322	SRP065910	300	413	7322	MRSN7322	2004-09-14	Pathogen.cl	Homo sapiens	USA	North America	USA:Washington\, DC	38.9750 N 77.0300 W	STERILE BODY FLUID	United States Army												Infection				MRSN 7322
SRR3227024	WGS	PRJNA300270	SAMN04555210	WRAIR-MRSN	public	sra	gs,ncbi,s3	gs.US,ncbi.public,s3.us-east-1	SRX1632806	NextSeq 500	PAIRED	RANDOM	GENOMIC	179	Acinetobacter baumannii	ILLUMINA	2016-03-15T00:00:00Z	SRS1339092	MRSN7338	SRP065910	299	462	7338	MRSN7338	2004-09-28	Pathogen.cl	Homo sapiens	USA	North America	USA:Washington\, DC	38.9750 N 77.0300 W	wound	United States Army												Infection				MRSN 7338
SRR3227025	WGS	PRJNA300270	SAMN04555211	WRAIR-MRSN	public	sra	gs,ncbi,s3	gs.US,ncbi.public,s3.us-east-1	SRX1632807	NextSeq 500	PAIRED	RANDOM	GENOMIC	158	Acinetobacter baumannii	ILLUMINA	2016-03-15T00:00:00Z	SRS1339091	MRSN7360	SRP065910	300	402	7360	MRSN7360	2004-10-17	Pathogen.cl	Homo sapiens	USA	North America	USA:Washington\, DC	38.9750 N 77.0300 W	blood	United States Army												Infection				MRSN 7360
SRR3227026	WGS	PRJNA300270	SAMN04555212	WRAIR-MRSN	public	sra	gs,ncbi,s3	gs.US,ncbi.public,s3.us-east-1	SRX1632808	NextSeq 500	PAIRED	RANDOM	GENOMIC	194	Acinetobacter baumannii	ILLUMINA	2016-03-15T00:00:00Z	SRS1339105	MRSN7385	SRP065910	300	503	7385	MRSN7385	2004-11-15	Pathogen.cl	Homo sapiens	USA	North America	USA:Washington\, DC	38.9750 N 77.0300 W	STERILE BODY SITE	United States Army												Infection				MRSN 7385
SRR3227027	WGS	PRJNA300270	SAMN04555213	WRAIR-MRSN	public	sra	gs,ncbi,s3	gs.US,ncbi.public,s3.us-east-1	SRX1632809	NextSeq 500	PAIRED	RANDOM	GENOMIC	273	Acinetobacter baumannii	ILLUMINA	2016-03-15T00:00:00Z	SRS1339104	MRSN889	SRP065910	299	713	889	MRSN889	2007-12-11	Pathogen.cl	Homo sapiens	USA	North America	USA:Washington\, DC	38.9750 N 77.0300 W	wound	United States Army												Infection				MRSN 889
SRR3227028	WGS	PRJNA300270	SAMN04555214	WRAIR-MRSN	public	sra	gs,ncbi,s3	gs.US,ncbi.public,s3.us-east-1	SRX1632810	NextSeq 500	PAIRED	RANDOM	GENOMIC	164	Acinetobacter baumannii	ILLUMINA	2016-03-15T00:00:00Z	SRS1339124	MRSN11707	SRP065910	300	417	11707	MRSN11707	2007-02-26	Pathogen.cl	Homo sapiens	USA	North America	USA:Washington\, DC	38.9750 N 77.0300 W	respiratory	United States Army												Infection				MRSN 11707
SRR3227029	WGS	PRJNA300270	SAMN04555215	WRAIR-MRSN	public	sra	gs,ncbi,s3	gs.US,ncbi.public,s3.us-east-1	SRX1632811	NextSeq 500	PAIRED	RANDOM	GENOMIC	166	Acinetobacter baumannii	ILLUMINA	2016-03-15T00:00:00Z	SRS1339123	MRSN11727	SRP065910	300	420	11727	MRSN11727	2007-05-14	Pathogen.cl	Homo sapiens	USA	North America	USA:Washington\, DC	38.9750 N 77.0300 W	wound	United States Army												Infection				MRSN 11727
SRR3227030	WGS	PRJNA300270	SAMN04555216	WRAIR-MRSN	public	sra	gs,ncbi,s3	gs.US,ncbi.public,s3.us-east-1	SRX1632812	NextSeq 500	PAIRED	RANDOM	GENOMIC	157	Acinetobacter baumannii	ILLUMINA	2016-03-15T00:00:00Z	SRS1339122	MRSN11757	SRP065910	299	395	11757	MRSN11757	2007-07-10	Pathogen.cl	Homo sapiens	USA	North America	USA:Washington\, DC	38.9750 N 77.0300 W	wound	United States Army												Infection				MRSN 11757
SRR3227031	WGS	PRJNA300270	SAMN04555217	WRAIR-MRSN	public	sra	gs,ncbi,s3	gs.US,ncbi.public,s3.us-east-1	SRX1632813	NextSeq 500	PAIRED	RANDOM	GENOMIC	149	Acinetobacter baumannii	ILLUMINA	2016-03-15T00:00:00Z	SRS1339121	MRSN11771	SRP065910	298	382	11771	MRSN11771	2007-10-12	Pathogen.cl	Homo sapiens	USA	North America	USA:Washington\, DC	38.9750 N 77.0300 W	TISSUE	United States Army												Infection				MRSN 11771
SRR3227032	WGS	PRJNA300270	SAMN04555218	WRAIR-MRSN	public	sra	ncbi	ncbi.public	SRX1632814	NextSeq 500	PAIRED	RANDOM	GENOMIC	305	Acinetobacter baumannii	ILLUMINA	2016-03-15T00:00:00Z	SRS1339120	MRSN7070	SRP065910	300	783	7070	MRSN7070	2003-04-21	Pathogen.cl	Homo sapiens	USA	North America	USA:Washington\, DC	38.9750 N 77.0300 W	urine	United States Army												Infection				MRSN 7070
SRR3227033	WGS	PRJNA300270	SAMN04555219	WRAIR-MRSN	public	sra	gs,ncbi,s3	gs.US,ncbi.public,s3.us-east-1	SRX1632815	NextSeq 500	PAIRED	RANDOM	GENOMIC	255	Acinetobacter baumannii	ILLUMINA	2016-03-15T00:00:00Z	SRS1339108	MRSN7099	SRP065910	300	655	7099	MRSN7099	2004-01-06	Pathogen.cl	Homo sapiens	USA	North America	USA:Washington\, DC	38.9750 N 77.0300 W	STERILE BODY FLUID	United States Army												Infection				MRSN 7099
SRR3227034	WGS	PRJNA300270	SAMN04555220	WRAIR-MRSN	public	sra	gs,ncbi,s3	gs.US,ncbi.public,s3.us-east-1	SRX1632816	NextSeq 500	PAIRED	RANDOM	GENOMIC	279	Acinetobacter baumannii	ILLUMINA	2016-03-15T00:00:00Z	SRS1339107	MRSN7119	SRP065910	300	716	7119	MRSN7119	2004-02-09	Pathogen.cl	Homo sapiens	USA	North America	USA:Washington\, DC	38.9750 N 77.0300 W	wound	United States Army												Infection				MRSN 7119
SRR3227035	WGS	PRJNA300270	SAMN04555221	WRAIR-MRSN	public	sra	gs,ncbi,s3	gs.US,ncbi.public,s3.us-east-1	SRX1632817	NextSeq 500	PAIRED	RANDOM	GENOMIC	168	Acinetobacter baumannii	ILLUMINA	2016-03-15T00:00:00Z	SRS1339106	MRSN7132	SRP065910	300	422	7132	MRSN7132	2004-03-16	Pathogen.cl	Homo sapiens	USA	North America	USA:Washington\, DC	38.9750 N 77.0300 W	wound	United States Army												Infection				MRSN 7132
SRR3227036	WGS	PRJNA300270	SAMN04555222	WRAIR-MRSN	public	sra	ncbi	ncbi.public	SRX1632818	NextSeq 500	PAIRED	RANDOM	GENOMIC	220	Acinetobacter baumannii	ILLUMINA	2016-03-15T00:00:00Z	SRS1339119	MRSN7146	SRP065910	300	556	7146	MRSN7146	2004-04-08	Pathogen.cl	Homo sapiens	USA	North America	USA:Washington\, DC	38.9750 N 77.0300 W	wound	United States Army												Infection				MRSN 7146
SRR3227037	WGS	PRJNA300270	SAMN04555223	WRAIR-MRSN	public	sra	gs,ncbi,s3	gs.US,ncbi.public,s3.us-east-1	SRX1632819	NextSeq 500	PAIRED	RANDOM	GENOMIC	188	Acinetobacter baumannii	ILLUMINA	2016-03-15T00:00:00Z	SRS1339118	MRSN7164	SRP065910	300	471	7164	MRSN7164	2004-04-30	Pathogen.cl	Homo sapiens	USA	North America	USA:Washington\, DC	38.9750 N 77.0300 W	STERILE BODY SITE	United States Army												Infection				MRSN 7164
SRR3227038	WGS	PRJNA300270	SAMN04555224	WRAIR-MRSN	public	sra	gs,ncbi,s3	gs.US,ncbi.public,s3.us-east-1	SRX1632820	NextSeq 500	PAIRED	RANDOM	GENOMIC	194	Acinetobacter baumannii	ILLUMINA	2016-03-15T00:00:00Z	SRS1339109	MRSN7181	SRP065910	300	498	7181	MRSN7181	2003-07-17	Pathogen.cl	Homo sapiens	USA	North America	USA:Washington\, DC	38.9750 N 77.0300 W	wound	United States Army												Infection				MRSN 7181
SRR3227039	WGS	PRJNA300270	SAMN04555225	WRAIR-MRSN	public	sra	gs,ncbi,s3	gs.US,ncbi.public,s3.us-east-1	SRX1632821	NextSeq 500	PAIRED	RANDOM	GENOMIC	232	Acinetobacter baumannii	ILLUMINA	2016-03-15T00:00:00Z	SRS1339117	MRSN7209	SRP065910	300	600	7209	MRSN7209	2003-09-27	Pathogen.cl	Homo sapiens	USA	North America	USA:Washington\, DC	38.9750 N 77.0300 W	STERILE BODY FLUID	United States Army												Infection				MRSN 7209
SRR3227040	WGS	PRJNA300270	SAMN04555226	WRAIR-MRSN	public	sra	gs,ncbi,s3	gs.US,ncbi.public,s3.us-east-1	SRX1632822	NextSeq 500	PAIRED	RANDOM	GENOMIC	240	Acinetobacter baumannii	ILLUMINA	2016-03-15T00:00:00Z	SRS1339116	MRSN7241	SRP065910	300	618	7241	MRSN7241	2003-12-21	Pathogen.cl	Homo sapiens	USA	North America	USA:Washington\, DC	38.9750 N 77.0300 W	wound	United States Army												Infection				MRSN 7241
SRR3227041	WGS	PRJNA300270	SAMN04555227	WRAIR-MRSN	public	sra	ncbi	ncbi.public	SRX1632823	NextSeq 500	PAIRED	RANDOM	GENOMIC	215	Acinetobacter baumannii	ILLUMINA	2016-03-15T00:00:00Z	SRS1339115	MRSN7254	SRP065910	300	554	7254	MRSN7254	2004-06-01	Pathogen.cl	Homo sapiens	USA	North America	USA:Washington\, DC	38.9750 N 77.0300 W	wound	United States Army												Infection				MRSN 7254
SRR3227042	WGS	PRJNA300270	SAMN04555228	WRAIR-MRSN	public	sra	gs,ncbi,s3	gs.US,ncbi.public,s3.us-east-1	SRX1632824	NextSeq 500	PAIRED	RANDOM	GENOMIC	224	Acinetobacter baumannii	ILLUMINA	2016-03-15T00:00:00Z	SRS1339114	MRSN7270	SRP065910	300	579	7270	MRSN7270	2004-06-30	Pathogen.cl	Homo sapiens	USA	North America	USA:Washington\, DC	38.9750 N 77.0300 W	STERILE BODY SITE	United States Army												Infection				MRSN 7270
SRR3227043	WGS	PRJNA300270	SAMN04555229	WRAIR-MRSN	public	sra	gs,ncbi,s3	gs.US,ncbi.public,s3.us-east-1	SRX1632825	NextSeq 500	PAIRED	RANDOM	GENOMIC	189	Acinetobacter baumannii	ILLUMINA	2016-03-15T00:00:00Z	SRS1339113	MRSN7290	SRP065910	299	488	7290	MRSN7290	2004-07-23	Pathogen.cl	Homo sapiens	USA	North America	USA:Washington\, DC	38.9750 N 77.0300 W	STERILE BODY SITE	United States Army												Infection				MRSN 7290
SRR3227044	WGS	PRJNA300270	SAMN04555230	WRAIR-MRSN	public	sra	gs,ncbi,s3	gs.US,ncbi.public,s3.us-east-1	SRX1632826	NextSeq 500	PAIRED	RANDOM	GENOMIC	160	Acinetobacter baumannii	ILLUMINA	2016-03-15T00:00:00Z	SRS1339112	MRSN7303	SRP065910	300	409	7303	MRSN7303	2004-08-10	Pathogen.cl	Homo sapiens	USA	North America	USA:Washington\, DC	38.9750 N 77.0300 W	urine	United States Army												Infection				MRSN 7303
SRR3227045	WGS	PRJNA300270	SAMN04555231	WRAIR-MRSN	public	sra	gs,ncbi,s3	gs.US,ncbi.public,s3.us-east-1	SRX1632827	NextSeq 500	PAIRED	RANDOM	GENOMIC	129	Acinetobacter baumannii	ILLUMINA	2016-03-15T00:00:00Z	SRS1339111	MRSN7325	SRP065910	300	326	7325	MRSN7325	2004-09-18	Pathogen.cl	Homo sapiens	USA	North America	USA:Washington\, DC	38.9750 N 77.0300 W	wound	United States Army												Infection				MRSN 7325
SRR3227046	WGS	PRJNA300270	SAMN04555232	WRAIR-MRSN	public	sra	gs,ncbi,s3	gs.US,ncbi.public,s3.us-east-1	SRX1632828	NextSeq 500	PAIRED	RANDOM	GENOMIC	153	Acinetobacter baumannii	ILLUMINA	2016-03-15T00:00:00Z	SRS1339110	MRSN7343	SRP065910	300	392	7343	MRSN7343	2004-09-26	Pathogen.cl	Homo sapiens	USA	North America	USA:Washington\, DC	38.9750 N 77.0300 W	STERILE BODY SITE	United States Army												Infection				MRSN 7343
SRR3227047	WGS	PRJNA300270	SAMN04555233	WRAIR-MRSN	public	sra	ncbi	ncbi.public	SRX1632829	NextSeq 500	PAIRED	RANDOM	GENOMIC	173	Acinetobacter baumannii	ILLUMINA	2016-03-15T00:00:00Z	SRS1339127	MRSN7364	SRP065910	299	442	7364	MRSN7364	2004-10-19	Pathogen.cl	Homo sapiens	USA	North America	USA:Washington\, DC	38.9750 N 77.0300 W	STERILE BODY FLUID	United States Army												Infection				MRSN 7364
SRR3227048	WGS	PRJNA300270	SAMN04555234	WRAIR-MRSN	public	sra	gs,ncbi,s3	gs.US,ncbi.public,s3.us-east-1	SRX1632830	NextSeq 500	PAIRED	RANDOM	GENOMIC	263	Acinetobacter baumannii	ILLUMINA	2016-03-15T00:00:00Z	SRS1339126	MRSN896	SRP065910	299	687	896	MRSN896	2007-12-21	Pathogen.cl	Homo sapiens	USA	North America	USA:Washington\, DC	38.9750 N 77.0300 W	wound	United States Army												Infection				MRSN 896
SRR3228473	WGS	PRJNA300270	SAMN04555289	WRAIR-MRSN	public	sra	gs,ncbi,s3	gs.US,ncbi.public,s3.us-east-1	SRX1634231	NextSeq 500	PAIRED	RANDOM	GENOMIC	184	Acinetobacter baumannii	ILLUMINA	2016-03-15T00:00:00Z	SRS1340454	MRSN11700	SRP065910	300	466	11700	MRSN11700	2007-02-05	Pathogen.cl	Homo sapiens	USA	North America	USA:Washington\, DC	38.9750 N 77.0300 W	wound	United States Army												Infection				MRSN 11700
SRR3228474	WGS	PRJNA300270	SAMN04555290	WRAIR-MRSN	public	sra	gs,ncbi,s3	gs.US,ncbi.public,s3.us-east-1	SRX1634232	NextSeq 500	PAIRED	RANDOM	GENOMIC	141	Acinetobacter baumannii	ILLUMINA	2016-03-15T00:00:00Z	SRS1340453	MRSN11726	SRP065910	300	355	11726	MRSN11726	2007-04-30	Pathogen.cl	Homo sapiens	USA	North America	USA:Washington\, DC	38.9750 N 77.0300 W	TISSUE	United States Army												Infection				MRSN 11726
SRR3228475	WGS	PRJNA300270	SAMN04555291	WRAIR-MRSN	public	sra	gs,ncbi,s3	gs.US,ncbi.public,s3.us-east-1	SRX1634233	NextSeq 500	PAIRED	RANDOM	GENOMIC	145	Acinetobacter baumannii	ILLUMINA	2016-03-15T00:00:00Z	SRS1340452	MRSN11756	SRP065910	300	364	11756	MRSN11756	2007-07-02	Pathogen.cl	Homo sapiens	USA	North America	USA:Washington\, DC	38.9750 N 77.0300 W	wound	United States Army												Infection				MRSN 11756
SRR3228476	WGS	PRJNA300270	SAMN04555292	WRAIR-MRSN	public	sra	gs,ncbi,s3	gs.US,ncbi.public,s3.us-east-1	SRX1634234	NextSeq 500	PAIRED	RANDOM	GENOMIC	165	Acinetobacter baumannii	ILLUMINA	2016-03-15T00:00:00Z	SRS1340451	MRSN11770	SRP065910	300	410	11770	MRSN11770	2007-10-02	Pathogen.cl	Homo sapiens	USA	North America	USA:Washington\, DC	38.9750 N 77.0300 W	STERILE BODY FLUID	United States Army												Infection				MRSN 11770
SRR3228477	WGS	PRJNA300270	SAMN04555293	WRAIR-MRSN	public	sra	gs,ncbi,s3	gs.US,ncbi.public,s3.us-east-1	SRX1634235	NextSeq 500	PAIRED	RANDOM	GENOMIC	240	Acinetobacter baumannii	ILLUMINA	2016-03-15T00:00:00Z	SRS1340450	MRSN7068	SRP065910	300	619	7068	MRSN7068	2003-05-05	Pathogen.cl	Homo sapiens	USA	North America	USA:Washington\, DC	38.9750 N 77.0300 W	respiratory	United States Army												Infection				MRSN 7068
SRR3228478	WGS	PRJNA300270	SAMN04555294	WRAIR-MRSN	public	sra	gs,ncbi,s3	gs.US,ncbi.public,s3.us-east-1	SRX1634236	NextSeq 500	PAIRED	RANDOM	GENOMIC	211	Acinetobacter baumannii	ILLUMINA	2016-03-15T00:00:00Z	SRS1340448	MRSN7097	SRP065910	300	543	7097	MRSN7097	2004-01-09	Pathogen.cl	Homo sapiens	USA	North America	USA:Washington\, DC	38.9750 N 77.0300 W	STERILE BODY SITE	United States Army												Infection				MRSN 7097
SRR3228479	WGS	PRJNA300270	SAMN04555295	WRAIR-MRSN	public	sra	gs,ncbi,s3	gs.US,ncbi.public,s3.us-east-1	SRX1634237	NextSeq 500	PAIRED	RANDOM	GENOMIC	279	Acinetobacter baumannii	ILLUMINA	2016-03-15T00:00:00Z	SRS1340449	MRSN7118	SRP065910	300	719	7118	MRSN7118	2004-02-11	Pathogen.cl	Homo sapiens	USA	North America	USA:Washington\, DC	38.9750 N 77.0300 W	STERILE BODY SITE	United States Army												Infection				MRSN 7118
SRR3228480	WGS	PRJNA300270	SAMN04555296	WRAIR-MRSN	public	sra	gs,ncbi,s3	gs.US,ncbi.public,s3.us-east-1	SRX1634238	NextSeq 500	PAIRED	RANDOM	GENOMIC	190	Acinetobacter baumannii	ILLUMINA	2016-03-15T00:00:00Z	SRS1340447	MRSN7131	SRP065910	300	481	7131	MRSN7131	2004-03-09	Pathogen.cl	Homo sapiens	USA	North America	USA:Washington\, DC	38.9750 N 77.0300 W	wound	United States Army												Infection				MRSN 7131
SRR3228481	WGS	PRJNA300270	SAMN04555297	WRAIR-MRSN	public	sra	gs,ncbi,s3	gs.US,ncbi.public,s3.us-east-1	SRX1634239	NextSeq 500	PAIRED	RANDOM	GENOMIC	164	Acinetobacter baumannii	ILLUMINA	2016-03-15T00:00:00Z	SRS1340446	MRSN7145	SRP065910	300	413	7145	MRSN7145	2004-04-08	Pathogen.cl	Homo sapiens	USA	North America	USA:Washington\, DC	38.9750 N 77.0300 W	STERILE BODY SITE	United States Army												Infection				MRSN 7145
SRR3228482	WGS	PRJNA300270	SAMN04555298	WRAIR-MRSN	public	sra	gs,ncbi,s3	gs.US,ncbi.public,s3.us-east-1	SRX1634240	NextSeq 500	PAIRED	RANDOM	GENOMIC	214	Acinetobacter baumannii	ILLUMINA	2016-03-15T00:00:00Z	SRS1340445	MRSN7163	SRP065910	299	554	7163	MRSN7163	2004-04-20	Pathogen.cl	Homo sapiens	USA	North America	USA:Washington\, DC	38.9750 N 77.0300 W	wound	United States Army												Infection				MRSN 7163
SRR3228483	WGS	PRJNA300270	SAMN04555299	WRAIR-MRSN	public	sra	gs,ncbi,s3	gs.US,ncbi.public,s3.us-east-1	SRX1634241	NextSeq 500	PAIRED	RANDOM	GENOMIC	211	Acinetobacter baumannii	ILLUMINA	2016-03-15T00:00:00Z	SRS1340444	MRSN7208	SRP065910	300	548	7208	MRSN7208	2003-09-23	Pathogen.cl	Homo sapiens	USA	North America	USA:Washington\, DC	38.9750 N 77.0300 W	STERILE BODY SITE	United States Army												Infection				MRSN 7208
SRR3228488	WGS	PRJNA300270	SAMN04555300	WRAIR-MRSN	public	sra	gs,ncbi,s3	gs.US,ncbi.public,s3.us-east-1	SRX1634246	NextSeq 500	PAIRED	RANDOM	GENOMIC	221	Acinetobacter baumannii	ILLUMINA	2016-03-15T00:00:00Z	SRS1340435	MRSN7224	SRP065910	300	574	7224	MRSN7224	2003-11-08	Pathogen.cl	Homo sapiens	USA	North America	USA:Washington\, DC	38.9750 N 77.0300 W	wound	United States Army												Infection				MRSN 7224
SRR3228489	WGS	PRJNA300270	SAMN04555301	WRAIR-MRSN	public	sra	gs,ncbi,s3	gs.US,ncbi.public,s3.us-east-1	SRX1634247	NextSeq 500	PAIRED	RANDOM	GENOMIC	270	Acinetobacter baumannii	ILLUMINA	2016-03-15T00:00:00Z	SRS1340434	MRSN7240	SRP065910	299	699	7240	MRSN7240	2003-12-23	Pathogen.cl	Homo sapiens	USA	North America	USA:Washington\, DC	38.9750 N 77.0300 W	blood	United States Army												Infection				MRSN 7240
SRR3228490	WGS	PRJNA300270	SAMN04555302	WRAIR-MRSN	public	sra	gs,ncbi,s3	gs.US,ncbi.public,s3.us-east-1	SRX1634248	NextSeq 500	PAIRED	RANDOM	GENOMIC	234	Acinetobacter baumannii	ILLUMINA	2016-03-15T00:00:00Z	SRS1340433	MRSN7253	SRP065910	299	606	7253	MRSN7253	2004-06-03	Pathogen.cl	Homo sapiens	USA	North America	USA:Washington\, DC	38.9750 N 77.0300 W	respiratory	United States Army												Infection				MRSN 7253
SRR3228491	WGS	PRJNA300270	SAMN04555303	WRAIR-MRSN	public	sra	gs,ncbi,s3	gs.US,ncbi.public,s3.us-east-1	SRX1634249	NextSeq 500	PAIRED	RANDOM	GENOMIC	210	Acinetobacter baumannii	ILLUMINA	2016-03-15T00:00:00Z	SRS1340443	MRSN7269	SRP065910	300	540	7269	MRSN7269	2004-06-26	Pathogen.cl	Homo sapiens	USA	North America	USA:Washington\, DC	38.9750 N 77.0300 W	respiratory	United States Army												Infection				MRSN 7269
SRR3228492	WGS	PRJNA300270	SAMN04555304	WRAIR-MRSN	public	sra	gs,ncbi,s3	gs.US,ncbi.public,s3.us-east-1	SRX1634250	NextSeq 500	PAIRED	RANDOM	GENOMIC	200	Acinetobacter baumannii	ILLUMINA	2016-03-15T00:00:00Z	SRS1340442	MRSN7289	SRP065910	299	517	7289	MRSN7289	2004-07-23	Pathogen.cl	Homo sapiens	USA	North America	USA:Washington\, DC	38.9750 N 77.0300 W	urine	United States Army												Infection				MRSN 7289
SRR3228493	WGS	PRJNA300270	SAMN04555305	WRAIR-MRSN	public	sra	gs,ncbi,s3	gs.US,ncbi.public,s3.us-east-1	SRX1634251	NextSeq 500	PAIRED	RANDOM	GENOMIC	173	Acinetobacter baumannii	ILLUMINA	2016-03-15T00:00:00Z	SRS1340441	MRSN7301	SRP065910	300	442	7301	MRSN7301	2004-08-12	Pathogen.cl	Homo sapiens	USA	North America	USA:Washington\, DC	38.9750 N 77.0300 W	wound	United States Army												Infection				MRSN 7301
SRR3228494	WGS	PRJNA300270	SAMN04555306	WRAIR-MRSN	public	sra	gs,ncbi,s3	gs.US,ncbi.public,s3.us-east-1	SRX1634252	NextSeq 500	PAIRED	RANDOM	GENOMIC	177	Acinetobacter baumannii	ILLUMINA	2016-03-15T00:00:00Z	SRS1340440	MRSN7323	SRP065910	300	446	7323	MRSN7323	2004-09-08	Pathogen.cl	Homo sapiens	USA	North America	USA:Washington\, DC	38.9750 N 77.0300 W	wound	United States Army												Infection				MRSN 7323
SRR3228495	WGS	PRJNA300270	SAMN04555307	WRAIR-MRSN	public	sra	gs,ncbi,s3	gs.US,ncbi.public,s3.us-east-1	SRX1634253	NextSeq 500	PAIRED	RANDOM	GENOMIC	174	Acinetobacter baumannii	ILLUMINA	2016-03-15T00:00:00Z	SRS1340439	MRSN7342	SRP065910	299	446	7342	MRSN7342	2004-09-27	Pathogen.cl	Homo sapiens	USA	North America	USA:Washington\, DC	38.9750 N 77.0300 W	STERILE BODY SITE	United States Army												Infection				MRSN 7342
SRR3228496	WGS	PRJNA300270	SAMN04555308	WRAIR-MRSN	public	sra	gs,ncbi,s3	gs.US,ncbi.public,s3.us-east-1	SRX1634254	NextSeq 500	PAIRED	RANDOM	GENOMIC	172	Acinetobacter baumannii	ILLUMINA	2016-03-15T00:00:00Z	SRS1340438	MRSN7362	SRP065910	300	436	7362	MRSN7362	2004-10-19	Pathogen.cl	Homo sapiens	USA	North America	USA:Washington\, DC	38.9750 N 77.0300 W	respiratory	United States Army												Infection				MRSN 7362
SRR3228497	WGS	PRJNA300270	SAMN04555309	WRAIR-MRSN	public	sra	gs,ncbi,s3	gs.US,ncbi.public,s3.us-east-1	SRX1634255	NextSeq 500	PAIRED	RANDOM	GENOMIC	234	Acinetobacter baumannii	ILLUMINA	2016-03-15T00:00:00Z	SRS1340437	MRSN7393	SRP065910	299	609	7393	MRSN7393	2004-11-22	Pathogen.cl	Homo sapiens	USA	North America	USA:Washington\, DC	38.9750 N 77.0300 W	wound	United States Army												Infection				MRSN 7393
SRR3228498	WGS	PRJNA300270	SAMN04555310	WRAIR-MRSN	public	sra	gs,ncbi,s3	gs.US,ncbi.public,s3.us-east-1	SRX1634256	NextSeq 500	PAIRED	RANDOM	GENOMIC	249	Acinetobacter baumannii	ILLUMINA	2016-03-15T00:00:00Z	SRS1340436	MRSN891	SRP065910	300	649	891	MRSN891	2007-12-16	Pathogen.cl	Homo sapiens	USA	North America	USA:Washington\, DC	38.9750 N 77.0300 W	wound	United States Army												Infection				MRSN 891
SRR3228533	WGS	PRJNA300270	SAMN04555479	WRAIR-MRSN	public	sra	gs,ncbi,s3	gs.US,ncbi.public,s3.us-east-1	SRX1634430	NextSeq 500	PAIRED	RANDOM	GENOMIC	164	Acinetobacter baumannii	ILLUMINA	2016-03-15T00:00:00Z	SRS1340557	MRSN11716	SRP065910	300	414	11716	MRSN11716	2007-03-24	Pathogen.cl	Homo sapiens	USA	North America	USA:Washington\, DC	38.9750 N 77.0300 W	wound	United States Army												Infection				MRSN 11716
SRR3228534	WGS	PRJNA300270	SAMN04555480	WRAIR-MRSN	public	sra	gs,ncbi,s3	gs.US,ncbi.public,s3.us-east-1	SRX1634431	NextSeq 500	PAIRED	RANDOM	GENOMIC	201	Acinetobacter baumannii	ILLUMINA	2016-03-15T00:00:00Z	SRS1340559	MRSN11737	SRP065910	300	506	11737	MRSN11737	2007-05-29	Pathogen.cl	Homo sapiens	USA	North America	USA:Washington\, DC	38.9750 N 77.0300 W	wound	United States Army												Infection				MRSN 11737
SRR3228536	WGS	PRJNA300270	SAMN04555482	WRAIR-MRSN	public	sra	gs,ncbi,s3	gs.US,ncbi.public,s3.us-east-1	SRX1634433	NextSeq 500	PAIRED	RANDOM	GENOMIC	259	Acinetobacter baumannii	ILLUMINA	2016-03-15T00:00:00Z	SRS1340582	MRSN1971	SRP065910	299	671	1971	MRSN1971	2007-03-19	Pathogen.cl	Homo sapiens	USA	North America	USA:Washington\, DC	38.9750 N 77.0300 W	wound	United States Army												Infection				MRSN 1971
SRR3228537	WGS	PRJNA300270	SAMN04555483	WRAIR-MRSN	public	sra	gs,ncbi,s3	gs.US,ncbi.public,s3.us-east-1	SRX1634434	NextSeq 500	PAIRED	RANDOM	GENOMIC	224	Acinetobacter baumannii	ILLUMINA	2016-03-15T00:00:00Z	SRS1340581	MRSN7080	SRP065910	300	574	7080	MRSN7080	2003-05-15	Pathogen.cl	Homo sapiens	USA	North America	USA:Washington\, DC	38.9750 N 77.0300 W	STERILE BODY SITE	United States Army												Infection				MRSN 7080
SRR3228538	WGS	PRJNA300270	SAMN04555484	WRAIR-MRSN	public	sra	gs,ncbi,s3	gs.US,ncbi.public,s3.us-east-1	SRX1634435	NextSeq 500	PAIRED	RANDOM	GENOMIC	255	Acinetobacter baumannii	ILLUMINA	2016-03-15T00:00:00Z	SRS1340580	MRSN7112	SRP065910	300	657	7112	MRSN7112	2004-01-31	Pathogen.cl	Homo sapiens	USA	North America	USA:Washington\, DC	38.9750 N 77.0300 W	blood	United States Army												Infection				MRSN 7112
SRR3228539	WGS	PRJNA300270	SAMN04555485	WRAIR-MRSN	public	sra	gs,ncbi,s3	gs.US,ncbi.public,s3.us-east-1	SRX1634436	NextSeq 500	PAIRED	RANDOM	GENOMIC	191	Acinetobacter baumannii	ILLUMINA	2016-03-15T00:00:00Z	SRS1340570	MRSN7125	SRP065910	300	484	7125	MRSN7125	2004-02-15	Pathogen.cl	Homo sapiens	USA	North America	USA:Washington\, DC	38.9750 N 77.0300 W	wound	United States Army												Infection				MRSN 7125
SRR3228540	WGS	PRJNA300270	SAMN04555486	WRAIR-MRSN	public	sra	gs,ncbi,s3	gs.US,ncbi.public,s3.us-east-1	SRX1634437	NextSeq 500	PAIRED	RANDOM	GENOMIC	220	Acinetobacter baumannii	ILLUMINA	2016-03-15T00:00:00Z	SRS1340569	MRSN7139	SRP065910	300	558	7139	MRSN7139	2004-03-22	Pathogen.cl	Homo sapiens	USA	North America	USA:Washington\, DC	38.9750 N 77.0300 W	STERILE BODY SITE	United States Army												Infection				MRSN 7139
SRR3228541	WGS	PRJNA300270	SAMN04555487	WRAIR-MRSN	public	sra	gs,ncbi,s3	gs.US,ncbi.public,s3.us-east-1	SRX1634438	NextSeq 500	PAIRED	RANDOM	GENOMIC	226	Acinetobacter baumannii	ILLUMINA	2016-03-15T00:00:00Z	SRS1340568	MRSN7156	SRP065910	300	575	7156	MRSN7156	2004-04-13	Pathogen.cl	Homo sapiens	USA	North America	USA:Washington\, DC	38.9750 N 77.0300 W	wound	United States Army												Infection				MRSN 7156
SRR3228542	WGS	PRJNA300270	SAMN04555488	WRAIR-MRSN	public	sra	gs,ncbi,s3	gs.US,ncbi.public,s3.us-east-1	SRX1634439	NextSeq 500	PAIRED	RANDOM	GENOMIC	208	Acinetobacter baumannii	ILLUMINA	2016-03-15T00:00:00Z	SRS1340567	MRSN7168	SRP065910	300	523	7168	MRSN7168	2004-05-10	Pathogen.cl	Homo sapiens	USA	North America	USA:Washington\, DC	38.9750 N 77.0300 W	wound	United States Army												Infection				MRSN 7168
SRR3228543	WGS	PRJNA300270	SAMN04555489	WRAIR-MRSN	public	sra	gs,ncbi,s3	gs.US,ncbi.public,s3.us-east-1	SRX1634440	NextSeq 500	PAIRED	RANDOM	GENOMIC	206	Acinetobacter baumannii	ILLUMINA	2016-03-15T00:00:00Z	SRS1340566	MRSN7188	SRP065910	300	529	7188	MRSN7188	2003-07-17	Pathogen.cl	Homo sapiens	USA	North America	USA:Washington\, DC	38.9750 N 77.0300 W	urine	United States Army												Infection				MRSN 7188
SRR3228544	WGS	PRJNA300270	SAMN04555490	WRAIR-MRSN	public	sra	gs,ncbi,s3	gs.US,ncbi.public,s3.us-east-1	SRX1634441	NextSeq 500	PAIRED	RANDOM	GENOMIC	198	Acinetobacter baumannii	ILLUMINA	2016-03-15T00:00:00Z	SRS1340565	MRSN7214	SRP065910	300	512	7214	MRSN7214	2003-10-11	Pathogen.cl	Homo sapiens	USA	North America	USA:Washington\, DC	38.9750 N 77.0300 W	wound	United States Army												Infection				MRSN 7214
SRR3228545	WGS	PRJNA300270	SAMN04555491	WRAIR-MRSN	public	sra	gs,ncbi,s3	gs.US,ncbi.public,s3.us-east-1	SRX1634442	NextSeq 500	PAIRED	RANDOM	GENOMIC	222	Acinetobacter baumannii	ILLUMINA	2016-03-15T00:00:00Z	SRS1340564	MRSN7229	SRP065910	300	571	7229	MRSN7229	2003-11-27	Pathogen.cl	Homo sapiens	USA	North America	USA:Washington\, DC	38.9750 N 77.0300 W	wound	United States Army												Infection				MRSN 7229
SRR3228546	WGS	PRJNA300270	SAMN04555492	WRAIR-MRSN	public	sra	gs,ncbi,s3	gs.US,ncbi.public,s3.us-east-1	SRX1634443	NextSeq 500	PAIRED	RANDOM	GENOMIC	197	Acinetobacter baumannii	ILLUMINA	2016-03-15T00:00:00Z	SRS1340563	MRSN7248	SRP065910	299	516	7248	MRSN7248	2004-05-18	Pathogen.cl	Homo sapiens	USA	North America	USA:Washington\, DC	38.9750 N 77.0300 W	wound	United States Army												Infection				MRSN 7248
SRR3228547	WGS	PRJNA300270	SAMN04555493	WRAIR-MRSN	public	sra	gs,ncbi,s3	gs.US,ncbi.public,s3.us-east-1	SRX1634444	NextSeq 500	PAIRED	RANDOM	GENOMIC	243	Acinetobacter baumannii	ILLUMINA	2016-03-15T00:00:00Z	SRS1340579	MRSN7259	SRP065910	300	627	7259	MRSN7259	2004-06-10	Pathogen.cl	Homo sapiens	USA	North America	USA:Washington\, DC	38.9750 N 77.0300 W	wound	United States Army												Infection				MRSN 7259
SRR3228548	WGS	PRJNA300270	SAMN04555494	WRAIR-MRSN	public	sra	gs,ncbi,s3	gs.US,ncbi.public,s3.us-east-1	SRX1634445	NextSeq 500	PAIRED	RANDOM	GENOMIC	230	Acinetobacter baumannii	ILLUMINA	2016-03-15T00:00:00Z	SRS1340578	MRSN7278	SRP065910	300	585	7278	MRSN7278	2004-07-10	Pathogen.cl	Homo sapiens	USA	North America	USA:Washington\, DC	38.9750 N 77.0300 W	urine	United States Army												Infection				MRSN 7278
SRR3228549	WGS	PRJNA300270	SAMN04555495	WRAIR-MRSN	public	sra	gs,ncbi,s3	gs.US,ncbi.public,s3.us-east-1	SRX1634446	NextSeq 500	PAIRED	RANDOM	GENOMIC	170	Acinetobacter baumannii	ILLUMINA	2016-03-15T00:00:00Z	SRS1340577	MRSN7295	SRP065910	299	439	7295	MRSN7295	2004-08-03	Pathogen.cl	Homo sapiens	USA	North America	USA:Washington\, DC	38.9750 N 77.0300 W	wound	United States Army												Infection				MRSN 7295
SRR3228550	WGS	PRJNA300270	SAMN04555496	WRAIR-MRSN	public	sra	gs,ncbi,s3	gs.US,ncbi.public,s3.us-east-1	SRX1634447	NextSeq 500	PAIRED	RANDOM	GENOMIC	160	Acinetobacter baumannii	ILLUMINA	2016-03-15T00:00:00Z	SRS1340576	MRSN7313	SRP065910	300	407	7313	MRSN7313	2004-08-27	Pathogen.cl	Homo sapiens	USA	North America	USA:Washington\, DC	38.9750 N 77.0300 W	wound	United States Army												Infection				MRSN 7313
SRR3228551	WGS	PRJNA300270	SAMN04555497	WRAIR-MRSN	public	sra	gs,ncbi,s3	gs.US,ncbi.public,s3.us-east-1	SRX1634448	NextSeq 500	PAIRED	RANDOM	GENOMIC	150	Acinetobacter baumannii	ILLUMINA	2016-03-15T00:00:00Z	SRS1340575	MRSN7331	SRP065910	300	382	7331	MRSN7331	2004-08-17	Pathogen.cl	Homo sapiens	USA	North America	USA:Washington\, DC	38.9750 N 77.0300 W	blood	United States Army												Infection				MRSN 7331
SRR3228552	WGS	PRJNA300270	SAMN04555498	WRAIR-MRSN	public	sra	gs,ncbi,s3	gs.US,ncbi.public,s3.us-east-1	SRX1634449	NextSeq 500	PAIRED	RANDOM	GENOMIC	172	Acinetobacter baumannii	ILLUMINA	2016-03-15T00:00:00Z	SRS1340574	MRSN7352	SRP065910	299	440	7352	MRSN7352	2004-10-10	Pathogen.cl	Homo sapiens	USA	North America	USA:Washington\, DC	38.9750 N 77.0300 W	wound	United States Army												Infection				MRSN 7352
SRR3228553	WGS	PRJNA300270	SAMN04555499	WRAIR-MRSN	public	sra	gs,ncbi,s3	gs.US,ncbi.public,s3.us-east-1	SRX1634450	NextSeq 500	PAIRED	RANDOM	GENOMIC	217	Acinetobacter baumannii	ILLUMINA	2016-03-15T00:00:00Z	SRS1340573	MRSN7376	SRP065910	299	564	7376	MRSN7376	2004-11-13	Pathogen.cl	Homo sapiens	USA	North America	USA:Washington\, DC	38.9750 N 77.0300 W	blood	United States Army												Infection				MRSN 7376
SRR3228554	WGS	PRJNA300270	SAMN04555500	WRAIR-MRSN	public	sra	gs,ncbi,s3	gs.US,ncbi.public,s3.us-east-1	SRX1634451	NextSeq 500	PAIRED	RANDOM	GENOMIC	175	Acinetobacter baumannii	ILLUMINA	2016-03-15T00:00:00Z	SRS1340572	MRSN7410	SRP065910	300	450	7410	MRSN7410	2004-12-19	Pathogen.cl	Homo sapiens	USA	North America	USA:Washington\, DC	38.9750 N 77.0300 W	blood	United States Army												Infection				MRSN 7410
SRR3228555	WGS	PRJNA300270	SAMN04555501	WRAIR-MRSN	public	sra	gs,ncbi,s3	gs.US,ncbi.public,s3.us-east-1	SRX1634452	NextSeq 500	PAIRED	RANDOM	GENOMIC	206	Acinetobacter baumannii	ILLUMINA	2016-03-15T00:00:00Z	SRS1340571	MRSN11690	SRP065910	300	523	11690	MRSN11690	2007-01-26	Pathogen.cl	Homo sapiens	USA	North America	USA:Washington\, DC	38.9750 N 77.0300 W	blood	United States Army												Infection				MRSN 11690
SRR3228556	WGS	PRJNA300270	SAMN04555502	WRAIR-MRSN	public	sra	gs,ncbi,s3	gs.US,ncbi.public,s3.us-east-1	SRX1634453	NextSeq 500	PAIRED	RANDOM	GENOMIC	180	Acinetobacter baumannii	ILLUMINA	2016-03-15T00:00:00Z	SRS1340597	MRSN11721	SRP065910	300	457	11721	MRSN11721	2007-04-02	Pathogen.cl	Homo sapiens	USA	North America	USA:Washington\, DC	38.9750 N 77.0300 W	TISSUE	United States Army												Infection				MRSN 11721
SRR3228557	WGS	PRJNA300270	SAMN04555503	WRAIR-MRSN	public	sra	gs,ncbi,s3	gs.US,ncbi.public,s3.us-east-1	SRX1634454	NextSeq 500	PAIRED	RANDOM	GENOMIC	186	Acinetobacter baumannii	ILLUMINA	2016-03-15T00:00:00Z	SRS1340596	MRSN11744	SRP065910	299	471	11744	MRSN11744	2007-05-29	Pathogen.cl	Homo sapiens	USA	North America	USA:Washington\, DC	38.9750 N 77.0300 W	blood	United States Army												Infection				MRSN 11744
SRR3228558	WGS	PRJNA300270	SAMN04555504	WRAIR-MRSN	public	sra	gs,ncbi,s3	gs.US,ncbi.public,s3.us-east-1	SRX1634455	NextSeq 500	PAIRED	RANDOM	GENOMIC	180	Acinetobacter baumannii	ILLUMINA	2016-03-15T00:00:00Z	SRS1340595	MRSN11766	SRP065910	300	452	11766	MRSN11766	2007-08-28	Pathogen.cl	Homo sapiens	USA	North America	USA:Washington\, DC	38.9750 N 77.0300 W	wound	United States Army												Infection				MRSN 11766
SRR3228559	WGS	PRJNA300270	SAMN04555505	WRAIR-MRSN	public	sra	gs,ncbi,s3	gs.US,ncbi.public,s3.us-east-1	SRX1634456	NextSeq 500	PAIRED	RANDOM	GENOMIC	226	Acinetobacter baumannii	ILLUMINA	2016-03-15T00:00:00Z	SRS1340594	MRSN7087	SRP065910	300	581	7087	MRSN7087	2003-05-27	Pathogen.cl	Homo sapiens	USA	North America	USA:Washington\, DC	38.9750 N 77.0300 W	blood	United States Army												Infection				MRSN 7087
SRR3228560	WGS	PRJNA300270	SAMN04555506	WRAIR-MRSN	public	sra	gs,ncbi,s3	gs.US,ncbi.public,s3.us-east-1	SRX1634457	NextSeq 500	PAIRED	RANDOM	GENOMIC	299	Acinetobacter baumannii	ILLUMINA	2016-03-15T00:00:00Z	SRS1340593	MRSN7115	SRP065910	300	765	7115	MRSN7115	2004-02-05	Pathogen.cl	Homo sapiens	USA	North America	USA:Washington\, DC	38.9750 N 77.0300 W	wound	United States Army												Infection				MRSN 7115
SRR3228561	WGS	PRJNA300270	SAMN04555507	WRAIR-MRSN	public	sra	gs,ncbi,s3	gs.US,ncbi.public,s3.us-east-1	SRX1634458	NextSeq 500	PAIRED	RANDOM	GENOMIC	208	Acinetobacter baumannii	ILLUMINA	2016-03-15T00:00:00Z	SRS1340592	MRSN7127	SRP065910	300	529	7127	MRSN7127	2004-02-25	Pathogen.cl	Homo sapiens	USA	North America	USA:Washington\, DC	38.9750 N 77.0300 W	wound	United States Army												Infection				MRSN 7127
SRR3228562	WGS	PRJNA300270	SAMN04555508	WRAIR-MRSN	public	sra	gs,ncbi,s3	gs.US,ncbi.public,s3.us-east-1	SRX1634459	NextSeq 500	PAIRED	RANDOM	GENOMIC	234	Acinetobacter baumannii	ILLUMINA	2016-03-15T00:00:00Z	SRS1340591	MRSN7142	SRP065910	300	596	7142	MRSN7142	2004-04-04	Pathogen.cl	Homo sapiens	USA	North America	USA:Washington\, DC	38.9750 N 77.0300 W	wound	United States Army												Infection				MRSN 7142
SRR3228563	WGS	PRJNA300270	SAMN04555509	WRAIR-MRSN	public	sra	gs,ncbi,s3	gs.US,ncbi.public,s3.us-east-1	SRX1634460	NextSeq 500	PAIRED	RANDOM	GENOMIC	209	Acinetobacter baumannii	ILLUMINA	2016-03-15T00:00:00Z	SRS1340585	MRSN7158	SRP065910	300	532	7158	MRSN7158	2004-04-22	Pathogen.cl	Homo sapiens	USA	North America	USA:Washington\, DC	38.9750 N 77.0300 W	wound	United States Army												Infection				MRSN 7158
SRR3228564	WGS	PRJNA300270	SAMN04555510	WRAIR-MRSN	public	sra	gs,ncbi,s3	gs.US,ncbi.public,s3.us-east-1	SRX1634461	NextSeq 500	PAIRED	RANDOM	GENOMIC	226	Acinetobacter baumannii	ILLUMINA	2016-03-15T00:00:00Z	SRS1340584	MRSN7171	SRP065910	300	581	7171	MRSN7171	2004-05-13	Pathogen.cl	Homo sapiens	USA	North America	USA:Washington\, DC	38.9750 N 77.0300 W	wound	United States Army												Infection				MRSN 7171
SRR3228565	WGS	PRJNA300270	SAMN04555511	WRAIR-MRSN	public	sra	gs,ncbi,s3	gs.US,ncbi.public,s3.us-east-1	SRX1634462	NextSeq 500	PAIRED	RANDOM	GENOMIC	204	Acinetobacter baumannii	ILLUMINA	2016-03-15T00:00:00Z	SRS1340583	MRSN7202	SRP065910	300	521	7202	MRSN7202	2003-09-20	Pathogen.cl	Homo sapiens	USA	North America	USA:Washington\, DC	38.9750 N 77.0300 W	respiratory	United States Army												Infection				MRSN 7202
SRR3228566	WGS	PRJNA300270	SAMN04555512	WRAIR-MRSN	public	sra	gs,ncbi,s3	gs.US,ncbi.public,s3.us-east-1	SRX1634463	NextSeq 500	PAIRED	RANDOM	GENOMIC	211	Acinetobacter baumannii	ILLUMINA	2016-03-15T00:00:00Z	SRS1340590	MRSN7218	SRP065910	299	548	7218	MRSN7218	2003-10-30	Pathogen.cl	Homo sapiens	USA	North America	USA:Washington\, DC	38.9750 N 77.0300 W	wound	United States Army												Infection				MRSN 7218
SRR3228567	WGS	PRJNA300270	SAMN04555513	WRAIR-MRSN	public	sra	gs,ncbi,s3	gs.US,ncbi.public,s3.us-east-1	SRX1634464	NextSeq 500	PAIRED	RANDOM	GENOMIC	211	Acinetobacter baumannii	ILLUMINA	2016-03-15T00:00:00Z	SRS1340589	MRSN7250	SRP065910	299	547	7250	MRSN7250	2004-05-23	Pathogen.cl	Homo sapiens	USA	North America	USA:Washington\, DC	38.9750 N 77.0300 W	wound	United States Army												Infection				MRSN 7250
SRR3228568	WGS	PRJNA300270	SAMN04555514	WRAIR-MRSN	public	sra	gs,ncbi,s3	gs.US,ncbi.public,s3.us-east-1	SRX1634465	NextSeq 500	PAIRED	RANDOM	GENOMIC	188	Acinetobacter baumannii	ILLUMINA	2016-03-15T00:00:00Z	SRS1340588	MRSN7262	SRP065910	300	484	7262	MRSN7262	2004-06-17	Pathogen.cl	Homo sapiens	USA	North America	USA:Washington\, DC	38.9750 N 77.0300 W	wound	United States Army												Infection				MRSN 7262
SRR3228569	WGS	PRJNA300270	SAMN04555515	WRAIR-MRSN	public	sra	gs,ncbi,s3	gs.US,ncbi.public,s3.us-east-1	SRX1634466	NextSeq 500	PAIRED	RANDOM	GENOMIC	177	Acinetobacter baumannii	ILLUMINA	2016-03-15T00:00:00Z	SRS1340587	MRSN7282	SRP065910	300	453	7282	MRSN7282	2004-07-21	Pathogen.cl	Homo sapiens	USA	North America	USA:Washington\, DC	38.9750 N 77.0300 W	wound	United States Army												Infection				MRSN 7282
SRR3228570	WGS	PRJNA300270	SAMN04555516	WRAIR-MRSN	public	sra	gs,ncbi,s3	gs.US,ncbi.public,s3.us-east-1	SRX1634467	NextSeq 500	PAIRED	RANDOM	GENOMIC	173	Acinetobacter baumannii	ILLUMINA	2016-03-15T00:00:00Z	SRS1340586	MRSN7297	SRP065910	300	442	7297	MRSN7297	2004-08-08	Pathogen.cl	Homo sapiens	USA	North America	USA:Washington\, DC	38.9750 N 77.0300 W	wound	United States Army												Infection				MRSN 7297
SRR3228571	WGS	PRJNA300270	SAMN04555517	WRAIR-MRSN	public	sra	gs,ncbi,s3	gs.US,ncbi.public,s3.us-east-1	SRX1634468	NextSeq 500	PAIRED	RANDOM	GENOMIC	163	Acinetobacter baumannii	ILLUMINA	2016-03-15T00:00:00Z	SRS1340602	MRSN7318	SRP065910	300	416	7318	MRSN7318	2004-08-30	Pathogen.cl	Homo sapiens	USA	North America	USA:Washington\, DC	38.9750 N 77.0300 W	urine	United States Army												Infection				MRSN 7318
SRR3228572	WGS	PRJNA300270	SAMN04555518	WRAIR-MRSN	public	sra	gs,ncbi,s3	gs.US,ncbi.public,s3.us-east-1	SRX1634469	NextSeq 500	PAIRED	RANDOM	GENOMIC	157	Acinetobacter baumannii	ILLUMINA	2016-03-15T00:00:00Z	SRS1340601	MRSN7336	SRP065910	300	398	7336	MRSN7336	2004-07-03	Pathogen.cl	Homo sapiens	USA	North America	USA:Washington\, DC	38.9750 N 77.0300 W	blood	United States Army												Infection				MRSN 7336
SRR3228573	WGS	PRJNA300270	SAMN04555519	WRAIR-MRSN	public	sra	gs,ncbi,s3	gs.US,ncbi.public,s3.us-east-1	SRX1634470	NextSeq 500	PAIRED	RANDOM	GENOMIC	172	Acinetobacter baumannii	ILLUMINA	2016-03-15T00:00:00Z	SRS1340600	MRSN7356	SRP065910	300	439	7356	MRSN7356	2004-10-24	Pathogen.cl	Homo sapiens	USA	North America	USA:Washington\, DC	38.9750 N 77.0300 W	wound	United States Army												Infection				MRSN 7356
SRR3228575	WGS	PRJNA300270	SAMN04555521	WRAIR-MRSN	public	sra	gs,ncbi,s3	gs.US,ncbi.public,s3.us-east-1	SRX1634472	NextSeq 500	PAIRED	RANDOM	GENOMIC	296	Acinetobacter baumannii	ILLUMINA	2016-03-15T00:00:00Z	SRS1340598	MRSN885	SRP065910	300	765	885	MRSN885	2007-11-10	Pathogen.cl	Homo sapiens	USA	North America	USA:Washington\, DC	38.9750 N 77.0300 W	urine	United States Army												Infection				MRSN 885
SRR5070508	WGS	PRJNA339458	SAMN05591597	NAVAL MEDICAL RESEARCH CENTER	public	sra	gs,ncbi,s3	gs.US,ncbi.public,s3.us-east-1	SRX2390389	Illumina MiSeq	PAIRED	RANDOM	GENOMIC	1261	Acinetobacter baumannii	ILLUMINA	2016-12-07T00:00:00Z	SRS1832272	TP3	SRP094475	489	2421	TP3_shotgun	TP3	missing	Pathogen.cl	Homo sapiens	uncalculated	uncalculated	missing	missing	missing	University of California San Diego Medical Center												pancreatitis
SRR5070509	WGS	PRJNA339458	SAMN05591595	NAVAL MEDICAL RESEARCH CENTER	public	contigs,sra	gs,ncbi,s3	gs.US,ncbi.public,s3.us-east-1	SRX2390390	Illumina MiSeq	PAIRED	RANDOM	GENOMIC	301	Acinetobacter baumannii	ILLUMINA	2016-12-07T00:00:00Z	SRS1832273	TP1	SRP094475	334	488	TP1_10kb_insert	TP1	missing	Pathogen.cl	Homo sapiens	uncalculated	uncalculated	missing	missing	missing	University of California San Diego Medical Center												pancreatitis
SRR5070510	WGS	PRJNA339458	SAMN05591596	NAVAL MEDICAL RESEARCH CENTER	public	sra	gs,ncbi,s3	gs.US,ncbi.public,s3.us-east-1	SRX2390391	Illumina MiSeq	PAIRED	RANDOM	GENOMIC	727	Acinetobacter baumannii	ILLUMINA	2016-12-07T00:00:00Z	SRS1832274	TP2	SRP094475	396	1345	TP2_10kb_insert	TP2	missing	Pathogen.cl	Homo sapiens	uncalculated	uncalculated	missing	missing	missing	University of California San Diego Medical Center												pancreatitis
SRR5070511	WGS	PRJNA339458	SAMN05591596	NAVAL MEDICAL RESEARCH CENTER	public	contigs,sra	gs,ncbi,s3	gs.US,ncbi.public,s3.us-east-1	SRX2390392	Illumina MiSeq	PAIRED	RANDOM	GENOMIC	275	Acinetobacter baumannii	ILLUMINA	2016-12-07T00:00:00Z	SRS1832274	TP2	SRP094475	348	473	TP2_5kb_insert	TP2	missing	Pathogen.cl	Homo sapiens	uncalculated	uncalculated	missing	missing	missing	University of California San Diego Medical Center												pancreatitis
SRR5070512	WGS	PRJNA339458	SAMN05591597	NAVAL MEDICAL RESEARCH CENTER	public	contigs,sra	gs,ncbi,s3	gs.US,ncbi.public,s3.us-east-1	SRX2390393	Illumina MiSeq	PAIRED	RANDOM	GENOMIC	249	Acinetobacter baumannii	ILLUMINA	2016-12-07T00:00:00Z	SRS1832272	TP3	SRP094475	334	411	TP3_5kb_insert	TP3	missing	Pathogen.cl	Homo sapiens	uncalculated	uncalculated	missing	missing	missing	University of California San Diego Medical Center												pancreatitis
SRR5070513	WGS	PRJNA339458	SAMN05591595	NAVAL MEDICAL RESEARCH CENTER	public	sra	gs,ncbi,s3	gs.US,ncbi.public,s3.us-east-1	SRX2390394	Illumina MiSeq	PAIRED	RANDOM	GENOMIC	1422	Acinetobacter baumannii	ILLUMINA	2016-12-07T00:00:00Z	SRS1832273	TP1	SRP094475	494	2729	TP1_shotgun	TP1	missing	Pathogen.cl	Homo sapiens	uncalculated	uncalculated	missing	missing	missing	University of California San Diego Medical Center												pancreatitis
SRR5070514	WGS	PRJNA339458	SAMN05591597	NAVAL MEDICAL RESEARCH CENTER	public	contigs,sra	gs,ncbi,s3	gs.US,ncbi.public,s3.us-east-1	SRX2390395	Illumina MiSeq	PAIRED	RANDOM	GENOMIC	384	Acinetobacter baumannii	ILLUMINA	2016-12-07T00:00:00Z	SRS1832272	TP3	SRP094475	339	632	TP3_10kb_insert	TP3	missing	Pathogen.cl	Homo sapiens	uncalculated	uncalculated	missing	missing	missing	University of California San Diego Medical Center												pancreatitis
SRR5070515	WGS	PRJNA339458	SAMN05591595	NAVAL MEDICAL RESEARCH CENTER	public	contigs,sra	gs,ncbi,s3	gs.US,ncbi.public,s3.us-east-1	SRX2390396	Illumina MiSeq	PAIRED	RANDOM	GENOMIC	363	Acinetobacter baumannii	ILLUMINA	2016-12-07T00:00:00Z	SRS1832273	TP1	SRP094475	367	632	TP1_5kb_insert	TP1	missing	Pathogen.cl	Homo sapiens	uncalculated	uncalculated	missing	missing	missing	University of California San Diego Medical Center												pancreatitis
SRR5070516	WGS	PRJNA339458	SAMN05591596	NAVAL MEDICAL RESEARCH CENTER	public	sra	gs,ncbi,s3	gs.US,ncbi.public,s3.us-east-1	SRX2390397	Illumina MiSeq	PAIRED	RANDOM	GENOMIC	1256	Acinetobacter baumannii	ILLUMINA	2016-12-07T00:00:00Z	SRS1832274	TP2	SRP094475	506	2368	TP2_shotgun	TP2	missing	Pathogen.cl	Homo sapiens	uncalculated	uncalculated	missing	missing	missing	University of California San Diego Medical Center												pancreatitis
SRR5739027	WGS	PRJNA390934	SAMN07258632	NML	public	sra	gs,ncbi,s3	gs.US,ncbi.public,s3.us-east-1	SRX2945174	Illumina MiSeq	PAIRED	RANDOM	GENOMIC	360	Acinetobacter baumannii	ILLUMINA	2017-07-31T00:00:00Z	SRS2304695	07B1314CRGN029	SRP110121	601	553	07B1314CRGN029		2014	Pathogen.cl	Homo sapiens	Canada	North America	Canada	Missing	Not applicable	National Microbiology Laboratory (NML)												Not applicable
SRR5739029	WGS	PRJNA390934	SAMN07258695	NML	public	sra	gs,ncbi,s3	gs.US,ncbi.public,s3.us-east-1	SRX2945172	Illumina MiSeq	PAIRED	RANDOM	GENOMIC	300	Acinetobacter baumannii	ILLUMINA	2017-07-31T00:00:00Z	SRS2304692	11ACRGNY3028	SRP110121	600	439	11ACRGNY3028		2011	Pathogen.cl	Homo sapiens	Canada	North America	Canada	Missing	Not applicable	National Microbiology Laboratory (NML)												Not applicable
SRR5739030	WGS	PRJNA390934	SAMN07258680	NML	public	sra	gs,ncbi,s3	gs.US,ncbi.public,s3.us-east-1	SRX2945171	Illumina MiSeq	PAIRED	RANDOM	GENOMIC	284	Acinetobacter baumannii	ILLUMINA	2017-07-31T00:00:00Z	SRS2304693	N13-03448	SRP110121	601	448	N13-03448		2013	Pathogen.cl	Homo sapiens	Canada	North America	Canada	Missing	Not applicable	National Microbiology Laboratory (NML)												Not applicable
SRR5739032	WGS	PRJNA390934	SAMN07258626	NML	public	sra	gs,ncbi,s3	gs.US,ncbi.public,s3.us-east-1	SRX2945169	Illumina MiSeq	PAIRED	RANDOM	GENOMIC	264	Acinetobacter baumannii	ILLUMINA	2017-07-31T00:00:00Z	SRS2304690	06CCRGN001	SRP110121	601	423	06CCRGN001		2010	Pathogen.cl	Homo sapiens	Canada	North America	Canada	Missing	Not applicable	National Microbiology Laboratory (NML)												Not applicable
SRR5739034	WGS	PRJNA390934	SAMN07258630	NML	public	sra	gs,ncbi,s3	gs.US,ncbi.public,s3.us-east-1	SRX2945167	Illumina MiSeq	PAIRED	RANDOM	GENOMIC	330	Acinetobacter baumannii	ILLUMINA	2017-07-31T00:00:00Z	SRS2304688	06CCRGN009	SRP110121	601	529	06CCRGN009		2010	Pathogen.cl	Homo sapiens	Canada	North America	Canada	Missing	Not applicable	National Microbiology Laboratory (NML)												Not applicable
SRR5739035	WGS	PRJNA390934	SAMN07258692	NML	public	sra	gs,ncbi,s3	gs.US,ncbi.public,s3.us-east-1	SRX2945166	Illumina MiSeq	PAIRED	RANDOM	GENOMIC	286	Acinetobacter baumannii	ILLUMINA	2017-07-31T00:00:00Z	SRS2304687	N16-00583	SRP110121	600	470	N16-00583		2016	Pathogen.cl	Homo sapiens	Canada	North America	Canada	Missing	Not applicable	National Microbiology Laboratory (NML)												Not applicable
SRR5739038	WGS	PRJNA390934	SAMN07258631	NML	public	sra	gs,ncbi,s3	gs.US,ncbi.public,s3.us-east-1	SRX2945163	Illumina MiSeq	PAIRED	RANDOM	GENOMIC	426	Acinetobacter baumannii	ILLUMINA	2017-07-31T00:00:00Z	SRS2304685	06CCRGNY2002	SRP110121	601	693	06CCRGNY2002		2010	Pathogen.cl	Homo sapiens	Canada	North America	Canada	Missing	Not applicable	National Microbiology Laboratory (NML)												Not applicable
SRR5739039	WGS	PRJNA390934	SAMN07258664	NML	public	sra	gs,ncbi,s3	gs.US,ncbi.public,s3.us-east-1	SRX2945162	Illumina MiSeq	PAIRED	RANDOM	GENOMIC	548	Acinetobacter baumannii	ILLUMINA	2017-07-31T00:00:00Z	SRS2304683	N13-02690	SRP110121	601	830	N13-02690		2013	Pathogen.cl	Homo sapiens	Canada	North America	Canada	Missing	Not applicable	National Microbiology Laboratory (NML)												Not applicable
SRR5739040	WGS	PRJNA390934	SAMN07258639	NML	public	sra	gs,ncbi,s3	gs.US,ncbi.public,s3.us-east-1	SRX2945161	Illumina MiSeq	PAIRED	RANDOM	GENOMIC	379	Acinetobacter baumannii	ILLUMINA	2017-07-31T00:00:00Z	SRS2304681	09A16CRGN0013	SRP110121	601	551	09A16CRGN0013		2016	Pathogen.cl	Homo sapiens	Canada	North America	Canada	Missing	Not applicable	National Microbiology Laboratory (NML)												Not applicable
SRR5739043	WGS	PRJNA390934	SAMN07258623	NML	public	sra	gs,ncbi,s3	gs.US,ncbi.public,s3.us-east-1	SRX2945158	Illumina MiSeq	PAIRED	RANDOM	GENOMIC	360	Acinetobacter baumannii	ILLUMINA	2017-07-31T00:00:00Z	SRS2304678	04ACRGNY3018C	SRP110121	601	571	04ACRGNY3018C		2012	Pathogen.cl	Homo sapiens	Canada	North America	Canada	Missing	Not applicable	National Microbiology Laboratory (NML)												Not applicable
SRR5739045	WGS	PRJNA390934	SAMN07258610	NML	public	sra	gs,ncbi,s3	gs.US,ncbi.public,s3.us-east-1	SRX2945156	Illumina MiSeq	PAIRED	RANDOM	GENOMIC	370	Acinetobacter baumannii	ILLUMINA	2017-07-31T00:00:00Z	SRS2304677	01A1314CRGN047	SRP110121	601	569	01A1314CRGN047		2013	Pathogen.cl	Homo sapiens	Canada	North America	Canada	Missing	Not applicable	National Microbiology Laboratory (NML)												Not applicable
SRR5739047	WGS	PRJNA390934	SAMN07258698	NML	public	sra	gs,ncbi,s3	gs.US,ncbi.public,s3.us-east-1	SRX2945154	Illumina MiSeq	PAIRED	RANDOM	GENOMIC	277	Acinetobacter baumannii	ILLUMINA	2017-07-31T00:00:00Z	SRS2304675	32A15CRGN004A	SRP110121	600	439	32A15CRGN004A		2015	Pathogen.cl	Homo sapiens	Canada	North America	Canada	Missing	Not applicable	National Microbiology Laboratory (NML)												Not applicable
SRR5739048	WGS	PRJNA390934	SAMN07258637	NML	public	sra	gs,ncbi,s3	gs.US,ncbi.public,s3.us-east-1	SRX2945153	Illumina MiSeq	PAIRED	RANDOM	GENOMIC	386	Acinetobacter baumannii	ILLUMINA	2017-07-31T00:00:00Z	SRS2304674	09A16CRGN0011	SRP110121	601	564	09A16CRGN0011		2016	Pathogen.cl	Homo sapiens	Canada	North America	Canada	Missing	Not applicable	National Microbiology Laboratory (NML)												Not applicable
SRR5739050	WGS	PRJNA390934	SAMN07258612	NML	public	sra	gs,ncbi,s3	gs.US,ncbi.public,s3.us-east-1	SRX2945151	Illumina MiSeq	PAIRED	RANDOM	GENOMIC	438	Acinetobacter baumannii	ILLUMINA	2017-07-31T00:00:00Z	SRS2304672	01ACRGN061	SRP110121	601	694	01ACRGN061		2010	Pathogen.cl	Homo sapiens	Canada	North America	Canada	Missing	Not applicable	National Microbiology Laboratory (NML)												Not applicable
SRR5739052	WGS	PRJNA390934	SAMN07258687	NML	public	sra	gs,ncbi,s3	gs.US,ncbi.public,s3.us-east-1	SRX2945149	Illumina MiSeq	PAIRED	RANDOM	GENOMIC	407	Acinetobacter baumannii	ILLUMINA	2017-07-31T00:00:00Z	SRS2304669	11A1314CRGN129A	SRP110121	601	633	11A1314CRGN129A		2014	Pathogen.cl	Homo sapiens	Canada	North America	Canada	Missing	Not applicable	National Microbiology Laboratory (NML)												Not applicable
SRR5739054	WGS	PRJNA390934	SAMN07258691	NML	public	sra	gs,ncbi,s3	gs.US,ncbi.public,s3.us-east-1	SRX2945147	Illumina MiSeq	PAIRED	RANDOM	GENOMIC	339	Acinetobacter baumannii	ILLUMINA	2017-07-31T00:00:00Z	SRS2304668	11A15CRGN109	SRP110121	600	505	11A15CRGN109		2015	Pathogen.cl	Homo sapiens	Canada	North America	Canada	Missing	Not applicable	National Microbiology Laboratory (NML)												Not applicable
SRR5739058	WGS	PRJNA390934	SAMN07258662	NML	public	sra	gs,ncbi,s3	gs.US,ncbi.public,s3.us-east-1	SRX2945143	Illumina MiSeq	PAIRED	RANDOM	GENOMIC	299	Acinetobacter baumannii	ILLUMINA	2017-07-31T00:00:00Z	SRS2304664	11A1314CRGN052A	SRP110121	600	439	11A1314CRGN052A		2013	Pathogen.cl	Homo sapiens	Canada	North America	Canada	Missing	Not applicable	National Microbiology Laboratory (NML)												Not applicable
SRR5739060	WGS	PRJNA390934	SAMN07258633	NML	public	sra	gs,ncbi,s3	gs.US,ncbi.public,s3.us-east-1	SRX2945141	Illumina MiSeq	PAIRED	RANDOM	GENOMIC	282	Acinetobacter baumannii	ILLUMINA	2017-07-31T00:00:00Z	SRS2304661	07C14CRGN001	SRP110121	601	437	07C14CRGN001		2014	Pathogen.cl	Homo sapiens	Canada	North America	Canada	Missing	Not applicable	National Microbiology Laboratory (NML)												Not applicable
SRR5739062	WGS	PRJNA390934	SAMN07258627	NML	public	sra	gs,ncbi,s3	gs.US,ncbi.public,s3.us-east-1	SRX2945139	Illumina MiSeq	PAIRED	RANDOM	GENOMIC	445	Acinetobacter baumannii	ILLUMINA	2017-07-31T00:00:00Z	SRS2304660	06CCRGN002	SRP110121	601	710	06CCRGN002		2010	Pathogen.cl	Homo sapiens	Canada	North America	Canada	Missing	Not applicable	National Microbiology Laboratory (NML)												Not applicable
SRR5739064	WGS	PRJNA390934	SAMN07258697	NML	public	sra	gs,ncbi,s3	gs.US,ncbi.public,s3.us-east-1	SRX2945137	Illumina MiSeq	PAIRED	RANDOM	GENOMIC	343	Acinetobacter baumannii	ILLUMINA	2017-07-31T00:00:00Z	SRS2304658	19A14CRGN001	SRP110121	601	524	19A14CRGN001		2014	Pathogen.cl	Homo sapiens	Canada	North America	Canada	Missing	Not applicable	National Microbiology Laboratory (NML)												Not applicable
SRR5739068	WGS	PRJNA390934	SAMN07258694	NML	public	sra	gs,ncbi,s3	gs.US,ncbi.public,s3.us-east-1	SRX2945133	Illumina MiSeq	PAIRED	RANDOM	GENOMIC	321	Acinetobacter baumannii	ILLUMINA	2017-07-31T00:00:00Z	SRS2304655	11A16CRGN092B	SRP110121	601	484	11A16CRGN092B		2016	Pathogen.cl	Homo sapiens	Canada	North America	Canada	Missing	Not applicable	National Microbiology Laboratory (NML)												Not applicable
SRR5739072	WGS	PRJNA390934	SAMN07258622	NML	public	sra	gs,ncbi,s3	gs.US,ncbi.public,s3.us-east-1	SRX2945129	Illumina MiSeq	PAIRED	RANDOM	GENOMIC	382	Acinetobacter baumannii	ILLUMINA	2017-07-31T00:00:00Z	SRS2304651	04ACRGN043	SRP110121	601	613	04ACRGN043		2010	Pathogen.cl	Homo sapiens	Canada	North America	Canada	Missing	Not applicable	National Microbiology Laboratory (NML)												Not applicable
SRR5739074	WGS	PRJNA390934	SAMN07258616	NML	public	sra	gs,ncbi,s3	gs.US,ncbi.public,s3.us-east-1	SRX2945127	Illumina MiSeq	PAIRED	RANDOM	GENOMIC	185	Acinetobacter baumannii	ILLUMINA	2017-07-31T00:00:00Z	SRS2304648	01B15CRGN004	SRP110121	597	283	01B15CRGN004		2015	Pathogen.cl	Homo sapiens	Canada	North America	Canada	Missing	Not applicable	National Microbiology Laboratory (NML)												Not applicable
SRR5739076	WGS	PRJNA390934	SAMN07258620	NML	public	sra	gs,ncbi,s3	gs.US,ncbi.public,s3.us-east-1	SRX2945125	Illumina MiSeq	PAIRED	RANDOM	GENOMIC	340	Acinetobacter baumannii	ILLUMINA	2017-07-31T00:00:00Z	SRS2304646	04A14CRGN033	SRP110121	600	496	04A14CRGN033		2014	Pathogen.cl	Homo sapiens	Canada	North America	Canada	Missing	Not applicable	National Microbiology Laboratory (NML)												Not applicable
SRR5739077	WGS	PRJNA390934	SAMN07258678	NML	public	sra	gs,ncbi,s3	gs.US,ncbi.public,s3.us-east-1	SRX2945124	Illumina MiSeq	PAIRED	RANDOM	GENOMIC	304	Acinetobacter baumannii	ILLUMINA	2017-07-31T00:00:00Z	SRS2304645	N13-03451	SRP110121	601	481	N13-03451		2013	Pathogen.cl	Homo sapiens	Canada	North America	Canada	Missing	Not applicable	National Microbiology Laboratory (NML)												Not applicable
SRR5739078	WGS	PRJNA390934	SAMN07258683	NML	public	sra	gs,ncbi,s3	gs.US,ncbi.public,s3.us-east-1	SRX2945123	Illumina MiSeq	PAIRED	RANDOM	GENOMIC	265	Acinetobacter baumannii	ILLUMINA	2017-07-31T00:00:00Z	SRS2304643	N13-03450	SRP110121	601	424	N13-03450		2013	Pathogen.cl	Homo sapiens	Canada	North America	Canada	Missing	Not applicable	National Microbiology Laboratory (NML)												Not applicable
SRR5739080	WGS	PRJNA390934	SAMN07258682	NML	public	sra	gs,ncbi,s3	gs.US,ncbi.public,s3.us-east-1	SRX2945121	Illumina MiSeq	PAIRED	RANDOM	GENOMIC	193	Acinetobacter baumannii	ILLUMINA	2017-07-31T00:00:00Z	SRS2304642	N13-03446	SRP110121	601	305	N13-03446		2013	Pathogen.cl	Homo sapiens	Canada	North America	Canada	Missing	Not applicable	National Microbiology Laboratory (NML)												Not applicable
SRR5739082	WGS	PRJNA390934	SAMN07258657	NML	public	sra	gs,ncbi,s3	gs.US,ncbi.public,s3.us-east-1	SRX2945119	Illumina MiSeq	PAIRED	RANDOM	GENOMIC	211	Acinetobacter baumannii	ILLUMINA	2017-07-31T00:00:00Z	SRS2304640	11A1314CRGN025	SRP110121	600	308	11A1314CRGN025		2013	Pathogen.cl	Homo sapiens	Canada	North America	Canada	Missing	Not applicable	National Microbiology Laboratory (NML)												Not applicable
SRR5739084	WGS	PRJNA390934	SAMN07258699	NML	public	sra	gs,ncbi,s3	gs.US,ncbi.public,s3.us-east-1	SRX2945117	Illumina MiSeq	PAIRED	RANDOM	GENOMIC	262	Acinetobacter baumannii	ILLUMINA	2017-07-31T00:00:00Z	SRS2304638	32A16CRGN003	SRP110121	601	380	32A16CRGN003		2016	Pathogen.cl	Homo sapiens	Canada	North America	Canada	Missing	Not applicable	National Microbiology Laboratory (NML)												Not applicable
SRR5739090	WGS	PRJNA390934	SAMN07258644	NML	public	sra	gs,ncbi,s3	gs.US,ncbi.public,s3.us-east-1	SRX2945111	Illumina MiSeq	PAIRED	RANDOM	GENOMIC	358	Acinetobacter baumannii	ILLUMINA	2017-07-31T00:00:00Z	SRS2304632	09A16CRGN007B	SRP110121	601	517	09A16CRGN007B		2016	Pathogen.cl	Homo sapiens	Canada	North America	Canada	Missing	Not applicable	National Microbiology Laboratory (NML)												Not applicable
SRR5739092	WGS	PRJNA390934	SAMN07258625	NML	public	sra	gs,ncbi,s3	gs.US,ncbi.public,s3.us-east-1	SRX2945109	Illumina MiSeq	PAIRED	RANDOM	GENOMIC	113	Acinetobacter baumannii	ILLUMINA	2017-07-31T00:00:00Z	SRS2304629	05A16CRGN002	SRP110121	600	184	05A16CRGN002		2016	Pathogen.cl	Homo sapiens	Canada	North America	Canada	Missing	Not applicable	National Microbiology Laboratory (NML)												Not applicable
SRR5739094	WGS	PRJNA390934	SAMN07258679	NML	public	sra	gs,ncbi,s3	gs.US,ncbi.public,s3.us-east-1	SRX2945107	Illumina MiSeq	PAIRED	RANDOM	GENOMIC	266	Acinetobacter baumannii	ILLUMINA	2017-07-31T00:00:00Z	SRS2304628	N13-03449	SRP110121	601	424	N13-03449	N13-03449	2013	Pathogen.cl	Homo sapiens	Canada	North America	Canada	Missing	Not applicable	National Microbiology Laboratory (NML)												Not applicable
SRR5739096	WGS	PRJNA390934	SAMN07258613	NML	public	sra	gs,ncbi,s3	gs.US,ncbi.public,s3.us-east-1	SRX2945105	Illumina MiSeq	PAIRED	RANDOM	GENOMIC	434	Acinetobacter baumannii	ILLUMINA	2017-07-31T00:00:00Z	SRS2304627	01ACRGN062	SRP110121	601	696	01ACRGN062		2010	Pathogen.cl	Homo sapiens	Canada	North America	Canada	Missing	Not applicable	National Microbiology Laboratory (NML)												Not applicable
SRR5739098	WGS	PRJNA390934	SAMN07258666	NML	public	sra	gs,ncbi,s3	gs.US,ncbi.public,s3.us-east-1	SRX2945103	Illumina MiSeq	PAIRED	RANDOM	GENOMIC	313	Acinetobacter baumannii	ILLUMINA	2017-07-31T00:00:00Z	SRS2304624	11A1314CRGN071	SRP110121	600	459	11A1314CRGN071		2013	Pathogen.cl	Homo sapiens	Canada	North America	Canada	Missing	Not applicable	National Microbiology Laboratory (NML)												Not applicable
SRR5739100	WGS	PRJNA390934	SAMN07258661	NML	public	sra	gs,ncbi,s3	gs.US,ncbi.public,s3.us-east-1	SRX2945101	Illumina MiSeq	PAIRED	RANDOM	GENOMIC	289	Acinetobacter baumannii	ILLUMINA	2017-07-31T00:00:00Z	SRS2304622	11A1314CRGN044	SRP110121	600	423	11A1314CRGN044		2013	Pathogen.cl	Homo sapiens	Canada	North America	Canada	Missing	Not applicable	National Microbiology Laboratory (NML)												Not applicable
SRR5739105	WGS	PRJNA390934	SAMN07258656	NML	public	sra	gs,ncbi,s3	gs.US,ncbi.public,s3.us-east-1	SRX2945096	Illumina MiSeq	PAIRED	RANDOM	GENOMIC	186	Acinetobacter baumannii	ILLUMINA	2017-07-31T00:00:00Z	SRS2304617	11A1314CRGN009	SRP110121	600	272	11A1314CRGN009		2013	Pathogen.cl	Homo sapiens	Canada	North America	Canada	Missing	Not applicable	National Microbiology Laboratory (NML)												Not applicable
SRR5739106	WGS	PRJNA390934	SAMN07258673	NML	public	sra	gs,ncbi,s3	gs.US,ncbi.public,s3.us-east-1	SRX2945095	Illumina MiSeq	PAIRED	RANDOM	GENOMIC	306	Acinetobacter baumannii	ILLUMINA	2017-07-31T00:00:00Z	SRS2304616	11A1314CRGN089	SRP110121	600	444	11A1314CRGN089	11A1314CRGN089	2013	Pathogen.cl	Homo sapiens	Canada	North America	Canada	Missing	Not applicable	National Microbiology Laboratory (NML)												Not applicable
SRR5739107	WGS	PRJNA390934	SAMN07258658	NML	public	sra	gs,ncbi,s3	gs.US,ncbi.public,s3.us-east-1	SRX2945094	Illumina MiSeq	PAIRED	RANDOM	GENOMIC	277	Acinetobacter baumannii	ILLUMINA	2017-07-31T00:00:00Z	SRS2304614	11A1314CRGN037	SRP110121	601	443	11A1314CRGN037		2013	Pathogen.cl	Homo sapiens	Canada	North America	Canada	Missing	Not applicable	National Microbiology Laboratory (NML)												Not applicable
SRR5739109	WGS	PRJNA390934	SAMN07258681	NML	public	sra	gs,ncbi,s3	gs.US,ncbi.public,s3.us-east-1	SRX2945092	Illumina MiSeq	PAIRED	RANDOM	GENOMIC	271	Acinetobacter baumannii	ILLUMINA	2017-07-31T00:00:00Z	SRS2304612	N13-03444	SRP110121	601	425	N13-03444		2013	Pathogen.cl	Homo sapiens	Canada	North America	Canada	Missing	Not applicable	National Microbiology Laboratory (NML)												Not applicable
SRR5739111	WGS	PRJNA390934	SAMN07258609	NML	public	sra	gs,ncbi,s3	gs.US,ncbi.public,s3.us-east-1	SRX2945090	Illumina MiSeq	PAIRED	RANDOM	GENOMIC	285	Acinetobacter baumannii	ILLUMINA	2017-07-31T00:00:00Z	SRS2304611	01A1314CRGN037B	SRP110121	601	438	01A1314CRGN037B		2013	Pathogen.cl	Homo sapiens	Canada	North America	Canada	Missing	Not applicable	National Microbiology Laboratory (NML)												Not applicable
SRR5739116	WGS	PRJNA390934	SAMN07258674	NML	public	sra	gs,ncbi,s3	gs.US,ncbi.public,s3.us-east-1	SRX2945085	Illumina MiSeq	PAIRED	RANDOM	GENOMIC	386	Acinetobacter baumannii	ILLUMINA	2017-07-31T00:00:00Z	SRS2304608	11A1314CRGN097	SRP110121	601	603	11A1314CRGN097		2013	Pathogen.cl	Homo sapiens	Canada	North America	Canada	Missing	Not applicable	National Microbiology Laboratory (NML)												Not applicable
SRR5739026	WGS	PRJNA390934	SAMN07258653	NML	public	sra	gs,ncbi,s3	gs.US,ncbi.public,s3.us-east-1	SRX2945175	Illumina MiSeq	PAIRED	RANDOM	GENOMIC	174	Acinetobacter baumannii	ILLUMINA	2017-07-31T00:00:00Z	SRS2304696	11A1213CRGN110	SRP110121	600	255	11A1213CRGN110		2013	Pathogen.cl	Homo sapiens	Canada	North America	Canada	Missing	Not applicable	National Microbiology Laboratory (NML)												Not applicable
SRR5739028	WGS	PRJNA390934	SAMN07258615	NML	public	sra	gs,ncbi,s3	gs.US,ncbi.public,s3.us-east-1	SRX2945173	Illumina MiSeq	PAIRED	RANDOM	GENOMIC	264	Acinetobacter baumannii	ILLUMINA	2017-07-31T00:00:00Z	SRS2304694	01B15CRGN002	SRP110121	597	404	01B15CRGN002		2015	Pathogen.cl	Homo sapiens	Canada	North America	Canada	Missing	Not applicable	National Microbiology Laboratory (NML)												Not applicable
SRR5739031	WGS	PRJNA390934	SAMN07258652	NML	public	sra	gs,ncbi,s3	gs.US,ncbi.public,s3.us-east-1	SRX2945170	Illumina MiSeq	PAIRED	RANDOM	GENOMIC	259	Acinetobacter baumannii	ILLUMINA	2017-07-31T00:00:00Z	SRS2304691	11A1213CRGN106	SRP110121	600	380	11A1213CRGN106		2013	Pathogen.cl	Homo sapiens	Canada	North America	Canada	Missing	Not applicable	National Microbiology Laboratory (NML)												Not applicable
SRR5739033	WGS	PRJNA390934	SAMN07258688	NML	public	sra	gs,ncbi,s3	gs.US,ncbi.public,s3.us-east-1	SRX2945168	Illumina MiSeq	PAIRED	RANDOM	GENOMIC	213	Acinetobacter baumannii	ILLUMINA	2017-07-31T00:00:00Z	SRS2304689	11A1314CRGN141	SRP110121	600	313	11A1314CRGN141		2014	Pathogen.cl	Homo sapiens	Canada	North America	Canada	Missing	Not applicable	National Microbiology Laboratory (NML)												Not applicable
SRR5739036	WGS	PRJNA390934	SAMN07258655	NML	public	sra	gs,ncbi,s3	gs.US,ncbi.public,s3.us-east-1	SRX2945165	Illumina MiSeq	PAIRED	RANDOM	GENOMIC	269	Acinetobacter baumannii	ILLUMINA	2017-07-31T00:00:00Z	SRS2304684	11A1314CRGN008	SRP110121	600	391	11A1314CRGN008	11A1314CRGN008	2013	Pathogen.cl	Homo sapiens	Canada	North America	Canada	Missing	Not applicable	National Microbiology Laboratory (NML)												Not applicable
SRR5739037	WGS	PRJNA390934	SAMN07258638	NML	public	sra	gs,ncbi,s3	gs.US,ncbi.public,s3.us-east-1	SRX2945164	Illumina MiSeq	PAIRED	RANDOM	GENOMIC	362	Acinetobacter baumannii	ILLUMINA	2017-07-31T00:00:00Z	SRS2304686	09A16CRGN0012	SRP110121	601	522	09A16CRGN0012		2016	Pathogen.cl	Homo sapiens	Canada	North America	Canada	Missing	Not applicable	National Microbiology Laboratory (NML)												Not applicable
SRR5739042	WGS	PRJNA390934	SAMN07258629	NML	public	sra	gs,ncbi,s3	gs.US,ncbi.public,s3.us-east-1	SRX2945159	Illumina MiSeq	PAIRED	RANDOM	GENOMIC	283	Acinetobacter baumannii	ILLUMINA	2017-07-31T00:00:00Z	SRS2304679	06CCRGN004	SRP110121	601	456	06CCRGN004		2010	Pathogen.cl	Homo sapiens	Canada	North America	Canada	Missing	Not applicable	National Microbiology Laboratory (NML)												Not applicable
SRR5739044	WGS	PRJNA390934	SAMN07258671	NML	public	sra	gs,ncbi,s3	gs.US,ncbi.public,s3.us-east-1	SRX2945157	Illumina MiSeq	PAIRED	RANDOM	GENOMIC	400	Acinetobacter baumannii	ILLUMINA	2017-07-31T00:00:00Z	SRS2304680	11A1314CRGN087	SRP110121	601	618	11A1314CRGN087		2013	Pathogen.cl	Homo sapiens	Canada	North America	Canada	Missing	Not applicable	National Microbiology Laboratory (NML)												Not applicable
SRR5739046	WGS	PRJNA390934	SAMN07258634	NML	public	sra	gs,ncbi,s3	gs.US,ncbi.public,s3.us-east-1	SRX2945155	Illumina MiSeq	PAIRED	RANDOM	GENOMIC	252	Acinetobacter baumannii	ILLUMINA	2017-07-31T00:00:00Z	SRS2304676	07C16CRGN007A	SRP110121	600	438	07C16CRGN007A		2016	Pathogen.cl	Homo sapiens	Canada	North America	Canada	Missing	Not applicable	National Microbiology Laboratory (NML)												Not applicable
SRR5739049	WGS	PRJNA390934	SAMN07258614	NML	public	sra	gs,ncbi,s3	gs.US,ncbi.public,s3.us-east-1	SRX2945152	Illumina MiSeq	PAIRED	RANDOM	GENOMIC	451	Acinetobacter baumannii	ILLUMINA	2017-07-31T00:00:00Z	SRS2304673	01ACRGNY3001	SRP110121	601	728	01ACRGNY3001		2011	Pathogen.cl	Homo sapiens	Canada	North America	Canada	Missing	Not applicable	National Microbiology Laboratory (NML)												Not applicable
SRR5739051	WGS	PRJNA390934	SAMN07258690	NML	public	sra	gs,ncbi,s3	gs.US,ncbi.public,s3.us-east-1	SRX2945150	Illumina MiSeq	PAIRED	RANDOM	GENOMIC	325	Acinetobacter baumannii	ILLUMINA	2017-07-31T00:00:00Z	SRS2304671	11A15CRGN018A	SRP110121	600	477	11A15CRGN018A		2015	Pathogen.cl	Homo sapiens	Canada	North America	Canada	Missing	Not applicable	National Microbiology Laboratory (NML)												Not applicable
SRR5739055	WGS	PRJNA390934	SAMN07258684	NML	public	sra	gs,ncbi,s3	gs.US,ncbi.public,s3.us-east-1	SRX2945146	Illumina MiSeq	PAIRED	RANDOM	GENOMIC	278	Acinetobacter baumannii	ILLUMINA	2017-07-31T00:00:00Z	SRS2304667	N13-03445	SRP110121	601	436	N13-03445		2013	Pathogen.cl	Homo sapiens	Canada	North America	Canada	Missing	Not applicable	National Microbiology Laboratory (NML)												Not applicable
SRR5739057	WGS	PRJNA390934	SAMN07258617	NML	public	sra	gs,ncbi,s3	gs.US,ncbi.public,s3.us-east-1	SRX2945144	Illumina MiSeq	PAIRED	RANDOM	GENOMIC	346	Acinetobacter baumannii	ILLUMINA	2017-07-31T00:00:00Z	SRS2304666	01D15CRGN001	SRP110121	596	525	01D15CRGN001		2015	Pathogen.cl	Homo sapiens	Canada	North America	Canada	Missing	Not applicable	National Microbiology Laboratory (NML)												Not applicable
SRR5739059	WGS	PRJNA390934	SAMN07258660	NML	public	sra	gs,ncbi,s3	gs.US,ncbi.public,s3.us-east-1	SRX2945142	Illumina MiSeq	PAIRED	RANDOM	GENOMIC	305	Acinetobacter baumannii	ILLUMINA	2017-07-31T00:00:00Z	SRS2304663	11A1314CRGN043A	SRP110121	601	473	11A1314CRGN043A		2013	Pathogen.cl	Homo sapiens	Canada	North America	Canada	Missing	Not applicable	National Microbiology Laboratory (NML)												Not applicable
SRR5739061	WGS	PRJNA390934	SAMN07258608	NML	public	sra	gs,ncbi,s3	gs.US,ncbi.public,s3.us-east-1	SRX2945140	Illumina MiSeq	PAIRED	RANDOM	GENOMIC	384	Acinetobacter baumannii	ILLUMINA	2017-07-31T00:00:00Z	SRS2304662	01A1314CRGN036	SRP110121	601	592	01A1314CRGN036		2013	Pathogen.cl	Homo sapiens	Canada	North America	Canada	Missing	Not applicable	National Microbiology Laboratory (NML)												Not applicable
SRR5739063	WGS	PRJNA390934	SAMN07258648	NML	public	sra	gs,ncbi,s3	gs.US,ncbi.public,s3.us-east-1	SRX2945138	Illumina MiSeq	PAIRED	RANDOM	GENOMIC	306	Acinetobacter baumannii	ILLUMINA	2017-07-31T00:00:00Z	SRS2304659	11A1213CRGN064	SRP110121	600	451	11A1213CRGN064	11A1213CRGN064	2012	Pathogen.cl	Homo sapiens	Canada	North America	Canada	Missing	Not applicable	National Microbiology Laboratory (NML)												Not applicable
SRR5739065	WGS	PRJNA390934	SAMN07258669	NML	public	sra	gs,ncbi,s3	gs.US,ncbi.public,s3.us-east-1	SRX2945136	Illumina MiSeq	PAIRED	RANDOM	GENOMIC	245	Acinetobacter baumannii	ILLUMINA	2017-07-31T00:00:00Z	SRS2304657	11A1314CRGN079	SRP110121	600	358	11A1314CRGN079		2013	Pathogen.cl	Homo sapiens	Canada	North America	Canada	Missing	Not applicable	National Microbiology Laboratory (NML)												Not applicable
SRR5739067	WGS	PRJNA390934	SAMN07258670	NML	public	sra	gs,ncbi,s3	gs.US,ncbi.public,s3.us-east-1	SRX2945134	Illumina MiSeq	PAIRED	RANDOM	GENOMIC	405	Acinetobacter baumannii	ILLUMINA	2017-07-31T00:00:00Z	SRS2304654	11A1314CRGN084A	SRP110121	601	629	11A1314CRGN084A		2013	Pathogen.cl	Homo sapiens	Canada	North America	Canada	Missing	Not applicable	National Microbiology Laboratory (NML)												Not applicable
SRR5739069	WGS	PRJNA390934	SAMN07258676	NML	public	sra	gs,ncbi,s3	gs.US,ncbi.public,s3.us-east-1	SRX2945132	Illumina MiSeq	PAIRED	RANDOM	GENOMIC	261	Acinetobacter baumannii	ILLUMINA	2017-07-31T00:00:00Z	SRS2304653	11A1314CRGN106	SRP110121	600	379	11A1314CRGN106		2013	Pathogen.cl	Homo sapiens	Canada	North America	Canada	Missing	Not applicable	National Microbiology Laboratory (NML)												Not applicable
SRR5739071	WGS	PRJNA390934	SAMN07258659	NML	public	sra	gs,ncbi,s3	gs.US,ncbi.public,s3.us-east-1	SRX2945130	Illumina MiSeq	PAIRED	RANDOM	GENOMIC	304	Acinetobacter baumannii	ILLUMINA	2017-07-31T00:00:00Z	SRS2304650	11A1314CRGN040	SRP110121	600	441	11A1314CRGN040		2013	Pathogen.cl	Homo sapiens	Canada	North America	Canada	Missing	Not applicable	National Microbiology Laboratory (NML)												Not applicable
SRR5739073	WGS	PRJNA390934	SAMN07258668	NML	public	sra	gs,ncbi,s3	gs.US,ncbi.public,s3.us-east-1	SRX2945128	Illumina MiSeq	PAIRED	RANDOM	GENOMIC	315	Acinetobacter baumannii	ILLUMINA	2017-07-31T00:00:00Z	SRS2304649	11A1314CRGN077	SRP110121	600	460	11A1314CRGN077		2013	Pathogen.cl	Homo sapiens	Canada	North America	Canada	Missing	Not applicable	National Microbiology Laboratory (NML)												Not applicable
SRR5739075	WGS	PRJNA390934	SAMN07258685	NML	public	sra	gs,ncbi,s3	gs.US,ncbi.public,s3.us-east-1	SRX2945126	Illumina MiSeq	PAIRED	RANDOM	GENOMIC	268	Acinetobacter baumannii	ILLUMINA	2017-07-31T00:00:00Z	SRS2304647	N13-03486	SRP110121	601	427	N13-03486		2013	Pathogen.cl	Homo sapiens	Canada	North America	Canada	Missing	Not applicable	National Microbiology Laboratory (NML)												Not applicable
SRR5739079	WGS	PRJNA390934	SAMN07258624	NML	public	sra	gs,ncbi,s3	gs.US,ncbi.public,s3.us-east-1	SRX2945122	Illumina MiSeq	PAIRED	RANDOM	GENOMIC	232	Acinetobacter baumannii	ILLUMINA	2017-07-31T00:00:00Z	SRS2304644	05A16CRGN001	SRP110121	601	375	05A16CRGN001		2016	Pathogen.cl	Homo sapiens	Canada	North America	Canada	Missing	Not applicable	National Microbiology Laboratory (NML)												Not applicable
SRR5739081	WGS	PRJNA390934	SAMN07258665	NML	public	sra	gs,ncbi,s3	gs.US,ncbi.public,s3.us-east-1	SRX2945120	Illumina MiSeq	PAIRED	RANDOM	GENOMIC	304	Acinetobacter baumannii	ILLUMINA	2017-07-31T00:00:00Z	SRS2304641	11A1314CRGN069	SRP110121	600	442	11A1314CRGN069		2013	Pathogen.cl	Homo sapiens	Canada	North America	Canada	Missing	Not applicable	National Microbiology Laboratory (NML)												Not applicable
SRR5739083	WGS	PRJNA390934	SAMN07258641	NML	public	sra	gs,ncbi,s3	gs.US,ncbi.public,s3.us-east-1	SRX2945118	Illumina MiSeq	PAIRED	RANDOM	GENOMIC	338	Acinetobacter baumannii	ILLUMINA	2017-07-31T00:00:00Z	SRS2304639	09A16CRGN0015	SRP110121	601	488	09A16CRGN0015		2016	Pathogen.cl	Homo sapiens	Canada	North America	Canada	Missing	Not applicable	National Microbiology Laboratory (NML)												Not applicable
SRR5739085	WGS	PRJNA390934	SAMN07258628	NML	public	sra	gs,ncbi,s3	gs.US,ncbi.public,s3.us-east-1	SRX2945116	Illumina MiSeq	PAIRED	RANDOM	GENOMIC	451	Acinetobacter baumannii	ILLUMINA	2017-07-31T00:00:00Z	SRS2304637	06CCRGN003	SRP110121	601	719	06CCRGN003		2010	Pathogen.cl	Homo sapiens	Canada	North America	Canada	Missing	Not applicable	National Microbiology Laboratory (NML)												Not applicable
SRR5739087	WGS	PRJNA390934	SAMN07258654	NML	public	sra	gs,ncbi,s3	gs.US,ncbi.public,s3.us-east-1	SRX2945114	Illumina MiSeq	PAIRED	RANDOM	GENOMIC	476	Acinetobacter baumannii	ILLUMINA	2017-07-31T00:00:00Z	SRS2304635	N13-00895	SRP110121	601	715	N13-00895		2013	Pathogen.cl	Homo sapiens	Canada	North America	Canada	Missing	Not applicable	National Microbiology Laboratory (NML)												Not applicable
SRR5739088	WGS	PRJNA390934	SAMN07258667	NML	public	sra	gs,ncbi,s3	gs.US,ncbi.public,s3.us-east-1	SRX2945113	Illumina MiSeq	PAIRED	RANDOM	GENOMIC	541	Acinetobacter baumannii	ILLUMINA	2017-07-31T00:00:00Z	SRS2304634	N13-02855	SRP110121	601	820	N13-02855		2013	Pathogen.cl	Homo sapiens	Canada	North America	Canada	Missing	Not applicable	National Microbiology Laboratory (NML)												Not applicable
SRR5739089	WGS	PRJNA390934	SAMN07258618	NML	public	sra	gs,ncbi,s3	gs.US,ncbi.public,s3.us-east-1	SRX2945112	Illumina MiSeq	PAIRED	RANDOM	GENOMIC	349	Acinetobacter baumannii	ILLUMINA	2017-07-31T00:00:00Z	SRS2304633	03A15CRGN001C	SRP110121	601	519	03A15CRGN001C		2015	Pathogen.cl	Homo sapiens	Canada	North America	Canada	Missing	Not applicable	National Microbiology Laboratory (NML)												Not applicable
SRR5739091	WGS	PRJNA390934	SAMN07258686	NML	public	sra	gs,ncbi,s3	gs.US,ncbi.public,s3.us-east-1	SRX2945110	Illumina MiSeq	PAIRED	RANDOM	GENOMIC	260	Acinetobacter baumannii	ILLUMINA	2017-07-31T00:00:00Z	SRS2304631	N14-00206	SRP110121	601	407	N14-00206		2014	Pathogen.cl	Homo sapiens	Canada	North America	Canada	Missing	Not applicable	National Microbiology Laboratory (NML)												Not applicable
SRR5739093	WGS	PRJNA390934	SAMN07258649	NML	public	sra	gs,ncbi,s3	gs.US,ncbi.public,s3.us-east-1	SRX2945108	Illumina MiSeq	PAIRED	RANDOM	GENOMIC	306	Acinetobacter baumannii	ILLUMINA	2017-07-31T00:00:00Z	SRS2304630	11A1213CRGN075	SRP110121	600	451	11A1213CRGN075		2012	Pathogen.cl	Homo sapiens	Canada	North America	Canada	Missing	Not applicable	National Microbiology Laboratory (NML)												Not applicable
SRR5739095	WGS	PRJNA390934	SAMN07258651	NML	public	sra	gs,ncbi,s3	gs.US,ncbi.public,s3.us-east-1	SRX2945106	Illumina MiSeq	PAIRED	RANDOM	GENOMIC	395	Acinetobacter baumannii	ILLUMINA	2017-07-31T00:00:00Z	SRS2304626	N13-00339	SRP110121	601	597	N13-00339		2013	Pathogen.cl	Homo sapiens	Canada	North America	Canada	Missing	Not applicable	National Microbiology Laboratory (NML)												Not applicable
SRR5739097	WGS	PRJNA390934	SAMN07258650	NML	public	sra	gs,ncbi,s3	gs.US,ncbi.public,s3.us-east-1	SRX2945104	Illumina MiSeq	PAIRED	RANDOM	GENOMIC	390	Acinetobacter baumannii	ILLUMINA	2017-07-31T00:00:00Z	SRS2304625	11A1213CRGN078	SRP110121	600	617	11A1213CRGN078		2012	Pathogen.cl	Homo sapiens	Canada	North America	Canada	Missing	Not applicable	National Microbiology Laboratory (NML)												Not applicable
SRR5739099	WGS	PRJNA390934	SAMN07258611	NML	public	sra	gs,ncbi,s3	gs.US,ncbi.public,s3.us-east-1	SRX2945102	Illumina MiSeq	PAIRED	RANDOM	GENOMIC	299	Acinetobacter baumannii	ILLUMINA	2017-07-31T00:00:00Z	SRS2304623	01A15CRGN004	SRP110121	596	456	01A15CRGN004		2015	Pathogen.cl	Homo sapiens	Canada	North America	Canada	Missing	Not applicable	National Microbiology Laboratory (NML)												Not applicable
SRR5739101	WGS	PRJNA390934	SAMN07258621	NML	public	sra	gs,ncbi,s3	gs.US,ncbi.public,s3.us-east-1	SRX2945100	Illumina MiSeq	PAIRED	RANDOM	GENOMIC	311	Acinetobacter baumannii	ILLUMINA	2017-07-31T00:00:00Z	SRS2304621	04A15CRGN029	SRP110121	600	457	04A15CRGN029		2015	Pathogen.cl	Homo sapiens	Canada	North America	Canada	Missing	Not applicable	National Microbiology Laboratory (NML)												Not applicable
SRR5739102	WGS	PRJNA390934	SAMN07258677	NML	public	sra	gs,ncbi,s3	gs.US,ncbi.public,s3.us-east-1	SRX2945099	Illumina MiSeq	PAIRED	RANDOM	GENOMIC	306	Acinetobacter baumannii	ILLUMINA	2017-07-31T00:00:00Z	SRS2304620	N13-03452	SRP110121	601	489	N13-03452		2013	Pathogen.cl	Homo sapiens	Canada	North America	Canada	Missing	Not applicable	National Microbiology Laboratory (NML)												Not applicable
SRR5739103	WGS	PRJNA390934	SAMN07258675	NML	public	sra	gs,ncbi,s3	gs.US,ncbi.public,s3.us-east-1	SRX2945098	Illumina MiSeq	PAIRED	RANDOM	GENOMIC	231	Acinetobacter baumannii	ILLUMINA	2017-07-31T00:00:00Z	SRS2304618	N13-03325	SRP110121	601	365	N13-03325		2013	Pathogen.cl	Homo sapiens	Canada	North America	Canada	Missing	Not applicable	National Microbiology Laboratory (NML)												Not applicable
SRR5739104	WGS	PRJNA390934	SAMN07258636	NML	public	sra	gs,ncbi,s3	gs.US,ncbi.public,s3.us-east-1	SRX2945097	Illumina MiSeq	PAIRED	RANDOM	GENOMIC	290	Acinetobacter baumannii	ILLUMINA	2017-07-31T00:00:00Z	SRS2304619	09A16CRGN0010	SRP110121	601	420	09A16CRGN0010		2016	Pathogen.cl	Homo sapiens	Canada	North America	Canada	Missing	Not applicable	National Microbiology Laboratory (NML)												Not applicable
SRR5739108	WGS	PRJNA390934	SAMN07258646	NML	public	sra	gs,ncbi,s3	gs.US,ncbi.public,s3.us-east-1	SRX2945093	Illumina MiSeq	PAIRED	RANDOM	GENOMIC	468	Acinetobacter baumannii	ILLUMINA	2017-07-31T00:00:00Z	SRS2304615	11A1213CRGN021	SRP110121	601	742	11A1213CRGN021		2012	Pathogen.cl	Homo sapiens	Canada	North America	Canada	Missing	Not applicable	National Microbiology Laboratory (NML)												Not applicable
SRR5739110	WGS	PRJNA390934	SAMN07258619	NML	public	sra	gs,ncbi,s3	gs.US,ncbi.public,s3.us-east-1	SRX2945091	Illumina MiSeq	PAIRED	RANDOM	GENOMIC	405	Acinetobacter baumannii	ILLUMINA	2017-07-31T00:00:00Z	SRS2304613	04A1213CRGN017	SRP110121	601	651	04A1213CRGN017		2012	Pathogen.cl	Homo sapiens	Canada	North America	Canada	Missing	Not applicable	National Microbiology Laboratory (NML)												Not applicable
SRR5739112	WGS	PRJNA390934	SAMN07258643	NML	public	sra	gs,ncbi,s3	gs.US,ncbi.public,s3.us-east-1	SRX2945089	Illumina MiSeq	PAIRED	RANDOM	GENOMIC	262	Acinetobacter baumannii	ILLUMINA	2017-07-31T00:00:00Z	SRS2304610	09A16CRGN004B	SRP110121	601	378	09A16CRGN004b		2016	Pathogen.cl	Homo sapiens	Canada	North America	Canada	Missing	Not applicable	National Microbiology Laboratory (NML)												Not applicable
SRR5739117	WGS	PRJNA390934	SAMN07258696	NML	public	sra	gs,ncbi,s3	gs.US,ncbi.public,s3.us-east-1	SRX2945084	Illumina MiSeq	PAIRED	RANDOM	GENOMIC	188	Acinetobacter baumannii	ILLUMINA	2017-07-31T00:00:00Z	SRS2304605	17A16CRGN001A	SRP110121	600	301	17A16CRGN001A		2016	Pathogen.cl	Homo sapiens	Canada	North America	Canada	Missing	Not applicable	National Microbiology Laboratory (NML)												Not applicable
SRR5739118	WGS	PRJNA390934	SAMN07258607	NML	public	sra	gs,ncbi,s3	gs.US,ncbi.public,s3.us-east-1	SRX2945083	Illumina MiSeq	PAIRED	RANDOM	GENOMIC	119	Acinetobacter baumannii	ILLUMINA	2017-07-31T00:00:00Z	SRS2304604	01A1213CRGN036	SRP110121	601	194	01A1213CRGN036		2012	Pathogen.cl	Homo sapiens	Canada	North America	Canada	Missing	Not applicable	National Microbiology Laboratory (NML)												Not applicable
ERR2654393	WGS	PRJEB27400	SAMEA4752170	STATENS SERUM INSTITUT	public	fastq,sra	ena,gs,ncbi,s3	ena,gs.US,ncbi.public,s3.us-east-1	ERX2670771	Illumina MiSeq	PAIRED	unspecified	GENOMIC	301	Acinetobacter baumannii	ILLUMINA	2018-07-04T00:00:00Z	ERS2572271	SAMEA4752170	ERP109474	466	503	unspecified											2018-06-21	2018-11-16	ERS2572271	3	STATENS SERUM INSTITUT	2018-06-21T17:02:55Z	2018-06-21T11:01:38Z	public	ERS2572271	AMA0247	STATENS SERUM INSTITUT		ERC000011
ERR246680	WGS	PRJEB2801	SAMEA1709999	SC	public	bam,sra	ena,gs,ncbi,s3	ena,gs.US,ncbi.public,s3.us-east-1	ERX221214	Illumina HiSeq 2000	PAIRED	RANDOM	GENOMIC	149	Acinetobacter baumannii	ILLUMINA	2013-04-02T00:00:00Z	ERS192453	SAMEA1709999	ERP001080	200	333	6387320	NL-1										2013-03-25	2018-11-16	ERS192453	THAC_01-sc-2012-11-15T12:30:49Z-1513982	Wellcome Sanger Institute	2013-03-25T10:12:32Z	2018-03-09T10:04:06Z	public	ERS192453	Acinetobacter baumannii	SC			GCA_000226275.1
ERR246681	WGS	PRJEB2801	SAMEA1709979	SC	public	bam,sra	ena,gs,ncbi,s3	ena,gs.US,ncbi.public,s3.us-east-1	ERX221215	Illumina HiSeq 2000	PAIRED	RANDOM	GENOMIC	152	Acinetobacter baumannii	ILLUMINA	2013-04-02T00:00:00Z	ERS192454	SAMEA1709979	ERP001080	200	341	6387332	SP 5										2013-03-25	2018-11-16	ERS192454	THAC_14-sc-2012-11-15T12:30:51Z-1513983	Wellcome Sanger Institute	2013-03-25T10:12:33Z	2018-03-09T10:04:06Z	public	ERS192454	Acinetobacter baumannii	SC			GCA_000226275.1
ERR246682	WGS	PRJEB2801	SAMEA1709646	SC	public	bam,sra	ena,gs,ncbi,s3	ena,gs.US,ncbi.public,s3.us-east-1	ERX221216	Illumina HiSeq 2000	PAIRED	RANDOM	GENOMIC	171	Acinetobacter baumannii	ILLUMINA	2013-04-02T00:00:00Z	ERS192455	SAMEA1709646	ERP001080	200	369	6387345	SP 94										2013-03-25	2018-11-16	ERS192455	THAC_26-sc-2012-11-15T12:30:52Z-1513984	Wellcome Sanger Institute	2013-03-25T10:12:33Z	2018-03-09T10:04:07Z	public	ERS192455	Acinetobacter baumannii	SC			GCA_000226275.1
ERR246683	WGS	PRJEB2801	SAMEA1709659	SC	public	bam,sra	ena,gs,ncbi,s3	ena,gs.US,ncbi.public,s3.us-east-1	ERX221217	Illumina HiSeq 2000	PAIRED	RANDOM	GENOMIC	143	Acinetobacter baumannii	ILLUMINA	2013-04-02T00:00:00Z	ERS192456	SAMEA1709659	ERP001080	200	321	6387357	SP 202										2013-03-25	2018-11-16	ERS192456	THAC_38-sc-2012-11-15T12:30:53Z-1513985	Wellcome Sanger Institute	2013-03-25T10:12:34Z	2018-03-09T10:04:06Z	public	ERS192456	Acinetobacter baumannii	SC			GCA_000226275.1
ERR246684	WGS	PRJEB2801	SAMEA1709649	SC	public	bam,sra	ena,gs,ncbi,s3	ena,gs.US,ncbi.public,s3.us-east-1	ERX221218	Illumina HiSeq 2000	PAIRED	RANDOM	GENOMIC	152	Acinetobacter baumannii	ILLUMINA	2013-04-02T00:00:00Z	ERS192457	SAMEA1709649	ERP001080	200	337	6387369	U 796										2013-03-25	2018-11-16	ERS192457	THAC_50-sc-2012-11-15T12:30:54Z-1513986	Wellcome Sanger Institute	2013-03-25T10:12:34Z	2018-03-09T10:04:06Z	public	ERS192457	Acinetobacter baumannii	SC			GCA_000226275.1
ERR246685	WGS	PRJEB2801	SAMEA1709615	SC	public	bam,sra	ena,gs,ncbi,s3	ena,gs.US,ncbi.public,s3.us-east-1	ERX221219	Illumina HiSeq 2000	PAIRED	RANDOM	GENOMIC	146	Acinetobacter baumannii	ILLUMINA	2013-04-02T00:00:00Z	ERS192458	SAMEA1709615	ERP001080	200	325	6387381	SP 28										2013-03-25	2018-11-16	ERS192458	THAC_64-sc-2012-11-15T12:30:55Z-1513987	Wellcome Sanger Institute	2013-03-25T10:12:33Z	2018-03-09T10:04:07Z	public	ERS192458	Acinetobacter baumannii	SC			GCA_000226275.1
ERR246686	WGS	PRJEB2801	SAMEA1709628	SC	public	bam,sra	ena,gs,ncbi,s3	ena,gs.US,ncbi.public,s3.us-east-1	ERX221220	Illumina HiSeq 2000	PAIRED	RANDOM	GENOMIC	160	Acinetobacter baumannii	ILLUMINA	2013-04-02T00:00:00Z	ERS192459	SAMEA1709628	ERP001080	200	355	6387393	SP 83										2013-03-25	2018-11-16	ERS192459	THAC_78-sc-2012-11-15T12:30:56Z-1513988	Wellcome Sanger Institute	2013-03-25T10:12:35Z	2018-03-09T10:04:06Z	public	ERS192459	Acinetobacter baumannii	SC			GCA_000226275.1
ERR246687	WGS	PRJEB2801	SAMEA1709873	SC	public	bam,sra	ena,gs,ncbi,s3	ena,gs.US,ncbi.public,s3.us-east-1	ERX221221	Illumina HiSeq 2000	PAIRED	RANDOM	GENOMIC	170	Acinetobacter baumannii	ILLUMINA	2013-04-02T00:00:00Z	ERS192460	SAMEA1709873	ERP001080	200	377	6387405	SP 6/9										2013-03-25	2018-11-16	ERS192460	THAC_91-sc-2012-11-15T12:30:57Z-1513989	Wellcome Sanger Institute	2013-03-25T10:12:32Z	2018-03-09T10:04:06Z	public	ERS192460	Acinetobacter baumannii	SC			GCA_000226275.1
ERR246688	WGS	PRJEB2801	SAMEA1709853	SC	public	bam,sra	ena,gs,ncbi,s3	ena,gs.US,ncbi.public,s3.us-east-1	ERX221222	Illumina HiSeq 2000	PAIRED	RANDOM	GENOMIC	185	Acinetobacter baumannii	ILLUMINA	2013-04-02T00:00:00Z	ERS192461	SAMEA1709853	ERP001080	200	413	6387321	NL-3										2013-03-25	2018-11-16	ERS192461	THAC_03-sc-2012-11-15T12:30:58Z-1513990	Wellcome Sanger Institute	2013-03-25T10:12:35Z	2018-03-09T10:04:07Z	public	ERS192461	Acinetobacter baumannii	SC			GCA_000226275.1
ERR246689	WGS	PRJEB2801	SAMEA1709852	SC	public	bam,sra	ena,gs,ncbi,s3	ena,gs.US,ncbi.public,s3.us-east-1	ERX221223	Illumina HiSeq 2000	PAIRED	RANDOM	GENOMIC	142	Acinetobacter baumannii	ILLUMINA	2013-04-02T00:00:00Z	ERS192462	SAMEA1709852	ERP001080	200	321	6387333	SP 9										2013-03-25	2018-11-16	ERS192462	THAC_15-sc-2012-11-15T12:30:59Z-1513991	Wellcome Sanger Institute	2013-03-25T10:12:32Z	2018-03-09T10:04:06Z	public	ERS192462	Acinetobacter baumannii	SC			GCA_000226275.1
ERR246690	WGS	PRJEB2801	SAMEA1709959	SC	public	bam,sra	ena,gs,ncbi,s3	ena,gs.US,ncbi.public,s3.us-east-1	ERX221224	Illumina HiSeq 2000	PAIRED	RANDOM	GENOMIC	150	Acinetobacter baumannii	ILLUMINA	2013-04-02T00:00:00Z	ERS192463	SAMEA1709959	ERP001080	200	337	6387346	SP 95										2013-03-25	2018-11-16	ERS192463	THAC_27-sc-2012-11-15T12:31:00Z-1513992	Wellcome Sanger Institute	2013-03-25T10:12:35Z	2018-03-09T10:04:06Z	public	ERS192463	Acinetobacter baumannii	SC			GCA_000226275.1
ERR246691	WGS	PRJEB2801	SAMEA1709946	SC	public	bam,sra	ena,gs,ncbi,s3	ena,gs.US,ncbi.public,s3.us-east-1	ERX221225	Illumina HiSeq 2000	PAIRED	RANDOM	GENOMIC	152	Acinetobacter baumannii	ILLUMINA	2013-04-02T00:00:00Z	ERS192464	SAMEA1709946	ERP001080	200	341	6387358	SP 217										2013-03-25	2018-11-16	ERS192464	THAC_39-sc-2012-11-15T12:31:01Z-1513993	Wellcome Sanger Institute	2013-03-25T10:12:32Z	2018-03-09T10:04:08Z	public	ERS192464	Acinetobacter baumannii	SC			GCA_000226275.1
ERR246692	WGS	PRJEB2801	SAMEA1709927	SC	public	bam,sra	ena,gs,ncbi,s3	ena,gs.US,ncbi.public,s3.us-east-1	ERX221226	Illumina HiSeq 2000	PAIRED	RANDOM	GENOMIC	159	Acinetobacter baumannii	ILLUMINA	2013-04-02T00:00:00Z	ERS192465	SAMEA1709927	ERP001080	200	354	6387370	SP 308										2013-03-25	2018-11-16	ERS192465	THAC_51-sc-2012-11-15T12:31:02Z-1513994	Wellcome Sanger Institute	2013-03-25T10:12:33Z	2018-03-09T10:04:06Z	public	ERS192465	Acinetobacter baumannii	SC			GCA_000226275.1
ERR246693	WGS	PRJEB2801	SAMEA1709921	SC	public	bam,sra	ena,gs,ncbi,s3	ena,gs.US,ncbi.public,s3.us-east-1	ERX221227	Illumina HiSeq 2000	PAIRED	RANDOM	GENOMIC	145	Acinetobacter baumannii	ILLUMINA	2013-04-02T00:00:00Z	ERS192466	SAMEA1709921	ERP001080	200	324	6387382	SP 29										2013-03-25	2018-11-16	ERS192466	THAC_65-sc-2012-11-15T12:31:03Z-1513995	Wellcome Sanger Institute	2013-03-25T10:12:33Z	2018-03-09T10:04:06Z	public	ERS192466	Acinetobacter baumannii	SC			GCA_000226275.1
ERR246694	WGS	PRJEB2801	SAMEA1709988	SC	public	bam,sra	ena,gs,ncbi,s3	ena,gs.US,ncbi.public,s3.us-east-1	ERX221228	Illumina HiSeq 2000	PAIRED	RANDOM	GENOMIC	157	Acinetobacter baumannii	ILLUMINA	2013-04-02T00:00:00Z	ERS192467	SAMEA1709988	ERP001080	200	351	6387394	SP 86										2013-03-25	2018-11-16	ERS192467	THAC_79-sc-2012-11-15T12:31:04Z-1513996	Wellcome Sanger Institute	2013-03-25T10:12:31Z	2018-03-09T10:04:08Z	public	ERS192467	Acinetobacter baumannii	SC			GCA_000226275.1
ERR246695	WGS	PRJEB2801	SAMEA1709998	SC	public	bam,sra	ena,gs,ncbi,s3	ena,gs.US,ncbi.public,s3.us-east-1	ERX221229	Illumina HiSeq 2000	PAIRED	RANDOM	GENOMIC	156	Acinetobacter baumannii	ILLUMINA	2013-04-02T00:00:00Z	ERS192468	SAMEA1709998	ERP001080	200	347	6387406	SP 9/9										2013-03-25	2018-11-16	ERS192468	THAC_92-sc-2012-11-15T12:31:05Z-1513997	Wellcome Sanger Institute	2013-03-25T10:12:33Z	2018-03-09T10:04:06Z	public	ERS192468	Acinetobacter baumannii	SC			GCA_000226275.1
ERR246696	WGS	PRJEB2801	SAMEA1709987	SC	public	bam,sra	ena,gs,ncbi,s3	ena,gs.US,ncbi.public,s3.us-east-1	ERX221230	Illumina HiSeq 2000	PAIRED	RANDOM	GENOMIC	168	Acinetobacter baumannii	ILLUMINA	2013-04-02T00:00:00Z	ERS192469	SAMEA1709987	ERP001080	200	375	6387322	H 111										2013-03-25	2018-11-16	ERS192469	THAC_04-sc-2012-11-15T12:31:06Z-1513998	Wellcome Sanger Institute	2013-03-25T10:12:33Z	2018-03-09T10:04:06Z	public	ERS192469	Acinetobacter baumannii	SC			GCA_000226275.1
ERR246697	WGS	PRJEB2801	SAMEA1709866	SC	public	bam,sra	ena,gs,ncbi,s3	ena,gs.US,ncbi.public,s3.us-east-1	ERX221231	Illumina HiSeq 2000	PAIRED	RANDOM	GENOMIC	156	Acinetobacter baumannii	ILLUMINA	2013-04-02T00:00:00Z	ERS192470	SAMEA1709866	ERP001080	200	350	6387334	SP 15										2013-03-25	2018-11-16	ERS192470	THAC_16-sc-2012-11-15T12:31:07Z-1513999	Wellcome Sanger Institute	2013-03-25T10:12:34Z	2018-03-09T10:04:08Z	public	ERS192470	Acinetobacter baumannii	SC			GCA_000226275.1
ERR246698	WGS	PRJEB2801	SAMEA1709849	SC	public	bam,sra	ena,gs,ncbi,s3	ena,gs.US,ncbi.public,s3.us-east-1	ERX221232	Illumina HiSeq 2000	PAIRED	RANDOM	GENOMIC	174	Acinetobacter baumannii	ILLUMINA	2013-04-02T00:00:00Z	ERS192471	SAMEA1709849	ERP001080	200	387	6387347	SP 100										2013-03-25	2018-11-16	ERS192471	THAC_28-sc-2012-11-15T12:31:08Z-1514000	Wellcome Sanger Institute	2013-03-25T10:12:34Z	2018-03-09T10:04:06Z	public	ERS192471	Acinetobacter baumannii	SC			GCA_000226275.1
ERR246699	WGS	PRJEB2801	SAMEA1709900	SC	public	bam,sra	ena,gs,ncbi,s3	ena,gs.US,ncbi.public,s3.us-east-1	ERX221233	Illumina HiSeq 2000	PAIRED	RANDOM	GENOMIC	163	Acinetobacter baumannii	ILLUMINA	2013-04-02T00:00:00Z	ERS192472	SAMEA1709900	ERP001080	200	363	6387359	SP 227										2013-03-25	2018-11-16	ERS192472	THAC_40-sc-2012-11-15T12:31:09Z-1514001	Wellcome Sanger Institute	2013-03-25T10:12:33Z	2018-03-09T10:04:06Z	public	ERS192472	Acinetobacter baumannii	SC			GCA_000226275.1
ERR246700	WGS	PRJEB2801	SAMEA1709911	SC	public	bam,sra	ena,gs,ncbi,s3	ena,gs.US,ncbi.public,s3.us-east-1	ERX221234	Illumina HiSeq 2000	PAIRED	RANDOM	GENOMIC	161	Acinetobacter baumannii	ILLUMINA	2013-04-02T00:00:00Z	ERS192473	SAMEA1709911	ERP001080	200	361	6387371	SP 317										2013-03-25	2018-11-16	ERS192473	THAC_53-sc-2012-11-15T12:31:09Z-1514002	Wellcome Sanger Institute	2013-03-25T10:12:34Z	2018-03-09T10:04:08Z	public	ERS192473	Acinetobacter baumannii	SC			GCA_000226275.1
ERR246701	WGS	PRJEB2801	SAMEA1709891	SC	public	bam,sra	ena,gs,ncbi,s3	ena,gs.US,ncbi.public,s3.us-east-1	ERX221235	Illumina HiSeq 2000	PAIRED	RANDOM	GENOMIC	137	Acinetobacter baumannii	ILLUMINA	2013-04-02T00:00:00Z	ERS192474	SAMEA1709891	ERP001080	200	302	6387383	SP 40										2013-03-25	2018-11-16	ERS192474	THAC_66-sc-2012-11-15T12:31:11Z-1514003	Wellcome Sanger Institute	2013-03-25T10:12:35Z	2018-03-09T10:04:06Z	public	ERS192474	Acinetobacter baumannii	SC			GCA_000226275.1
ERR246702	WGS	PRJEB2801	SAMEA1709809	SC	public	bam,sra	ena,gs,ncbi,s3	ena,gs.US,ncbi.public,s3.us-east-1	ERX221236	Illumina HiSeq 2000	PAIRED	RANDOM	GENOMIC	132	Acinetobacter baumannii	ILLUMINA	2013-04-02T00:00:00Z	ERS192475	SAMEA1709809	ERP001080	200	296	6387395	SP 95										2013-03-25	2018-11-16	ERS192475	THAC_80-sc-2012-11-15T12:31:12Z-1514004	Wellcome Sanger Institute	2013-03-25T10:12:31Z	2018-03-09T10:04:06Z	public	ERS192475	Acinetobacter baumannii	SC			GCA_000226275.1
ERR246703	WGS	PRJEB2801	SAMEA1709790	SC	public	bam,sra	ena,gs,ncbi,s3	ena,gs.US,ncbi.public,s3.us-east-1	ERX221237	Illumina HiSeq 2000	PAIRED	RANDOM	GENOMIC	166	Acinetobacter baumannii	ILLUMINA	2013-04-02T00:00:00Z	ERS192476	SAMEA1709790	ERP001080	200	368	6387407	SP 11/9										2013-03-25	2018-11-16	ERS192476	THAC_93-sc-2012-11-15T12:31:13Z-1514005	Wellcome Sanger Institute	2013-03-25T10:12:33Z	2018-03-09T10:04:08Z	public	ERS192476	Acinetobacter baumannii	SC			GCA_000226275.1
ERR246704	WGS	PRJEB2801	SAMEA1709831	SC	public	bam,sra	ena,gs,ncbi,s3	ena,gs.US,ncbi.public,s3.us-east-1	ERX221238	Illumina HiSeq 2000	PAIRED	RANDOM	GENOMIC	182	Acinetobacter baumannii	ILLUMINA	2013-04-02T00:00:00Z	ERS192477	SAMEA1709831	ERP001080	200	407	6387323	H 386										2013-03-25	2018-11-16	ERS192477	THAC_05-sc-2012-11-15T12:31:14Z-1514006	Wellcome Sanger Institute	2013-03-25T10:12:33Z	2018-03-09T10:04:06Z	public	ERS192477	Acinetobacter baumannii	SC			GCA_000226275.1
ERR246705	WGS	PRJEB2801	SAMEA1709818	SC	public	bam,sra	ena,gs,ncbi,s3	ena,gs.US,ncbi.public,s3.us-east-1	ERX221239	Illumina HiSeq 2000	PAIRED	RANDOM	GENOMIC	148	Acinetobacter baumannii	ILLUMINA	2013-04-02T00:00:00Z	ERS192478	SAMEA1709818	ERP001080	200	333	6387335	SP 16										2013-03-25	2018-11-16	ERS192478	THAC_17-sc-2012-11-15T12:31:15Z-1514007	Wellcome Sanger Institute	2013-03-25T10:12:33Z	2018-03-09T10:04:06Z	public	ERS192478	Acinetobacter baumannii	SC			GCA_000226275.1
ERR246706	WGS	PRJEB2801	SAMEA1709819	SC	public	bam,sra	ena,gs,ncbi,s3	ena,gs.US,ncbi.public,s3.us-east-1	ERX221240	Illumina HiSeq 2000	PAIRED	RANDOM	GENOMIC	156	Acinetobacter baumannii	ILLUMINA	2013-04-02T00:00:00Z	ERS192479	SAMEA1709819	ERP001080	200	350	6387348	SP 128										2013-03-25	2018-11-16	ERS192479	THAC_29-sc-2012-11-15T12:31:16Z-1514008	Wellcome Sanger Institute	2013-03-25T10:12:32Z	2018-03-09T10:04:08Z	public	ERS192479	Acinetobacter baumannii	SC			GCA_000226275.1
ERR246707	WGS	PRJEB2801	SAMEA1709743	SC	public	bam,sra	ena,gs,ncbi,s3	ena,gs.US,ncbi.public,s3.us-east-1	ERX221241	Illumina HiSeq 2000	PAIRED	RANDOM	GENOMIC	178	Acinetobacter baumannii	ILLUMINA	2013-04-02T00:00:00Z	ERS192480	SAMEA1709743	ERP001080	200	399	6387360	SP 268										2013-03-25	2018-11-16	ERS192480	THAC_41-sc-2012-11-15T12:31:17Z-1514009	Wellcome Sanger Institute	2013-03-25T10:12:34Z	2018-03-09T10:04:06Z	public	ERS192480	Acinetobacter baumannii	SC			GCA_000226275.1
ERR246708	WGS	PRJEB2801	SAMEA1709756	SC	public	bam,sra	ena,gs,ncbi,s3	ena,gs.US,ncbi.public,s3.us-east-1	ERX221242	Illumina HiSeq 2000	PAIRED	RANDOM	GENOMIC	168	Acinetobacter baumannii	ILLUMINA	2013-04-02T00:00:00Z	ERS192481	SAMEA1709756	ERP001080	200	370	6387372	SP 332										2013-03-25	2018-11-16	ERS192481	THAC_54-sc-2012-11-15T12:31:18Z-1514010	Wellcome Sanger Institute	2013-03-25T10:12:32Z	2018-03-09T10:04:06Z	public	ERS192481	Acinetobacter baumannii	SC			GCA_000226275.1
ERR246709	WGS	PRJEB2801	SAMEA1709713	SC	public	bam,sra	ena,gs,ncbi,s3	ena,gs.US,ncbi.public,s3.us-east-1	ERX221243	Illumina HiSeq 2000	PAIRED	RANDOM	GENOMIC	164	Acinetobacter baumannii	ILLUMINA	2013-04-02T00:00:00Z	ERS192482	SAMEA1709713	ERP001080	200	368	6387384	SP 44										2013-03-25	2018-11-16	ERS192482	THAC_67-sc-2012-11-15T12:31:19Z-1514011	Wellcome Sanger Institute	2013-03-25T10:12:34Z	2018-03-09T10:04:08Z	public	ERS192482	Acinetobacter baumannii	SC			GCA_000226275.1
ERR246710	WGS	PRJEB2801	SAMEA1709731	SC	public	bam,sra	ena,gs,ncbi,s3	ena,gs.US,ncbi.public,s3.us-east-1	ERX221244	Illumina HiSeq 2000	PAIRED	RANDOM	GENOMIC	152	Acinetobacter baumannii	ILLUMINA	2013-04-02T00:00:00Z	ERS192483	SAMEA1709731	ERP001080	200	339	6387396	SP 97										2013-03-25	2018-11-16	ERS192483	THAC_81-sc-2012-11-15T12:31:21Z-1514012	Wellcome Sanger Institute	2013-03-25T10:12:34Z	2018-03-09T10:04:06Z	public	ERS192483	Acinetobacter baumannii	SC			GCA_000226275.1
ERR246711	WGS	PRJEB2801	SAMEA1709726	SC	public	bam,sra	ena,gs,ncbi,s3	ena,gs.US,ncbi.public,s3.us-east-1	ERX221245	Illumina HiSeq 2000	PAIRED	RANDOM	GENOMIC	175	Acinetobacter baumannii	ILLUMINA	2013-04-02T00:00:00Z	ERS192484	SAMEA1709726	ERP001080	200	392	6387408	SP 50/9										2013-03-25	2018-11-16	ERS192484	THAC_94-sc-2012-11-15T12:31:22Z-1514013	Wellcome Sanger Institute	2013-03-25T10:12:35Z	2018-03-09T10:04:07Z	public	ERS192484	Acinetobacter baumannii	SC			GCA_000226275.1
ERR246712	WGS	PRJEB2801	SAMEA1709690	SC	public	bam,sra	ena,gs,ncbi,s3	ena,gs.US,ncbi.public,s3.us-east-1	ERX221246	Illumina HiSeq 2000	PAIRED	RANDOM	GENOMIC	175	Acinetobacter baumannii	ILLUMINA	2013-04-02T00:00:00Z	ERS192485	SAMEA1709690	ERP001080	200	389	6387324	P 21										2013-03-25	2018-11-16	ERS192485	THAC_06-sc-2012-11-15T12:31:23Z-1514014	Wellcome Sanger Institute	2013-03-25T10:12:34Z	2018-03-09T10:04:08Z	public	ERS192485	Acinetobacter baumannii	SC			GCA_000226275.1
ERR246713	WGS	PRJEB2801	SAMEA1709700	SC	public	bam,sra	ena,gs,ncbi,s3	ena,gs.US,ncbi.public,s3.us-east-1	ERX221247	Illumina HiSeq 2000	PAIRED	RANDOM	GENOMIC	128	Acinetobacter baumannii	ILLUMINA	2013-04-02T00:00:00Z	ERS192486	SAMEA1709700	ERP001080	200	287	6387336	SP 19										2013-03-25	2018-11-16	ERS192486	THAC_18-sc-2012-11-15T12:31:24Z-1514015	Wellcome Sanger Institute	2013-03-25T10:12:34Z	2018-03-09T10:04:07Z	public	ERS192486	Acinetobacter baumannii	SC			GCA_000226275.1
ERR246714	WGS	PRJEB2801	SAMEA1709899	SC	public	bam,sra	ena,gs,ncbi,s3	ena,gs.US,ncbi.public,s3.us-east-1	ERX221248	Illumina HiSeq 2000	PAIRED	RANDOM	GENOMIC	137	Acinetobacter baumannii	ILLUMINA	2013-04-02T00:00:00Z	ERS192487	SAMEA1709899	ERP001080	200	306	6387349	SP 129										2013-03-25	2018-11-16	ERS192487	THAC_30-sc-2012-11-15T12:31:24Z-1514016	Wellcome Sanger Institute	2013-03-25T10:12:33Z	2018-03-09T10:04:08Z	public	ERS192487	Acinetobacter baumannii	SC			GCA_000226275.1
ERR246715	WGS	PRJEB2801	SAMEA1709887	SC	public	bam,sra	ena,gs,ncbi,s3	ena,gs.US,ncbi.public,s3.us-east-1	ERX221249	Illumina HiSeq 2000	PAIRED	RANDOM	GENOMIC	146	Acinetobacter baumannii	ILLUMINA	2013-04-02T00:00:00Z	ERS192488	SAMEA1709887	ERP001080	200	324	6387361	SP 278										2013-03-25	2018-11-16	ERS192488	THAC_42-sc-2012-11-15T12:31:26Z-1514017	Wellcome Sanger Institute	2013-03-25T10:12:34Z	2018-03-09T10:04:08Z	public	ERS192488	Acinetobacter baumannii	SC			GCA_000226275.1
ERR246716	WGS	PRJEB2801	SAMEA1709869	SC	public	bam,sra	ena,gs,ncbi,s3	ena,gs.US,ncbi.public,s3.us-east-1	ERX221250	Illumina HiSeq 2000	PAIRED	RANDOM	GENOMIC	162	Acinetobacter baumannii	ILLUMINA	2013-04-02T00:00:00Z	ERS192489	SAMEA1709869	ERP001080	200	355	6387373	SP 333										2013-03-25	2018-11-16	ERS192489	THAC_55-sc-2012-11-15T12:31:27Z-1514018	Wellcome Sanger Institute	2013-03-25T10:12:33Z	2018-03-09T10:04:04Z	public	ERS192489	Acinetobacter baumannii	SC			GCA_000226275.1
ERR246717	WGS	PRJEB2801	SAMEA1709754	SC	public	bam,sra	ena,gs,ncbi,s3	ena,gs.US,ncbi.public,s3.us-east-1	ERX221251	Illumina HiSeq 2000	PAIRED	RANDOM	GENOMIC	164	Acinetobacter baumannii	ILLUMINA	2013-04-02T00:00:00Z	ERS192490	SAMEA1709754	ERP001080	200	364	6387385	SP 47										2013-03-25	2018-11-16	ERS192490	THAC_68-sc-2012-11-15T12:31:27Z-1514019	Wellcome Sanger Institute	2013-03-25T10:12:34Z	2018-03-09T10:04:04Z	public	ERS192490	Acinetobacter baumannii	SC			GCA_000226275.1
ERR246718	WGS	PRJEB2801	SAMEA1709741	SC	public	bam,sra	ena,gs,ncbi,s3	ena,gs.US,ncbi.public,s3.us-east-1	ERX221252	Illumina HiSeq 2000	PAIRED	RANDOM	GENOMIC	165	Acinetobacter baumannii	ILLUMINA	2013-04-02T00:00:00Z	ERS192491	SAMEA1709741	ERP001080	200	363	6387397	SP 104										2013-03-25	2018-11-16	ERS192491	THAC_83-sc-2012-11-15T12:31:29Z-1514020	Wellcome Sanger Institute	2013-03-25T10:12:32Z	2018-03-09T10:04:04Z	public	ERS192491	Acinetobacter baumannii	SC			GCA_000226275.1
ERR246719	WGS	PRJEB2801	SAMEA1709783	SC	public	bam,sra	ena,gs,ncbi,s3	ena,gs.US,ncbi.public,s3.us-east-1	ERX221253	Illumina HiSeq 2000	PAIRED	RANDOM	GENOMIC	154	Acinetobacter baumannii	ILLUMINA	2013-04-02T00:00:00Z	ERS192492	SAMEA1709783	ERP001080	200	347	6387409	SP 87/9										2013-03-25	2018-11-16	ERS192492	THAC_95-sc-2012-11-15T12:31:29Z-1514021	Wellcome Sanger Institute	2013-03-25T10:12:33Z	2018-03-09T10:04:04Z	public	ERS192492	Acinetobacter baumannii	SC			GCA_000226275.1
ERR246720	WGS	PRJEB2801	SAMEA1709774	SC	public	bam,sra	ena,gs,ncbi,s3	ena,gs.US,ncbi.public,s3.us-east-1	ERX221254	Illumina HiSeq 2000	PAIRED	RANDOM	GENOMIC	164	Acinetobacter baumannii	ILLUMINA	2013-04-02T00:00:00Z	ERS192493	SAMEA1709774	ERP001080	200	366	6387325	P 56										2013-03-25	2018-11-16	ERS192493	THAC_07-sc-2012-11-15T12:31:30Z-1514022	Wellcome Sanger Institute	2013-03-25T10:12:31Z	2018-03-09T10:04:04Z	public	ERS192493	Acinetobacter baumannii	SC			GCA_000226275.1
ERR246721	WGS	PRJEB2801	SAMEA1709627	SC	public	bam,sra	ena,gs,ncbi,s3	ena,gs.US,ncbi.public,s3.us-east-1	ERX221255	Illumina HiSeq 2000	PAIRED	RANDOM	GENOMIC	142	Acinetobacter baumannii	ILLUMINA	2013-04-02T00:00:00Z	ERS192494	SAMEA1709627	ERP001080	200	317	6387337	SP 23										2013-03-25	2018-11-16	ERS192494	THAC_19-sc-2012-11-15T12:31:31Z-1514023	Wellcome Sanger Institute	2013-03-25T10:12:34Z	2018-03-09T10:04:05Z	public	ERS192494	Acinetobacter baumannii	SC			GCA_000226275.1
ERR246722	WGS	PRJEB2801	SAMEA1709636	SC	public	bam,sra	ena,gs,ncbi,s3	ena,gs.US,ncbi.public,s3.us-east-1	ERX221256	Illumina HiSeq 2000	PAIRED	RANDOM	GENOMIC	144	Acinetobacter baumannii	ILLUMINA	2013-04-02T00:00:00Z	ERS192495	SAMEA1709636	ERP001080	200	317	6387350	SP 133										2013-03-25	2018-11-16	ERS192495	THAC_31-sc-2012-11-15T12:31:33Z-1514024	Wellcome Sanger Institute	2013-03-25T10:12:32Z	2018-03-09T10:04:06Z	public	ERS192495	Acinetobacter baumannii	SC			GCA_000226275.1
ERR246723	WGS	PRJEB2801	SAMEA1709621	SC	public	bam,sra	ena,gs,ncbi,s3	ena,gs.US,ncbi.public,s3.us-east-1	ERX221257	Illumina HiSeq 2000	PAIRED	RANDOM	GENOMIC	163	Acinetobacter baumannii	ILLUMINA	2013-04-02T00:00:00Z	ERS192496	SAMEA1709621	ERP001080	200	364	6387362	SP 287										2013-03-25	2018-11-16	ERS192496	THAC_43-sc-2012-11-15T12:31:34Z-1514025	Wellcome Sanger Institute	2013-03-25T10:12:33Z	2018-03-09T10:04:06Z	public	ERS192496	Acinetobacter baumannii	SC			GCA_000226275.1
ERR246724	WGS	PRJEB2801	SAMEA1709656	SC	public	bam,sra	ena,gs,ncbi,s3	ena,gs.US,ncbi.public,s3.us-east-1	ERX221258	Illumina HiSeq 2000	PAIRED	RANDOM	GENOMIC	172	Acinetobacter baumannii	ILLUMINA	2013-04-02T00:00:00Z	ERS192497	SAMEA1709656	ERP001080	200	383	6387374	SP 334										2013-03-25	2018-11-16	ERS192497	THAC_56-sc-2012-11-15T12:31:35Z-1514026	Wellcome Sanger Institute	2013-03-25T10:12:34Z	2018-03-09T10:04:06Z	public	ERS192497	Acinetobacter baumannii	SC			GCA_000226275.1
ERR246725	WGS	PRJEB2801	SAMEA1709643	SC	public	bam,sra	ena,gs,ncbi,s3	ena,gs.US,ncbi.public,s3.us-east-1	ERX221259	Illumina HiSeq 2000	PAIRED	RANDOM	GENOMIC	171	Acinetobacter baumannii	ILLUMINA	2013-04-02T00:00:00Z	ERS192498	SAMEA1709643	ERP001080	200	342	6387386	SP 48										2013-03-25	2018-11-16	ERS192498	THAC_69-sc-2012-11-15T12:31:36Z-1514027	Wellcome Sanger Institute	2013-03-25T10:12:33Z	2018-03-09T10:04:06Z	public	ERS192498	Acinetobacter baumannii	SC			GCA_000226275.1
ERR246726	WGS	PRJEB2801	SAMEA1709671	SC	public	bam,sra	ena,gs,ncbi,s3	ena,gs.US,ncbi.public,s3.us-east-1	ERX221260	Illumina HiSeq 2000	PAIRED	RANDOM	GENOMIC	158	Acinetobacter baumannii	ILLUMINA	2013-04-02T00:00:00Z	ERS192499	SAMEA1709671	ERP001080	200	352	6387398	SP 107										2013-03-25	2018-11-16	ERS192499	THAC_84-sc-2012-11-15T12:31:37Z-1514028	Wellcome Sanger Institute	2013-03-25T10:12:33Z	2018-03-09T10:04:06Z	public	ERS192499	Acinetobacter baumannii	SC			GCA_000226275.1
ERR246727	WGS	PRJEB2801	SAMEA1709752	SC	public	bam,sra	ena,gs,ncbi,s3	ena,gs.US,ncbi.public,s3.us-east-1	ERX221261	Illumina HiSeq 2000	PAIRED	RANDOM	GENOMIC	158	Acinetobacter baumannii	ILLUMINA	2013-04-02T00:00:00Z	ERS192500	SAMEA1709752	ERP001080	200	352	6387410	SP 89/9										2013-03-25	2018-11-16	ERS192500	THAC_96-sc-2012-11-15T12:31:38Z-1514029	Wellcome Sanger Institute	2013-03-25T10:12:33Z	2018-03-09T10:04:06Z	public	ERS192500	Acinetobacter baumannii	SC			GCA_000226275.1
ERR246728	WGS	PRJEB2801	SAMEA1709757	SC	public	bam,sra	ena,gs,ncbi,s3	ena,gs.US,ncbi.public,s3.us-east-1	ERX221262	Illumina HiSeq 2000	PAIRED	RANDOM	GENOMIC	188	Acinetobacter baumannii	ILLUMINA	2013-04-02T00:00:00Z	ERS192501	SAMEA1709757	ERP001080	200	416	6387326	P 76										2013-03-25	2018-11-16	ERS192501	THAC_08-sc-2012-11-15T12:31:39Z-1514030	Wellcome Sanger Institute	2013-03-25T10:12:34Z	2018-03-09T10:04:06Z	public	ERS192501	Acinetobacter baumannii	SC			GCA_000226275.1
ERR246729	WGS	PRJEB2801	SAMEA1709738	SC	public	bam,sra	ena,gs,ncbi,s3	ena,gs.US,ncbi.public,s3.us-east-1	ERX221263	Illumina HiSeq 2000	PAIRED	RANDOM	GENOMIC	167	Acinetobacter baumannii	ILLUMINA	2013-04-02T00:00:00Z	ERS192502	SAMEA1709738	ERP001080	200	374	6387339	SP 32										2013-03-25	2018-11-16	ERS192502	THAC_20-sc-2012-11-15T12:31:40Z-1514031	Wellcome Sanger Institute	2013-03-25T10:12:33Z	2018-03-09T10:04:06Z	public	ERS192502	Acinetobacter baumannii	SC			GCA_000226275.1
ERR246730	WGS	PRJEB2801	SAMEA1709787	SC	public	bam,sra	ena,gs,ncbi,s3	ena,gs.US,ncbi.public,s3.us-east-1	ERX221264	Illumina HiSeq 2000	PAIRED	RANDOM	GENOMIC	149	Acinetobacter baumannii	ILLUMINA	2013-04-02T00:00:00Z	ERS192503	SAMEA1709787	ERP001080	200	331	6387351	SP 169										2013-03-25	2018-11-16	ERS192503	THAC_32-sc-2012-11-15T12:31:41Z-1514032	Wellcome Sanger Institute	2013-03-25T10:12:32Z	2018-03-09T10:04:06Z	public	ERS192503	Acinetobacter baumannii	SC			GCA_000226275.1
ERR246731	WGS	PRJEB2801	SAMEA1709762	SC	public	bam,sra	ena,gs,ncbi,s3	ena,gs.US,ncbi.public,s3.us-east-1	ERX221265	Illumina HiSeq 2000	PAIRED	RANDOM	GENOMIC	165	Acinetobacter baumannii	ILLUMINA	2013-04-02T00:00:00Z	ERS192504	SAMEA1709762	ERP001080	200	367	6387363	SP 296										2013-03-25	2018-11-16	ERS192504	THAC_44-sc-2012-11-15T12:31:42Z-1514033	Wellcome Sanger Institute	2013-03-25T10:12:34Z	2018-03-09T10:04:06Z	public	ERS192504	Acinetobacter baumannii	SC			GCA_000226275.1
ERR246733	WGS	PRJEB2801	SAMEA1709623	SC	public	bam,sra	ena,gs,ncbi,s3	ena,gs.US,ncbi.public,s3.us-east-1	ERX221267	Illumina HiSeq 2000	PAIRED	RANDOM	GENOMIC	134	Acinetobacter baumannii	ILLUMINA	2013-04-02T00:00:00Z	ERS192506	SAMEA1709623	ERP001080	200	301	6387387	SP 49										2013-03-25	2018-11-16	ERS192506	THAC_70-sc-2012-11-15T12:31:44Z-1514035	Wellcome Sanger Institute	2013-03-25T10:12:33Z	2018-03-09T10:04:06Z	public	ERS192506	Acinetobacter baumannii	SC			GCA_000226275.1
ERR246734	WGS	PRJEB2801	SAMEA1709620	SC	public	bam,sra	ena,gs,ncbi,s3	ena,gs.US,ncbi.public,s3.us-east-1	ERX221268	Illumina HiSeq 2000	PAIRED	RANDOM	GENOMIC	169	Acinetobacter baumannii	ILLUMINA	2013-04-02T00:00:00Z	ERS192507	SAMEA1709620	ERP001080	200	371	6387399	P 59										2013-03-25	2018-11-16	ERS192507	THAC_85-sc-2012-11-15T12:31:45Z-1514036	Wellcome Sanger Institute	2013-03-25T10:12:35Z	2018-03-09T10:04:06Z	public	ERS192507	Acinetobacter baumannii	SC			GCA_000226275.1
ERR246735	WGS	PRJEB2801	SAMEA1709653	SC	public	bam,sra	ena,gs,ncbi,s3	ena,gs.US,ncbi.public,s3.us-east-1	ERX221269	Illumina HiSeq 2000	PAIRED	RANDOM	GENOMIC	179	Acinetobacter baumannii	ILLUMINA	2013-04-02T00:00:00Z	ERS192508	SAMEA1709653	ERP001080	200	362	6387411	SP 308/9										2013-03-25	2018-11-16	ERS192508	THAC_97-sc-2012-11-15T12:31:46Z-1514037	Wellcome Sanger Institute	2013-03-25T10:12:31Z	2018-03-09T10:04:06Z	public	ERS192508	Acinetobacter baumannii	SC			GCA_000226275.1
ERR246736	WGS	PRJEB2801	SAMEA1709638	SC	public	bam,sra	ena,gs,ncbi,s3	ena,gs.US,ncbi.public,s3.us-east-1	ERX221270	Illumina HiSeq 2000	PAIRED	RANDOM	GENOMIC	187	Acinetobacter baumannii	ILLUMINA	2013-04-02T00:00:00Z	ERS192509	SAMEA1709638	ERP001080	200	416	6387327	P 139										2013-03-25	2018-11-16	ERS192509	THAC_09-sc-2012-11-15T12:31:47Z-1514038	Wellcome Sanger Institute	2013-03-25T10:12:33Z	2018-03-09T10:04:06Z	public	ERS192509	Acinetobacter baumannii	SC			GCA_000226275.1
ERR246737	WGS	PRJEB2801	SAMEA1709896	SC	public	bam,sra	ena,gs,ncbi,s3	ena,gs.US,ncbi.public,s3.us-east-1	ERX221271	Illumina HiSeq 2000	PAIRED	RANDOM	GENOMIC	165	Acinetobacter baumannii	ILLUMINA	2013-04-02T00:00:00Z	ERS192510	SAMEA1709896	ERP001080	200	369	6387340	SP 55										2013-03-25	2018-11-16	ERS192510	THAC_21-sc-2012-11-15T12:31:48Z-1514039	SC	2013-03-25T10:12:33Z	2018-03-09T10:04:06Z	public	ERS192510	Acinetobacter baumannii				GCA_000226275.1
ERR246738	WGS	PRJEB2801	SAMEA1709907	SC	public	bam,sra	ena,gs,ncbi,s3	ena,gs.US,ncbi.public,s3.us-east-1	ERX221272	Illumina HiSeq 2000	PAIRED	RANDOM	GENOMIC	168	Acinetobacter baumannii	ILLUMINA	2013-04-02T00:00:00Z	ERS192511	SAMEA1709907	ERP001080	200	372	6387352	SP 170										2013-03-25	2018-11-16	ERS192511	THAC_33-sc-2012-11-15T12:31:50Z-1514040	Wellcome Sanger Institute	2013-03-25T10:12:33Z	2018-03-09T10:04:49Z	public	ERS192511	Acinetobacter baumannii	SC			GCA_000226275.1
ERR246739	WGS	PRJEB2801	SAMEA1709898	SC	public	bam,sra	ena,gs,ncbi,s3	ena,gs.US,ncbi.public,s3.us-east-1	ERX221273	Illumina HiSeq 2000	PAIRED	RANDOM	GENOMIC	171	Acinetobacter baumannii	ILLUMINA	2013-04-02T00:00:00Z	ERS192512	SAMEA1709898	ERP001080	200	384	6387364	SP 317										2013-03-25	2018-11-16	ERS192512	THAC_45-sc-2012-11-15T12:31:51Z-1514041	Wellcome Sanger Institute	2013-03-25T10:12:33Z	2018-03-09T10:04:37Z	public	ERS192512	Acinetobacter baumannii	SC			GCA_000226275.1
ERR246740	WGS	PRJEB2801	SAMEA1709729	SC	public	bam,sra	ena,gs,ncbi,s3	ena,gs.US,ncbi.public,s3.us-east-1	ERX221274	Illumina HiSeq 2000	PAIRED	RANDOM	GENOMIC	146	Acinetobacter baumannii	ILLUMINA	2013-04-02T00:00:00Z	ERS192513	SAMEA1709729	ERP001080	200	328	6387376	SP 349										2013-03-25	2018-11-16	ERS192513	THAC_58-sc-2012-11-15T12:31:52Z-1514042	Wellcome Sanger Institute	2013-03-25T10:12:32Z	2018-03-09T10:04:36Z	public	ERS192513	Acinetobacter baumannii	SC			GCA_000226275.1
ERR246741	WGS	PRJEB2801	SAMEA1709717	SC	public	bam,sra	ena,gs,ncbi,s3	ena,gs.US,ncbi.public,s3.us-east-1	ERX221275	Illumina HiSeq 2000	PAIRED	RANDOM	GENOMIC	170	Acinetobacter baumannii	ILLUMINA	2013-04-02T00:00:00Z	ERS192514	SAMEA1709717	ERP001080	200	337	6387388	SP 72										2013-03-25	2018-11-16	ERS192514	THAC_73-sc-2012-11-15T12:31:53Z-1514043	Wellcome Sanger Institute	2013-03-25T10:12:33Z	2018-03-09T10:04:49Z	public	ERS192514	Acinetobacter baumannii	SC			GCA_000226275.1
ERR246742	WGS	PRJEB2801	SAMEA1709698	SC	public	bam,sra	ena,gs,ncbi,s3	ena,gs.US,ncbi.public,s3.us-east-1	ERX221276	Illumina HiSeq 2000	PAIRED	RANDOM	GENOMIC	174	Acinetobacter baumannii	ILLUMINA	2013-04-02T00:00:00Z	ERS192515	SAMEA1709698	ERP001080	200	350	6387400	U 89										2013-03-25	2018-11-16	ERS192515	THAC_86-sc-2012-11-15T12:31:54Z-1514044	Wellcome Sanger Institute	2013-03-25T10:12:34Z	2018-03-09T10:04:37Z	public	ERS192515	Acinetobacter baumannii	SC			GCA_000226275.1
ERR246743	WGS	PRJEB2801	SAMEA1709688	SC	public	bam,sra	ena,gs,ncbi,s3	ena,gs.US,ncbi.public,s3.us-east-1	ERX221277	Illumina HiSeq 2000	PAIRED	RANDOM	GENOMIC	175	Acinetobacter baumannii	ILLUMINA	2013-04-02T00:00:00Z	ERS192516	SAMEA1709688	ERP001080	200	357	6387412	SP 310/9										2013-03-25	2018-11-16	ERS192516	THAC_98-sc-2012-11-15T12:31:55Z-1514045	Wellcome Sanger Institute	2013-03-25T10:12:33Z	2018-03-09T10:04:36Z	public	ERS192516	Acinetobacter baumannii	SC			GCA_000226275.1
ERR246744	WGS	PRJEB2801	SAMEA1709778	SC	public	bam,sra	ena,gs,ncbi,s3	ena,gs.US,ncbi.public,s3.us-east-1	ERX221278	Illumina HiSeq 2000	PAIRED	RANDOM	GENOMIC	174	Acinetobacter baumannii	ILLUMINA	2013-04-02T00:00:00Z	ERS192517	SAMEA1709778	ERP001080	200	384	6387328	P 177										2013-03-25	2018-11-16	ERS192517	THAC_10-sc-2012-11-15T12:31:56Z-1514046	Wellcome Sanger Institute	2013-03-25T10:12:33Z	2018-03-09T10:04:55Z	public	ERS192517	Acinetobacter baumannii	SC			GCA_000226275.1
ERR246745	WGS	PRJEB2801	SAMEA1709788	SC	public	bam,sra	ena,gs,ncbi,s3	ena,gs.US,ncbi.public,s3.us-east-1	ERX221279	Illumina HiSeq 2000	PAIRED	RANDOM	GENOMIC	180	Acinetobacter baumannii	ILLUMINA	2013-04-02T00:00:00Z	ERS192518	SAMEA1709788	ERP001080	200	407	6387341	SP 58										2013-03-25	2018-11-16	ERS192518	THAC_22-sc-2012-11-15T12:31:57Z-1514047	Wellcome Sanger Institute	2013-03-25T10:12:33Z	2018-03-09T10:04:37Z	public	ERS192518	Acinetobacter baumannii	SC			GCA_000226275.1
ERR246746	WGS	PRJEB2801	SAMEA1709772	SC	public	bam,sra	ena,gs,ncbi,s3	ena,gs.US,ncbi.public,s3.us-east-1	ERX221280	Illumina HiSeq 2000	PAIRED	RANDOM	GENOMIC	159	Acinetobacter baumannii	ILLUMINA	2013-04-02T00:00:00Z	ERS192519	SAMEA1709772	ERP001080	200	350	6387353	SP 183										2013-03-25	2018-11-16	ERS192519	THAC_34-sc-2012-11-15T12:31:58Z-1514048	Wellcome Sanger Institute	2013-03-25T10:12:33Z	2018-03-09T10:04:36Z	public	ERS192519	Acinetobacter baumannii	SC			GCA_000226275.1
ERR246747	WGS	PRJEB2801	SAMEA1709820	SC	public	bam,sra	ena,gs,ncbi,s3	ena,gs.US,ncbi.public,s3.us-east-1	ERX221281	Illumina HiSeq 2000	PAIRED	RANDOM	GENOMIC	156	Acinetobacter baumannii	ILLUMINA	2013-04-02T00:00:00Z	ERS192520	SAMEA1709820	ERP001080	200	348	6387365	SP 376										2013-03-25	2018-11-16	ERS192520	THAC_46-sc-2012-11-15T12:31:59Z-1514049	Wellcome Sanger Institute	2013-03-25T10:12:33Z	2018-03-09T10:04:55Z	public	ERS192520	Acinetobacter baumannii	SC			GCA_000226275.1
ERR246748	WGS	PRJEB2801	SAMEA1709842	SC	public	bam,sra	ena,gs,ncbi,s3	ena,gs.US,ncbi.public,s3.us-east-1	ERX221282	Illumina HiSeq 2000	PAIRED	RANDOM	GENOMIC	147	Acinetobacter baumannii	ILLUMINA	2013-04-02T00:00:00Z	ERS192521	SAMEA1709842	ERP001080	200	331	6387377	SP 367										2013-03-25	2018-11-16	ERS192521	THAC_59-sc-2012-11-15T12:32:00Z-1514050	Wellcome Sanger Institute	2013-03-25T10:12:34Z	2018-03-09T10:04:37Z	public	ERS192521	Acinetobacter baumannii	SC			GCA_000226275.1
ERR246749	WGS	PRJEB2801	SAMEA1709797	SC	public	bam,sra	ena,gs,ncbi,s3	ena,gs.US,ncbi.public,s3.us-east-1	ERX221283	Illumina HiSeq 2000	PAIRED	RANDOM	GENOMIC	167	Acinetobacter baumannii	ILLUMINA	2013-04-02T00:00:00Z	ERS192522	SAMEA1709797	ERP001080	200	372	6387389	SP 74										2013-03-25	2018-11-16	ERS192522	THAC_74-sc-2012-11-15T12:32:02Z-1514051	Wellcome Sanger Institute	2013-03-25T10:12:33Z	2018-03-09T10:04:36Z	public	ERS192522	Acinetobacter baumannii	SC			GCA_000226275.1
ERR246750	WGS	PRJEB2801	SAMEA1709791	SC	public	bam,sra	ena,gs,ncbi,s3	ena,gs.US,ncbi.public,s3.us-east-1	ERX221284	Illumina HiSeq 2000	PAIRED	RANDOM	GENOMIC	164	Acinetobacter baumannii	ILLUMINA	2013-04-02T00:00:00Z	ERS192523	SAMEA1709791	ERP001080	200	370	6387401	NL-4/9										2013-03-25	2018-11-16	ERS192523	THAC_87-sc-2012-11-15T12:32:03Z-1514052	Wellcome Sanger Institute	2013-03-25T10:12:34Z	2018-03-09T10:04:55Z	public	ERS192523	Acinetobacter baumannii	SC			GCA_000226275.1
ERR246751	WGS	PRJEB2801	SAMEA1709802	SC	public	bam,sra	ena,gs,ncbi,s3	ena,gs.US,ncbi.public,s3.us-east-1	ERX221285	Illumina HiSeq 2000	PAIRED	RANDOM	GENOMIC	184	Acinetobacter baumannii	ILLUMINA	2013-04-02T00:00:00Z	ERS192524	SAMEA1709802	ERP001080	200	374	6387413	SP 324/9										2013-03-25	2018-11-16	ERS192524	THAC_99-sc-2012-11-15T12:32:04Z-1514053	Wellcome Sanger Institute	2013-03-25T10:12:34Z	2018-03-09T10:04:37Z	public	ERS192524	Acinetobacter baumannii	SC			GCA_000226275.1
ERR246752	WGS	PRJEB2801	SAMEA1709881	SC	public	bam,sra	ena,gs,ncbi,s3	ena,gs.US,ncbi.public,s3.us-east-1	ERX221286	Illumina HiSeq 2000	PAIRED	RANDOM	GENOMIC	198	Acinetobacter baumannii	ILLUMINA	2013-04-02T00:00:00Z	ERS192525	SAMEA1709881	ERP001080	200	441	6387329	P 180										2013-03-25	2018-11-16	ERS192525	THAC_11-sc-2012-11-15T12:32:05Z-1514054	Wellcome Sanger Institute	2013-03-25T10:12:33Z	2018-03-09T10:04:36Z	public	ERS192525	Acinetobacter baumannii	SC			GCA_000226275.1
ERR246753	WGS	PRJEB2801	SAMEA1709908	SC	public	bam,sra	ena,gs,ncbi,s3	ena,gs.US,ncbi.public,s3.us-east-1	ERX221287	Illumina HiSeq 2000	PAIRED	RANDOM	GENOMIC	178	Acinetobacter baumannii	ILLUMINA	2013-04-02T00:00:00Z	ERS192526	SAMEA1709908	ERP001080	200	402	6387342	SP 63										2013-03-25	2018-11-16	ERS192526	THAC_23-sc-2012-11-15T12:32:06Z-1514055	Wellcome Sanger Institute	2013-03-25T10:12:33Z	2018-03-09T10:04:55Z	public	ERS192526	Acinetobacter baumannii	SC			GCA_000226275.1
ERR246754	WGS	PRJEB2801	SAMEA1709855	SC	public	bam,sra	ena,gs,ncbi,s3	ena,gs.US,ncbi.public,s3.us-east-1	ERX221288	Illumina HiSeq 2000	PAIRED	RANDOM	GENOMIC	189	Acinetobacter baumannii	ILLUMINA	2013-04-02T00:00:00Z	ERS192527	SAMEA1709855	ERP001080	200	423	6387354	SP 186										2013-03-25	2018-11-16	ERS192527	THAC_35-sc-2012-11-15T12:32:07Z-1514056	Wellcome Sanger Institute	2013-03-25T10:12:35Z	2018-03-09T10:04:37Z	public	ERS192527	Acinetobacter baumannii	SC			GCA_000226275.1
ERR246755	WGS	PRJEB2801	SAMEA1709876	SC	public	bam,sra	ena,gs,ncbi,s3	ena,gs.US,ncbi.public,s3.us-east-1	ERX221289	Illumina HiSeq 2000	PAIRED	RANDOM	GENOMIC	171	Acinetobacter baumannii	ILLUMINA	2013-04-02T00:00:00Z	ERS192528	SAMEA1709876	ERP001080	200	382	6387366	SP 394										2013-03-25	2018-11-16	ERS192528	THAC_47-sc-2012-11-15T12:32:08Z-1514057	Wellcome Sanger Institute	2013-03-25T10:12:32Z	2018-03-09T10:04:36Z	public	ERS192528	Acinetobacter baumannii	SC			GCA_000226275.1
ERR246756	WGS	PRJEB2801	SAMEA1709870	SC	public	bam,sra	ena,gs,ncbi,s3	ena,gs.US,ncbi.public,s3.us-east-1	ERX221290	Illumina HiSeq 2000	PAIRED	RANDOM	GENOMIC	176	Acinetobacter baumannii	ILLUMINA	2013-04-02T00:00:00Z	ERS192529	SAMEA1709870	ERP001080	200	397	6387378	SP 374										2013-03-25	2018-11-16	ERS192529	THAC_61-sc-2012-11-15T12:32:09Z-1514058	Wellcome Sanger Institute	2013-03-25T10:12:33Z	2018-03-09T10:04:55Z	public	ERS192529	Acinetobacter baumannii	SC			GCA_000226275.1
ERR246757	WGS	PRJEB2801	SAMEA1709666	SC	public	bam,sra	ena,gs,ncbi,s3	ena,gs.US,ncbi.public,s3.us-east-1	ERX221291	Illumina HiSeq 2000	PAIRED	RANDOM	GENOMIC	180	Acinetobacter baumannii	ILLUMINA	2013-04-02T00:00:00Z	ERS192530	SAMEA1709666	ERP001080	200	404	6387390	SP 75										2013-03-25	2018-11-16	ERS192530	THAC_75-sc-2012-11-15T12:32:10Z-1514059	Wellcome Sanger Institute	2013-03-25T10:12:33Z	2018-03-09T10:04:37Z	public	ERS192530	Acinetobacter baumannii	SC			GCA_000226275.1
ERR246758	WGS	PRJEB2801	SAMEA1709665	SC	public	bam,sra	ena,gs,ncbi,s3	ena,gs.US,ncbi.public,s3.us-east-1	ERX221292	Illumina HiSeq 2000	PAIRED	RANDOM	GENOMIC	175	Acinetobacter baumannii	ILLUMINA	2013-04-02T00:00:00Z	ERS192531	SAMEA1709665	ERP001080	200	390	6387402	H 80/9										2013-03-25	2018-11-16	ERS192531	THAC_88-sc-2012-11-15T12:32:11Z-1514060	Wellcome Sanger Institute	2013-03-25T10:12:33Z	2018-03-09T10:04:36Z	public	ERS192531	Acinetobacter baumannii	SC			GCA_000226275.1
ERR246759	WGS	PRJEB2801	SAMEA1709658	SC	public	bam,sra	ena,gs,ncbi,s3	ena,gs.US,ncbi.public,s3.us-east-1	ERX221293	Illumina HiSeq 2000	PAIRED	RANDOM	GENOMIC	179	Acinetobacter baumannii	ILLUMINA	2013-04-02T00:00:00Z	ERS192532	SAMEA1709658	ERP001080	200	397	6387414	P 199/9										2013-03-25	2018-11-16	ERS192532	THAC_100-sc-2012-11-15T12:32:12Z-1514061	Wellcome Sanger Institute	2013-03-25T10:12:34Z	2018-03-09T10:04:55Z	public	ERS192532	Acinetobacter baumannii	SC			GCA_000226275.1
ERR246760	WGS	PRJEB2801	SAMEA1709648	SC	public	bam,sra	ena,gs,ncbi,s3	ena,gs.US,ncbi.public,s3.us-east-1	ERX221294	Illumina HiSeq 2000	PAIRED	RANDOM	GENOMIC	168	Acinetobacter baumannii	ILLUMINA	2013-04-02T00:00:00Z	ERS192533	SAMEA1709648	ERP001080	200	370	6387330	P 203										2013-03-25	2018-11-16	ERS192533	THAC_12-sc-2012-11-15T12:32:13Z-1514062	Wellcome Sanger Institute	2013-03-25T10:12:34Z	2018-03-09T10:04:37Z	public	ERS192533	Acinetobacter baumannii	SC			GCA_000226275.1
ERR246761	WGS	PRJEB2801	SAMEA1709637	SC	public	bam,sra	ena,gs,ncbi,s3	ena,gs.US,ncbi.public,s3.us-east-1	ERX221295	Illumina HiSeq 2000	PAIRED	RANDOM	GENOMIC	169	Acinetobacter baumannii	ILLUMINA	2013-04-02T00:00:00Z	ERS192534	SAMEA1709637	ERP001080	200	372	6387343	SP 70										2013-03-25	2018-11-16	ERS192534	THAC_24-sc-2012-11-15T12:32:14Z-1514063	Wellcome Sanger Institute	2013-03-25T10:12:31Z	2018-03-09T10:04:36Z	public	ERS192534	Acinetobacter baumannii	SC			GCA_000226275.1
ERR246762	WGS	PRJEB2801	SAMEA1709625	SC	public	bam,sra	ena,gs,ncbi,s3	ena,gs.US,ncbi.public,s3.us-east-1	ERX221296	Illumina HiSeq 2000	PAIRED	RANDOM	GENOMIC	169	Acinetobacter baumannii	ILLUMINA	2013-04-02T00:00:00Z	ERS192535	SAMEA1709625	ERP001080	200	378	6387355	SP 187										2013-03-25	2018-11-16	ERS192535	THAC_36-sc-2012-11-15T12:32:15Z-1514064	Wellcome Sanger Institute	2013-03-25T10:12:32Z	2018-03-09T10:04:55Z	public	ERS192535	Acinetobacter baumannii	SC			GCA_000226275.1
ERR246763	WGS	PRJEB2801	SAMEA1709618	SC	public	bam,sra	ena,gs,ncbi,s3	ena,gs.US,ncbi.public,s3.us-east-1	ERX221297	Illumina HiSeq 2000	PAIRED	RANDOM	GENOMIC	167	Acinetobacter baumannii	ILLUMINA	2013-04-02T00:00:00Z	ERS192536	SAMEA1709618	ERP001080	200	369	6387367	SP 396										2013-03-25	2018-11-16	ERS192536	THAC_48-sc-2012-11-15T12:32:16Z-1514065	Wellcome Sanger Institute	2013-03-25T10:12:34Z	2018-03-09T10:04:37Z	public	ERS192536	Acinetobacter baumannii	SC			GCA_000226275.1
ERR246764	WGS	PRJEB2801	SAMEA1709779	SC	public	bam,sra	ena,gs,ncbi,s3	ena,gs.US,ncbi.public,s3.us-east-1	ERX221298	Illumina HiSeq 2000	PAIRED	RANDOM	GENOMIC	178	Acinetobacter baumannii	ILLUMINA	2013-04-02T00:00:00Z	ERS192537	SAMEA1709779	ERP001080	200	395	6387379	H 162										2013-03-25	2018-11-16	ERS192537	THAC_62-sc-2012-11-15T12:32:17Z-1514066	Wellcome Sanger Institute	2013-03-25T10:12:33Z	2018-03-09T10:04:36Z	public	ERS192537	Acinetobacter baumannii	SC			GCA_000226275.1
ERR246765	WGS	PRJEB2801	SAMEA1709766	SC	public	bam,sra	ena,gs,ncbi,s3	ena,gs.US,ncbi.public,s3.us-east-1	ERX221299	Illumina HiSeq 2000	PAIRED	RANDOM	GENOMIC	171	Acinetobacter baumannii	ILLUMINA	2013-04-02T00:00:00Z	ERS192538	SAMEA1709766	ERP001080	200	378	6387391	SP 78										2013-03-25	2018-11-16	ERS192538	THAC_76-sc-2012-11-15T12:32:19Z-1514067	Wellcome Sanger Institute	2013-03-25T10:12:33Z	2018-03-09T10:04:55Z	public	ERS192538	Acinetobacter baumannii	SC			GCA_000226275.1
ERR246766	WGS	PRJEB2801	SAMEA1709748	SC	public	bam,sra	ena,gs,ncbi,s3	ena,gs.US,ncbi.public,s3.us-east-1	ERX221300	Illumina HiSeq 2000	PAIRED	RANDOM	GENOMIC	163	Acinetobacter baumannii	ILLUMINA	2013-04-02T00:00:00Z	ERS192539	SAMEA1709748	ERP001080	200	361	6387403	H 883/9										2013-03-25	2018-11-16	ERS192539	THAC_89-sc-2012-11-15T12:32:21Z-1514068	Wellcome Sanger Institute	2013-03-25T10:12:32Z	2018-03-09T10:04:37Z	public	ERS192539	Acinetobacter baumannii	SC			GCA_000226275.1
ERR246767	WGS	PRJEB2801	SAMEA1709925	SC	public	bam,sra	ena,gs,ncbi,s3	ena,gs.US,ncbi.public,s3.us-east-1	ERX221301	Illumina HiSeq 2000	PAIRED	RANDOM	GENOMIC	178	Acinetobacter baumannii	ILLUMINA	2013-04-02T00:00:00Z	ERS192540	SAMEA1709925	ERP001080	200	392	6387415	P 215/9										2013-03-25	2018-11-16	ERS192540	THAC_101-sc-2012-11-15T12:32:22Z-1514069	Wellcome Sanger Institute	2013-03-25T10:12:34Z	2018-03-09T10:04:36Z	public	ERS192540	Acinetobacter baumannii	SC			GCA_000226275.1
ERR246768	WGS	PRJEB2801	SAMEA1709935	SC	public	bam,sra	ena,gs,ncbi,s3	ena,gs.US,ncbi.public,s3.us-east-1	ERX221302	Illumina HiSeq 2000	PAIRED	RANDOM	GENOMIC	177	Acinetobacter baumannii	ILLUMINA	2013-04-02T00:00:00Z	ERS192541	SAMEA1709935	ERP001080	200	398	6387331	P 221										2013-03-25	2018-11-16	ERS192541	THAC_13-sc-2012-11-15T12:32:23Z-1514070	Wellcome Sanger Institute	2013-03-25T10:12:34Z	2018-03-09T10:04:55Z	public	ERS192541	Acinetobacter baumannii	SC			GCA_000226275.1
ERR246769	WGS	PRJEB2801	SAMEA1709943	SC	public	bam,sra	ena,gs,ncbi,s3	ena,gs.US,ncbi.public,s3.us-east-1	ERX221303	Illumina HiSeq 2000	PAIRED	RANDOM	GENOMIC	159	Acinetobacter baumannii	ILLUMINA	2013-04-02T00:00:00Z	ERS192542	SAMEA1709943	ERP001080	200	358	6387344	SP 79										2013-03-25	2018-11-16	ERS192542	THAC_25-sc-2012-11-15T12:32:24Z-1514071	Wellcome Sanger Institute	2013-03-25T10:12:33Z	2018-03-09T10:04:37Z	public	ERS192542	Acinetobacter baumannii	SC			GCA_000226275.1
ERR246770	WGS	PRJEB2801	SAMEA1709949	SC	public	bam,sra	ena,gs,ncbi,s3	ena,gs.US,ncbi.public,s3.us-east-1	ERX221304	Illumina HiSeq 2000	PAIRED	RANDOM	GENOMIC	158	Acinetobacter baumannii	ILLUMINA	2013-04-02T00:00:00Z	ERS192543	SAMEA1709949	ERP001080	200	355	6387356	SP 199										2013-03-25	2018-11-16	ERS192543	THAC_37-sc-2012-11-15T12:32:25Z-1514072	Wellcome Sanger Institute	2013-03-25T10:12:34Z	2018-03-09T10:04:36Z	public	ERS192543	Acinetobacter baumannii	SC			GCA_000226275.1
ERR246771	WGS	PRJEB2801	SAMEA1709674	SC	public	bam,sra	ena,gs,ncbi,s3	ena,gs.US,ncbi.public,s3.us-east-1	ERX221305	Illumina HiSeq 2000	PAIRED	RANDOM	GENOMIC	165	Acinetobacter baumannii	ILLUMINA	2013-04-02T00:00:00Z	ERS192544	SAMEA1709674	ERP001080	200	369	6387368	SP 397										2013-03-25	2018-11-16	ERS192544	THAC_49-sc-2012-11-15T12:32:26Z-1514073	Wellcome Sanger Institute	2013-03-25T10:12:33Z	2018-03-09T10:04:55Z	public	ERS192544	Acinetobacter baumannii	SC			GCA_000226275.1
ERR246772	WGS	PRJEB2801	SAMEA1709667	SC	public	bam,sra	ena,gs,ncbi,s3	ena,gs.US,ncbi.public,s3.us-east-1	ERX221306	Illumina HiSeq 2000	PAIRED	RANDOM	GENOMIC	161	Acinetobacter baumannii	ILLUMINA	2013-04-02T00:00:00Z	ERS192545	SAMEA1709667	ERP001080	200	361	6387380	SP 23										2013-03-25	2018-11-16	ERS192545	THAC_63-sc-2012-11-15T12:32:27Z-1514074	Wellcome Sanger Institute	2013-03-25T10:12:34Z	2018-03-09T10:04:37Z	public	ERS192545	Acinetobacter baumannii	SC			GCA_000226275.1
ERR246773	WGS	PRJEB2801	SAMEA1709660	SC	public	bam,sra	ena,gs,ncbi,s3	ena,gs.US,ncbi.public,s3.us-east-1	ERX221307	Illumina HiSeq 2000	PAIRED	RANDOM	GENOMIC	163	Acinetobacter baumannii	ILLUMINA	2013-04-02T00:00:00Z	ERS192546	SAMEA1709660	ERP001080	200	363	6387392	SP 79										2013-03-25	2018-11-16	ERS192546	THAC_77-sc-2012-11-15T12:32:28Z-1514075	Wellcome Sanger Institute	2013-03-25T10:12:34Z	2018-03-09T10:04:36Z	public	ERS192546	Acinetobacter baumannii	SC			GCA_000226275.1
ERR246774	WGS	PRJEB2801	SAMEA1709681	SC	public	bam,sra	ena,gs,ncbi,s3	ena,gs.US,ncbi.public,s3.us-east-1	ERX221308	Illumina HiSeq 2000	PAIRED	RANDOM	GENOMIC	167	Acinetobacter baumannii	ILLUMINA	2013-04-02T00:00:00Z	ERS192547	SAMEA1709681	ERP001080	200	369	6387404	P 2/9										2013-03-25	2018-11-16	ERS192547	THAC_90-sc-2012-11-15T12:32:29Z-1514076	Wellcome Sanger Institute	2013-03-25T10:12:33Z	2018-03-09T10:04:55Z	public	ERS192547	Acinetobacter baumannii	SC			GCA_000226275.1
ERR246775	WGS	PRJEB2801	SAMEA1709679	SC	public	bam,sra	ena,gs,ncbi,s3	ena,gs.US,ncbi.public,s3.us-east-1	ERX221309	Illumina HiSeq 2000	PAIRED	RANDOM	GENOMIC	169	Acinetobacter baumannii	ILLUMINA	2013-04-02T00:00:00Z	ERS192548	SAMEA1709679	ERP001080	200	370	6387416	U 547/9										2013-03-25	2018-11-16	ERS192548	THAC_102-sc-2012-11-15T12:32:30Z-1514077	Wellcome Sanger Institute	2013-03-25T10:12:34Z	2018-03-09T10:04:37Z	public	ERS192548	Acinetobacter baumannii	SC			GCA_000226275.1
ERR246776	WGS	PRJEB2801	SAMEA1709634	SC	public	bam,sra	ena,gs,ncbi,s3	ena,gs.US,ncbi.public,s3.us-east-1	ERX221310	Illumina HiSeq 2000	PAIRED	RANDOM	GENOMIC	203	Acinetobacter baumannii	ILLUMINA	2013-04-02T00:00:00Z	ERS192549	SAMEA1709634	ERP001080	200	406	6398562	DM10732										2013-03-25	2018-11-16	ERS192549	CSSGH_0001-sc-2012-11-15T12:32:31Z-1514078	Wellcome Sanger Institute	2013-03-25T10:12:34Z	2018-03-09T10:04:37Z	public	ERS192549	Acinetobacter baumannii	SC			GCA_000226275.1
ERR246777	WGS	PRJEB2801	SAMEA1709854	SC	public	bam,sra	ena,gs,ncbi,s3	ena,gs.US,ncbi.public,s3.us-east-1	ERX221311	Illumina HiSeq 2000	PAIRED	RANDOM	GENOMIC	175	Acinetobacter baumannii	ILLUMINA	2013-04-02T00:00:00Z	ERS192550	SAMEA1709854	ERP001080	200	354	6398574	1085-217										2013-03-25	2018-11-16	ERS192550	TTSH_ACBA_18-sc-2012-11-15T12:32:32Z-1514079	Wellcome Sanger Institute	2013-03-25T10:12:33Z	2018-03-09T10:04:55Z	public	ERS192550	Acinetobacter baumannii	SC			GCA_000226275.1
ERR246778	WGS	PRJEB2801	SAMEA1709877	SC	public	bam,sra	ena,gs,ncbi,s3	ena,gs.US,ncbi.public,s3.us-east-1	ERX221312	Illumina HiSeq 2000	PAIRED	RANDOM	GENOMIC	210	Acinetobacter baumannii	ILLUMINA	2013-04-02T00:00:00Z	ERS192551	SAMEA1709877	ERP001080	200	421	6398586	DM954										2013-03-25	2018-11-16	ERS192551	CSSGH_0303-sc-2012-11-15T12:32:33Z-1514080	Wellcome Sanger Institute	2013-03-25T10:12:35Z	2018-03-09T10:04:37Z	public	ERS192551	Acinetobacter baumannii	SC			GCA_000226275.1
ERR246779	WGS	PRJEB2801	SAMEA1709939	SC	public	bam,sra	ena,gs,ncbi,s3	ena,gs.US,ncbi.public,s3.us-east-1	ERX221313	Illumina HiSeq 2000	PAIRED	RANDOM	GENOMIC	199	Acinetobacter baumannii	ILLUMINA	2013-04-02T00:00:00Z	ERS192552	SAMEA1709939	ERP001080	200	403	6398598	DR17326										2013-03-25	2018-11-16	ERS192552	SGH_0423-sc-2012-11-15T12:32:34Z-1514081	Wellcome Sanger Institute	2013-03-25T10:12:32Z	2018-03-09T10:04:37Z	public	ERS192552	Acinetobacter baumannii	SC			GCA_000226275.1
ERR246780	WGS	PRJEB2801	SAMEA1709957	SC	public	bam,sra	ena,gs,ncbi,s3	ena,gs.US,ncbi.public,s3.us-east-1	ERX221314	Illumina HiSeq 2000	PAIRED	RANDOM	GENOMIC	198	Acinetobacter baumannii	ILLUMINA	2013-04-02T00:00:00Z	ERS192553	SAMEA1709957	ERP001080	200	400	6398610	7043164416										2013-03-25	2018-11-16	ERS192553	TTSH_ACBA_79-sc-2012-11-15T12:32:35Z-1514082	Wellcome Sanger Institute	2013-03-25T10:12:33Z	2018-03-09T10:04:55Z	public	ERS192553	Acinetobacter baumannii	SC			GCA_000226275.1
ERR246781	WGS	PRJEB2801	SAMEA1709924	SC	public	bam,sra	ena,gs,ncbi,s3	ena,gs.US,ncbi.public,s3.us-east-1	ERX221315	Illumina HiSeq 2000	PAIRED	RANDOM	GENOMIC	200	Acinetobacter baumannii	ILLUMINA	2013-04-02T00:00:00Z	ERS192554	SAMEA1709924	ERP001080	200	401	6398622	DR24685										2013-03-25	2018-11-16	ERS192554	SGH_0817-sc-2012-11-15T12:32:36Z-1514083	Wellcome Sanger Institute	2013-03-25T10:12:34Z	2018-03-09T10:04:37Z	public	ERS192554	Acinetobacter baumannii	SC			GCA_000226275.1
ERR246782	WGS	PRJEB2801	SAMEA1709936	SC	public	bam,sra	ena,gs,ncbi,s3	ena,gs.US,ncbi.public,s3.us-east-1	ERX221316	Illumina HiSeq 2000	PAIRED	RANDOM	GENOMIC	180	Acinetobacter baumannii	ILLUMINA	2013-04-02T00:00:00Z	ERS192555	SAMEA1709936	ERP001080	200	364	6398634	DB23761										2013-03-25	2018-11-16	ERS192555	SGH_0913-sc-2012-11-15T12:32:37Z-1514084	Wellcome Sanger Institute	2013-03-25T10:12:34Z	2018-03-09T10:04:37Z	public	ERS192555	Acinetobacter baumannii	SC			GCA_000226275.1
ERR246783	WGS	PRJEB2801	SAMEA1709933	SC	public	bam,sra	ena,gs,ncbi,s3	ena,gs.US,ncbi.public,s3.us-east-1	ERX221317	Illumina HiSeq 2000	PAIRED	RANDOM	GENOMIC	197	Acinetobacter baumannii	ILLUMINA	2013-04-02T00:00:00Z	ERS192556	SAMEA1709933	ERP001080	200	396	6398646	DB66738										2013-03-25	2018-11-16	ERS192556	MDRACBA_1a-sc-2012-11-15T12:32:38Z-1514085	Wellcome Sanger Institute	2013-03-25T10:12:32Z	2018-03-09T10:04:55Z	public	ERS192556	Acinetobacter baumannii	SC			GCA_000226275.1
ERR246784	WGS	PRJEB2801	SAMEA1709977	SC	public	bam,sra	ena,gs,ncbi,s3	ena,gs.US,ncbi.public,s3.us-east-1	ERX221318	Illumina HiSeq 2000	PAIRED	RANDOM	GENOMIC	211	Acinetobacter baumannii	ILLUMINA	2013-04-02T00:00:00Z	ERS192557	SAMEA1709977	ERP001080	200	420	6398563	DR27515										2013-03-25	2018-11-16	ERS192557	CSSGH_0004-sc-2012-11-15T12:32:39Z-1514086	Wellcome Sanger Institute	2013-03-25T10:12:33Z	2018-03-09T10:04:37Z	public	ERS192557	Acinetobacter baumannii	SC			GCA_000226275.1
ERR246785	WGS	PRJEB2801	SAMEA1709992	SC	public	bam,sra	ena,gs,ncbi,s3	ena,gs.US,ncbi.public,s3.us-east-1	ERX221319	Illumina HiSeq 2000	PAIRED	RANDOM	GENOMIC	152	Acinetobacter baumannii	ILLUMINA	2013-04-02T00:00:00Z	ERS192558	SAMEA1709992	ERP001080	200	306	6398575	1003-207										2013-03-25	2018-11-16	ERS192558	TTSH_ACBA_20-sc-2012-11-15T12:32:40Z-1514087	Wellcome Sanger Institute	2013-03-25T10:12:33Z	2018-03-09T10:04:37Z	public	ERS192558	Acinetobacter baumannii	SC			GCA_000226275.1
ERR246786	WGS	PRJEB2801	SAMEA1709963	SC	public	bam,sra	ena,gs,ncbi,s3	ena,gs.US,ncbi.public,s3.us-east-1	ERX221320	Illumina HiSeq 2000	PAIRED	RANDOM	GENOMIC	205	Acinetobacter baumannii	ILLUMINA	2013-04-02T00:00:00Z	ERS192559	SAMEA1709963	ERP001080	200	413	6398587	DR256										2013-03-25	2018-11-16	ERS192559	SGH_0301-sc-2012-11-15T12:32:41Z-1514088	Wellcome Sanger Institute	2013-03-25T10:12:32Z	2018-03-09T10:04:55Z	public	ERS192559	Acinetobacter baumannii	SC			GCA_000226275.1
ERR246787	WGS	PRJEB2801	SAMEA1709804	SC	public	bam,sra	ena,gs,ncbi,s3	ena,gs.US,ncbi.public,s3.us-east-1	ERX221321	Illumina HiSeq 2000	PAIRED	RANDOM	GENOMIC	195	Acinetobacter baumannii	ILLUMINA	2013-04-02T00:00:00Z	ERS192560	SAMEA1709804	ERP001080	200	400	6398599	6050821464										2013-03-25	2018-11-16	ERS192560	CGH_0601-sc-2012-11-15T12:32:42Z-1514089	Wellcome Sanger Institute	2013-03-25T10:12:33Z	2018-03-09T10:04:37Z	public	ERS192560	Acinetobacter baumannii	SC			GCA_000226275.1
ERR246788	WGS	PRJEB2801	SAMEA1709805	SC	public	bam,sra	ena,gs,ncbi,s3	ena,gs.US,ncbi.public,s3.us-east-1	ERX221322	Illumina HiSeq 2000	PAIRED	RANDOM	GENOMIC	194	Acinetobacter baumannii	ILLUMINA	2013-04-02T00:00:00Z	ERS192561	SAMEA1709805	ERP001080	200	389	6398611	8043239351										2013-03-25	2018-11-16	ERS192561	TTSH_ACBA_84-sc-2012-11-15T12:32:43Z-1514090	Wellcome Sanger Institute	2013-03-25T10:12:34Z	2018-03-09T10:04:37Z	public	ERS192561	Acinetobacter baumannii	SC			GCA_000226275.1
ERR246789	WGS	PRJEB2801	SAMEA1709826	SC	public	bam,sra	ena,gs,ncbi,s3	ena,gs.US,ncbi.public,s3.us-east-1	ERX221323	Illumina HiSeq 2000	PAIRED	RANDOM	GENOMIC	172	Acinetobacter baumannii	ILLUMINA	2013-04-02T00:00:00Z	ERS192562	SAMEA1709826	ERP001080	200	347	6398623	DR26955										2013-03-25	2018-11-16	ERS192562	SGH_0822-sc-2012-11-15T12:32:44Z-1514091	Wellcome Sanger Institute	2013-03-25T10:12:34Z	2018-03-09T10:04:55Z	public	ERS192562	Acinetobacter baumannii	SC			GCA_000226275.1
ERR246790	WGS	PRJEB2801	SAMEA1709844	SC	public	bam,sra	ena,gs,ncbi,s3	ena,gs.US,ncbi.public,s3.us-east-1	ERX221324	Illumina HiSeq 2000	PAIRED	RANDOM	GENOMIC	174	Acinetobacter baumannii	ILLUMINA	2013-04-02T00:00:00Z	ERS192563	SAMEA1709844	ERP001080	200	357	6398635	93935670										2013-03-25	2018-11-16	ERS192563	CGH_1002-sc-2012-11-15T12:32:45Z-1514092	Wellcome Sanger Institute	2013-03-25T10:12:31Z	2018-03-09T10:04:37Z	public	ERS192563	Acinetobacter baumannii	SC			GCA_000226275.1
ERR246791	WGS	PRJEB2801	SAMEA1709851	SC	public	bam,sra	ena,gs,ncbi,s3	ena,gs.US,ncbi.public,s3.us-east-1	ERX221325	Illumina HiSeq 2000	PAIRED	RANDOM	GENOMIC	177	Acinetobacter baumannii	ILLUMINA	2013-04-02T00:00:00Z	ERS192564	SAMEA1709851	ERP001080	200	354	6398647	DR27640										2013-03-25	2018-11-16	ERS192564	MDRACBA_1b-sc-2012-11-15T12:32:46Z-1514093	Wellcome Sanger Institute	2013-03-25T10:12:33Z	2018-03-09T10:04:37Z	public	ERS192564	Acinetobacter baumannii	SC			GCA_000226275.1
ERR246792	WGS	PRJEB2801	SAMEA1709865	SC	public	bam,sra	ena,gs,ncbi,s3	ena,gs.US,ncbi.public,s3.us-east-1	ERX221326	Illumina HiSeq 2000	PAIRED	RANDOM	GENOMIC	194	Acinetobacter baumannii	ILLUMINA	2013-04-02T00:00:00Z	ERS192565	SAMEA1709865	ERP001080	200	387	6398564	DM21133										2013-03-25	2018-11-16	ERS192565	CSSGH_0006-sc-2012-11-15T12:32:47Z-1514094	Wellcome Sanger Institute	2013-03-25T10:12:34Z	2018-03-09T10:04:55Z	public	ERS192565	Acinetobacter baumannii	SC			GCA_000226275.1
ERR246793	WGS	PRJEB2801	SAMEA1709882	SC	public	bam,sra	ena,gs,ncbi,s3	ena,gs.US,ncbi.public,s3.us-east-1	ERX221327	Illumina HiSeq 2000	PAIRED	RANDOM	GENOMIC	196	Acinetobacter baumannii	ILLUMINA	2013-04-02T00:00:00Z	ERS192566	SAMEA1709882	ERP001080	200	397	6398576	2007-128										2013-03-25	2018-11-16	ERS192566	TTSH_ACBA_21-sc-2012-11-15T12:32:48Z-1514095	Wellcome Sanger Institute	2013-03-25T10:12:33Z	2018-03-09T10:04:37Z	public	ERS192566	Acinetobacter baumannii	SC			GCA_000226275.1
ERR246794	WGS	PRJEB2801	SAMEA1709895	SC	public	bam,sra	ena,gs,ncbi,s3	ena,gs.US,ncbi.public,s3.us-east-1	ERX221328	Illumina HiSeq 2000	PAIRED	RANDOM	GENOMIC	221	Acinetobacter baumannii	ILLUMINA	2013-04-02T00:00:00Z	ERS192567	SAMEA1709895	ERP001080	200	443	6398588	DR957										2013-03-25	2018-11-16	ERS192567	SGH_0304-sc-2012-11-15T12:32:49Z-1514096	SC	2013-03-25T10:12:34Z	2018-03-09T10:04:37Z	public	ERS192567	Acinetobacter baumannii				GCA_000226275.1
ERR246795	WGS	PRJEB2801	SAMEA1709913	SC	public	bam,sra	ena,gs,ncbi,s3	ena,gs.US,ncbi.public,s3.us-east-1	ERX221329	Illumina HiSeq 2000	PAIRED	RANDOM	GENOMIC	202	Acinetobacter baumannii	ILLUMINA	2013-04-02T00:00:00Z	ERS192568	SAMEA1709913	ERP001080	200	400	6398600	6120468121										2013-03-25	2018-11-16	ERS192568	CGH_0604-sc-2012-11-15T12:32:50Z-1514097	Wellcome Sanger Institute	2013-03-25T10:12:33Z	2018-03-09T10:04:55Z	public	ERS192568	Acinetobacter baumannii	SC			GCA_000226275.1
ERR246796	WGS	PRJEB2801	SAMEA1709920	SC	public	bam,sra	ena,gs,ncbi,s3	ena,gs.US,ncbi.public,s3.us-east-1	ERX221330	Illumina HiSeq 2000	PAIRED	RANDOM	GENOMIC	201	Acinetobacter baumannii	ILLUMINA	2013-04-02T00:00:00Z	ERS192569	SAMEA1709920	ERP001080	200	405	6398612	8053310681										2013-03-25	2018-11-16	ERS192569	TTSH_ACBA_85-sc-2012-11-15T12:32:51Z-1514098	Wellcome Sanger Institute	2013-03-25T10:12:32Z	2018-03-09T10:04:37Z	public	ERS192569	Acinetobacter baumannii	SC			GCA_000226275.1
ERR246797	WGS	PRJEB2801	SAMEA1709719	SC	public	bam,sra	ena,gs,ncbi,s3	ena,gs.US,ncbi.public,s3.us-east-1	ERX221331	Illumina HiSeq 2000	PAIRED	RANDOM	GENOMIC	174	Acinetobacter baumannii	ILLUMINA	2013-04-02T00:00:00Z	ERS192570	SAMEA1709719	ERP001080	200	349	6398624	9073509381										2013-03-25	2018-11-16	ERS192570	TTSH_ACBA_94-sc-2012-11-15T12:32:53Z-1514099	Wellcome Sanger Institute	2013-03-25T10:12:31Z	2018-03-09T10:04:37Z	public	ERS192570	Acinetobacter baumannii	SC			GCA_000226275.1
ERR246798	WGS	PRJEB2801	SAMEA1709758	SC	public	bam,sra	ena,gs,ncbi,s3	ena,gs.US,ncbi.public,s3.us-east-1	ERX221332	Illumina HiSeq 2000	PAIRED	RANDOM	GENOMIC	155	Acinetobacter baumannii	ILLUMINA	2013-04-02T00:00:00Z	ERS192571	SAMEA1709758	ERP001080	200	314	6398636	103986183										2013-03-25	2018-11-16	ERS192571	CGH_1005-sc-2012-11-15T12:32:54Z-1514100	Wellcome Sanger Institute	2013-03-25T10:12:34Z	2018-03-09T10:04:55Z	public	ERS192571	Acinetobacter baumannii	SC			GCA_000226275.1
ERR246799	WGS	PRJEB2801	SAMEA1709755	SC	public	bam,sra	ena,gs,ncbi,s3	ena,gs.US,ncbi.public,s3.us-east-1	ERX221333	Illumina HiSeq 2000	PAIRED	RANDOM	GENOMIC	175	Acinetobacter baumannii	ILLUMINA	2013-04-02T00:00:00Z	ERS192572	SAMEA1709755	ERP001080	200	352	6398648	DM11156										2013-03-25	2018-11-16	ERS192572	MDRACBA_3a-sc-2012-11-15T12:32:55Z-1514101	Wellcome Sanger Institute	2013-03-25T10:12:33Z	2018-03-09T10:04:37Z	public	ERS192572	Acinetobacter baumannii	SC			GCA_000226275.1
ERR246800	WGS	PRJEB2801	SAMEA1709735	SC	public	bam,sra	ena,gs,ncbi,s3	ena,gs.US,ncbi.public,s3.us-east-1	ERX221334	Illumina HiSeq 2000	PAIRED	RANDOM	GENOMIC	205	Acinetobacter baumannii	ILLUMINA	2013-04-02T00:00:00Z	ERS192573	SAMEA1709735	ERP001080	200	412	6398565	252-168										2013-03-25	2018-11-16	ERS192573	TTSH_ACBA_5-sc-2012-11-15T12:32:56Z-1514102	Wellcome Sanger Institute	2013-03-25T10:12:32Z	2018-03-09T10:04:37Z	public	ERS192573	Acinetobacter baumannii	SC			GCA_000226275.1
ERR246801	WGS	PRJEB2801	SAMEA1709777	SC	public	bam,sra	ena,gs,ncbi,s3	ena,gs.US,ncbi.public,s3.us-east-1	ERX221335	Illumina HiSeq 2000	PAIRED	RANDOM	GENOMIC	193	Acinetobacter baumannii	ILLUMINA	2013-04-02T00:00:00Z	ERS192574	SAMEA1709777	ERP001080	200	390	6398577	2021-03-11										2013-03-25	2018-11-16	ERS192574	TTSH_ACBA_22-sc-2012-11-15T12:32:57Z-1514103	Wellcome Sanger Institute	2013-03-25T10:12:34Z	2018-03-09T10:04:55Z	public	ERS192574	Acinetobacter baumannii	SC			GCA_000226275.1
ERR246802	WGS	PRJEB2801	SAMEA1709773	SC	public	bam,sra	ena,gs,ncbi,s3	ena,gs.US,ncbi.public,s3.us-east-1	ERX221336	Illumina HiSeq 2000	PAIRED	RANDOM	GENOMIC	196	Acinetobacter baumannii	ILLUMINA	2013-04-02T00:00:00Z	ERS192575	SAMEA1709773	ERP001080	200	397	6398589	DB4278										2013-03-25	2018-11-16	ERS192575	SGH_0308-sc-2012-11-15T12:32:58Z-1514104	Wellcome Sanger Institute	2013-03-25T10:12:33Z	2018-03-09T10:04:37Z	public	ERS192575	Acinetobacter baumannii	SC			GCA_000226275.1
ERR246803	WGS	PRJEB2801	SAMEA1709996	SC	public	bam,sra	ena,gs,ncbi,s3	ena,gs.US,ncbi.public,s3.us-east-1	ERX221337	Illumina HiSeq 2000	PAIRED	RANDOM	GENOMIC	211	Acinetobacter baumannii	ILLUMINA	2013-04-02T00:00:00Z	ERS192576	SAMEA1709996	ERP001080	200	427	6398601	DR539										2013-03-25	2018-11-16	ERS192576	SGH_0603-sc-2012-11-15T12:32:59Z-1514105	Wellcome Sanger Institute	2013-03-25T10:12:33Z	2018-03-09T10:04:37Z	public	ERS192576	Acinetobacter baumannii	SC			GCA_000226275.1
ERR246804	WGS	PRJEB2801	SAMEA1709983	SC	public	bam,sra	ena,gs,ncbi,s3	ena,gs.US,ncbi.public,s3.us-east-1	ERX221338	Illumina HiSeq 2000	PAIRED	RANDOM	GENOMIC	156	Acinetobacter baumannii	ILLUMINA	2013-04-02T00:00:00Z	ERS192577	SAMEA1709983	ERP001080	200	319	6398613	8053326859										2013-03-25	2018-11-16	ERS192577	TTSH_ACBA_86-sc-2012-11-15T12:33:00Z-1514106	Wellcome Sanger Institute	2013-03-25T10:12:34Z	2018-03-09T10:04:55Z	public	ERS192577	Acinetobacter baumannii	SC			GCA_000226275.1
ERR246805	WGS	PRJEB2801	SAMEA1709982	SC	public	bam,sra	ena,gs,ncbi,s3	ena,gs.US,ncbi.public,s3.us-east-1	ERX221339	Illumina HiSeq 2000	PAIRED	RANDOM	GENOMIC	181	Acinetobacter baumannii	ILLUMINA	2013-04-02T00:00:00Z	ERS192578	SAMEA1709982	ERP001080	200	367	6398625	9083552840										2013-03-25	2018-11-16	ERS192578	TTSH_ACBA_98-sc-2012-11-15T12:33:01Z-1514107	Wellcome Sanger Institute	2013-03-25T10:12:32Z	2018-03-09T10:04:37Z	public	ERS192578	Acinetobacter baumannii	SC			GCA_000226275.1
ERR246806	WGS	PRJEB2801	SAMEA1709972	SC	public	bam,sra	ena,gs,ncbi,s3	ena,gs.US,ncbi.public,s3.us-east-1	ERX221340	Illumina HiSeq 2000	PAIRED	RANDOM	GENOMIC	177	Acinetobacter baumannii	ILLUMINA	2013-04-02T00:00:00Z	ERS192579	SAMEA1709972	ERP001080	200	358	6398637	30243549										2013-03-25	2018-11-16	ERS192579	CGH_1006-sc-2012-11-15T12:33:02Z-1514108	Wellcome Sanger Institute	2013-03-25T10:12:33Z	2018-03-09T10:04:37Z	public	ERS192579	Acinetobacter baumannii	SC			GCA_000226275.1
ERR246807	WGS	PRJEB2801	SAMEA1709730	SC	public	bam,sra	ena,gs,ncbi,s3	ena,gs.US,ncbi.public,s3.us-east-1	ERX221341	Illumina HiSeq 2000	PAIRED	RANDOM	GENOMIC	189	Acinetobacter baumannii	ILLUMINA	2013-04-02T00:00:00Z	ERS192580	SAMEA1709730	ERP001080	200	382	6398649	DR18351-2										2013-03-25	2018-11-16	ERS192580	MDRACBA_4b-sc-2012-11-15T12:33:03Z-1514109	Wellcome Sanger Institute	2013-03-25T10:12:33Z	2018-03-09T10:04:55Z	public	ERS192580	Acinetobacter baumannii	SC			GCA_000226275.1
ERR246808	WGS	PRJEB2801	SAMEA1709696	SC	public	bam,sra	ena,gs,ncbi,s3	ena,gs.US,ncbi.public,s3.us-east-1	ERX221342	Illumina HiSeq 2000	PAIRED	RANDOM	GENOMIC	231	Acinetobacter baumannii	ILLUMINA	2013-04-02T00:00:00Z	ERS192581	SAMEA1709696	ERP001080	200	468	6398566	258-170										2013-03-25	2018-11-16	ERS192581	TTSH_ACBA_7-sc-2012-11-15T12:33:04Z-1514110	Wellcome Sanger Institute	2013-03-25T10:12:34Z	2018-03-09T10:04:43Z	public	ERS192581	Acinetobacter baumannii	SC			GCA_000226275.1
ERR246809	WGS	PRJEB2801	SAMEA1709706	SC	public	bam,sra	ena,gs,ncbi,s3	ena,gs.US,ncbi.public,s3.us-east-1	ERX221343	Illumina HiSeq 2000	PAIRED	RANDOM	GENOMIC	180	Acinetobacter baumannii	ILLUMINA	2013-04-02T00:00:00Z	ERS192582	SAMEA1709706	ERP001080	200	365	6398578	DM18018										2013-03-25	2018-11-16	ERS192582	CSSGH_0206-sc-2012-11-15T12:33:05Z-1514111	Wellcome Sanger Institute	2013-03-25T10:12:33Z	2018-03-09T10:04:43Z	public	ERS192582	Acinetobacter baumannii	SC			GCA_000226275.1
ERR246810	WGS	PRJEB2801	SAMEA1709697	SC	public	bam,sra	ena,gs,ncbi,s3	ena,gs.US,ncbi.public,s3.us-east-1	ERX221344	Illumina HiSeq 2000	PAIRED	RANDOM	GENOMIC	187	Acinetobacter baumannii	ILLUMINA	2013-04-02T00:00:00Z	ERS192583	SAMEA1709697	ERP001080	200	377	6398590	DR3388										2013-03-25	2018-11-16	ERS192583	SGH_0309-sc-2012-11-15T12:33:06Z-1514112	Wellcome Sanger Institute	2013-03-25T10:12:33Z	2018-03-09T10:04:55Z	public	ERS192583	Acinetobacter baumannii	SC			GCA_000226275.1
ERR246811	WGS	PRJEB2801	SAMEA1709677	SC	public	bam,sra	ena,gs,ncbi,s3	ena,gs.US,ncbi.public,s3.us-east-1	ERX221345	Illumina HiSeq 2000	PAIRED	RANDOM	GENOMIC	191	Acinetobacter baumannii	ILLUMINA	2013-04-02T00:00:00Z	ERS192584	SAMEA1709677	ERP001080	200	383	6398602	6033168203										2013-03-25	2018-11-16	ERS192584	TTSH_ACBA_65-sc-2012-11-15T12:33:07Z-1514113	Wellcome Sanger Institute	2013-03-25T10:12:33Z	2018-03-09T10:04:43Z	public	ERS192584	Acinetobacter baumannii	SC			GCA_000226275.1
ERR246812	WGS	PRJEB2801	SAMEA1709685	SC	public	bam,sra	ena,gs,ncbi,s3	ena,gs.US,ncbi.public,s3.us-east-1	ERX221346	Illumina HiSeq 2000	PAIRED	RANDOM	GENOMIC	192	Acinetobacter baumannii	ILLUMINA	2013-04-02T00:00:00Z	ERS192585	SAMEA1709685	ERP001080	200	391	6398614	8063404340										2013-03-25	2018-11-16	ERS192585	TTSH_ACBA_90-sc-2012-11-15T12:33:08Z-1514114	Wellcome Sanger Institute	2013-03-25T10:12:33Z	2018-03-09T10:04:43Z	public	ERS192585	Acinetobacter baumannii	SC			GCA_000226275.1
ERR246813	WGS	PRJEB2801	SAMEA1709662	SC	public	bam,sra	ena,gs,ncbi,s3	ena,gs.US,ncbi.public,s3.us-east-1	ERX221347	Illumina HiSeq 2000	PAIRED	RANDOM	GENOMIC	172	Acinetobacter baumannii	ILLUMINA	2013-04-02T00:00:00Z	ERS192586	SAMEA1709662	ERP001080	200	341	6398626	9033202376										2013-03-25	2018-11-16	ERS192586	CGH_0901-sc-2012-11-15T12:33:09Z-1514115	Wellcome Sanger Institute	2013-03-25T10:12:35Z	2018-03-09T10:04:59Z	public	ERS192586	Acinetobacter baumannii	SC			GCA_000226275.1
ERR246814	WGS	PRJEB2801	SAMEA1709669	SC	public	bam,sra	ena,gs,ncbi,s3	ena,gs.US,ncbi.public,s3.us-east-1	ERX221348	Illumina HiSeq 2000	PAIRED	RANDOM	GENOMIC	196	Acinetobacter baumannii	ILLUMINA	2013-04-02T00:00:00Z	ERS192587	SAMEA1709669	ERP001080	200	398	6398638	124061712										2013-03-25	2018-11-16	ERS192587	CGH_1010-sc-2012-11-15T12:33:10Z-1514116	Wellcome Sanger Institute	2013-03-25T10:12:34Z	2018-03-09T10:04:43Z	public	ERS192587	Acinetobacter baumannii	SC			GCA_000226275.1
ERR246815	WGS	PRJEB2801	SAMEA1709641	SC	public	bam,sra	ena,gs,ncbi,s3	ena,gs.US,ncbi.public,s3.us-east-1	ERX221349	Illumina HiSeq 2000	PAIRED	RANDOM	GENOMIC	210	Acinetobacter baumannii	ILLUMINA	2013-04-02T00:00:00Z	ERS192588	SAMEA1709641	ERP001080	200	424	6398650	SGH 8 PRE										2013-03-25	2018-11-16	ERS192588	MDRACBA_6a-sc-2012-11-15T12:33:11Z-1514117	Wellcome Sanger Institute	2013-03-25T10:12:34Z	2018-03-09T10:04:43Z	public	ERS192588	Acinetobacter baumannii	SC			GCA_000226275.1
ERR246816	WGS	PRJEB2801	SAMEA1709644	SC	public	bam,sra	ena,gs,ncbi,s3	ena,gs.US,ncbi.public,s3.us-east-1	ERX221350	Illumina HiSeq 2000	PAIRED	RANDOM	GENOMIC	198	Acinetobacter baumannii	ILLUMINA	2013-04-02T00:00:00Z	ERS192589	SAMEA1709644	ERP001080	200	399	6398567	DR20947										2013-03-25	2018-11-16	ERS192589	SGH_0015-sc-2012-11-15T12:33:12Z-1514118	Wellcome Sanger Institute	2013-03-25T10:12:33Z	2018-03-09T10:04:59Z	public	ERS192589	Acinetobacter baumannii	SC			GCA_000226275.1
ERR246817	WGS	PRJEB2801	SAMEA1709815	SC	public	bam,sra	ena,gs,ncbi,s3	ena,gs.US,ncbi.public,s3.us-east-1	ERX221351	Illumina HiSeq 2000	PAIRED	RANDOM	GENOMIC	195	Acinetobacter baumannii	ILLUMINA	2013-04-02T00:00:00Z	ERS192590	SAMEA1709815	ERP001080	200	388	6398579	DM18972										2013-03-25	2018-11-16	ERS192590	CSSGH_0215-sc-2012-11-15T12:33:13Z-1514119	Wellcome Sanger Institute	2013-03-25T10:12:34Z	2018-03-09T10:04:43Z	public	ERS192590	Acinetobacter baumannii	SC			GCA_000226275.1
ERR246818	WGS	PRJEB2801	SAMEA1709742	SC	public	bam,sra	ena,gs,ncbi,s3	ena,gs.US,ncbi.public,s3.us-east-1	ERX221352	Illumina HiSeq 2000	PAIRED	RANDOM	GENOMIC	204	Acinetobacter baumannii	ILLUMINA	2013-04-02T00:00:00Z	ERS192591	SAMEA1709742	ERP001080	200	410	6398591	DR4393										2013-03-25	2018-11-16	ERS192591	SGH_0310-sc-2012-11-15T12:33:14Z-1514120	Wellcome Sanger Institute	2013-03-25T10:12:33Z	2018-03-09T10:04:43Z	public	ERS192591	Acinetobacter baumannii	SC			GCA_000226275.1
ERR246819	WGS	PRJEB2801	SAMEA1709759	SC	public	bam,sra	ena,gs,ncbi,s3	ena,gs.US,ncbi.public,s3.us-east-1	ERX221353	Illumina HiSeq 2000	PAIRED	RANDOM	GENOMIC	200	Acinetobacter baumannii	ILLUMINA	2013-04-02T00:00:00Z	ERS192592	SAMEA1709759	ERP001080	200	401	6398603	DB3041										2013-03-25	2018-11-16	ERS192592	SGH_0607-sc-2012-11-15T12:33:15Z-1514121	Wellcome Sanger Institute	2013-03-25T10:12:34Z	2018-03-09T10:04:59Z	public	ERS192592	Acinetobacter baumannii	SC			GCA_000226275.1
ERR246820	WGS	PRJEB2801	SAMEA1709770	SC	public	bam,sra	ena,gs,ncbi,s3	ena,gs.US,ncbi.public,s3.us-east-1	ERX221354	Illumina HiSeq 2000	PAIRED	RANDOM	GENOMIC	202	Acinetobacter baumannii	ILLUMINA	2013-04-02T00:00:00Z	ERS192593	SAMEA1709770	ERP001080	200	404	6398615	8100317631										2013-03-25	2018-11-16	ERS192593	CGH_0802-sc-2012-11-15T12:33:16Z-1514122	Wellcome Sanger Institute	2013-03-25T10:12:34Z	2018-03-09T10:04:43Z	public	ERS192593	Acinetobacter baumannii	SC			GCA_000226275.1
ERR246821	WGS	PRJEB2801	SAMEA1709763	SC	public	bam,sra	ena,gs,ncbi,s3	ena,gs.US,ncbi.public,s3.us-east-1	ERX221355	Illumina HiSeq 2000	PAIRED	RANDOM	GENOMIC	196	Acinetobacter baumannii	ILLUMINA	2013-04-02T00:00:00Z	ERS192594	SAMEA1709763	ERP001080	200	393	6398627	9090133182										2013-03-25	2018-11-16	ERS192594	CGH_0902-sc-2012-11-15T12:33:17Z-1514123	Wellcome Sanger Institute	2013-03-25T10:12:33Z	2018-03-09T10:04:43Z	public	ERS192594	Acinetobacter baumannii	SC			GCA_000226275.1
ERR246822	WGS	PRJEB2801	SAMEA1709781	SC	public	bam,sra	ena,gs,ncbi,s3	ena,gs.US,ncbi.public,s3.us-east-1	ERX221356	Illumina HiSeq 2000	PAIRED	RANDOM	GENOMIC	177	Acinetobacter baumannii	ILLUMINA	2013-04-02T00:00:00Z	ERS192595	SAMEA1709781	ERP001080	200	359	6398639	0063-840043										2013-03-25	2018-11-16	ERS192595	TTSH_ACBA_108-sc-2012-11-15T12:33:18Z-1514124	Wellcome Sanger Institute	2013-03-25T10:12:33Z	2018-03-09T10:04:59Z	public	ERS192595	Acinetobacter baumannii	SC			GCA_000226275.1
ERR246823	WGS	PRJEB2801	SAMEA1709689	SC	public	bam,sra	ena,gs,ncbi,s3	ena,gs.US,ncbi.public,s3.us-east-1	ERX221357	Illumina HiSeq 2000	PAIRED	RANDOM	GENOMIC	189	Acinetobacter baumannii	ILLUMINA	2013-04-02T00:00:00Z	ERS192596	SAMEA1709689	ERP001080	200	378	6398651	SGH 8 POST										2013-03-25	2018-11-16	ERS192596	MDRACBA_6b-sc-2012-11-15T12:33:19Z-1514125	Wellcome Sanger Institute	2013-03-25T10:12:33Z	2018-03-09T10:04:43Z	public	ERS192596	Acinetobacter baumannii	SC			GCA_000226275.1
ERR246824	WGS	PRJEB2801	SAMEA1709707	SC	public	bam,sra	ena,gs,ncbi,s3	ena,gs.US,ncbi.public,s3.us-east-1	ERX221358	Illumina HiSeq 2000	PAIRED	RANDOM	GENOMIC	220	Acinetobacter baumannii	ILLUMINA	2013-04-02T00:00:00Z	ERS192597	SAMEA1709707	ERP001080	200	440	6398568	DR24816										2013-03-25	2018-11-16	ERS192597	SGH_0016-sc-2012-11-15T12:33:20Z-1514126	Wellcome Sanger Institute	2013-03-25T10:12:33Z	2018-03-09T10:04:43Z	public	ERS192597	Acinetobacter baumannii	SC			GCA_000226275.1
ERR246825	WGS	PRJEB2801	SAMEA1709715	SC	public	bam,sra	ena,gs,ncbi,s3	ena,gs.US,ncbi.public,s3.us-east-1	ERX221359	Illumina HiSeq 2000	PAIRED	RANDOM	GENOMIC	220	Acinetobacter baumannii	ILLUMINA	2013-04-02T00:00:00Z	ERS192598	SAMEA1709715	ERP001080	200	440	6398580	DM17964										2013-03-25	2018-11-16	ERS192598	CSSGH_0204-sc-2012-11-15T12:33:22Z-1514127	Wellcome Sanger Institute	2013-03-25T10:12:35Z	2018-03-09T10:04:59Z	public	ERS192598	Acinetobacter baumannii	SC			GCA_000226275.1
ERR246826	WGS	PRJEB2801	SAMEA1709727	SC	public	bam,sra	ena,gs,ncbi,s3	ena,gs.US,ncbi.public,s3.us-east-1	ERX221360	Illumina HiSeq 2000	PAIRED	RANDOM	GENOMIC	213	Acinetobacter baumannii	ILLUMINA	2013-04-02T00:00:00Z	ERS192599	SAMEA1709727	ERP001080	200	429	6398592	DR10314										2013-03-25	2018-11-16	ERS192599	SGH_0314-sc-2012-11-15T12:33:23Z-1514128	Wellcome Sanger Institute	2013-03-25T10:12:35Z	2018-03-09T10:04:43Z	public	ERS192599	Acinetobacter baumannii	SC			GCA_000226275.1
ERR246827	WGS	PRJEB2801	SAMEA1709714	SC	public	bam,sra	ena,gs,ncbi,s3	ena,gs.US,ncbi.public,s3.us-east-1	ERX221361	Illumina HiSeq 2000	PAIRED	RANDOM	GENOMIC	187	Acinetobacter baumannii	ILLUMINA	2013-04-02T00:00:00Z	ERS192600	SAMEA1709714	ERP001080	200	377	6398604	DR881										2013-03-25	2018-11-16	ERS192600	SGH_0612-sc-2012-11-15T12:33:24Z-1514129	Wellcome Sanger Institute	2013-03-25T10:12:35Z	2018-03-09T10:04:43Z	public	ERS192600	Acinetobacter baumannii	SC			GCA_000226275.1
ERR246828	WGS	PRJEB2801	SAMEA1709728	SC	public	bam,sra	ena,gs,ncbi,s3	ena,gs.US,ncbi.public,s3.us-east-1	ERX221362	Illumina HiSeq 2000	PAIRED	RANDOM	GENOMIC	194	Acinetobacter baumannii	ILLUMINA	2013-04-02T00:00:00Z	ERS192601	SAMEA1709728	ERP001080	200	389	6398616	8070752746										2013-03-25	2018-11-16	ERS192601	CGH_0806-sc-2012-11-15T12:33:25Z-1514130	Wellcome Sanger Institute	2013-03-25T10:12:33Z	2018-03-09T10:04:59Z	public	ERS192601	Acinetobacter baumannii	SC			GCA_000226275.1
ERR246829	WGS	PRJEB2801	SAMEA1709863	SC	public	bam,sra	ena,gs,ncbi,s3	ena,gs.US,ncbi.public,s3.us-east-1	ERX221363	Illumina HiSeq 2000	PAIRED	RANDOM	GENOMIC	191	Acinetobacter baumannii	ILLUMINA	2013-04-02T00:00:00Z	ERS192602	SAMEA1709863	ERP001080	200	383	6398628	9053255619										2013-03-25	2018-11-16	ERS192602	CGH_0904-sc-2012-11-15T12:33:26Z-1514131	Wellcome Sanger Institute	2013-03-25T10:12:33Z	2018-03-09T10:04:43Z	public	ERS192602	Acinetobacter baumannii	SC			GCA_000226275.1
ERR246830	WGS	PRJEB2801	SAMEA1709861	SC	public	bam,sra	ena,gs,ncbi,s3	ena,gs.US,ncbi.public,s3.us-east-1	ERX221364	Illumina HiSeq 2000	PAIRED	RANDOM	GENOMIC	220	Acinetobacter baumannii	ILLUMINA	2013-04-02T00:00:00Z	ERS192603	SAMEA1709861	ERP001080	200	447	6398640	DE483(2)										2013-03-25	2018-11-16	ERS192603	CSSGH_1101-sc-2012-11-15T12:33:27Z-1514132	Wellcome Sanger Institute	2013-03-25T10:12:34Z	2018-03-09T10:04:43Z	public	ERS192603	Acinetobacter baumannii	SC			GCA_000226275.1
ERR246831	WGS	PRJEB2801	SAMEA1709914	SC	public	bam,sra	ena,gs,ncbi,s3	ena,gs.US,ncbi.public,s3.us-east-1	ERX221365	Illumina HiSeq 2000	PAIRED	RANDOM	GENOMIC	213	Acinetobacter baumannii	ILLUMINA	2013-04-02T00:00:00Z	ERS192604	SAMEA1709914	ERP001080	200	428	6398652	SGH 46 PRE										2013-03-25	2018-11-16	ERS192604	MDRACBA_7a-sc-2012-11-15T12:33:28Z-1514133	Wellcome Sanger Institute	2013-03-25T10:12:34Z	2018-03-09T10:04:59Z	public	ERS192604	Acinetobacter baumannii	SC			GCA_000226275.1
ERR246832	WGS	PRJEB2801	SAMEA1709890	SC	public	bam,sra	ena,gs,ncbi,s3	ena,gs.US,ncbi.public,s3.us-east-1	ERX221366	Illumina HiSeq 2000	PAIRED	RANDOM	GENOMIC	224	Acinetobacter baumannii	ILLUMINA	2013-04-02T00:00:00Z	ERS192605	SAMEA1709890	ERP001080	200	450	6398569	364-168										2013-03-25	2018-11-16	ERS192605	TTSH_ACBA_11-sc-2012-11-15T12:33:29Z-1514134	Wellcome Sanger Institute	2013-03-25T10:12:33Z	2018-03-09T10:04:43Z	public	ERS192605	Acinetobacter baumannii	SC			GCA_000226275.1
ERR246833	WGS	PRJEB2801	SAMEA1709885	SC	public	bam,sra	ena,gs,ncbi,s3	ena,gs.US,ncbi.public,s3.us-east-1	ERX221367	Illumina HiSeq 2000	PAIRED	RANDOM	GENOMIC	210	Acinetobacter baumannii	ILLUMINA	2013-04-02T00:00:00Z	ERS192606	SAMEA1709885	ERP001080	200	425	6398581	DR24045										2013-03-25	2018-11-16	ERS192606	SGH_0213-sc-2012-11-15T12:33:30Z-1514135	Wellcome Sanger Institute	2013-03-25T10:12:33Z	2018-03-09T10:04:43Z	public	ERS192606	Acinetobacter baumannii	SC			GCA_000226275.1
ERR246834	WGS	PRJEB2801	SAMEA1709801	SC	public	bam,sra	ena,gs,ncbi,s3	ena,gs.US,ncbi.public,s3.us-east-1	ERX221368	Illumina HiSeq 2000	PAIRED	RANDOM	GENOMIC	194	Acinetobacter baumannii	ILLUMINA	2013-04-02T00:00:00Z	ERS192607	SAMEA1709801	ERP001080	200	392	6398593	DR10490										2013-03-25	2018-11-16	ERS192607	SGH_0315-sc-2012-11-15T12:33:31Z-1514136	Wellcome Sanger Institute	2013-03-25T10:12:33Z	2018-03-09T10:04:59Z	public	ERS192607	Acinetobacter baumannii	SC			GCA_000226275.1
ERR246835	WGS	PRJEB2801	SAMEA1709793	SC	public	bam,sra	ena,gs,ncbi,s3	ena,gs.US,ncbi.public,s3.us-east-1	ERX221369	Illumina HiSeq 2000	PAIRED	RANDOM	GENOMIC	208	Acinetobacter baumannii	ILLUMINA	2013-04-02T00:00:00Z	ERS192608	SAMEA1709793	ERP001080	200	422	6398605	DR1133										2013-03-25	2018-11-16	ERS192608	SGH_0614-sc-2012-11-15T12:33:33Z-1514137	Wellcome Sanger Institute	2013-03-25T10:12:33Z	2018-03-09T10:04:43Z	public	ERS192608	Acinetobacter baumannii	SC			GCA_000226275.1
ERR246836	WGS	PRJEB2801	SAMEA1709835	SC	public	bam,sra	ena,gs,ncbi,s3	ena,gs.US,ncbi.public,s3.us-east-1	ERX221370	Illumina HiSeq 2000	PAIRED	RANDOM	GENOMIC	208	Acinetobacter baumannii	ILLUMINA	2013-04-02T00:00:00Z	ERS192609	SAMEA1709835	ERP001080	200	422	6398617	8062635076										2013-03-25	2018-11-16	ERS192609	CGH_0807-sc-2012-11-15T12:33:33Z-1514138	Wellcome Sanger Institute	2013-03-25T10:12:33Z	2018-03-09T10:04:43Z	public	ERS192609	Acinetobacter baumannii	SC			GCA_000226275.1
ERR246837	WGS	PRJEB2801	SAMEA1709856	SC	public	bam,sra	ena,gs,ncbi,s3	ena,gs.US,ncbi.public,s3.us-east-1	ERX221371	Illumina HiSeq 2000	PAIRED	RANDOM	GENOMIC	208	Acinetobacter baumannii	ILLUMINA	2013-04-02T00:00:00Z	ERS192610	SAMEA1709856	ERP001080	200	419	6398629	9012202008										2013-03-25	2018-11-16	ERS192610	CGH_0905-sc-2012-11-15T12:33:34Z-1514139	Wellcome Sanger Institute	2013-03-25T10:12:34Z	2018-03-09T10:04:59Z	public	ERS192610	Acinetobacter baumannii	SC			GCA_000226275.1
ERR246838	WGS	PRJEB2801	SAMEA1709850	SC	public	bam,sra	ena,gs,ncbi,s3	ena,gs.US,ncbi.public,s3.us-east-1	ERX221372	Illumina HiSeq 2000	PAIRED	RANDOM	GENOMIC	183	Acinetobacter baumannii	ILLUMINA	2013-04-02T00:00:00Z	ERS192611	SAMEA1709850	ERP001080	200	372	6398641	DB29341										2013-03-25	2018-11-16	ERS192611	SGH_1103-sc-2012-11-15T12:33:35Z-1514140	Wellcome Sanger Institute	2013-03-25T10:12:31Z	2018-03-09T10:04:43Z	public	ERS192611	Acinetobacter baumannii	SC			GCA_000226275.1
ERR246839	WGS	PRJEB2801	SAMEA1709901	SC	public	bam,sra	ena,gs,ncbi,s3	ena,gs.US,ncbi.public,s3.us-east-1	ERX221373	Illumina HiSeq 2000	PAIRED	RANDOM	GENOMIC	213	Acinetobacter baumannii	ILLUMINA	2013-04-02T00:00:00Z	ERS192612	SAMEA1709901	ERP001080	200	427	6398653	SGH 46 POST										2013-03-25	2018-11-16	ERS192612	MDRACBA_7b-sc-2012-11-15T12:33:36Z-1514141	Wellcome Sanger Institute	2013-03-25T10:12:33Z	2018-03-09T10:04:43Z	public	ERS192612	Acinetobacter baumannii	SC			GCA_000226275.1
ERR246840	WGS	PRJEB2801	SAMEA1709888	SC	public	bam,sra	ena,gs,ncbi,s3	ena,gs.US,ncbi.public,s3.us-east-1	ERX221374	Illumina HiSeq 2000	PAIRED	RANDOM	GENOMIC	205	Acinetobacter baumannii	ILLUMINA	2013-04-02T00:00:00Z	ERS192613	SAMEA1709888	ERP001080	200	417	6398570	1106-171										2013-03-25	2018-11-16	ERS192613	TTSH_ACBA_13-sc-2012-11-15T12:33:37Z-1514142	Wellcome Sanger Institute	2013-03-25T10:12:34Z	2018-03-09T10:04:59Z	public	ERS192613	Acinetobacter baumannii	SC			GCA_000226275.1
ERR246841	WGS	PRJEB2801	SAMEA1709810	SC	public	bam,sra	ena,gs,ncbi,s3	ena,gs.US,ncbi.public,s3.us-east-1	ERX221375	Illumina HiSeq 2000	PAIRED	RANDOM	GENOMIC	198	Acinetobacter baumannii	ILLUMINA	2013-04-02T00:00:00Z	ERS192614	SAMEA1709810	ERP001080	200	403	6398582	DB57371										2013-03-25	2018-11-16	ERS192614	SGH_0209-sc-2012-11-15T12:33:38Z-1514143	Wellcome Sanger Institute	2013-03-25T10:12:34Z	2018-03-09T10:04:43Z	public	ERS192614	Acinetobacter baumannii	SC			GCA_000226275.1
ERR246842	WGS	PRJEB2801	SAMEA1709796	SC	public	bam,sra	ena,gs,ncbi,s3	ena,gs.US,ncbi.public,s3.us-east-1	ERX221376	Illumina HiSeq 2000	PAIRED	RANDOM	GENOMIC	215	Acinetobacter baumannii	ILLUMINA	2013-04-02T00:00:00Z	ERS192615	SAMEA1709796	ERP001080	200	430	6398594	DR8375										2013-03-25	2018-11-16	ERS192615	SGH_0412-sc-2012-11-15T12:33:39Z-1514144	Wellcome Sanger Institute	2013-03-25T10:12:33Z	2018-03-09T10:04:43Z	public	ERS192615	Acinetobacter baumannii	SC			GCA_000226275.1
ERR246843	WGS	PRJEB2801	SAMEA1709840	SC	public	bam,sra	ena,gs,ncbi,s3	ena,gs.US,ncbi.public,s3.us-east-1	ERX221377	Illumina HiSeq 2000	PAIRED	RANDOM	GENOMIC	197	Acinetobacter baumannii	ILLUMINA	2013-04-02T00:00:00Z	ERS192616	SAMEA1709840	ERP001080	200	396	6398606	DR1686										2013-03-25	2018-11-16	ERS192616	SGH_0617-sc-2012-11-15T12:33:40Z-1514145	Wellcome Sanger Institute	2013-03-25T10:12:32Z	2018-03-09T10:04:59Z	public	ERS192616	Acinetobacter baumannii	SC			GCA_000226275.1
ERR246844	WGS	PRJEB2801	SAMEA1709832	SC	public	bam,sra	ena,gs,ncbi,s3	ena,gs.US,ncbi.public,s3.us-east-1	ERX221378	Illumina HiSeq 2000	PAIRED	RANDOM	GENOMIC	180	Acinetobacter baumannii	ILLUMINA	2013-04-02T00:00:00Z	ERS192617	SAMEA1709832	ERP001080	200	359	6398618	DB57641										2013-03-25	2018-11-16	ERS192617	SGH_0808-sc-2012-11-15T12:33:41Z-1514146	Wellcome Sanger Institute	2013-03-25T10:12:33Z	2018-03-09T10:04:43Z	public	ERS192617	Acinetobacter baumannii	SC			GCA_000226275.1
ERR246845	WGS	PRJEB2801	SAMEA1709817	SC	public	bam,sra	ena,gs,ncbi,s3	ena,gs.US,ncbi.public,s3.us-east-1	ERX221379	Illumina HiSeq 2000	PAIRED	RANDOM	GENOMIC	200	Acinetobacter baumannii	ILLUMINA	2013-04-02T00:00:00Z	ERS192618	SAMEA1709817	ERP001080	200	405	6398630	DR833										2013-03-25	2018-11-16	ERS192618	SGH_0901-sc-2012-11-15T12:33:42Z-1514147	Wellcome Sanger Institute	2013-03-25T10:12:33Z	2018-03-09T10:04:43Z	public	ERS192618	Acinetobacter baumannii	SC			GCA_000226275.1
ERR246846	WGS	PRJEB2801	SAMEA1709746	SC	public	bam,sra	ena,gs,ncbi,s3	ena,gs.US,ncbi.public,s3.us-east-1	ERX221380	Illumina HiSeq 2000	PAIRED	RANDOM	GENOMIC	197	Acinetobacter baumannii	ILLUMINA	2013-04-02T00:00:00Z	ERS192619	SAMEA1709746	ERP001080	200	400	6398642	DB29342										2013-03-25	2018-11-16	ERS192619	SGH_1104-sc-2012-11-15T12:33:43Z-1514148	Wellcome Sanger Institute	2013-03-25T10:12:33Z	2018-03-09T10:04:59Z	public	ERS192619	Acinetobacter baumannii	SC			GCA_000226275.1
ERR246847	WGS	PRJEB2801	SAMEA1709960	SC	public	bam,sra	ena,gs,ncbi,s3	ena,gs.US,ncbi.public,s3.us-east-1	ERX221381	Illumina HiSeq 2000	PAIRED	RANDOM	GENOMIC	214	Acinetobacter baumannii	ILLUMINA	2013-04-02T00:00:00Z	ERS192620	SAMEA1709960	ERP001080	200	432	6398654	AH 129 PRE										2013-03-25	2018-11-16	ERS192620	MDRACBA_8a-sc-2012-11-15T12:33:44Z-1514149	Wellcome Sanger Institute	2013-03-25T10:12:34Z	2018-03-09T10:04:46Z	public	ERS192620	Acinetobacter baumannii	SC			GCA_000226275.1
ERR246848	WGS	PRJEB2801	SAMEA1709950	SC	public	bam,sra	ena,gs,ncbi,s3	ena,gs.US,ncbi.public,s3.us-east-1	ERX221382	Illumina HiSeq 2000	PAIRED	RANDOM	GENOMIC	237	Acinetobacter baumannii	ILLUMINA	2013-04-02T00:00:00Z	ERS192621	SAMEA1709950	ERP001080	200	478	6398571	1085-354										2013-03-25	2018-11-16	ERS192621	TTSH_ACBA_17-sc-2012-11-15T12:33:45Z-1514150	Wellcome Sanger Institute	2013-03-25T10:12:34Z	2018-03-09T10:04:43Z	public	ERS192621	Acinetobacter baumannii	SC			GCA_000226275.1
ERR246849	WGS	PRJEB2801	SAMEA1709956	SC	public	bam,sra	ena,gs,ncbi,s3	ena,gs.US,ncbi.public,s3.us-east-1	ERX221383	Illumina HiSeq 2000	PAIRED	RANDOM	GENOMIC	206	Acinetobacter baumannii	ILLUMINA	2013-04-02T00:00:00Z	ERS192622	SAMEA1709956	ERP001080	200	415	6398583	DB62129										2013-03-25	2018-11-16	ERS192622	SGH_0217-sc-2012-11-15T12:33:46Z-1514151	Wellcome Sanger Institute	2013-03-25T10:12:33Z	2018-03-09T10:04:59Z	public	ERS192622	Acinetobacter baumannii	SC			GCA_000226275.1
ERR246850	WGS	PRJEB2801	SAMEA1709944	SC	public	bam,sra	ena,gs,ncbi,s3	ena,gs.US,ncbi.public,s3.us-east-1	ERX221384	Illumina HiSeq 2000	PAIRED	RANDOM	GENOMIC	235	Acinetobacter baumannii	ILLUMINA	2013-04-02T00:00:00Z	ERS192623	SAMEA1709944	ERP001080	200	474	6398595	DR8382										2013-03-25	2018-11-16	ERS192623	SGH_0413-sc-2012-11-15T12:33:47Z-1514152	Wellcome Sanger Institute	2013-03-25T10:12:33Z	2018-03-09T10:04:46Z	public	ERS192623	Acinetobacter baumannii	SC			GCA_000226275.1
ERR246851	WGS	PRJEB2801	SAMEA1709938	SC	public	bam,sra	ena,gs,ncbi,s3	ena,gs.US,ncbi.public,s3.us-east-1	ERX221385	Illumina HiSeq 2000	PAIRED	RANDOM	GENOMIC	214	Acinetobacter baumannii	ILLUMINA	2013-04-02T00:00:00Z	ERS192624	SAMEA1709938	ERP001080	200	436	6398607	CGH M060010253										2013-03-25	2018-11-16	ERS192624	SGH_0621-sc-2012-11-15T12:33:48Z-1514153	Wellcome Sanger Institute	2013-03-25T10:12:33Z	2018-03-09T10:04:43Z	public	ERS192624	Acinetobacter baumannii	SC			GCA_000226275.1
ERR246852	WGS	PRJEB2801	SAMEA1709916	SC	public	bam,sra	ena,gs,ncbi,s3	ena,gs.US,ncbi.public,s3.us-east-1	ERX221386	Illumina HiSeq 2000	PAIRED	RANDOM	GENOMIC	202	Acinetobacter baumannii	ILLUMINA	2013-04-02T00:00:00Z	ERS192625	SAMEA1709916	ERP001080	200	405	6398619	DB58211										2013-03-25	2018-11-16	ERS192625	SGH_0809-sc-2012-11-15T12:33:49Z-1514154	Wellcome Sanger Institute	2013-03-25T10:12:34Z	2018-03-09T10:04:59Z	public	ERS192625	Acinetobacter baumannii	SC			GCA_000226275.1
ERR246853	WGS	PRJEB2801	SAMEA1709909	SC	public	bam,sra	ena,gs,ncbi,s3	ena,gs.US,ncbi.public,s3.us-east-1	ERX221387	Illumina HiSeq 2000	PAIRED	RANDOM	GENOMIC	205	Acinetobacter baumannii	ILLUMINA	2013-04-02T00:00:00Z	ERS192626	SAMEA1709909	ERP001080	200	411	6398631	DR7307										2013-03-25	2018-11-16	ERS192626	SGH_0904-sc-2012-11-15T12:33:50Z-1514155	Wellcome Sanger Institute	2013-03-25T10:12:34Z	2018-03-09T10:04:46Z	public	ERS192626	Acinetobacter baumannii	SC			GCA_000226275.1
ERR246854	WGS	PRJEB2801	SAMEA1709892	SC	public	bam,sra	ena,gs,ncbi,s3	ena,gs.US,ncbi.public,s3.us-east-1	ERX221388	Illumina HiSeq 2000	PAIRED	RANDOM	GENOMIC	194	Acinetobacter baumannii	ILLUMINA	2013-04-02T00:00:00Z	ERS192627	SAMEA1709892	ERP001080	200	394	6398643	DB39546										2013-03-25	2018-11-16	ERS192627	SGH_1105-sc-2012-11-15T12:33:52Z-1514156	Wellcome Sanger Institute	2013-03-25T10:12:32Z	2018-03-09T10:04:43Z	public	ERS192627	Acinetobacter baumannii	SC			GCA_000226275.1
ERR246855	WGS	PRJEB2801	SAMEA1709889	SC	public	bam,sra	ena,gs,ncbi,s3	ena,gs.US,ncbi.public,s3.us-east-1	ERX221389	Illumina HiSeq 2000	PAIRED	RANDOM	GENOMIC	212	Acinetobacter baumannii	ILLUMINA	2013-04-02T00:00:00Z	ERS192628	SAMEA1709889	ERP001080	200	429	6398655	AH 129 POST										2013-03-25	2018-11-16	ERS192628	MDRACBA_8b-sc-2012-11-15T12:33:52Z-1514157	Wellcome Sanger Institute	2013-03-25T10:12:32Z	2018-03-09T10:04:59Z	public	ERS192628	Acinetobacter baumannii	SC			GCA_000226275.1
ERR246856	WGS	PRJEB2801	SAMEA1709871	SC	public	bam,sra	ena,gs,ncbi,s3	ena,gs.US,ncbi.public,s3.us-east-1	ERX221390	Illumina HiSeq 2000	PAIRED	RANDOM	GENOMIC	233	Acinetobacter baumannii	ILLUMINA	2013-04-02T00:00:00Z	ERS192629	SAMEA1709871	ERP001080	200	469	6398572	DR27223										2013-03-25	2018-11-16	ERS192629	SGH_0122-sc-2012-11-15T12:33:54Z-1514158	Wellcome Sanger Institute	2013-03-25T10:12:32Z	2018-03-09T10:04:46Z	public	ERS192629	Acinetobacter baumannii	SC			GCA_000226275.1
ERR246857	WGS	PRJEB2801	SAMEA1709655	SC	public	bam,sra	ena,gs,ncbi,s3	ena,gs.US,ncbi.public,s3.us-east-1	ERX221391	Illumina HiSeq 2000	PAIRED	RANDOM	GENOMIC	205	Acinetobacter baumannii	ILLUMINA	2013-04-02T00:00:00Z	ERS192630	SAMEA1709655	ERP001080	200	411	6398584	DB63855										2013-03-25	2018-11-16	ERS192630	SGH_0220-sc-2012-11-15T12:33:55Z-1514159	Wellcome Sanger Institute	2013-03-25T10:12:35Z	2018-03-09T10:04:43Z	public	ERS192630	Acinetobacter baumannii	SC			GCA_000226275.1
ERR246858	WGS	PRJEB2801	SAMEA1709624	SC	public	bam,sra	ena,gs,ncbi,s3	ena,gs.US,ncbi.public,s3.us-east-1	ERX221392	Illumina HiSeq 2000	PAIRED	RANDOM	GENOMIC	213	Acinetobacter baumannii	ILLUMINA	2013-04-02T00:00:00Z	ERS192631	SAMEA1709624	ERP001080	200	429	6398596	DB42198										2013-03-25	2018-11-16	ERS192631	SGH_0421-sc-2012-11-15T12:33:56Z-1514160	Wellcome Sanger Institute	2013-03-25T10:12:33Z	2018-03-09T10:04:59Z	public	ERS192631	Acinetobacter baumannii	SC			GCA_000226275.1
ERR246859	WGS	PRJEB2801	SAMEA1709633	SC	public	bam,sra	ena,gs,ncbi,s3	ena,gs.US,ncbi.public,s3.us-east-1	ERX221393	Illumina HiSeq 2000	PAIRED	RANDOM	GENOMIC	228	Acinetobacter baumannii	ILLUMINA	2013-04-02T00:00:00Z	ERS192632	SAMEA1709633	ERP001080	200	458	6398608	DR8067										2013-03-25	2018-11-16	ERS192632	SGH_0706-sc-2012-11-15T12:33:57Z-1514161	Wellcome Sanger Institute	2013-03-25T10:12:33Z	2018-03-09T10:04:46Z	public	ERS192632	Acinetobacter baumannii	SC			GCA_000226275.1
ERR246860	WGS	PRJEB2801	SAMEA1709626	SC	public	bam,sra	ena,gs,ncbi,s3	ena,gs.US,ncbi.public,s3.us-east-1	ERX221394	Illumina HiSeq 2000	PAIRED	RANDOM	GENOMIC	221	Acinetobacter baumannii	ILLUMINA	2013-04-02T00:00:00Z	ERS192633	SAMEA1709626	ERP001080	200	444	6398620	DR22286										2013-03-25	2018-11-16	ERS192633	SGH_0812-sc-2012-11-15T12:33:58Z-1514162	Wellcome Sanger Institute	2013-03-25T10:12:35Z	2018-03-09T10:04:43Z	public	ERS192633	Acinetobacter baumannii	SC			GCA_000226275.1
ERR246861	WGS	PRJEB2801	SAMEA1709928	SC	public	bam,sra	ena,gs,ncbi,s3	ena,gs.US,ncbi.public,s3.us-east-1	ERX221395	Illumina HiSeq 2000	PAIRED	RANDOM	GENOMIC	194	Acinetobacter baumannii	ILLUMINA	2013-04-02T00:00:00Z	ERS192634	SAMEA1709928	ERP001080	200	387	6398632	DR7857										2013-03-25	2018-11-16	ERS192634	SGH_0906-sc-2012-11-15T12:33:59Z-1514163	Wellcome Sanger Institute	2013-03-25T10:12:33Z	2018-03-09T10:04:59Z	public	ERS192634	Acinetobacter baumannii	SC			GCA_000226275.1
ERR246862	WGS	PRJEB2801	SAMEA1709922	SC	public	bam,sra	ena,gs,ncbi,s3	ena,gs.US,ncbi.public,s3.us-east-1	ERX221396	Illumina HiSeq 2000	PAIRED	RANDOM	GENOMIC	202	Acinetobacter baumannii	ILLUMINA	2013-04-02T00:00:00Z	ERS192635	SAMEA1709922	ERP001080	200	414	6398644	1034209235										2013-03-25	2018-11-16	ERS192635	CGH_1108-sc-2012-11-15T12:34:00Z-1514164	Wellcome Sanger Institute	2013-03-25T10:12:34Z	2018-03-09T10:04:46Z	public	ERS192635	Acinetobacter baumannii	SC			GCA_000226275.1
ERR246863	WGS	PRJEB2801	SAMEA1709955	SC	public	bam,sra	ena,gs,ncbi,s3	ena,gs.US,ncbi.public,s3.us-east-1	ERX221397	Illumina HiSeq 2000	PAIRED	RANDOM	GENOMIC	217	Acinetobacter baumannii	ILLUMINA	2013-04-02T00:00:00Z	ERS192636	SAMEA1709955	ERP001080	200	438	6398656	AH 126 PRE										2013-03-25	2018-11-16	ERS192636	MDRACBA_9a-sc-2012-11-15T12:34:02Z-1514165	Wellcome Sanger Institute	2013-03-25T10:12:33Z	2018-03-09T10:04:43Z	public	ERS192636	Acinetobacter baumannii	SC			GCA_000226275.1
ERR246864	WGS	PRJEB2801	SAMEA1709945	SC	public	bam,sra	ena,gs,ncbi,s3	ena,gs.US,ncbi.public,s3.us-east-1	ERX221398	Illumina HiSeq 2000	PAIRED	RANDOM	GENOMIC	192	Acinetobacter baumannii	ILLUMINA	2013-04-02T00:00:00Z	ERS192637	SAMEA1709945	ERP001080	200	387	6398573	DR28106										2013-03-25	2018-11-16	ERS192637	SGH_0124-sc-2012-11-15T12:34:03Z-1514166	Wellcome Sanger Institute	2013-03-25T10:12:35Z	2018-03-09T10:04:59Z	public	ERS192637	Acinetobacter baumannii	SC			GCA_000226275.1
ERR246865	WGS	PRJEB2801	SAMEA1709974	SC	public	bam,sra	ena,gs,ncbi,s3	ena,gs.US,ncbi.public,s3.us-east-1	ERX221399	Illumina HiSeq 2000	PAIRED	RANDOM	GENOMIC	201	Acinetobacter baumannii	ILLUMINA	2013-04-02T00:00:00Z	ERS192638	SAMEA1709974	ERP001080	200	400	6398585	DR977										2013-03-25	2018-11-16	ERS192638	CSSGH_0302-sc-2012-11-15T12:34:03Z-1514167	Wellcome Sanger Institute	2013-03-25T10:12:33Z	2018-03-09T10:04:46Z	public	ERS192638	Acinetobacter baumannii	SC			GCA_000226275.1
ERR246866	WGS	PRJEB2801	SAMEA1709973	SC	public	bam,sra	ena,gs,ncbi,s3	ena,gs.US,ncbi.public,s3.us-east-1	ERX221400	Illumina HiSeq 2000	PAIRED	RANDOM	GENOMIC	198	Acinetobacter baumannii	ILLUMINA	2013-04-02T00:00:00Z	ERS192639	SAMEA1709973	ERP001080	200	402	6398597	DR16280										2013-03-25	2018-11-16	ERS192639	SGH_0422-sc-2012-11-15T12:34:05Z-1514168	Wellcome Sanger Institute	2013-03-25T10:12:32Z	2018-03-09T10:04:43Z	public	ERS192639	Acinetobacter baumannii	SC			GCA_000226275.1
ERR246867	WGS	PRJEB2801	SAMEA1709776	SC	public	bam,sra	ena,gs,ncbi,s3	ena,gs.US,ncbi.public,s3.us-east-1	ERX221401	Illumina HiSeq 2000	PAIRED	RANDOM	GENOMIC	219	Acinetobacter baumannii	ILLUMINA	2013-04-02T00:00:00Z	ERS192640	SAMEA1709776	ERP001080	200	440	6398609	7052482906										2013-03-25	2018-11-16	ERS192640	CGH_0704-sc-2012-11-15T12:34:06Z-1514169	Wellcome Sanger Institute	2013-03-25T10:12:33Z	2018-03-09T10:05:00Z	public	ERS192640	Acinetobacter baumannii	SC			GCA_000226275.1
ERR246868	WGS	PRJEB2801	SAMEA1709616	SC	public	bam,sra	ena,gs,ncbi,s3	ena,gs.US,ncbi.public,s3.us-east-1	ERX221402	Illumina HiSeq 2000	PAIRED	RANDOM	GENOMIC	200	Acinetobacter baumannii	ILLUMINA	2013-04-02T00:00:00Z	ERS192641	SAMEA1709616	ERP001080	200	402	6398621	DB67404										2013-03-25	2018-11-16	ERS192641	SGH_0816-sc-2012-11-15T12:34:07Z-1514170	Wellcome Sanger Institute	2013-03-25T10:12:34Z	2018-03-09T10:04:46Z	public	ERS192641	Acinetobacter baumannii	SC			GCA_000226275.1
ERR246869	WGS	PRJEB2801	SAMEA1709629	SC	public	bam,sra	ena,gs,ncbi,s3	ena,gs.US,ncbi.public,s3.us-east-1	ERX221403	Illumina HiSeq 2000	PAIRED	RANDOM	GENOMIC	185	Acinetobacter baumannii	ILLUMINA	2013-04-02T00:00:00Z	ERS192642	SAMEA1709629	ERP001080	200	369	6398633	DB19999										2013-03-25	2018-11-16	ERS192642	SGH_0910-sc-2012-11-15T12:34:08Z-1514171	Wellcome Sanger Institute	2013-03-25T10:12:34Z	2018-03-09T10:04:43Z	public	ERS192642	Acinetobacter baumannii	SC			GCA_000226275.1
ERR246870	WGS	PRJEB2801	SAMEA1709640	SC	public	bam,sra	ena,gs,ncbi,s3	ena,gs.US,ncbi.public,s3.us-east-1	ERX221404	Illumina HiSeq 2000	PAIRED	RANDOM	GENOMIC	190	Acinetobacter baumannii	ILLUMINA	2013-04-02T00:00:00Z	ERS192643	SAMEA1709640	ERP001080	200	385	6398645	1044241101										2013-03-25	2018-11-16	ERS192643	CGH_1110-sc-2012-11-15T12:34:09Z-1514172	Wellcome Sanger Institute	2013-03-25T10:12:34Z	2018-03-09T10:05:00Z	public	ERS192643	Acinetobacter baumannii	SC			GCA_000226275.1
ERR246871	WGS	PRJEB2801	SAMEA1709645	SC	public	bam,sra	ena,gs,ncbi,s3	ena,gs.US,ncbi.public,s3.us-east-1	ERX221405	Illumina HiSeq 2000	PAIRED	RANDOM	GENOMIC	216	Acinetobacter baumannii	ILLUMINA	2013-04-02T00:00:00Z	ERS192644	SAMEA1709645	ERP001080	200	435	6398657	AH 126 POST										2013-03-25	2018-11-16	ERS192644	MDRACBA_9b-sc-2012-11-15T12:34:10Z-1514173	Wellcome Sanger Institute	2013-03-25T10:12:32Z	2018-03-09T10:04:46Z	public	ERS192644	Acinetobacter baumannii	SC			GCA_000226275.1
ERR246872	WGS	PRJEB2801	SAMEA1709654	SC	public	bam,sra	ena,gs,ncbi,s3	ena,gs.US,ncbi.public,s3.us-east-1	ERX221406	Illumina HiSeq 2000	PAIRED	RANDOM	GENOMIC	164	Acinetobacter baumannii	ILLUMINA	2013-04-02T00:00:00Z	ERS192645	SAMEA1709654	ERP001080	200	341	6398659	TTSH 41 PRE										2013-03-25	2018-11-16	ERS192645	MDRACBA_10a-sc-2012-11-15T12:34:11Z-1514174	Wellcome Sanger Institute	2013-03-25T10:12:33Z	2018-03-09T10:04:43Z	public	ERS192645	Acinetobacter baumannii	SC			GCA_000226275.1
ERR246873	WGS	PRJEB2801	SAMEA1709663	SC	public	bam,sra	ena,gs,ncbi,s3	ena,gs.US,ncbi.public,s3.us-east-1	ERX221407	Illumina HiSeq 2000	PAIRED	RANDOM	GENOMIC	157	Acinetobacter baumannii	ILLUMINA	2013-04-02T00:00:00Z	ERS192646	SAMEA1709663	ERP001080	200	346	6398671	DR19741										2013-03-25	2018-11-16	ERS192646	SGH_0014-sc-2012-11-15T12:34:12Z-1514175	Wellcome Sanger Institute	2013-03-25T10:12:34Z	2018-03-09T10:05:00Z	public	ERS192646	Acinetobacter baumannii	SC			GCA_000226275.1
ERR246874	WGS	PRJEB2801	SAMEA1709670	SC	public	bam,sra	ena,gs,ncbi,s3	ena,gs.US,ncbi.public,s3.us-east-1	ERX221408	Illumina HiSeq 2000	PAIRED	RANDOM	GENOMIC	160	Acinetobacter baumannii	ILLUMINA	2013-04-02T00:00:00Z	ERS192647	SAMEA1709670	ERP001080	200	358	6398683	3285-130										2013-03-25	2018-11-16	ERS192647	TTSH_ACBA_38-sc-2012-11-15T12:34:13Z-1514176	Wellcome Sanger Institute	2013-03-25T10:12:34Z	2018-03-09T10:04:46Z	public	ERS192647	Acinetobacter baumannii	SC			GCA_000226275.1
ERR246875	WGS	PRJEB2801	SAMEA1709676	SC	public	bam,sra	ena,gs,ncbi,s3	ena,gs.US,ncbi.public,s3.us-east-1	ERX221409	Illumina HiSeq 2000	PAIRED	RANDOM	GENOMIC	159	Acinetobacter baumannii	ILLUMINA	2013-04-02T00:00:00Z	ERS192648	SAMEA1709676	ERP001080	200	356	6398695	5063-23322										2013-03-25	2018-11-16	ERS192648	TTSH_ACBA_60-sc-2012-11-15T12:34:14Z-1514177	Wellcome Sanger Institute	2013-03-25T10:12:34Z	2018-03-09T10:04:43Z	public	ERS192648	Acinetobacter baumannii	SC			GCA_000226275.1
ERR246876	WGS	PRJEB2801	SAMEA1709680	SC	public	bam,sra	ena,gs,ncbi,s3	ena,gs.US,ncbi.public,s3.us-east-1	ERX221410	Illumina HiSeq 2000	PAIRED	RANDOM	GENOMIC	140	Acinetobacter baumannii	ILLUMINA	2013-04-02T00:00:00Z	ERS192649	SAMEA1709680	ERP001080	200	315	6398707	7043150071										2013-03-25	2018-11-16	ERS192649	TTSH_ACBA_78-sc-2012-11-15T12:34:16Z-1514178	Wellcome Sanger Institute	2013-03-25T10:12:33Z	2018-03-09T10:05:00Z	public	ERS192649	Acinetobacter baumannii	SC			GCA_000226275.1
ERR246877	WGS	PRJEB2801	SAMEA1709722	SC	public	bam,sra	ena,gs,ncbi,s3	ena,gs.US,ncbi.public,s3.us-east-1	ERX221411	Illumina HiSeq 2000	PAIRED	RANDOM	GENOMIC	169	Acinetobacter baumannii	ILLUMINA	2013-04-02T00:00:00Z	ERS192650	SAMEA1709722	ERP001080	200	376	6398719	8070144323										2013-03-25	2018-11-16	ERS192650	CGH_0810-sc-2012-11-15T12:34:17Z-1514179	Wellcome Sanger Institute	2013-03-25T10:12:33Z	2018-03-09T10:04:29Z	public	ERS192650	Acinetobacter baumannii	SC			GCA_000226275.1
ERR246878	WGS	PRJEB2801	SAMEA1709687	SC	public	bam,sra	ena,gs,ncbi,s3	ena,gs.US,ncbi.public,s3.us-east-1	ERX221412	Illumina HiSeq 2000	PAIRED	RANDOM	GENOMIC	152	Acinetobacter baumannii	ILLUMINA	2013-04-02T00:00:00Z	ERS192651	SAMEA1709687	ERP001080	200	346	6398731	DR511										2013-03-25	2018-11-16	ERS192651	SGH_0902-sc-2012-11-15T12:34:17Z-1514180	Wellcome Sanger Institute	2013-03-25T10:12:34Z	2018-03-09T10:04:50Z	public	ERS192651	Acinetobacter baumannii	SC			GCA_000226275.1
ERR246879	WGS	PRJEB2801	SAMEA1709709	SC	public	bam,sra	ena,gs,ncbi,s3	ena,gs.US,ncbi.public,s3.us-east-1	ERX221413	Illumina HiSeq 2000	PAIRED	RANDOM	GENOMIC	190	Acinetobacter baumannii	ILLUMINA	2013-04-02T00:00:00Z	ERS192652	SAMEA1709709	ERP001080	200	428	6398743	1090586623										2013-03-25	2018-11-16	ERS192652	CGH_1107-sc-2012-11-15T12:34:18Z-1514181	Wellcome Sanger Institute	2013-03-25T10:12:35Z	2018-03-09T10:05:00Z	public	ERS192652	Acinetobacter baumannii	SC			GCA_000226275.1
ERR246880	WGS	PRJEB2801	SAMEA1709771	SC	public	bam,sra	ena,gs,ncbi,s3	ena,gs.US,ncbi.public,s3.us-east-1	ERX221414	Illumina HiSeq 2000	PAIRED	RANDOM	GENOMIC	196	Acinetobacter baumannii	ILLUMINA	2013-04-02T00:00:00Z	ERS192653	SAMEA1709771	ERP001080	200	406	6398660	TTSH 41 POST										2013-03-25	2018-11-16	ERS192653	MDRACBA_10b-sc-2012-11-15T12:34:20Z-1514182	Wellcome Sanger Institute	2013-03-25T10:12:33Z	2018-03-09T10:04:29Z	public	ERS192653	Acinetobacter baumannii	SC			GCA_000226275.1
ERR246881	WGS	PRJEB2801	SAMEA1709786	SC	public	bam,sra	ena,gs,ncbi,s3	ena,gs.US,ncbi.public,s3.us-east-1	ERX221415	Illumina HiSeq 2000	PAIRED	RANDOM	GENOMIC	165	Acinetobacter baumannii	ILLUMINA	2013-04-02T00:00:00Z	ERS192654	SAMEA1709786	ERP001080	200	371	6398672	1092-257										2013-03-25	2018-11-16	ERS192654	TTSH_ACBA_19-sc-2012-11-15T12:34:21Z-1514183	Wellcome Sanger Institute	2013-03-25T10:12:33Z	2018-03-09T10:04:50Z	public	ERS192654	Acinetobacter baumannii	SC			GCA_000226275.1
ERR246882	WGS	PRJEB2801	SAMEA1709775	SC	public	bam,sra	ena,gs,ncbi,s3	ena,gs.US,ncbi.public,s3.us-east-1	ERX221416	Illumina HiSeq 2000	PAIRED	RANDOM	GENOMIC	162	Acinetobacter baumannii	ILLUMINA	2013-04-02T00:00:00Z	ERS192655	SAMEA1709775	ERP001080	200	364	6398684	DR15597										2013-03-25	2018-11-16	ERS192655	SGH_0321-sc-2012-11-15T12:34:22Z-1514184	Wellcome Sanger Institute	2013-03-25T10:12:33Z	2018-03-09T10:05:03Z	public	ERS192655	Acinetobacter baumannii	SC			GCA_000226275.1
ERR246883	WGS	PRJEB2801	SAMEA1709734	SC	public	bam,sra	ena,gs,ncbi,s3	ena,gs.US,ncbi.public,s3.us-east-1	ERX221417	Illumina HiSeq 2000	PAIRED	RANDOM	GENOMIC	158	Acinetobacter baumannii	ILLUMINA	2013-04-02T00:00:00Z	ERS192656	SAMEA1709734	ERP001080	200	361	6398696	6101078603										2013-03-25	2018-11-16	ERS192656	CGH_0603-sc-2012-11-15T12:34:23Z-1514185	Wellcome Sanger Institute	2013-03-25T10:12:34Z	2018-03-09T10:04:29Z	public	ERS192656	Acinetobacter baumannii	SC			GCA_000226275.1
ERR246884	WGS	PRJEB2801	SAMEA1709751	SC	public	bam,sra	ena,gs,ncbi,s3	ena,gs.US,ncbi.public,s3.us-east-1	ERX221418	Illumina HiSeq 2000	PAIRED	RANDOM	GENOMIC	154	Acinetobacter baumannii	ILLUMINA	2013-04-02T00:00:00Z	ERS192657	SAMEA1709751	ERP001080	200	345	6398708	7011643800										2013-03-25	2018-11-16	ERS192657	CGH_0701-sc-2012-11-15T12:34:24Z-1514186	Wellcome Sanger Institute	2013-03-25T10:12:34Z	2018-03-09T10:04:50Z	public	ERS192657	Acinetobacter baumannii	SC			GCA_000226275.1
ERR246885	WGS	PRJEB2801	SAMEA1709639	SC	public	bam,sra	ena,gs,ncbi,s3	ena,gs.US,ncbi.public,s3.us-east-1	ERX221419	Illumina HiSeq 2000	PAIRED	RANDOM	GENOMIC	145	Acinetobacter baumannii	ILLUMINA	2013-04-02T00:00:00Z	ERS192658	SAMEA1709639	ERP001080	200	296	6398720	DR22567										2013-03-25	2018-11-16	ERS192658	CSSGH_0814-sc-2012-11-15T12:34:25Z-1514187	Wellcome Sanger Institute	2013-03-25T10:12:34Z	2018-03-09T10:05:03Z	public	ERS192658	Acinetobacter baumannii	SC			GCA_000226275.1
ERR246886	WGS	PRJEB2801	SAMEA1709652	SC	public	bam,sra	ena,gs,ncbi,s3	ena,gs.US,ncbi.public,s3.us-east-1	ERX221420	Illumina HiSeq 2000	PAIRED	RANDOM	GENOMIC	139	Acinetobacter baumannii	ILLUMINA	2013-04-02T00:00:00Z	ERS192659	SAMEA1709652	ERP001080	200	321	6398732	DM14326										2013-03-25	2018-11-16	ERS192659	CSSGH_1003-sc-2012-11-15T12:34:26Z-1514188	Wellcome Sanger Institute	2013-03-25T10:12:33Z	2018-03-09T10:04:29Z	public	ERS192659	Acinetobacter baumannii	SC			GCA_000226275.1
ERR246887	WGS	PRJEB2801	SAMEA1709990	SC	public	bam,sra	ena,gs,ncbi,s3	ena,gs.US,ncbi.public,s3.us-east-1	ERX221421	Illumina HiSeq 2000	PAIRED	RANDOM	GENOMIC	173	Acinetobacter baumannii	ILLUMINA	2013-04-02T00:00:00Z	ERS192660	SAMEA1709990	ERP001080	200	390	6398744	1034198618										2013-03-25	2018-11-16	ERS192660	CGH_1109-sc-2012-11-15T12:34:27Z-1514189	Wellcome Sanger Institute	2013-03-25T10:12:33Z	2018-03-09T10:04:50Z	public	ERS192660	Acinetobacter baumannii	SC			GCA_000226275.1
ERR246888	WGS	PRJEB2801	SAMEA1709917	SC	public	bam,sra	ena,gs,ncbi,s3	ena,gs.US,ncbi.public,s3.us-east-1	ERX221422	Illumina HiSeq 2000	PAIRED	RANDOM	GENOMIC	198	Acinetobacter baumannii	ILLUMINA	2013-04-02T00:00:00Z	ERS192661	SAMEA1709917	ERP001080	200	406	6398661	SGH 60 PRE										2013-03-25	2018-11-16	ERS192661	MDRACBA_11a-sc-2012-11-15T12:34:28Z-1514190	Wellcome Sanger Institute	2013-03-25T10:12:31Z	2018-03-09T10:05:03Z	public	ERS192661	Acinetobacter baumannii	SC			GCA_000226275.1
ERR246889	WGS	PRJEB2801	SAMEA1709930	SC	public	bam,sra	ena,gs,ncbi,s3	ena,gs.US,ncbi.public,s3.us-east-1	ERX221423	Illumina HiSeq 2000	PAIRED	RANDOM	GENOMIC	150	Acinetobacter baumannii	ILLUMINA	2013-04-02T00:00:00Z	ERS192662	SAMEA1709930	ERP001080	200	335	6398673	DR26779										2013-03-25	2018-11-16	ERS192662	SGH_0121-sc-2012-11-15T12:34:29Z-1514191	Wellcome Sanger Institute	2013-03-25T10:12:32Z	2018-03-09T10:04:29Z	public	ERS192662	Acinetobacter baumannii	SC			GCA_000226275.1
ERR246890	WGS	PRJEB2801	SAMEA1709947	SC	public	bam,sra	ena,gs,ncbi,s3	ena,gs.US,ncbi.public,s3.us-east-1	ERX221424	Illumina HiSeq 2000	PAIRED	RANDOM	GENOMIC	147	Acinetobacter baumannii	ILLUMINA	2013-04-02T00:00:00Z	ERS192663	SAMEA1709947	ERP001080	200	330	6398685	DB42177										2013-03-25	2018-11-16	ERS192663	SGH_0320-sc-2012-11-15T12:34:31Z-1514192	Wellcome Sanger Institute	2013-03-25T10:12:34Z	2018-03-09T10:04:50Z	public	ERS192663	Acinetobacter baumannii	SC			GCA_000226275.1
ERR246891	WGS	PRJEB2801	SAMEA1709954	SC	public	bam,sra	ena,gs,ncbi,s3	ena,gs.US,ncbi.public,s3.us-east-1	ERX221425	Illumina HiSeq 2000	PAIRED	RANDOM	GENOMIC	159	Acinetobacter baumannii	ILLUMINA	2013-04-02T00:00:00Z	ERS192664	SAMEA1709954	ERP001080	200	356	6398697	6033158098										2013-03-25	2018-11-16	ERS192664	TTSH_ACBA_66-sc-2012-11-15T12:34:32Z-1514193	Wellcome Sanger Institute	2013-03-25T10:12:34Z	2018-03-09T10:05:03Z	public	ERS192664	Acinetobacter baumannii	SC			GCA_000226275.1
ERR246892	WGS	PRJEB2801	SAMEA1709672	SC	public	bam,sra	ena,gs,ncbi,s3	ena,gs.US,ncbi.public,s3.us-east-1	ERX221426	Illumina HiSeq 2000	PAIRED	RANDOM	GENOMIC	163	Acinetobacter baumannii	ILLUMINA	2013-04-02T00:00:00Z	ERS192665	SAMEA1709672	ERP001080	200	371	6398709	7012152849										2013-03-25	2018-11-16	ERS192665	CGH_0702-sc-2012-11-15T12:34:33Z-1514194	Wellcome Sanger Institute	2013-03-25T10:12:32Z	2018-03-09T10:04:29Z	public	ERS192665	Acinetobacter baumannii	SC			GCA_000226275.1
ERR246893	WGS	PRJEB2801	SAMEA1709673	SC	public	bam,sra	ena,gs,ncbi,s3	ena,gs.US,ncbi.public,s3.us-east-1	ERX221427	Illumina HiSeq 2000	PAIRED	RANDOM	GENOMIC	138	Acinetobacter baumannii	ILLUMINA	2013-04-02T00:00:00Z	ERS192666	SAMEA1709673	ERP001080	200	311	6398721	8043200346										2013-03-25	2018-11-16	ERS192666	TTSH_ACBA_82-sc-2012-11-15T12:34:33Z-1514195	Wellcome Sanger Institute	2013-03-25T10:12:33Z	2018-03-09T10:04:50Z	public	ERS192666	Acinetobacter baumannii	SC			GCA_000226275.1
ERR246894	WGS	PRJEB2801	SAMEA1709664	SC	public	bam,sra	ena,gs,ncbi,s3	ena,gs.US,ncbi.public,s3.us-east-1	ERX221428	Illumina HiSeq 2000	PAIRED	RANDOM	GENOMIC	129	Acinetobacter baumannii	ILLUMINA	2013-04-02T00:00:00Z	ERS192667	SAMEA1709664	ERP001080	200	296	6398733	0043-291935										2013-03-25	2018-11-16	ERS192667	TTSH_ACBA_103-sc-2012-11-15T12:34:35Z-1514196	Wellcome Sanger Institute	2013-03-25T10:12:33Z	2018-03-09T10:05:03Z	public	ERS192667	Acinetobacter baumannii	SC			GCA_000226275.1
ERR246895	WGS	PRJEB2801	SAMEA1709686	SC	public	bam,sra	ena,gs,ncbi,s3	ena,gs.US,ncbi.public,s3.us-east-1	ERX221429	Illumina HiSeq 2000	PAIRED	RANDOM	GENOMIC	156	Acinetobacter baumannii	ILLUMINA	2013-04-02T00:00:00Z	ERS192668	SAMEA1709686	ERP001080	200	359	6398745	1053466939										2013-03-25	2018-11-16	ERS192668	TTSH_ACBA_113-sc-2012-11-15T12:34:36Z-1514197	Wellcome Sanger Institute	2013-03-25T10:12:33Z	2018-03-09T10:04:29Z	public	ERS192668	Acinetobacter baumannii	SC			GCA_000226275.1
ERR246896	WGS	PRJEB2801	SAMEA1709675	SC	public	bam,sra	ena,gs,ncbi,s3	ena,gs.US,ncbi.public,s3.us-east-1	ERX221430	Illumina HiSeq 2000	PAIRED	RANDOM	GENOMIC	204	Acinetobacter baumannii	ILLUMINA	2013-04-02T00:00:00Z	ERS192669	SAMEA1709675	ERP001080	200	418	6398662	SGH 60 POST										2013-03-25	2018-11-16	ERS192669	MDRACBA_11b-sc-2012-11-15T12:34:37Z-1514198	Wellcome Sanger Institute	2013-03-25T10:12:33Z	2018-03-09T10:04:50Z	public	ERS192669	Acinetobacter baumannii	SC			GCA_000226275.1
ERR246897	WGS	PRJEB2801	SAMEA1709792	SC	public	bam,sra	ena,gs,ncbi,s3	ena,gs.US,ncbi.public,s3.us-east-1	ERX221431	Illumina HiSeq 2000	PAIRED	RANDOM	GENOMIC	175	Acinetobacter baumannii	ILLUMINA	2013-04-02T00:00:00Z	ERS192670	SAMEA1709792	ERP001080	200	390	6398674	DR28980										2013-03-25	2018-11-16	ERS192670	SGH_0125-sc-2012-11-15T12:34:38Z-1514199	Wellcome Sanger Institute	2013-03-25T10:12:32Z	2018-03-09T10:05:03Z	public	ERS192670	Acinetobacter baumannii	SC			GCA_000226275.1
ERR246898	WGS	PRJEB2801	SAMEA1709795	SC	public	bam,sra	ena,gs,ncbi,s3	ena,gs.US,ncbi.public,s3.us-east-1	ERX221432	Illumina HiSeq 2000	PAIRED	RANDOM	GENOMIC	155	Acinetobacter baumannii	ILLUMINA	2013-04-02T00:00:00Z	ERS192671	SAMEA1709795	ERP001080	200	348	6398686	4195-40										2013-03-25	2018-11-16	ERS192671	TTSH_ACBA_47-sc-2012-11-15T12:34:39Z-1514200	Wellcome Sanger Institute	2013-03-25T10:12:33Z	2018-03-09T10:04:29Z	public	ERS192671	Acinetobacter baumannii	SC			GCA_000226275.1
ERR246899	WGS	PRJEB2801	SAMEA1709807	SC	public	bam,sra	ena,gs,ncbi,s3	ena,gs.US,ncbi.public,s3.us-east-1	ERX221433	Illumina HiSeq 2000	PAIRED	RANDOM	GENOMIC	164	Acinetobacter baumannii	ILLUMINA	2013-04-02T00:00:00Z	ERS192672	SAMEA1709807	ERP001080	200	371	6398698	6033175117										2013-03-25	2018-11-16	ERS192672	TTSH_ACBA_68-sc-2012-11-15T12:34:40Z-1514201	Wellcome Sanger Institute	2013-03-25T10:12:32Z	2018-03-09T10:04:50Z	public	ERS192672	Acinetobacter baumannii	SC			GCA_000226275.1
ERR246900	WGS	PRJEB2801	SAMEA1709978	SC	public	bam,sra	ena,gs,ncbi,s3	ena,gs.US,ncbi.public,s3.us-east-1	ERX221434	Illumina HiSeq 2000	PAIRED	RANDOM	GENOMIC	164	Acinetobacter baumannii	ILLUMINA	2013-04-02T00:00:00Z	ERS192673	SAMEA1709978	ERP001080	200	374	6398710	7061320851										2013-03-25	2018-11-16	ERS192673	CGH_0705-sc-2012-11-15T12:34:41Z-1514202	Wellcome Sanger Institute	2013-03-25T10:12:34Z	2018-03-09T10:05:03Z	public	ERS192673	Acinetobacter baumannii	SC			GCA_000226275.1
ERR246901	WGS	PRJEB2801	SAMEA1709997	SC	public	bam,sra	ena,gs,ncbi,s3	ena,gs.US,ncbi.public,s3.us-east-1	ERX221435	Illumina HiSeq 2000	PAIRED	RANDOM	GENOMIC	150	Acinetobacter baumannii	ILLUMINA	2013-04-02T00:00:00Z	ERS192674	SAMEA1709997	ERP001080	200	338	6398722	8063371911										2013-03-25	2018-11-16	ERS192674	TTSH_ACBA_88-sc-2012-11-15T12:34:42Z-1514203	Wellcome Sanger Institute	2013-03-25T10:12:33Z	2018-03-09T10:04:29Z	public	ERS192674	Acinetobacter baumannii	SC			GCA_000226275.1
ERR246902	WGS	PRJEB2801	SAMEA1709964	SC	public	bam,sra	ena,gs,ncbi,s3	ena,gs.US,ncbi.public,s3.us-east-1	ERX221436	Illumina HiSeq 2000	PAIRED	RANDOM	GENOMIC	138	Acinetobacter baumannii	ILLUMINA	2013-04-02T00:00:00Z	ERS192675	SAMEA1709964	ERP001080	200	319	6398734	0053-635642										2013-03-25	2018-11-16	ERS192675	TTSH_ACBA_104-sc-2012-11-15T12:34:43Z-1514204	Wellcome Sanger Institute	2013-03-25T10:12:34Z	2018-03-09T10:04:50Z	public	ERS192675	Acinetobacter baumannii	SC			GCA_000226275.1
ERR246903	WGS	PRJEB2801	SAMEA1709975	SC	public	bam,sra	ena,gs,ncbi,s3	ena,gs.US,ncbi.public,s3.us-east-1	ERX221437	Illumina HiSeq 2000	PAIRED	RANDOM	GENOMIC	149	Acinetobacter baumannii	ILLUMINA	2013-04-02T00:00:00Z	ERS192676	SAMEA1709975	ERP001080	200	342	6398746	1053472426										2013-03-25	2018-11-16	ERS192676	TTSH_ACBA_114-sc-2012-11-15T12:34:44Z-1514205	Wellcome Sanger Institute	2013-03-25T10:12:31Z	2018-03-09T10:05:03Z	public	ERS192676	Acinetobacter baumannii	SC			GCA_000226275.1
ERR246904	WGS	PRJEB2801	SAMEA1709970	SC	public	bam,sra	ena,gs,ncbi,s3	ena,gs.US,ncbi.public,s3.us-east-1	ERX221438	Illumina HiSeq 2000	PAIRED	RANDOM	GENOMIC	196	Acinetobacter baumannii	ILLUMINA	2013-04-02T00:00:00Z	ERS192677	SAMEA1709970	ERP001080	200	403	6398663	SGH 59 PRE										2013-03-25	2018-11-16	ERS192677	MDRACBA_12a-sc-2012-11-15T12:34:45Z-1514206	Wellcome Sanger Institute	2013-03-25T10:12:34Z	2018-03-09T10:04:29Z	public	ERS192677	Acinetobacter baumannii	SC			GCA_000226275.1
ERR246905	WGS	PRJEB2801	SAMEA1709940	SC	public	bam,sra	ena,gs,ncbi,s3	ena,gs.US,ncbi.public,s3.us-east-1	ERX221439	Illumina HiSeq 2000	PAIRED	RANDOM	GENOMIC	167	Acinetobacter baumannii	ILLUMINA	2013-04-02T00:00:00Z	ERS192678	SAMEA1709940	ERP001080	200	371	6398675	DR25237										2013-03-25	2018-11-16	ERS192678	SGH_0119-sc-2012-11-15T12:34:46Z-1514207	Wellcome Sanger Institute	2013-03-25T10:12:34Z	2018-03-09T10:04:50Z	public	ERS192678	Acinetobacter baumannii	SC			GCA_000226275.1
ERR246906	WGS	PRJEB2801	SAMEA1709952	SC	public	bam,sra	ena,gs,ncbi,s3	ena,gs.US,ncbi.public,s3.us-east-1	ERX221440	Illumina HiSeq 2000	PAIRED	RANDOM	GENOMIC	182	Acinetobacter baumannii	ILLUMINA	2013-04-02T00:00:00Z	ERS192679	SAMEA1709952	ERP001080	200	407	6398687	4139-334										2013-03-25	2018-11-16	ERS192679	TTSH_ACBA_43-sc-2012-11-15T12:34:47Z-1514208	Wellcome Sanger Institute	2013-03-25T10:12:33Z	2018-03-09T10:05:03Z	public	ERS192679	Acinetobacter baumannii	SC			GCA_000226275.1
ERR246907	WGS	PRJEB2801	SAMEA1709799	SC	public	bam,sra	ena,gs,ncbi,s3	ena,gs.US,ncbi.public,s3.us-east-1	ERX221441	Illumina HiSeq 2000	PAIRED	RANDOM	GENOMIC	155	Acinetobacter baumannii	ILLUMINA	2013-04-02T00:00:00Z	ERS192680	SAMEA1709799	ERP001080	200	351	6398699	6043271570(1)										2013-03-25	2018-11-16	ERS192680	TTSH_ACBA_69-sc-2012-11-15T12:34:48Z-1514209	Wellcome Sanger Institute	2013-03-25T10:12:34Z	2018-03-09T10:04:29Z	public	ERS192680	Acinetobacter baumannii	SC			GCA_000226275.1
ERR246910	WGS	PRJEB2801	SAMEA1709814	SC	public	bam,sra	ena,gs,ncbi,s3	ena,gs.US,ncbi.public,s3.us-east-1	ERX221444	Illumina HiSeq 2000	PAIRED	RANDOM	GENOMIC	172	Acinetobacter baumannii	ILLUMINA	2013-04-02T00:00:00Z	ERS192683	SAMEA1709814	ERP001080	200	397	6398735	0053-676441										2013-03-25	2018-11-16	ERS192683	TTSH_ACBA_107-sc-2012-11-15T12:34:51Z-1514212	Wellcome Sanger Institute	2013-03-25T10:12:33Z	2018-03-09T10:04:29Z	public	ERS192683	Acinetobacter baumannii	SC			GCA_000226275.1
ERR246913	WGS	PRJEB2801	SAMEA1709875	SC	public	bam,sra	ena,gs,ncbi,s3	ena,gs.US,ncbi.public,s3.us-east-1	ERX221447	Illumina HiSeq 2000	PAIRED	RANDOM	GENOMIC	159	Acinetobacter baumannii	ILLUMINA	2013-04-02T00:00:00Z	ERS192686	SAMEA1709875	ERP001080	200	356	6398676	DR25821										2013-03-25	2018-11-16	ERS192686	SGH_0120-sc-2012-11-15T12:34:54Z-1514215	Wellcome Sanger Institute	2013-03-25T10:12:34Z	2018-03-09T10:04:29Z	public	ERS192686	Acinetobacter baumannii	SC			GCA_000226275.1
ERR246914	WGS	PRJEB2801	SAMEA1709893	SC	public	bam,sra	ena,gs,ncbi,s3	ena,gs.US,ncbi.public,s3.us-east-1	ERX221448	Illumina HiSeq 2000	PAIRED	RANDOM	GENOMIC	176	Acinetobacter baumannii	ILLUMINA	2013-04-02T00:00:00Z	ERS192687	SAMEA1709893	ERP001080	200	399	6398688	4165-222										2013-03-25	2018-11-16	ERS192687	TTSH_ACBA_45-sc-2012-11-15T12:34:55Z-1514216	Wellcome Sanger Institute	2013-03-25T10:12:34Z	2018-03-09T10:04:50Z	public	ERS192687	Acinetobacter baumannii	SC			GCA_000226275.1
ERR246915	WGS	PRJEB2801	SAMEA1709884	SC	public	bam,sra	ena,gs,ncbi,s3	ena,gs.US,ncbi.public,s3.us-east-1	ERX221449	Illumina HiSeq 2000	PAIRED	RANDOM	GENOMIC	153	Acinetobacter baumannii	ILLUMINA	2013-04-02T00:00:00Z	ERS192688	SAMEA1709884	ERP001080	200	346	6398700	DB30022										2013-03-25	2018-11-16	ERS192688	SGH_0623-sc-2012-11-15T12:34:56Z-1514217	Wellcome Sanger Institute	2013-03-25T10:12:33Z	2018-03-09T10:05:03Z	public	ERS192688	Acinetobacter baumannii	SC			GCA_000226275.1
ERR246916	WGS	PRJEB2801	SAMEA1709905	SC	public	bam,sra	ena,gs,ncbi,s3	ena,gs.US,ncbi.public,s3.us-east-1	ERX221450	Illumina HiSeq 2000	PAIRED	RANDOM	GENOMIC	164	Acinetobacter baumannii	ILLUMINA	2013-04-02T00:00:00Z	ERS192689	SAMEA1709905	ERP001080	200	365	6398712	DB30058										2013-03-25	2018-11-16	ERS192689	SGH_0705-sc-2012-11-15T12:34:57Z-1514218	Wellcome Sanger Institute	2013-03-25T10:12:34Z	2018-03-09T10:04:29Z	public	ERS192689	Acinetobacter baumannii	SC			GCA_000226275.1
ERR246917	WGS	PRJEB2801	SAMEA1709721	SC	public	bam,sra	ena,gs,ncbi,s3	ena,gs.US,ncbi.public,s3.us-east-1	ERX221451	Illumina HiSeq 2000	PAIRED	RANDOM	GENOMIC	171	Acinetobacter baumannii	ILLUMINA	2013-04-02T00:00:00Z	ERS192690	SAMEA1709721	ERP001080	200	382	6398724	9083388791										2013-03-25	2018-11-16	ERS192690	TTSH_ACBA_100-sc-2012-11-15T12:34:57Z-1514219	Wellcome Sanger Institute	2013-03-25T10:12:33Z	2018-03-09T10:04:50Z	public	ERS192690	Acinetobacter baumannii	SC			GCA_000226275.1
ERR246918	WGS	PRJEB2801	SAMEA1709712	SC	public	bam,sra	ena,gs,ncbi,s3	ena,gs.US,ncbi.public,s3.us-east-1	ERX221452	Illumina HiSeq 2000	PAIRED	RANDOM	GENOMIC	167	Acinetobacter baumannii	ILLUMINA	2013-04-02T00:00:00Z	ERS192691	SAMEA1709712	ERP001080	200	384	6398736	63814517										2013-03-25	2018-11-16	ERS192691	CGH_1004-sc-2012-11-15T12:34:59Z-1514220	Wellcome Sanger Institute	2013-03-25T10:12:33Z	2018-03-09T10:05:03Z	public	ERS192691	Acinetobacter baumannii	SC			GCA_000226275.1
ERR246921	WGS	PRJEB2801	SAMEA1709739	SC	public	bam,sra	ena,gs,ncbi,s3	ena,gs.US,ncbi.public,s3.us-east-1	ERX221455	Illumina HiSeq 2000	PAIRED	RANDOM	GENOMIC	150	Acinetobacter baumannii	ILLUMINA	2013-04-02T00:00:00Z	ERS192694	SAMEA1709739	ERP001080	200	338	6398677	DR15509										2013-03-25	2018-11-16	ERS192694	SGH_0203-sc-2012-11-15T12:35:03Z-1514223	Wellcome Sanger Institute	2013-03-25T10:12:34Z	2018-03-09T10:05:03Z	public	ERS192694	Acinetobacter baumannii	SC			GCA_000226275.1
ERR246922	WGS	PRJEB2801	SAMEA1709784	SC	public	bam,sra	ena,gs,ncbi,s3	ena,gs.US,ncbi.public,s3.us-east-1	ERX221456	Illumina HiSeq 2000	PAIRED	RANDOM	GENOMIC	159	Acinetobacter baumannii	ILLUMINA	2013-04-02T00:00:00Z	ERS192695	SAMEA1709784	ERP001080	200	357	6398689	DR3784										2013-03-25	2018-11-16	ERS192695	SGH_0407-sc-2012-11-15T12:35:04Z-1514224	Wellcome Sanger Institute	2013-03-25T10:12:34Z	2018-03-09T10:04:29Z	public	ERS192695	Acinetobacter baumannii	SC			GCA_000226275.1
ERR246923	WGS	PRJEB2801	SAMEA1709765	SC	public	bam,sra	ena,gs,ncbi,s3	ena,gs.US,ncbi.public,s3.us-east-1	ERX221457	Illumina HiSeq 2000	PAIRED	RANDOM	GENOMIC	140	Acinetobacter baumannii	ILLUMINA	2013-04-02T00:00:00Z	ERS192696	SAMEA1709765	ERP001080	200	318	6398701	DB29549										2013-03-25	2018-11-16	ERS192696	SGH_0622-sc-2012-11-15T12:35:04Z-1514225	Wellcome Sanger Institute	2013-03-25T10:12:34Z	2018-03-09T10:04:50Z	public	ERS192696	Acinetobacter baumannii	SC			GCA_000226275.1
ERR246925	WGS	PRJEB2801	SAMEA1709838	SC	public	bam,sra	ena,gs,ncbi,s3	ena,gs.US,ncbi.public,s3.us-east-1	ERX221459	Illumina HiSeq 2000	PAIRED	RANDOM	GENOMIC	148	Acinetobacter baumannii	ILLUMINA	2013-04-02T00:00:00Z	ERS192698	SAMEA1709838	ERP001080	200	309	6398725	DR11872										2013-03-25	2018-11-16	ERS192698	CSSGH_0910-sc-2012-11-15T12:35:06Z-1514227	Wellcome Sanger Institute	2013-03-25T10:12:35Z	2018-03-09T10:04:33Z	public	ERS192698	Acinetobacter baumannii	SC			GCA_000226275.1
ERR246926	WGS	PRJEB2801	SAMEA1709837	SC	public	bam,sra	ena,gs,ncbi,s3	ena,gs.US,ncbi.public,s3.us-east-1	ERX221460	Illumina HiSeq 2000	PAIRED	RANDOM	GENOMIC	182	Acinetobacter baumannii	ILLUMINA	2013-04-02T00:00:00Z	ERS192699	SAMEA1709837	ERP001080	200	417	6398737	40268182										2013-03-25	2018-11-16	ERS192699	CGH_1007-sc-2012-11-15T12:35:07Z-1514228	Wellcome Sanger Institute	2013-03-25T10:12:33Z	2018-03-09T10:04:50Z	public	ERS192699	Acinetobacter baumannii	SC			GCA_000226275.1
ERR246927	WGS	PRJEB2801	SAMEA1709951	SC	public	bam,sra	ena,gs,ncbi,s3	ena,gs.US,ncbi.public,s3.us-east-1	ERX221461	Illumina HiSeq 2000	PAIRED	RANDOM	GENOMIC	175	Acinetobacter baumannii	ILLUMINA	2013-04-02T00:00:00Z	ERS192700	SAMEA1709951	ERP001080	200	393	6398749	DM5619										2013-03-25	2018-11-16	ERS192700	MDRACBA_2a-sc-2012-11-15T12:35:08Z-1514229	Wellcome Sanger Institute	2013-03-25T10:12:34Z	2018-03-09T10:05:03Z	public	ERS192700	Acinetobacter baumannii	SC			GCA_000226275.1
ERR246928	WGS	PRJEB2801	SAMEA1709918	SC	public	bam,sra	ena,gs,ncbi,s3	ena,gs.US,ncbi.public,s3.us-east-1	ERX221462	Illumina HiSeq 2000	PAIRED	RANDOM	GENOMIC	194	Acinetobacter baumannii	ILLUMINA	2013-04-02T00:00:00Z	ERS192701	SAMEA1709918	ERP001080	200	434	6398666	DM16049										2013-03-25	2018-11-16	ERS192701	CSSGH_0002-sc-2012-11-15T12:35:09Z-1514230	Wellcome Sanger Institute	2013-03-25T10:12:34Z	2018-03-09T10:04:33Z	public	ERS192701	Acinetobacter baumannii	SC			GCA_000226275.1
ERR246929	WGS	PRJEB2801	SAMEA1709937	SC	public	bam,sra	ena,gs,ncbi,s3	ena,gs.US,ncbi.public,s3.us-east-1	ERX221463	Illumina HiSeq 2000	PAIRED	RANDOM	GENOMIC	185	Acinetobacter baumannii	ILLUMINA	2013-04-02T00:00:00Z	ERS192702	SAMEA1709937	ERP001080	200	416	6398678	DR22025										2013-03-25	2018-11-16	ERS192702	SGH_0207-sc-2012-11-15T12:35:10Z-1514231	Wellcome Sanger Institute	2013-03-25T10:12:33Z	2018-03-09T10:04:50Z	public	ERS192702	Acinetobacter baumannii	SC			GCA_000226275.1
ERR246930	WGS	PRJEB2801	SAMEA1709984	SC	public	bam,sra	ena,gs,ncbi,s3	ena,gs.US,ncbi.public,s3.us-east-1	ERX221464	Illumina HiSeq 2000	PAIRED	RANDOM	GENOMIC	161	Acinetobacter baumannii	ILLUMINA	2013-04-02T00:00:00Z	ERS192703	SAMEA1709984	ERP001080	200	362	6398690	DB27390										2013-03-25	2018-11-16	ERS192703	SGH_0415-sc-2012-11-15T12:35:11Z-1514232	Wellcome Sanger Institute	2013-03-25T10:12:34Z	2018-03-09T10:05:03Z	public	ERS192703	Acinetobacter baumannii	SC			GCA_000226275.1
ERR246932	WGS	PRJEB2801	SAMEA1709989	SC	public	bam,sra	ena,gs,ncbi,s3	ena,gs.US,ncbi.public,s3.us-east-1	ERX221466	Illumina HiSeq 2000	PAIRED	RANDOM	GENOMIC	182	Acinetobacter baumannii	ILLUMINA	2013-04-02T00:00:00Z	ERS192705	SAMEA1709989	ERP001080	200	405	6398714	DB29478										2013-03-25	2018-11-16	ERS192705	SGH_0704-sc-2012-11-15T12:35:13Z-1514234	Wellcome Sanger Institute	2013-03-25T10:12:33Z	2018-03-09T10:04:50Z	public	ERS192705	Acinetobacter baumannii	SC			GCA_000226275.1
ERR246933	WGS	PRJEB2801	SAMEA1709962	SC	public	bam,sra	ena,gs,ncbi,s3	ena,gs.US,ncbi.public,s3.us-east-1	ERX221467	Illumina HiSeq 2000	PAIRED	RANDOM	GENOMIC	172	Acinetobacter baumannii	ILLUMINA	2013-04-02T00:00:00Z	ERS192706	SAMEA1709962	ERP001080	200	387	6398726	DB56322										2013-03-25	2018-11-16	ERS192706	TTSH_ACBA_97-sc-2012-11-15T12:35:14Z-1514235	Wellcome Sanger Institute	2013-03-25T10:12:31Z	2018-03-09T10:05:03Z	public	ERS192706	Acinetobacter baumannii	SC			GCA_000226275.1
ERR246934	WGS	PRJEB2801	SAMEA1709971	SC	public	bam,sra	ena,gs,ncbi,s3	ena,gs.US,ncbi.public,s3.us-east-1	ERX221468	Illumina HiSeq 2000	PAIRED	RANDOM	GENOMIC	163	Acinetobacter baumannii	ILLUMINA	2013-04-02T00:00:00Z	ERS192707	SAMEA1709971	ERP001080	200	373	6398738	93927560										2013-03-25	2018-11-16	ERS192707	CGH_1009-sc-2012-11-15T12:35:15Z-1514236	Wellcome Sanger Institute	2013-03-25T10:12:33Z	2018-03-09T10:04:33Z	public	ERS192707	Acinetobacter baumannii	SC			GCA_000226275.1
ERR246935	WGS	PRJEB2801	SAMEA1709635	SC	public	bam,sra	ena,gs,ncbi,s3	ena,gs.US,ncbi.public,s3.us-east-1	ERX221469	Illumina HiSeq 2000	PAIRED	RANDOM	GENOMIC	139	Acinetobacter baumannii	ILLUMINA	2013-04-02T00:00:00Z	ERS192708	SAMEA1709635	ERP001080	200	314	6398750	DM9447										2013-03-25	2018-11-16	ERS192708	MDRACBA_2b-sc-2012-11-15T12:35:16Z-1514237	Wellcome Sanger Institute	2013-03-25T10:12:33Z	2018-03-09T10:04:50Z	public	ERS192708	Acinetobacter baumannii	SC			GCA_000226275.1
ERR246936	WGS	PRJEB2801	SAMEA1709617	SC	public	bam,sra	ena,gs,ncbi,s3	ena,gs.US,ncbi.public,s3.us-east-1	ERX221470	Illumina HiSeq 2000	PAIRED	RANDOM	GENOMIC	189	Acinetobacter baumannii	ILLUMINA	2013-04-02T00:00:00Z	ERS192709	SAMEA1709617	ERP001080	200	416	6398667	253-124										2013-03-25	2018-11-16	ERS192709	TTSH_ACBA_6-sc-2012-11-15T12:35:17Z-1514238	Wellcome Sanger Institute	2013-03-25T10:12:35Z	2018-03-09T10:05:03Z	public	ERS192709	Acinetobacter baumannii	SC			GCA_000226275.1
ERR246937	WGS	PRJEB2801	SAMEA1709839	SC	public	bam,sra	ena,gs,ncbi,s3	ena,gs.US,ncbi.public,s3.us-east-1	ERX221471	Illumina HiSeq 2000	PAIRED	RANDOM	GENOMIC	169	Acinetobacter baumannii	ILLUMINA	2013-04-02T00:00:00Z	ERS192710	SAMEA1709839	ERP001080	200	381	6398679	DM18460										2013-03-25	2018-11-16	ERS192710	CSSGH_0213-sc-2012-11-15T12:35:18Z-1514239	Wellcome Sanger Institute	2013-03-25T10:12:33Z	2018-03-09T10:04:33Z	public	ERS192710	Acinetobacter baumannii	SC			GCA_000226275.1
ERR246938	WGS	PRJEB2801	SAMEA1709857	SC	public	bam,sra	ena,gs,ncbi,s3	ena,gs.US,ncbi.public,s3.us-east-1	ERX221472	Illumina HiSeq 2000	PAIRED	RANDOM	GENOMIC	153	Acinetobacter baumannii	ILLUMINA	2013-04-02T00:00:00Z	ERS192711	SAMEA1709857	ERP001080	200	348	6398691	DR9910										2013-03-25	2018-11-16	ERS192711	SGH_0417-sc-2012-11-15T12:35:19Z-1514240	Wellcome Sanger Institute	2013-03-25T10:12:33Z	2018-03-09T10:04:50Z	public	ERS192711	Acinetobacter baumannii	SC			GCA_000226275.1
ERR246939	WGS	PRJEB2801	SAMEA1709874	SC	public	bam,sra	ena,gs,ncbi,s3	ena,gs.US,ncbi.public,s3.us-east-1	ERX221473	Illumina HiSeq 2000	PAIRED	RANDOM	GENOMIC	159	Acinetobacter baumannii	ILLUMINA	2013-04-02T00:00:00Z	ERS192712	SAMEA1709874	ERP001080	200	355	6398703	TTSH 6013-654325										2013-03-25	2018-11-16	ERS192712	SGH_0613-sc-2012-11-15T12:35:21Z-1514241	Wellcome Sanger Institute	2013-03-25T10:12:33Z	2018-03-09T10:05:03Z	public	ERS192712	Acinetobacter baumannii	SC			GCA_000226275.1
ERR246940	WGS	PRJEB2801	SAMEA1709883	SC	public	bam,sra	ena,gs,ncbi,s3	ena,gs.US,ncbi.public,s3.us-east-1	ERX221474	Illumina HiSeq 2000	PAIRED	RANDOM	GENOMIC	155	Acinetobacter baumannii	ILLUMINA	2013-04-02T00:00:00Z	ERS192713	SAMEA1709883	ERP001080	200	347	6398715	DB40985										2013-03-25	2018-11-16	ERS192713	SGH_0802-sc-2012-11-15T12:35:22Z-1514242	Wellcome Sanger Institute	2013-03-25T10:12:34Z	2018-03-09T10:04:33Z	public	ERS192713	Acinetobacter baumannii	SC			GCA_000226275.1
ERR246941	WGS	PRJEB2801	SAMEA1709904	SC	public	bam,sra	ena,gs,ncbi,s3	ena,gs.US,ncbi.public,s3.us-east-1	ERX221475	Illumina HiSeq 2000	PAIRED	RANDOM	GENOMIC	171	Acinetobacter baumannii	ILLUMINA	2013-04-02T00:00:00Z	ERS192714	SAMEA1709904	ERP001080	200	346	6398727	9083537943										2013-03-25	2018-11-16	ERS192714	CSSGH_0925-sc-2012-11-15T12:35:23Z-1514243	Wellcome Sanger Institute	2013-03-25T10:12:35Z	2018-03-09T10:04:50Z	public	ERS192714	Acinetobacter baumannii	SC			GCA_000226275.1
ERR246942	WGS	PRJEB2801	SAMEA1709926	SC	public	bam,sra	ena,gs,ncbi,s3	ena,gs.US,ncbi.public,s3.us-east-1	ERX221476	Illumina HiSeq 2000	PAIRED	RANDOM	GENOMIC	151	Acinetobacter baumannii	ILLUMINA	2013-04-02T00:00:00Z	ERS192715	SAMEA1709926	ERP001080	200	346	6398739	DR44308										2013-03-25	2018-11-16	ERS192715	SGH_1015-sc-2012-11-15T12:35:24Z-1514244	Wellcome Sanger Institute	2013-03-25T10:12:33Z	2018-03-09T10:05:03Z	public	ERS192715	Acinetobacter baumannii	SC			GCA_000226275.1
ERR246943	WGS	PRJEB2801	SAMEA1709919	SC	public	bam,sra	ena,gs,ncbi,s3	ena,gs.US,ncbi.public,s3.us-east-1	ERX221477	Illumina HiSeq 2000	PAIRED	RANDOM	GENOMIC	179	Acinetobacter baumannii	ILLUMINA	2013-04-02T00:00:00Z	ERS192716	SAMEA1709919	ERP001080	200	402	6398751	DM11771-2										2013-03-25	2018-11-16	ERS192716	MDRACBA_3b-sc-2012-11-15T12:35:25Z-1514245	Wellcome Sanger Institute	2013-03-25T10:12:34Z	2018-03-09T10:04:33Z	public	ERS192716	Acinetobacter baumannii	SC			GCA_000226275.1
ERR246944	WGS	PRJEB2801	SAMEA1709929	SC	public	bam,sra	ena,gs,ncbi,s3	ena,gs.US,ncbi.public,s3.us-east-1	ERX221478	Illumina HiSeq 2000	PAIRED	RANDOM	GENOMIC	199	Acinetobacter baumannii	ILLUMINA	2013-04-02T00:00:00Z	ERS192717	SAMEA1709929	ERP001080	200	440	6398668	312-135										2013-03-25	2018-11-16	ERS192717	TTSH_ACBA_8-sc-2012-11-15T12:35:26Z-1514246	Wellcome Sanger Institute	2013-03-25T10:12:33Z	2018-03-09T10:04:50Z	public	ERS192717	Acinetobacter baumannii	SC			GCA_000226275.1
ERR246945	WGS	PRJEB2801	SAMEA1709942	SC	public	bam,sra	ena,gs,ncbi,s3	ena,gs.US,ncbi.public,s3.us-east-1	ERX221479	Illumina HiSeq 2000	PAIRED	RANDOM	GENOMIC	175	Acinetobacter baumannii	ILLUMINA	2013-04-02T00:00:00Z	ERS192718	SAMEA1709942	ERP001080	200	395	6398680	2066-12(3)										2013-03-25	2018-11-16	ERS192718	TTSH_ACBA_24-sc-2012-11-15T12:35:27Z-1514247	Wellcome Sanger Institute	2013-03-25T10:12:34Z	2018-03-09T10:05:03Z	public	ERS192718	Acinetobacter baumannii	SC			GCA_000226275.1
ERR246946	WGS	PRJEB2801	SAMEA1709953	SC	public	bam,sra	ena,gs,ncbi,s3	ena,gs.US,ncbi.public,s3.us-east-1	ERX221480	Illumina HiSeq 2000	PAIRED	RANDOM	GENOMIC	177	Acinetobacter baumannii	ILLUMINA	2013-04-02T00:00:00Z	ERS192719	SAMEA1709953	ERP001080	200	396	6398692	5096-89										2013-03-25	2018-11-16	ERS192719	TTSH_ACBA_52-sc-2012-11-15T12:35:28Z-1514248	Wellcome Sanger Institute	2013-03-25T10:12:33Z	2018-03-09T10:04:33Z	public	ERS192719	Acinetobacter baumannii	SC			GCA_000226275.1
ERR246947	WGS	PRJEB2801	SAMEA1709702	SC	public	bam,sra	ena,gs,ncbi,s3	ena,gs.US,ncbi.public,s3.us-east-1	ERX221481	Illumina HiSeq 2000	PAIRED	RANDOM	GENOMIC	181	Acinetobacter baumannii	ILLUMINA	2013-04-02T00:00:00Z	ERS192720	SAMEA1709702	ERP001080	200	405	6398704	DB7223										2013-03-25	2018-11-16	ERS192720	SGH_0616-sc-2012-11-15T12:35:29Z-1514249	Wellcome Sanger Institute	2013-03-25T10:12:34Z	2018-03-09T10:04:55Z	public	ERS192720	Acinetobacter baumannii	SC			GCA_000226275.1
ERR246948	WGS	PRJEB2801	SAMEA1709704	SC	public	bam,sra	ena,gs,ncbi,s3	ena,gs.US,ncbi.public,s3.us-east-1	ERX221482	Illumina HiSeq 2000	PAIRED	RANDOM	GENOMIC	166	Acinetobacter baumannii	ILLUMINA	2013-04-02T00:00:00Z	ERS192721	SAMEA1709704	ERP001080	200	376	6398716	DR21603										2013-03-25	2018-11-16	ERS192721	SGH_0811-sc-2012-11-15T12:35:30Z-1514250	Wellcome Sanger Institute	2013-03-25T10:12:33Z	2018-03-09T10:05:03Z	public	ERS192721	Acinetobacter baumannii	SC			GCA_000226275.1
ERR246949	WGS	PRJEB2801	SAMEA1709694	SC	public	bam,sra	ena,gs,ncbi,s3	ena,gs.US,ncbi.public,s3.us-east-1	ERX221483	Illumina HiSeq 2000	PAIRED	RANDOM	GENOMIC	165	Acinetobacter baumannii	ILLUMINA	2013-04-02T00:00:00Z	ERS192722	SAMEA1709694	ERP001080	200	370	6398728	9063313172										2013-03-25	2018-11-16	ERS192722	CGH_0903-sc-2012-11-15T12:35:31Z-1514251	Wellcome Sanger Institute	2013-03-25T10:12:33Z	2018-03-09T10:04:33Z	public	ERS192722	Acinetobacter baumannii	SC			GCA_000226275.1
ERR246950	WGS	PRJEB2801	SAMEA1709880	SC	public	bam,sra	ena,gs,ncbi,s3	ena,gs.US,ncbi.public,s3.us-east-1	ERX221484	Illumina HiSeq 2000	PAIRED	RANDOM	GENOMIC	182	Acinetobacter baumannii	ILLUMINA	2013-04-02T00:00:00Z	ERS192723	SAMEA1709880	ERP001080	200	414	6398740	DR45606										2013-03-25	2018-11-16	ERS192723	SGH_1016-sc-2012-11-15T12:35:32Z-1514252	Wellcome Sanger Institute	2013-03-25T10:12:33Z	2018-03-09T10:04:55Z	public	ERS192723	Acinetobacter baumannii	SC			GCA_000226275.1
ERR246951	WGS	PRJEB2801	SAMEA1709915	SC	public	bam,sra	ena,gs,ncbi,s3	ena,gs.US,ncbi.public,s3.us-east-1	ERX221485	Illumina HiSeq 2000	PAIRED	RANDOM	GENOMIC	185	Acinetobacter baumannii	ILLUMINA	2013-04-02T00:00:00Z	ERS192724	SAMEA1709915	ERP001080	200	411	6398752	DR18351-1										2013-03-25	2018-11-16	ERS192724	MDRACBA_4a-sc-2012-11-15T12:35:33Z-1514253	Wellcome Sanger Institute	2013-03-25T10:12:34Z	2018-03-09T10:05:07Z	public	ERS192724	Acinetobacter baumannii	SC			GCA_000226275.1
ERR246952	WGS	PRJEB2801	SAMEA1709862	SC	public	bam,sra	ena,gs,ncbi,s3	ena,gs.US,ncbi.public,s3.us-east-1	ERX221486	Illumina HiSeq 2000	PAIRED	RANDOM	GENOMIC	210	Acinetobacter baumannii	ILLUMINA	2013-04-02T00:00:00Z	ERS192725	SAMEA1709862	ERP001080	200	458	6398669	DR488										2013-03-25	2018-11-16	ERS192725	SGH_0002-sc-2012-11-15T12:35:35Z-1514254	Wellcome Sanger Institute	2013-03-25T10:12:34Z	2018-03-09T10:04:33Z	public	ERS192725	Acinetobacter baumannii	SC			GCA_000226275.1
ERR246953	WGS	PRJEB2801	SAMEA1709872	SC	public	bam,sra	ena,gs,ncbi,s3	ena,gs.US,ncbi.public,s3.us-east-1	ERX221487	Illumina HiSeq 2000	PAIRED	RANDOM	GENOMIC	167	Acinetobacter baumannii	ILLUMINA	2013-04-02T00:00:00Z	ERS192726	SAMEA1709872	ERP001080	200	369	6398681	2177-41										2013-03-25	2018-11-16	ERS192726	TTSH_ACBA_30-sc-2012-11-15T12:35:36Z-1514255	Wellcome Sanger Institute	2013-03-25T10:12:32Z	2018-03-09T10:04:55Z	public	ERS192726	Acinetobacter baumannii	SC			GCA_000226275.1
ERR246954	WGS	PRJEB2801	SAMEA1709868	SC	public	bam,sra	ena,gs,ncbi,s3	ena,gs.US,ncbi.public,s3.us-east-1	ERX221488	Illumina HiSeq 2000	PAIRED	RANDOM	GENOMIC	168	Acinetobacter baumannii	ILLUMINA	2013-04-02T00:00:00Z	ERS192727	SAMEA1709868	ERP001080	200	381	6398693	5104-148										2013-03-25	2018-11-16	ERS192727	TTSH_ACBA_54-sc-2012-11-15T12:35:37Z-1514256	Wellcome Sanger Institute	2013-03-25T10:12:32Z	2018-03-09T10:05:07Z	public	ERS192727	Acinetobacter baumannii	SC			GCA_000226275.1
ERR246955	WGS	PRJEB2801	SAMEA1709811	SC	public	bam,sra	ena,gs,ncbi,s3	ena,gs.US,ncbi.public,s3.us-east-1	ERX221489	Illumina HiSeq 2000	PAIRED	RANDOM	GENOMIC	195	Acinetobacter baumannii	ILLUMINA	2013-04-02T00:00:00Z	ERS192728	SAMEA1709811	ERP001080	200	434	6398705	7043210342										2013-03-25	2018-11-16	ERS192728	TTSH_ACBA_76-sc-2012-11-15T12:35:38Z-1514257	Wellcome Sanger Institute	2013-03-25T10:12:32Z	2018-03-09T10:04:34Z	public	ERS192728	Acinetobacter baumannii	SC			GCA_000226275.1
ERR246956	WGS	PRJEB2801	SAMEA1709833	SC	public	bam,sra	ena,gs,ncbi,s3	ena,gs.US,ncbi.public,s3.us-east-1	ERX221490	Illumina HiSeq 2000	PAIRED	RANDOM	GENOMIC	245	Acinetobacter baumannii	ILLUMINA	2013-04-02T00:00:00Z	ERS192729	SAMEA1709833	ERP001080	200	547	6398717	8072382224										2013-03-25	2018-11-16	ERS192729	CGH_0803-sc-2012-11-15T12:35:39Z-1514258	Wellcome Sanger Institute	2013-03-25T10:12:34Z	2018-03-09T10:04:55Z	public	ERS192729	Acinetobacter baumannii	SC			GCA_000226275.1
ERR246958	WGS	PRJEB2801	SAMEA1709737	SC	public	bam,sra	ena,gs,ncbi,s3	ena,gs.US,ncbi.public,s3.us-east-1	ERX221492	Illumina HiSeq 2000	PAIRED	RANDOM	GENOMIC	173	Acinetobacter baumannii	ILLUMINA	2013-04-02T00:00:00Z	ERS192731	SAMEA1709737	ERP001080	200	397	6398741	DR44901										2013-03-25	2018-11-16	ERS192731	SGH_1014-sc-2012-11-15T12:35:40Z-1514260	Wellcome Sanger Institute	2013-03-25T10:12:32Z	2018-03-09T10:04:34Z	public	ERS192731	Acinetobacter baumannii	SC			GCA_000226275.1
ERR246960	WGS	PRJEB2801	SAMEA1709782	SC	public	bam,sra	ena,gs,ncbi,s3	ena,gs.US,ncbi.public,s3.us-east-1	ERX221494	Illumina HiSeq 2000	PAIRED	RANDOM	GENOMIC	183	Acinetobacter baumannii	ILLUMINA	2013-04-02T00:00:00Z	ERS192733	SAMEA1709782	ERP001080	200	400	6398670	DR19529										2013-03-25	2018-11-16	ERS192733	SGH_0013-sc-2012-11-15T12:35:43Z-1514262	Wellcome Sanger Institute	2013-03-25T10:12:34Z	2018-03-09T10:05:07Z	public	ERS192733	Acinetobacter baumannii	SC			GCA_000226275.1
ERR246961	WGS	PRJEB2801	SAMEA1709769	SC	public	bam,sra	ena,gs,ncbi,s3	ena,gs.US,ncbi.public,s3.us-east-1	ERX221495	Illumina HiSeq 2000	PAIRED	RANDOM	GENOMIC	156	Acinetobacter baumannii	ILLUMINA	2013-04-02T00:00:00Z	ERS192734	SAMEA1709769	ERP001080	200	349	6398682	3053-103										2013-03-25	2018-11-16	ERS192734	TTSH_ACBA_31-sc-2012-11-15T12:35:44Z-1514263	Wellcome Sanger Institute	2013-03-25T10:12:34Z	2018-03-09T10:04:34Z	public	ERS192734	Acinetobacter baumannii	SC			GCA_000226275.1
ERR246962	WGS	PRJEB2801	SAMEA1709703	SC	public	bam,sra	ena,gs,ncbi,s3	ena,gs.US,ncbi.public,s3.us-east-1	ERX221496	Illumina HiSeq 2000	PAIRED	RANDOM	GENOMIC	161	Acinetobacter baumannii	ILLUMINA	2013-04-02T00:00:00Z	ERS192735	SAMEA1709703	ERP001080	200	361	6398694	5129-237										2013-03-25	2018-11-16	ERS192735	TTSH_ACBA_58-sc-2012-11-15T12:35:45Z-1514264	Wellcome Sanger Institute	2013-03-25T10:12:32Z	2018-03-09T10:04:55Z	public	ERS192735	Acinetobacter baumannii	SC			GCA_000226275.1
ERR246963	WGS	PRJEB2801	SAMEA1709693	SC	public	bam,sra	ena,gs,ncbi,s3	ena,gs.US,ncbi.public,s3.us-east-1	ERX221497	Illumina HiSeq 2000	PAIRED	RANDOM	GENOMIC	180	Acinetobacter baumannii	ILLUMINA	2013-04-02T00:00:00Z	ERS192736	SAMEA1709693	ERP001080	200	403	6398706	7043159460										2013-03-25	2018-11-16	ERS192736	TTSH_ACBA_74-sc-2012-11-15T12:35:46Z-1514265	Wellcome Sanger Institute	2013-03-25T10:12:33Z	2018-03-09T10:05:07Z	public	ERS192736	Acinetobacter baumannii	SC			GCA_000226275.1
ERR246964	WGS	PRJEB2801	SAMEA1709724	SC	public	bam,sra	ena,gs,ncbi,s3	ena,gs.US,ncbi.public,s3.us-east-1	ERX221498	Illumina HiSeq 2000	PAIRED	RANDOM	GENOMIC	177	Acinetobacter baumannii	ILLUMINA	2013-04-02T00:00:00Z	ERS192737	SAMEA1709724	ERP001080	200	393	6398718	8060700797										2013-03-25	2018-11-16	ERS192737	CGH_0809-sc-2012-11-15T12:35:47Z-1514266	Wellcome Sanger Institute	2013-03-25T10:12:33Z	2018-03-09T10:04:34Z	public	ERS192737	Acinetobacter baumannii	SC			GCA_000226275.1
ERR246965	WGS	PRJEB2801	SAMEA1709733	SC	public	bam,sra	ena,gs,ncbi,s3	ena,gs.US,ncbi.public,s3.us-east-1	ERX221499	Illumina HiSeq 2000	PAIRED	RANDOM	GENOMIC	160	Acinetobacter baumannii	ILLUMINA	2013-04-02T00:00:00Z	ERS192738	SAMEA1709733	ERP001080	200	363	6398730	DB41318										2013-03-25	2018-11-16	ERS192738	SGH_0920-sc-2012-11-15T12:35:48Z-1514267	Wellcome Sanger Institute	2013-03-25T10:12:34Z	2018-03-09T10:04:55Z	public	ERS192738	Acinetobacter baumannii	SC			GCA_000226275.1
ERR246966	WGS	PRJEB2801	SAMEA1709716	SC	public	bam,sra	ena,gs,ncbi,s3	ena,gs.US,ncbi.public,s3.us-east-1	ERX221500	Illumina HiSeq 2000	PAIRED	RANDOM	GENOMIC	163	Acinetobacter baumannii	ILLUMINA	2013-04-02T00:00:00Z	ERS192739	SAMEA1709716	ERP001080	200	373	6398742	1074401414										2013-03-25	2018-11-16	ERS192739	CGH_1101-sc-2012-11-15T12:35:49Z-1514268	Wellcome Sanger Institute	2013-03-25T10:12:34Z	2018-03-09T10:05:07Z	public	ERS192739	Acinetobacter baumannii	SC			GCA_000226275.1
ERR246967	WGS	PRJEB2801	SAMEA1709692	SC	public	bam,sra	ena,gs,ncbi,s3	ena,gs.US,ncbi.public,s3.us-east-1	ERX221501	Illumina HiSeq 2000	PAIRED	RANDOM	GENOMIC	174	Acinetobacter baumannii	ILLUMINA	2013-04-02T00:00:00Z	ERS192740	SAMEA1709692	ERP001080	200	387	6398754	AB8879A										2013-03-25	2018-11-16	ERS192740	MDRACBA_5b-sc-2012-11-15T12:35:50Z-1514269	Wellcome Sanger Institute	2013-03-25T10:12:34Z	2018-03-09T10:04:34Z	public	ERS192740	Acinetobacter baumannii	SC			GCA_000226275.1
ERR263704	WGS	PRJEB2801	SAMEA1876476	SC	public	bam,sra	ena,gs,ncbi,s3	ena,gs.US,ncbi.public,s3.us-east-1	ERX238222	Illumina HiSeq 2000	PAIRED	RANDOM	GENOMIC	596	Acinetobacter baumannii	ILLUMINA	2013-04-29T00:00:00Z	ERS192850	SAMEA1876476	ERP001080	200	1345	6416531											2013-04-22	2018-11-16	ERS192850	Ab230-sc-2012-11-15T12:37:49Z-1514379	Wellcome Sanger Institute	2013-04-22T10:01:32Z	2018-03-09T10:05:10Z	public	ERS192850	Acinetobacter baumannii	SC			GCA_000226275.1
ERR263709	WGS	PRJEB2801	SAMEA1876493	SC	public	bam,sra	ena,gs,ncbi,s3	ena,gs.US,ncbi.public,s3.us-east-1	ERX238227	Illumina HiSeq 2000	PAIRED	RANDOM	GENOMIC	205	Acinetobacter baumannii	ILLUMINA	2013-04-29T00:00:00Z	ERS192855	SAMEA1876493	ERP001080	200	463	6416496											2013-04-22	2018-11-16	ERS192855	Ab235-sc-2012-11-15T12:37:54Z-1514384	Wellcome Sanger Institute	2013-04-22T10:01:32Z	2018-03-09T10:05:00Z	public	ERS192855	Acinetobacter baumannii	SC			GCA_000226275.1
ERR263722	WGS	PRJEB2801	SAMEA1876492	SC	public	bam,sra	ena,gs,ncbi,s3	ena,gs.US,ncbi.public,s3.us-east-1	ERX238240	Illumina HiSeq 2000	PAIRED	RANDOM	GENOMIC	146	Acinetobacter baumannii	ILLUMINA	2013-04-29T00:00:00Z	ERS192868	SAMEA1876492	ERP001080	200	293	6416557											2013-04-22	2018-11-16	ERS192868	316_an-sc-2012-11-15T12:38:09Z-1514397	Wellcome Sanger Institute	2013-04-22T10:01:32Z	2018-03-09T10:05:10Z	public	ERS192868	Acinetobacter baumannii	SC			GCA_000226275.1
ERR263724	WGS	PRJEB2801	SAMEA1876509	SC	public	bam,sra	ena,gs,ncbi,s3	ena,gs.US,ncbi.public,s3.us-east-1	ERX238242	Illumina HiSeq 2000	PAIRED	RANDOM	GENOMIC	191	Acinetobacter baumannii	ILLUMINA	2013-04-29T00:00:00Z	ERS192870	SAMEA1876509	ERP001080	200	399	6416486											2013-04-22	2018-11-16	ERS192870	338_ax-sc-2012-11-15T12:38:11Z-1514399	Wellcome Sanger Institute	2013-04-22T10:01:32Z	2018-03-09T10:05:00Z	public	ERS192870	Acinetobacter baumannii	SC			GCA_000226275.1
ERR263726	WGS	PRJEB2801	SAMEA1876506	SC	public	bam,sra	ena,gs,ncbi,s3	ena,gs.US,ncbi.public,s3.us-east-1	ERX238244	Illumina HiSeq 2000	PAIRED	RANDOM	GENOMIC	191	Acinetobacter baumannii	ILLUMINA	2013-04-29T00:00:00Z	ERS192872	SAMEA1876506	ERP001080	200	397	6416510											2013-04-22	2018-11-16	ERS192872	344_an-sc-2012-11-15T12:38:13Z-1514401	Wellcome Sanger Institute	2013-04-22T10:01:32Z	2018-03-09T10:04:46Z	public	ERS192872	Acinetobacter baumannii	SC			GCA_000226275.1
ERR263728	WGS	PRJEB2801	SAMEA1876503	SC	public	bam,sra	ena,gs,ncbi,s3	ena,gs.US,ncbi.public,s3.us-east-1	ERX238246	Illumina HiSeq 2000	PAIRED	RANDOM	GENOMIC	141	Acinetobacter baumannii	ILLUMINA	2013-04-29T00:00:00Z	ERS192874	SAMEA1876503	ERP001080	200	307	6416534											2013-04-22	2018-11-16	ERS192874	354_n-sc-2012-11-15T12:38:15Z-1514403	Wellcome Sanger Institute	2013-04-22T10:01:32Z	2018-03-09T10:05:12Z	public	ERS192874	Acinetobacter baumannii	SC			GCA_000226275.1
ERR119672	WGS	PRJEB2801	SAMEA1317919	SC	public	bam,sra	ena,gs,ncbi,s3	ena,gs.US,ncbi.public,s3.us-east-1	ERX095944	Illumina HiSeq 2000	PAIRED	RANDOM	GENOMIC	573	Acinetobacter baumannii	ILLUMINA	2012-05-18T00:00:00Z	ERS083427	SAMEA1317919	ERP001080	200	969	4227723	PW01c										2012-04-30	2018-11-16	ERS083427	Ab112-sc-2011-12-22T15:22:17Z-1328824	Wellcome Sanger Institute	2012-04-30T11:29:10Z	2018-03-09T09:55:38Z	public	ERS083427	Acinetobacter baumannii	SC			GCA_000226275.1
ERR119677	WGS	PRJEB2801	SAMEA1317925	SC	public	bam,sra	ena,gs,ncbi,s3	ena,gs.US,ncbi.public,s3.us-east-1	ERX095949	Illumina HiSeq 2000	PAIRED	RANDOM	GENOMIC	552	Acinetobacter baumannii	ILLUMINA	2012-05-18T00:00:00Z	ERS083432	SAMEA1317925	ERP001080	200	931	4227728	D15	2009							urine	Clarence Fernandez	2012-04-30	2018-11-16	ERS083432	Ab117-sc-2011-12-22T15:22:21Z-1328829	Wellcome Sanger Institute	2012-04-30T11:29:10Z	2016-01-07T09:16:40Z	public	ERS083432	7521_8#45	SC		ERC000011	GCA_000226275.1	Australia: Sydney
ERR119678	WGS	PRJEB2801	SAMEA1317928	SC	public	bam,sra	ena,gs,ncbi,s3	ena,gs.US,ncbi.public,s3.us-east-1	ERX095950	Illumina HiSeq 2000	PAIRED	RANDOM	GENOMIC	680	Acinetobacter baumannii	ILLUMINA	2012-05-18T00:00:00Z	ERS083433	SAMEA1317928	ERP001080	200	1157	4227729	D27										2012-04-30	2018-11-16	ERS083433	Ab118-sc-2011-12-22T15:22:22Z-1328830	Wellcome Sanger Institute	2012-04-30T11:29:10Z	2018-03-09T09:55:38Z	public	ERS083433	Acinetobacter baumannii	SC			GCA_000226275.1
ERR766383	WGS	PRJEB8575	SAMEA3256064	RIVM	public	fastq,sra	ena,gs,ncbi,s3	ena,gs.US,ncbi.public,s3.us-east-1	ERX709656	Illumina HiSeq 2500	PAIRED	RANDOM	GENOMIC	229	Acinetobacter baumannii	ILLUMINA	2015-06-30T00:00:00Z	ERS661043	SAMEA3256064	ERP009585	252	376	unspecified											2015-06-29	2018-11-16	ERS661043	CIM2	RIVM	2015-06-29T17:01:58Z	2018-03-09T12:51:48Z	public	ERS661043	WGS-2	RIVM		ERC000011
ERR110008	WGS	PRJEB2801	SAMEA1466005	SC	public	bam,sra	ena,gs,ncbi,s3	ena,gs.US,ncbi.public,s3.us-east-1	ERX087442	Illumina HiSeq 2000	PAIRED	RANDOM	GENOMIC	185	Acinetobacter baumannii	ILLUMINA	2012-08-03T00:00:00Z	ERS083316	SAMEA1466005	ERP001080	200	340	4281381	B1	2007									2012-05-16	2018-11-16	ERS083316	Ab1-sc-2011-12-22T15:20:44Z-1328713	Wellcome Sanger Institute	2012-05-16T17:17:50Z	2019-07-09T12:28:11Z	public	ERS083316	7468_1#1	SC		ERC000011	GCA_000226275.1	Australia
ERR110009	WGS	PRJEB2801	SAMEA1465989	SC	public	bam,sra	ena,gs,ncbi,s3	ena,gs.US,ncbi.public,s3.us-east-1	ERX087443	Illumina HiSeq 2000	PAIRED	RANDOM	GENOMIC	264	Acinetobacter baumannii	ILLUMINA	2012-08-03T00:00:00Z	ERS083317	SAMEA1465989	ERP001080	200	485	4281382	B2	2007									2012-05-16	2018-11-16	ERS083317	Ab2-sc-2011-12-22T15:20:45Z-1328714	Wellcome Sanger Institute	2012-05-16T17:17:50Z	2019-07-09T12:28:11Z	public	ERS083317	7468_1#2	SC		ERC000011	GCA_000226275.1	Australia
ERR110012	WGS	PRJEB2801	SAMEA1466049	SC	public	bam,sra	ena,gs,ncbi,s3	ena,gs.US,ncbi.public,s3.us-east-1	ERX087446	Illumina HiSeq 2000	PAIRED	RANDOM	GENOMIC	295	Acinetobacter baumannii	ILLUMINA	2012-08-03T00:00:00Z	ERS083320	SAMEA1466049	ERP001080	200	542	4281385	B5	2007									2012-05-16	2018-11-16	ERS083320	Ab5-sc-2011-12-22T15:20:47Z-1328717	Wellcome Sanger Institute	2012-05-16T17:17:50Z	2019-07-09T12:28:11Z	public	ERS083320	7468_1#5	SC		ERC000011	GCA_000226275.1	Australia
ERR110060	WGS	PRJEB2801	SAMEA1466059	SC	public	bam,sra	ena,gs,ncbi,s3	ena,gs.US,ncbi.public,s3.us-east-1	ERX087494	Illumina HiSeq 2000	PAIRED	RANDOM	GENOMIC	180	Acinetobacter baumannii	ILLUMINA	2012-08-03T00:00:00Z	ERS083368	SAMEA1466059	ERP001080	200	333	4281651	RBH44										2012-05-16	2018-11-16	ERS083368	Ab53-sc-2011-12-22T15:21:26Z-1328765	Wellcome Sanger Institute	2012-05-16T17:17:50Z	2018-03-09T09:55:37Z	public	ERS083368	Acinetobacter baumannii	SC			GCA_000226275.1
ERR110061	WGS	PRJEB2801	SAMEA1466014	SC	public	bam,sra	ena,gs,ncbi,s3	ena,gs.US,ncbi.public,s3.us-east-1	ERX087495	Illumina HiSeq 2000	PAIRED	RANDOM	GENOMIC	193	Acinetobacter baumannii	ILLUMINA	2012-08-03T00:00:00Z	ERS083369	SAMEA1466014	ERP001080	200	358	4281652	RBH46										2012-05-16	2018-11-16	ERS083369	Ab54-sc-2011-12-22T15:21:27Z-1328766	Wellcome Sanger Institute	2012-05-16T17:17:50Z	2018-03-09T09:55:16Z	public	ERS083369	Acinetobacter baumannii	SC			GCA_000226275.1
ERR110062	WGS	PRJEB2801	SAMEA1466007	SC	public	bam,sra	ena,gs,ncbi,s3	ena,gs.US,ncbi.public,s3.us-east-1	ERX087496	Illumina HiSeq 2000	PAIRED	RANDOM	GENOMIC	289	Acinetobacter baumannii	ILLUMINA	2012-08-03T00:00:00Z	ERS083370	SAMEA1466007	ERP001080	200	529	4281653	RBH4										2012-05-16	2018-11-16	ERS083370	Ab55-sc-2011-12-22T15:21:28Z-1328767	Wellcome Sanger Institute	2012-05-16T17:17:50Z	2018-03-09T09:55:37Z	public	ERS083370	Acinetobacter baumannii	SC			GCA_000226275.1
ERR110063	WGS	PRJEB2801	SAMEA1465991	SC	public	bam,sra	ena,gs,ncbi,s3	ena,gs.US,ncbi.public,s3.us-east-1	ERX087497	Illumina HiSeq 2000	PAIRED	RANDOM	GENOMIC	269	Acinetobacter baumannii	ILLUMINA	2012-08-03T00:00:00Z	ERS083371	SAMEA1465991	ERP001080	200	501	4281654	RBH48										2012-05-16	2018-11-16	ERS083371	Ab56-sc-2011-12-22T15:21:29Z-1328768	Wellcome Sanger Institute	2012-05-16T17:17:50Z	2018-03-09T09:55:37Z	public	ERS083371	Acinetobacter baumannii	SC			GCA_000226275.1
ERR110075	WGS	PRJEB2801	SAMEA1466016	SC	public	bam,sra	ena,gs,ncbi,s3	ena,gs.US,ncbi.public,s3.us-east-1	ERX087509	Illumina HiSeq 2000	PAIRED	RANDOM	GENOMIC	272	Acinetobacter baumannii	ILLUMINA	2012-08-03T00:00:00Z	ERS083383	SAMEA1466016	ERP001080	200	459	4281666	RBH2										2012-05-16	2018-11-16	ERS083383	Ab68-sc-2011-12-22T15:21:40Z-1328780	Wellcome Sanger Institute	2012-05-16T17:17:50Z	2018-03-09T09:55:37Z	public	ERS083383	Acinetobacter baumannii	SC			GCA_000226275.1
ERR110077	WGS	PRJEB2801	SAMEA1466046	SC	public	bam,sra	ena,gs,ncbi,s3	ena,gs.US,ncbi.public,s3.us-east-1	ERX087511	Illumina HiSeq 2000	PAIRED	RANDOM	GENOMIC	178	Acinetobacter baumannii	ILLUMINA	2012-08-03T00:00:00Z	ERS083385	SAMEA1466046	ERP001080	200	312	4281668	KT-A1										2012-05-16	2018-11-16	ERS083385	Ab70-sc-2011-12-22T15:21:42Z-1328782	Wellcome Sanger Institute	2012-05-16T17:17:50Z	2018-03-09T09:55:37Z	public	ERS083385	Acinetobacter baumannii	SC			GCA_000226275.1
ERR110085	WGS	PRJEB2801	SAMEA1466067	SC	public	bam,sra	ena,gs,ncbi,s3	ena,gs.US,ncbi.public,s3.us-east-1	ERX087519	Illumina HiSeq 2000	PAIRED	RANDOM	GENOMIC	289	Acinetobacter baumannii	ILLUMINA	2012-08-03T00:00:00Z	ERS083393	SAMEA1466067	ERP001080	200	422	4281676	KT-A297										2012-05-16	2018-11-16	ERS083393	Ab78-sc-2011-12-22T15:21:50Z-1328790	Wellcome Sanger Institute	2012-05-16T17:17:50Z	2018-03-09T09:55:16Z	public	ERS083393	Acinetobacter baumannii	SC			GCA_000226275.1
ERR329997	WGS	PRJEB4506	SAMEA2173356	CANTAB	public	bam,sra	ena,gs,ncbi,s3	ena,gs.US,ncbi.public,s3.us-east-1	ERX302976	Illumina MiSeq	PAIRED	unspecified	GENOMIC	288	Acinetobacter baumannii	ILLUMINA	2013-12-19T00:00:00Z	ERS341395	SAMEA2173356	ERP003799	284	474	unspecified											2013-12-11	2018-11-16	ERS341395	Aba-CBA_S1	Department of Medicine, University of Cambridge	2013-12-11T17:02:28Z	2013-08-23T11:23:13Z	public	ERS341395	Acinetobacter baumannii ATCC 17978	CANTAB		ERC000011
SRR755284	WGS	PRJNA184888	SAMN01922285	HMRI-DID	public	sra	gs,ncbi,s3	gs.US,ncbi.public,s3.us-east-1	SRX244505	Illumina MiSeq	PAIRED	RANDOM	GENOMIC	46	Acinetobacter baumannii ADL-209	ILLUMINA	2013-02-28T00:00:00Z	SRS404193	ADL-209	SRP018822	500	65	ADL-209	ADL-209
ERR698913	WGS	PRJEB7314	SAMEA2021518	SC	public	cram,sra	ena,gs,ncbi,s3	ena,gs.US,ncbi.public,s3.us-east-1	ERX643352	Illumina MiSeq	PAIRED	RANDOM	GENOMIC	195	Acinetobacter baumannii	ILLUMINA	2015-05-22T00:00:00Z	ERS184244	SAMEA2021518	ERP007023	300	691	11869644	AB223	2011									2014-12-09	2018-11-16	ERS184244	11_MJ4223-sc-2012-10-29T15:40:56Z-1504211	Wellcome Sanger Institute	2013-09-04T17:00:40Z	2018-03-09T10:01:13Z	public	ERS184244	Acinetobacter baumannii; Acinetobacter baumannii; Acinetobacter baumannii ATCC 17978	SC		ERC000011	GCA_000226275.1
SRR2047449	WGS	PRJNA278289	SAMN03470722	UMIGS	public	sra	gs,ncbi,s3	gs.US,ncbi.public,s3.us-east-1	SRX1045694	Illumina HiSeq 2500	PAIRED	RANDOM	GENOMIC	1266	Acinetobacter baumannii	ILLUMINA	2016-06-01T00:00:00Z	SRS950892	ABPitt001	SRP058965	202	1983	IL100053403	ACIN00001	2007	Pathogen.cl	Homo sapiens	USA	North America	USA	40.4397 N 79.9764 W	not collected	University of Pittsburgh Medical Center												Infection
SRR2047450	WGS	PRJNA278289	SAMN03470726	UMIGS	public	sra	gs,ncbi,s3	gs.US,ncbi.public,s3.us-east-1	SRX1045695	Illumina HiSeq 2500	PAIRED	RANDOM	GENOMIC	872	Acinetobacter baumannii	ILLUMINA	2016-06-01T00:00:00Z	SRS950891	ABPitt004	SRP058965	202	1323	IL100053404	ACIN00004	2007	Pathogen.cl	Homo sapiens	USA	North America	USA	40.4397 N 79.9764 W	not collected	University of Pittsburgh Medical Center												Infection
SRR2047451	WGS	PRJNA278289	SAMN03470724	UMIGS	public	sra	gs,ncbi,s3	gs.US,ncbi.public,s3.us-east-1	SRX1045696	Illumina HiSeq 2500	PAIRED	RANDOM	GENOMIC	1061	Acinetobacter baumannii	ILLUMINA	2016-06-01T00:00:00Z	SRS950987	ABPitt005	SRP058965	202	1617	IL100053405	ACIN00005	2007	Pathogen.cl	Homo sapiens	USA	North America	USA	40.4397 N 79.9764 W	not collected	University of Pittsburgh Medical Center												Infection
SRR2047452	WGS	PRJNA278289	SAMN03470725	UMIGS	public	sra	gs,ncbi,s3	gs.US,ncbi.public,s3.us-east-1	SRX1045698	Illumina HiSeq 2500	PAIRED	RANDOM	GENOMIC	677	Acinetobacter baumannii	ILLUMINA	2016-06-01T00:00:00Z	SRS950895	ABPitt007	SRP058965	202	1032	IL100053407	ACIN00007	2007	Pathogen.cl	Homo sapiens	USA	North America	USA	40.4397 N 79.9764 W	not collected	University of Pittsburgh Medical Center												Infection
SRR2047453	WGS	PRJNA278289	SAMN03470725	UMIGS	public	sra	gs,ncbi,s3	gs.US,ncbi.public,s3.us-east-1	SRX1045697	Illumina HiSeq 2500	PAIRED	RANDOM	GENOMIC	870	Acinetobacter baumannii	ILLUMINA	2016-06-01T00:00:00Z	SRS950895	ABPitt007	SRP058965	202	1344	IL100053407	ACIN00007	2007	Pathogen.cl	Homo sapiens	USA	North America	USA	40.4397 N 79.9764 W	not collected	University of Pittsburgh Medical Center												Infection
SRR2047454	WGS	PRJNA278289	SAMN03470723	UMIGS	public	sra	gs,ncbi,s3	gs.US,ncbi.public,s3.us-east-1	SRX1045699	Illumina HiSeq 2500	PAIRED	RANDOM	GENOMIC	1148	Acinetobacter baumannii	ILLUMINA	2016-06-01T00:00:00Z	SRS950896	ABPitt006	SRP058965	202	1826	IL100053406	ACIN00006	2007	Pathogen.cl	Homo sapiens	USA	North America	USA	40.4397 N 79.9764 W	not collected	University of Pittsburgh Medical Center												Infection
SRR2047476	WGS	PRJNA278289	SAMN03470727	UMIGS	public	sra	gs,ncbi,s3	gs.US,ncbi.public,s3.us-east-1	SRX1045721	Illumina HiSeq 2500	PAIRED	RANDOM	GENOMIC	1067	Acinetobacter baumannii	ILLUMINA	2016-06-01T00:00:00Z	SRS950911	ABPitt009	SRP058965	202	1622	IL100053408	ACIN00009	2007	Pathogen.cl	Homo sapiens	USA	North America	USA	40.4397 N 79.9764 W	not collected	University of Pittsburgh Medical Center												Infection
SRR2047479	WGS	PRJNA278289	SAMN03470729	UMIGS	public	sra	gs,ncbi,s3	gs.US,ncbi.public,s3.us-east-1	SRX1045722	Illumina HiSeq 2500	PAIRED	RANDOM	GENOMIC	1143	Acinetobacter baumannii	ILLUMINA	2016-06-01T00:00:00Z	SRS950919	ABPitt0010	SRP058965	202	1809	IL100053409	ACIN00010	2007	Pathogen.cl	Homo sapiens	USA	North America	USA	40.4397 N 79.9764 W	not collected	University of Pittsburgh Medical Center												Infection
SRR2047497	WGS	PRJNA278289	SAMN03470732	UMIGS	public	sra	gs,ncbi,s3	gs.US,ncbi.public,s3.us-east-1	SRX1045741	Illumina HiSeq 2500	PAIRED	RANDOM	GENOMIC	820	Acinetobacter baumannii	ILLUMINA	2016-06-01T00:00:00Z	SRS950937	ABPitt0011	SRP058965	202	1298	IL100053410	ACIN00011	2007	Pathogen.cl	Homo sapiens	USA	North America	USA	40.4397 N 79.9764 W	not collected	University of Pittsburgh Medical Center												Infection
SRR2047498	WGS	PRJNA278289	SAMN03470728	UMIGS	public	sra	gs,ncbi,s3	gs.US,ncbi.public,s3.us-east-1	SRX1045742	Illumina HiSeq 2500	PAIRED	RANDOM	GENOMIC	802	Acinetobacter baumannii	ILLUMINA	2016-06-01T00:00:00Z	SRS950936	ABPitt0012	SRP058965	202	1272	IL100053411	ACIN00012	2007	Pathogen.cl	Homo sapiens	USA	North America	USA	40.4397 N 79.9764 W	not collected	University of Pittsburgh Medical Center												Infection
SRR2047499	WGS	PRJNA278289	SAMN03470730	UMIGS	public	sra	gs,ncbi,s3	gs.US,ncbi.public,s3.us-east-1	SRX1045743	Illumina HiSeq 2500	PAIRED	RANDOM	GENOMIC	1069	Acinetobacter baumannii	ILLUMINA	2016-06-01T00:00:00Z	SRS950935	ABPitt0014	SRP058965	202	1687	IL100053412	ACIN00014	2007	Pathogen.cl	Homo sapiens	USA	North America	USA	40.4397 N 79.9764 W	not collected	University of Pittsburgh Medical Center												Infection
SRR2047501	WGS	PRJNA278289	SAMN03470731	UMIGS	public	sra	gs,ncbi,s3	gs.US,ncbi.public,s3.us-east-1	SRX1045744	Illumina HiSeq 2500	PAIRED	RANDOM	GENOMIC	908	Acinetobacter baumannii	ILLUMINA	2016-06-01T00:00:00Z	SRS950942	ABPitt0015	SRP058965	202	1432	IL100053413	ACIN00015	2007	Pathogen.cl	Homo sapiens	USA	North America	USA	40.4397 N 79.9764 W	not collected	University of Pittsburgh Medical Center												Infection
SRR2047502	WGS	PRJNA278289	SAMN03470736	UMIGS	public	sra	gs,ncbi,s3	gs.US,ncbi.public,s3.us-east-1	SRX1045745	Illumina HiSeq 2500	PAIRED	RANDOM	GENOMIC	954	Acinetobacter baumannii	ILLUMINA	2016-06-01T00:00:00Z	SRS950941	ABPitt0016	SRP058965	202	1512	IL100053414	ACIN00016	2007	Pathogen.cl	Homo sapiens	USA	North America	USA	40.4397 N 79.9764 W	not collected	University of Pittsburgh Medical Center												Infection
SRR2047503	WGS	PRJNA278289	SAMN03470735	UMIGS	public	sra	gs,ncbi,s3	gs.US,ncbi.public,s3.us-east-1	SRX1045746	Illumina HiSeq 2500	PAIRED	RANDOM	GENOMIC	1080	Acinetobacter baumannii	ILLUMINA	2016-06-01T00:00:00Z	SRS950940	ABPitt0017	SRP058965	202	1716	IL100053415	ACIN00017	2007	Pathogen.cl	Homo sapiens	USA	North America	USA	40.4397 N 79.9764 W	not collected	University of Pittsburgh Medical Center												Infection
SRR2047504	WGS	PRJNA278289	SAMN03470734	UMIGS	public	sra	gs,ncbi,s3	gs.US,ncbi.public,s3.us-east-1	SRX1045747	Illumina HiSeq 2500	PAIRED	RANDOM	GENOMIC	953	Acinetobacter baumannii	ILLUMINA	2016-06-01T00:00:00Z	SRS950943	ABPitt0018	SRP058965	202	1504	IL100053416	ACIN00018	2007	Pathogen.cl	Homo sapiens	USA	North America	USA	40.4397 N 79.9764 W	not collected	University of Pittsburgh Medical Center												Infection
SRR2047505	WGS	PRJNA278289	SAMN03470733	UMIGS	public	sra	gs,ncbi,s3	gs.US,ncbi.public,s3.us-east-1	SRX1045749	Illumina HiSeq 2500	PAIRED	RANDOM	GENOMIC	753	Acinetobacter baumannii	ILLUMINA	2016-06-01T00:00:00Z	SRS950945	ABPitt0019	SRP058965	202	1186	IL100053417	ACIN00019	2007	Pathogen.cl	Homo sapiens	USA	North America	USA	40.4397 N 79.9764 W	not collected	University of Pittsburgh Medical Center												Infection
SRR2047506	WGS	PRJNA278289	SAMN03470738	UMIGS	public	sra	gs,ncbi,s3	gs.US,ncbi.public,s3.us-east-1	SRX1045750	Illumina HiSeq 2500	PAIRED	RANDOM	GENOMIC	778	Acinetobacter baumannii	ILLUMINA	2016-06-01T00:00:00Z	SRS950944	ABPitt0020	SRP058965	202	1238	IL100053418	ACIN00020	2007	Pathogen.cl	Homo sapiens	USA	North America	USA	40.4397 N 79.9764 W	not collected	University of Pittsburgh Medical Center												Infection
SRR2047507	WGS	PRJNA278289	SAMN03470737	UMIGS	public	sra	gs,ncbi,s3	gs.US,ncbi.public,s3.us-east-1	SRX1045751	Illumina HiSeq 2500	PAIRED	RANDOM	GENOMIC	808	Acinetobacter baumannii	ILLUMINA	2016-06-01T00:00:00Z	SRS950947	ABPitt0021	SRP058965	202	1276	IL100053419	ACIN00021	2007	Pathogen.cl	Homo sapiens	USA	North America	USA	40.4397 N 79.9764 W	not collected	University of Pittsburgh Medical Center												Infection
SRR2047508	WGS	PRJNA278289	SAMN03470740	UMIGS	public	sra	gs,ncbi,s3	gs.US,ncbi.public,s3.us-east-1	SRX1045752	Illumina HiSeq 2500	PAIRED	RANDOM	GENOMIC	1085	Acinetobacter baumannii	ILLUMINA	2016-06-01T00:00:00Z	SRS950946	ABPitt0022	SRP058965	202	1724	IL100053420	ACIN00022	2007	Pathogen.cl	Homo sapiens	USA	North America	USA	40.4397 N 79.9764 W	not collected	University of Pittsburgh Medical Center												Infection
SRR2047513	WGS	PRJNA278289	SAMN03470739	UMIGS	public	sra	gs,ncbi,s3	gs.US,ncbi.public,s3.us-east-1	SRX1045757	Illumina HiSeq 2500	PAIRED	RANDOM	GENOMIC	1090	Acinetobacter baumannii	ILLUMINA	2016-06-01T00:00:00Z	SRS950951	ABPitt0023	SRP058965	202	1710	IL100053421	ACIN00023	2007	Pathogen.cl	Homo sapiens	USA	North America	USA	40.4397 N 79.9764 W	not collected	University of Pittsburgh Medical Center												Infection
SRR2047519	WGS	PRJNA278289	SAMN03470744	UMIGS	public	sra	gs,ncbi,s3	gs.US,ncbi.public,s3.us-east-1	SRX1045762	Illumina HiSeq 2500	PAIRED	RANDOM	GENOMIC	621	Acinetobacter baumannii	ILLUMINA	2016-06-01T00:00:00Z	SRS950952	ABPitt0025	SRP058965	202	994	IL100053422	ACIN00025	2008	Pathogen.cl	Homo sapiens	USA	North America	USA	40.4397 N 79.9764 W	not collected	University of Pittsburgh Medical Center												Infection
SRR2047520	WGS	PRJNA278289	SAMN03470744	UMIGS	public	sra	gs,ncbi,s3	gs.US,ncbi.public,s3.us-east-1	SRX1045763	Illumina HiSeq 2500	PAIRED	RANDOM	GENOMIC	128	Acinetobacter baumannii	ILLUMINA	2016-06-01T00:00:00Z	SRS950952	ABPitt0025	SRP058965	202	200	IL100053422	ACIN00025	2008	Pathogen.cl	Homo sapiens	USA	North America	USA	40.4397 N 79.9764 W	not collected	University of Pittsburgh Medical Center												Infection
SRR2047521	WGS	PRJNA278289	SAMN03470741	UMIGS	public	sra	gs,ncbi,s3	gs.US,ncbi.public,s3.us-east-1	SRX1045764	Illumina HiSeq 2500	PAIRED	RANDOM	GENOMIC	688	Acinetobacter baumannii	ILLUMINA	2016-06-01T00:00:00Z	SRS950975	ABPitt0026	SRP058965	202	1091	IL100053423	ACIN00026	2008	Pathogen.cl	Homo sapiens	USA	North America	USA	40.4397 N 79.9764 W	not collected	University of Pittsburgh Medical Center												Infection
SRR2047522	WGS	PRJNA278289	SAMN03470742	UMIGS	public	sra	gs,ncbi,s3	gs.US,ncbi.public,s3.us-east-1	SRX1045765	Illumina HiSeq 2500	PAIRED	RANDOM	GENOMIC	883	Acinetobacter baumannii	ILLUMINA	2016-06-01T00:00:00Z	SRS950976	ABPitt0028	SRP058965	202	1396	IL100053424	ACIN00028	2008	Pathogen.cl	Homo sapiens	USA	North America	USA	40.4397 N 79.9764 W	not collected	University of Pittsburgh Medical Center												Infection
SRR2047541	WGS	PRJNA278289	SAMN03470743	UMIGS	public	sra	gs,ncbi,s3	gs.US,ncbi.public,s3.us-east-1	SRX1045784	Illumina HiSeq 2500	PAIRED	RANDOM	GENOMIC	927	Acinetobacter baumannii	ILLUMINA	2016-06-01T00:00:00Z	SRS950977	ABPitt0029	SRP058965	202	1473	IL100053425	ACIN00029	2008	Pathogen.cl	Homo sapiens	USA	North America	USA	40.4397 N 79.9764 W	not collected	University of Pittsburgh Medical Center												Infection
SRR2047544	WGS	PRJNA278289	SAMN03470745	UMIGS	public	sra	gs,ncbi,s3	gs.US,ncbi.public,s3.us-east-1	SRX1045787	Illumina HiSeq 2500	PAIRED	RANDOM	GENOMIC	1214	Acinetobacter baumannii	ILLUMINA	2016-06-01T00:00:00Z	SRS950980	ABPitt0042	SRP058965	202	1927	IL100053426	ACIN00042	2008	Pathogen.cl	Homo sapiens	USA	North America	USA	40.4397 N 79.9764 W	not collected	University of Pittsburgh Medical Center												Infection
SRR2047545	WGS	PRJNA278289	SAMN03470746	UMIGS	public	sra	gs,ncbi,s3	gs.US,ncbi.public,s3.us-east-1	SRX1045788	Illumina HiSeq 2500	PAIRED	RANDOM	GENOMIC	1138	Acinetobacter baumannii	ILLUMINA	2016-06-01T00:00:00Z	SRS950982	ABPitt0043	SRP058965	202	1800	IL100053427	ACIN00043	2008	Pathogen.cl	Homo sapiens	USA	North America	USA	40.4397 N 79.9764 W	not collected	University of Pittsburgh Medical Center												Infection
SRR2047546	WGS	PRJNA278289	SAMN03470747	UMIGS	public	sra	gs,ncbi,s3	gs.US,ncbi.public,s3.us-east-1	SRX1045789	Illumina HiSeq 2500	PAIRED	RANDOM	GENOMIC	1107	Acinetobacter baumannii	ILLUMINA	2016-06-01T00:00:00Z	SRS950981	ABPitt0044	SRP058965	202	1749	IL100053428	ACIN00044	2008	Pathogen.cl	Homo sapiens	USA	North America	USA	40.4397 N 79.9764 W	not collected	University of Pittsburgh Medical Center												Infection
SRR2047547	WGS	PRJNA278289	SAMN03470748	UMIGS	public	sra	gs,ncbi,s3	gs.US,ncbi.public,s3.us-east-1	SRX1045790	Illumina HiSeq 2500	PAIRED	RANDOM	GENOMIC	910	Acinetobacter baumannii	ILLUMINA	2016-06-01T00:00:00Z	SRS950984	ABPitt0045	SRP058965	202	1436	IL100053429	ACIN00045	2008	Pathogen.cl	Homo sapiens	USA	North America	USA	40.4397 N 79.9764 W	not collected	University of Pittsburgh Medical Center												Infection
SRR2047550	WGS	PRJNA278289	SAMN03470749	UMIGS	public	sra	gs,ncbi,s3	gs.US,ncbi.public,s3.us-east-1	SRX1045793	Illumina HiSeq 2500	PAIRED	RANDOM	GENOMIC	1115	Acinetobacter baumannii	ILLUMINA	2016-06-01T00:00:00Z	SRS950985	ABPitt0046	SRP058965	202	1780	IL100053430	ACIN00046	2009	Pathogen.cl	Homo sapiens	USA	North America	USA	40.4397 N 79.9764 W	not collected	University of Pittsburgh Medical Center												Infection
SRR2047551	WGS	PRJNA278289	SAMN03470752	UMIGS	public	sra	gs,ncbi,s3	gs.US,ncbi.public,s3.us-east-1	SRX1045795	Illumina HiSeq 2500	PAIRED	RANDOM	GENOMIC	564	Acinetobacter baumannii	ILLUMINA	2016-06-01T00:00:00Z	SRS950992	ABPitt0047	SRP058965	202	914	IL100053431	ACIN00047	2009	Pathogen.cl	Homo sapiens	USA	North America	USA	40.4397 N 79.9764 W	not collected	University of Pittsburgh Medical Center												Infection
SRR2047552	WGS	PRJNA278289	SAMN03470752	UMIGS	public	sra	gs,ncbi,s3	gs.US,ncbi.public,s3.us-east-1	SRX1045794	Illumina HiSeq 2500	PAIRED	RANDOM	GENOMIC	269	Acinetobacter baumannii	ILLUMINA	2016-06-01T00:00:00Z	SRS950992	ABPitt0047	SRP058965	202	410	IL100053431	ACIN00047	2009	Pathogen.cl	Homo sapiens	USA	North America	USA	40.4397 N 79.9764 W	not collected	University of Pittsburgh Medical Center												Infection
SRR2047553	WGS	PRJNA278289	SAMN03470755	UMIGS	public	sra	gs,ncbi,s3	gs.US,ncbi.public,s3.us-east-1	SRX1045796	Illumina HiSeq 2500	PAIRED	RANDOM	GENOMIC	862	Acinetobacter baumannii	ILLUMINA	2016-06-01T00:00:00Z	SRS950991	ABPitt0048	SRP058965	202	1395	IL100053432	ACIN00048	2009	Pathogen.cl	Homo sapiens	USA	North America	USA	40.4397 N 79.9764 W	not collected	University of Pittsburgh Medical Center												Infection
SRR2047554	WGS	PRJNA278289	SAMN03470750	UMIGS	public	sra	gs,ncbi,s3	gs.US,ncbi.public,s3.us-east-1	SRX1045798	Illumina HiSeq 2500	PAIRED	RANDOM	GENOMIC	626	Acinetobacter baumannii	ILLUMINA	2016-06-01T00:00:00Z	SRS950990	ABPitt0049	SRP058965	202	1012	IL100053433	ACIN00049	2009	Pathogen.cl	Homo sapiens	USA	North America	USA	40.4397 N 79.9764 W	not collected	University of Pittsburgh Medical Center												Infection
SRR2047555	WGS	PRJNA278289	SAMN03470750	UMIGS	public	sra	gs,ncbi,s3	gs.US,ncbi.public,s3.us-east-1	SRX1045797	Illumina HiSeq 2500	PAIRED	RANDOM	GENOMIC	301	Acinetobacter baumannii	ILLUMINA	2016-06-01T00:00:00Z	SRS950990	ABPitt0049	SRP058965	202	457	IL100053433	ACIN00049	2009	Pathogen.cl	Homo sapiens	USA	North America	USA	40.4397 N 79.9764 W	not collected	University of Pittsburgh Medical Center												Infection
SRR2047556	WGS	PRJNA278289	SAMN03470754	UMIGS	public	sra	gs,ncbi,s3	gs.US,ncbi.public,s3.us-east-1	SRX1045799	Illumina HiSeq 2500	PAIRED	RANDOM	GENOMIC	952	Acinetobacter baumannii	ILLUMINA	2016-06-01T00:00:00Z	SRS950988	ABPitt0050	SRP058965	202	1544	IL100053434	ACIN00050	2009	Pathogen.cl	Homo sapiens	USA	North America	USA	40.4397 N 79.9764 W	not collected	University of Pittsburgh Medical Center												Infection
SRR2047557	WGS	PRJNA278289	SAMN03470756	UMIGS	public	sra	gs,ncbi,s3	gs.US,ncbi.public,s3.us-east-1	SRX1045800	Illumina HiSeq 2500	PAIRED	RANDOM	GENOMIC	985	Acinetobacter baumannii	ILLUMINA	2016-06-01T00:00:00Z	SRS950989	ABPitt0051	SRP058965	202	1586	IL100053435	ACIN00051	2009	Pathogen.cl	Homo sapiens	USA	North America	USA	40.4397 N 79.9764 W	not collected	University of Pittsburgh Medical Center												Infection
SRR2047558	WGS	PRJNA278289	SAMN03470757	UMIGS	public	sra	gs,ncbi,s3	gs.US,ncbi.public,s3.us-east-1	SRX1045802	Illumina HiSeq 2500	PAIRED	RANDOM	GENOMIC	746	Acinetobacter baumannii	ILLUMINA	2016-06-01T00:00:00Z	SRS950993	ABPitt0053	SRP058965	202	1201	IL100053436	ACIN00053	2009	Pathogen.cl	Homo sapiens	USA	North America	USA	40.4397 N 79.9764 W	not collected	University of Pittsburgh Medical Center												Infection
SRR2047559	WGS	PRJNA278289	SAMN03470757	UMIGS	public	sra	gs,ncbi,s3	gs.US,ncbi.public,s3.us-east-1	SRX1045801	Illumina HiSeq 2500	PAIRED	RANDOM	GENOMIC	233	Acinetobacter baumannii	ILLUMINA	2016-06-01T00:00:00Z	SRS950993	ABPitt0053	SRP058965	202	352	IL100053436	ACIN00053	2009	Pathogen.cl	Homo sapiens	USA	North America	USA	40.4397 N 79.9764 W	not collected	University of Pittsburgh Medical Center												Infection
SRR2047560	WGS	PRJNA278289	SAMN03470751	UMIGS	public	sra	gs,ncbi,s3	gs.US,ncbi.public,s3.us-east-1	SRX1045803	Illumina HiSeq 2500	PAIRED	RANDOM	GENOMIC	1216	Acinetobacter baumannii	ILLUMINA	2016-06-01T00:00:00Z	SRS950995	ABPitt0054	SRP058965	202	1973	IL100053437	ACIN00054	2009	Pathogen.cl	Homo sapiens	USA	North America	USA	40.4397 N 79.9764 W	not collected	University of Pittsburgh Medical Center												Infection
SRR2047561	WGS	PRJNA278289	SAMN03470753	UMIGS	public	sra	gs,ncbi,s3	gs.US,ncbi.public,s3.us-east-1	SRX1045804	Illumina HiSeq 2500	PAIRED	RANDOM	GENOMIC	1125	Acinetobacter baumannii	ILLUMINA	2016-06-01T00:00:00Z	SRS950994	ABPitt0055	SRP058965	202	1833	IL100053438	ACIN00055	2009	Pathogen.cl	Homo sapiens	USA	North America	USA	40.4397 N 79.9764 W	not collected	University of Pittsburgh Medical Center												Infection
SRR2047562	WGS	PRJNA278289	SAMN03470758	UMIGS	public	sra	gs,ncbi,s3	gs.US,ncbi.public,s3.us-east-1	SRX1045805	Illumina HiSeq 2500	PAIRED	RANDOM	GENOMIC	997	Acinetobacter baumannii	ILLUMINA	2016-06-01T00:00:00Z	SRS950996	ABPitt00132	SRP058965	202	1610	IL100053439	ACIN00132	2012	Pathogen.cl	Homo sapiens	USA	North America	USA	40.4397 N 79.9764 W	not collected	University of Pittsburgh Medical Center												Infection
SRR2047567	WGS	PRJNA278289	SAMN03470759	UMIGS	public	sra	gs,ncbi,s3	gs.US,ncbi.public,s3.us-east-1	SRX1045810	Illumina HiSeq 2500	PAIRED	RANDOM	GENOMIC	1012	Acinetobacter baumannii	ILLUMINA	2016-06-01T00:00:00Z	SRS951001	ABPitt00133	SRP058965	202	1646	IL100053440	ACIN00133	2012	Pathogen.cl	Homo sapiens	USA	North America	USA	40.4397 N 79.9764 W	not collected	University of Pittsburgh Medical Center												Infection
SRR2047581	WGS	PRJNA278289	SAMN03470761	UMIGS	public	sra	gs,ncbi,s3	gs.US,ncbi.public,s3.us-east-1	SRX1045828	Illumina HiSeq 2500	PAIRED	RANDOM	GENOMIC	730	Acinetobacter baumannii	ILLUMINA	2016-06-01T00:00:00Z	SRS951010	ABPitt00134	SRP058965	202	1188	IL100053441	ACIN00134	2012	Pathogen.cl	Homo sapiens	USA	North America	USA	40.4397 N 79.9764 W	not collected	University of Pittsburgh Medical Center												Infection
SRR2047582	WGS	PRJNA278289	SAMN03470761	UMIGS	public	sra	gs,ncbi,s3	gs.US,ncbi.public,s3.us-east-1	SRX1045827	Illumina HiSeq 2500	PAIRED	RANDOM	GENOMIC	365	Acinetobacter baumannii	ILLUMINA	2016-06-01T00:00:00Z	SRS951010	ABPitt00134	SRP058965	202	558	IL100053441	ACIN00134	2012	Pathogen.cl	Homo sapiens	USA	North America	USA	40.4397 N 79.9764 W	not collected	University of Pittsburgh Medical Center												Infection
SRR2047583	WGS	PRJNA278289	SAMN03470760	UMIGS	public	sra	gs,ncbi,s3	gs.US,ncbi.public,s3.us-east-1	SRX1045829	Illumina HiSeq 2500	PAIRED	RANDOM	GENOMIC	810	Acinetobacter baumannii	ILLUMINA	2016-06-01T00:00:00Z	SRS951014	ABPitt00136	SRP058965	202	1317	IL100053442	ACIN00136	2012	Pathogen.cl	Homo sapiens	USA	North America	USA	40.4397 N 79.9764 W	not collected	University of Pittsburgh Medical Center												Infection
DRR035532	WGS	PRJDB3914	SAMD00030146	NCGM	public	sra	gs,ncbi,s3	gs.US,ncbi.public,s3.us-east-1	DRX032165	Illumina MiSeq	PAIRED	RANDOM	GENOMIC	235	Acinetobacter baumannii	ILLUMINA	2015-05-18T00:00:00Z	DRS019662	SAMD00030146	DRP002665	555	420		NCGM 166	2011	MIGS.ba.human-associated	Homo sapiens	Viet Nam	Asia	Viet Nam:Ho Chi Minh	10 N 106 E					AB_NCGM166
DRR035533	WGS	PRJDB3914	SAMD00030147	NCGM	public	sra	gs,ncbi,s3	gs.US,ncbi.public,s3.us-east-1	DRX032166	Illumina MiSeq	PAIRED	RANDOM	GENOMIC	243	Acinetobacter baumannii	ILLUMINA	2015-05-18T00:00:00Z	DRS019663	SAMD00030147	DRP002665	518	461		NCGM 167	2011	MIGS.ba.human-associated	Homo sapiens	Viet Nam	Asia	Viet Nam:Ho Chi Minh	10 N 106 E					AB_NCGM167
DRR035537	WGS	PRJDB3914	SAMD00030151	NCGM	public	sra	gs,ncbi,s3	gs.US,ncbi.public,s3.us-east-1	DRX032170	Illumina MiSeq	PAIRED	RANDOM	GENOMIC	195	Acinetobacter baumannii	ILLUMINA	2015-05-18T00:00:00Z	DRS019667	SAMD00030151	DRP002665	566	346		NCGM 171	2011	MIGS.ba.human-associated	Homo sapiens	Viet Nam	Asia	Viet Nam:Ho Chi Minh	10 N 106 E					AB_NCGM171
DRR035538	WGS	PRJDB3914	SAMD00030152	NCGM	public	sra	gs,ncbi,s3	gs.US,ncbi.public,s3.us-east-1	DRX032171	Illumina MiSeq	PAIRED	RANDOM	GENOMIC	231	Acinetobacter baumannii	ILLUMINA	2015-05-18T00:00:00Z	DRS019668	SAMD00030152	DRP002665	561	414		NCGM 172	2011	MIGS.ba.human-associated	Homo sapiens	Viet Nam	Asia	Viet Nam:Ho Chi Minh	10 N 106 E					AB_NCGM172
DRR035540	WGS	PRJDB3914	SAMD00030154	NCGM	public	sra	gs,ncbi,s3	gs.US,ncbi.public,s3.us-east-1	DRX032173	Illumina MiSeq	PAIRED	RANDOM	GENOMIC	210	Acinetobacter baumannii	ILLUMINA	2015-05-18T00:00:00Z	DRS019670	SAMD00030154	DRP002665	579	385		NCGM 174	2011	MIGS.ba.human-associated	Homo sapiens	Viet Nam	Asia	Viet Nam:Ho Chi Minh	10 N 106 E					AB_NCGM174
DRR035541	WGS	PRJDB3914	SAMD00030155	NCGM	public	sra	gs,ncbi,s3	gs.US,ncbi.public,s3.us-east-1	DRX032174	Illumina MiSeq	PAIRED	RANDOM	GENOMIC	185	Acinetobacter baumannii	ILLUMINA	2015-05-18T00:00:00Z	DRS019671	SAMD00030155	DRP002665	581	342		NCGM 175	2011	MIGS.ba.human-associated	Homo sapiens	Viet Nam	Asia	Viet Nam:Ho Chi Minh	10 N 106 E					AB_NCGM175
DRR035542	WGS	PRJDB3914	SAMD00030156	NCGM	public	sra	gs,ncbi,s3	gs.US,ncbi.public,s3.us-east-1	DRX032175	Illumina MiSeq	PAIRED	RANDOM	GENOMIC	161	Acinetobacter baumannii	ILLUMINA	2015-05-18T00:00:00Z	DRS019672	SAMD00030156	DRP002665	577	281		NCGM 176	2011	MIGS.ba.human-associated	Homo sapiens	Viet Nam	Asia	Viet Nam:Ho Chi Minh	10 N 106 E					AB_NCGM176
DRR035544	WGS	PRJDB3914	SAMD00030158	NCGM	public	sra	gs,ncbi,s3	gs.US,ncbi.public,s3.us-east-1	DRX032177	Illumina MiSeq	PAIRED	RANDOM	GENOMIC	150	Acinetobacter baumannii	ILLUMINA	2015-05-18T00:00:00Z	DRS019674	SAMD00030158	DRP002665	569	286		NCGM 180	2011	MIGS.ba.human-associated	Homo sapiens	Viet Nam	Asia	Viet Nam:Ho Chi Minh	10 N 106 E					AB_NCGM180
DRR035545	WGS	PRJDB3914	SAMD00030159	NCGM	public	sra	gs,ncbi,s3	gs.US,ncbi.public,s3.us-east-1	DRX032178	Illumina MiSeq	PAIRED	RANDOM	GENOMIC	172	Acinetobacter baumannii	ILLUMINA	2015-05-18T00:00:00Z	DRS019675	SAMD00030159	DRP002665	578	322		NCGM 181	2011	MIGS.ba.human-associated	Homo sapiens	Viet Nam	Asia	Viet Nam:Ho Chi Minh	10 N 106 E					AB_NCGM181
DRR035548	WGS	PRJDB3914	SAMD00030162	NCGM	public	sra	gs,ncbi,s3	gs.US,ncbi.public,s3.us-east-1	DRX032181	Illumina MiSeq	PAIRED	RANDOM	GENOMIC	212	Acinetobacter baumannii	ILLUMINA	2015-05-18T00:00:00Z	DRS019678	SAMD00030162	DRP002665	578	387		NCGM 184	2011	MIGS.ba.human-associated	Homo sapiens	Viet Nam	Asia	Viet Nam:Ho Chi Minh	10 N 106 E					AB_NCGM184
DRR035550	WGS	PRJDB3914	SAMD00030164	NCGM	public	sra	gs,ncbi,s3	gs.US,ncbi.public,s3.us-east-1	DRX032183	Illumina MiSeq	PAIRED	RANDOM	GENOMIC	167	Acinetobacter baumannii	ILLUMINA	2015-05-18T00:00:00Z	DRS019680	SAMD00030164	DRP002665	569	294		NCGM 186	2011	MIGS.ba.human-associated	Homo sapiens	Viet Nam	Asia	Viet Nam:Ho Chi Minh	10 N 106 E					AB_NCGM186
DRR035554	WGS	PRJDB3914	SAMD00030168	NCGM	public	sra	gs,ncbi,s3	gs.US,ncbi.public,s3.us-east-1	DRX032187	Illumina MiSeq	PAIRED	RANDOM	GENOMIC	166	Acinetobacter baumannii	ILLUMINA	2015-05-18T00:00:00Z	DRS019684	SAMD00030168	DRP002665	565	299		NCGM 190	2011	MIGS.ba.human-associated	Homo sapiens	Viet Nam	Asia	Viet Nam:Ho Chi Minh	10 N 106 E					AB_NCGM190
DRR035556	WGS	PRJDB3914	SAMD00030170	NCGM	public	sra	gs,ncbi,s3	gs.US,ncbi.public,s3.us-east-1	DRX032189	Illumina MiSeq	PAIRED	RANDOM	GENOMIC	192	Acinetobacter baumannii	ILLUMINA	2015-05-18T00:00:00Z	DRS019686	SAMD00030170	DRP002665	578	355		NCGM 192	2011	MIGS.ba.human-associated	Homo sapiens	Viet Nam	Asia	Viet Nam:Ho Chi Minh	10 N 106 E					AB_NCGM192
DRR035559	WGS	PRJDB3914	SAMD00030173	NCGM	public	sra	gs,ncbi,s3	gs.US,ncbi.public,s3.us-east-1	DRX032192	Illumina MiSeq	PAIRED	RANDOM	GENOMIC	251	Acinetobacter baumannii	ILLUMINA	2015-05-18T00:00:00Z	DRS019689	SAMD00030173	DRP002665	572	455		NCGM 195	2011	MIGS.ba.human-associated	Homo sapiens	Viet Nam	Asia	Viet Nam:Ho Chi Minh	10 N 106 E					AB_NCGM195
DRR035562	WGS	PRJDB3914	SAMD00030176	NCGM	public	sra	gs,ncbi,s3	gs.US,ncbi.public,s3.us-east-1	DRX032195	Illumina MiSeq	PAIRED	RANDOM	GENOMIC	161	Acinetobacter baumannii	ILLUMINA	2015-05-18T00:00:00Z	DRS019692	SAMD00030176	DRP002665	582	293		NCGM 199	2011	MIGS.ba.human-associated	Homo sapiens	Viet Nam	Asia	Viet Nam:Ho Chi Minh	10 N 106 E					AB_NCGM199
DRR035564	WGS	PRJDB3914	SAMD00030178	NCGM	public	sra	gs,ncbi,s3	gs.US,ncbi.public,s3.us-east-1	DRX032197	Illumina MiSeq	PAIRED	RANDOM	GENOMIC	169	Acinetobacter baumannii	ILLUMINA	2015-05-18T00:00:00Z	DRS019694	SAMD00030178	DRP002665	574	307		NCGM 201	2011	MIGS.ba.human-associated	Homo sapiens	Viet Nam	Asia	Viet Nam:Ho Chi Minh	10 N 106 E					AB_NCGM201
DRR035566	WGS	PRJDB3914	SAMD00030180	NCGM	public	sra	gs,ncbi,s3	gs.US,ncbi.public,s3.us-east-1	DRX032199	Illumina MiSeq	PAIRED	RANDOM	GENOMIC	141	Acinetobacter baumannii	ILLUMINA	2015-05-18T00:00:00Z	DRS019696	SAMD00030180	DRP002665	574	263		NCGM 204	2011	MIGS.ba.human-associated	Homo sapiens	Viet Nam	Asia	Viet Nam:Ho Chi Minh	10 N 106 E					AB_NCGM204
[truncated: 3,204 more rows]
[truncated: 50 more columns]
