# Supplementary material for: BacAnt: A Combination Annotation Server for Bacterial DNA Sequences to Identify Antibiotic Resistance Genes, Integrons, and Transposable Elements
Source: Front Microbiol. 2021 Jul 23;12:649969. doi: 10.3389/fmicb.2021.649969 (PMC8343408; doi:10.3389/fmicb.2021.649969)
Supplement: Supplementary file 4 [file Table_4.XLSX]

## Sheet: sup1_Table S3
Table S3: The A. baumannii genomes used in this study.\
#Organism Name	Organism Groups	Strain	BioSample	BioProject	Assembly	Level	Size(Mb)	GC%	Replicons	WGS	Scaffolds	CDS	Release Date	GenBank FTP	RefSeq FTP
Acinetobacter baumannii	Bacteria;Proteobacteria;Gammaproteobacteria	4300STDY7045831	SAMEA104305326	PRJEB19226	GCA_900519095.1	Complete	0.047613	61.9	chromosome:LS992278.1		1		2018-8-29T00:00:00Z	ftp://ftp.ncbi.nlm.nih.gov/genomes/all/GCA/900/519/095/GCA_900519095.1_24276_2_296-2
Acinetobacter baumannii	Bacteria;Proteobacteria;Gammaproteobacteria	AB030	SAMN02940899	PRJNA256157	GCA_000746645.1	Complete	4.33579	39	chromosome:NZ_CP009257.1/CP009257.1		1	4054	2014-08-29T00:00:00Z	ftp://ftp.ncbi.nlm.nih.gov/genomes/all/GCA/000/746/645/GCA_000746645.1_ASM74664v1	ftp://ftp.ncbi.nlm.nih.gov/genomes/all/GCF/000/746/645/GCF_000746645.1_ASM74664v1
Acinetobacter baumannii	Bacteria;Proteobacteria;Gammaproteobacteria	AC29	SAMN02714232	PRJNA238628	GCA_000695855.3	Complete	3.93513	38.9005	chromosome:NZ_CP007535.2/CP007535.2; plasmid pAC29a:NZ_CP008850.1/CP008850.1; plasmid pAC29b:NZ_CP008851.1/CP008851.1		3	3652	2014-05-27T00:00:00Z	ftp://ftp.ncbi.nlm.nih.gov/genomes/all/GCA/000/695/855/GCA_000695855.3_ASM69585v3	ftp://ftp.ncbi.nlm.nih.gov/genomes/all/GCF/000/695/855/GCF_000695855.3_ASM69585v3
Acinetobacter baumannii	Bacteria;Proteobacteria;Gammaproteobacteria	AB031	SAMN02940901	PRJNA256158	GCA_000746605.1	Complete	3.80332	39.2	chromosome:NZ_CP009256.1/CP009256.1		1	3473	2014-08-29T00:00:00Z	ftp://ftp.ncbi.nlm.nih.gov/genomes/all/GCA/000/746/605/GCA_000746605.1_ASM74660v1	ftp://ftp.ncbi.nlm.nih.gov/genomes/all/GCF/000/746/605/GCF_000746605.1_ASM74660v1
Acinetobacter baumannii	Bacteria;Proteobacteria;Gammaproteobacteria	AbH12O-A2	SAMN03075316	PRJNA261783	GCA_000761175.1	Complete	3.87577	39.1	chromosome:NZ_CP009534.1/CP009534.1		1	3532	2014-10-01T00:00:00Z	ftp://ftp.ncbi.nlm.nih.gov/genomes/all/GCA/000/761/175/GCA_000761175.1_ASM76117v1	ftp://ftp.ncbi.nlm.nih.gov/genomes/all/GCF/000/761/175/GCF_000761175.1_ASM76117v1
Acinetobacter baumannii	Bacteria;Proteobacteria;Gammaproteobacteria	6200	SAMN03263969	PRJNA270223	GCA_000814345.1	Complete	4.07398	39.1818	chromosome:NZ_CP010397.1/CP010397.1; plasmid p6200-114.848kb:NZ_CP010398.1/CP010398.1; plasmid p6200-47.274kb:NZ_CP010399.1/CP010399.1; plasmid p6200-9.327kb:NZ_CP010400.1/CP010400.1		4	3750	2015-01-05T00:00:00Z	ftp://ftp.ncbi.nlm.nih.gov/genomes/all/GCA/000/814/345/GCA_000814345.1_ASM81434v1	ftp://ftp.ncbi.nlm.nih.gov/genomes/all/GCF/000/814/345/GCF_000814345.1_ASM81434v1
Acinetobacter baumannii	Bacteria;Proteobacteria;Gammaproteobacteria	IOMTU 433	SAMD00020223	PRJDB3154	GCA_000828935.1	Complete	4.19032	39.1181	chromosome:NZ_AP014649.1/AP014649.1; plasmid pIOMTU433:NZ_AP014650.1/AP014650.1		2	3858	2014-10-02T00:00:00Z	ftp://ftp.ncbi.nlm.nih.gov/genomes/all/GCA/000/828/935/GCA_000828935.1_ASM82893v1	ftp://ftp.ncbi.nlm.nih.gov/genomes/all/GCF/000/828/935/GCF_000828935.1_ASM82893v1
Acinetobacter baumannii	Bacteria;Proteobacteria;Gammaproteobacteria	A1	SAMN03248539	PRJNA269083	GCA_000830055.1	Complete	3.91774	39.2891	chromosome:NZ_CP010781.1/CP010781.1; plasmid pA1-1:NZ_CP010782.1/CP010782.1		2	3624	2015-01-29T00:00:00Z	ftp://ftp.ncbi.nlm.nih.gov/genomes/all/GCA/000/830/055/GCA_000830055.1_ASM83005v1	ftp://ftp.ncbi.nlm.nih.gov/genomes/all/GCF/000/830/055/GCF_000830055.1_ASM83005v1
Acinetobacter baumannii	Bacteria;Proteobacteria;Gammaproteobacteria	ORAB01	SAMN03277095	PRJNA271775	GCA_000939415.2	Complete	4.12162	39.1426	chromosome 1:NZ_CP015483.1/CP015483.1; plasmid pORAB01-1:NZ_CP015484.1/CP015484.1; plasmid pORAB01-2:NZ_CP015485.1/CP015485.1; plasmid pORAB01-3:NZ_CP015486.1/CP015486.1		4	3672	2016-05-02T00:00:00Z	ftp://ftp.ncbi.nlm.nih.gov/genomes/all/GCA/000/939/415/GCA_000939415.2_HGAP_assembly_of_Acinetobacter_baumannii_ORAB01	ftp://ftp.ncbi.nlm.nih.gov/genomes/all/GCF/000/939/415/GCF_000939415.2_HGAP_assembly_of_Acinetobacter_baumannii_ORAB01
Acinetobacter baumannii	Bacteria;Proteobacteria;Gammaproteobacteria	AB5075-UW	SAMN02894434	PRJNA243297	GCA_000963815.1	Complete	4.06698	39.0467	chromosome:NZ_CP008706.1/CP008706.1; plasmid p1AB5075:NZ_CP008707.1/CP008707.1; plasmid p2AB5075:NZ_CP008708.1/CP008708.1; plasmid p3AB5075:NZ_CP008709.1/CP008709.1		4	3807	2015-03-27T00:00:00Z	ftp://ftp.ncbi.nlm.nih.gov/genomes/all/GCA/000/963/815/GCA_000963815.1_ASM96381v1	ftp://ftp.ncbi.nlm.nih.gov/genomes/all/GCF/000/963/815/GCF_000963815.1_ASM96381v1
Acinetobacter baumannii	Bacteria;Proteobacteria;Gammaproteobacteria	XH386	SAMN03290686	PRJNA273343	GCA_001026965.1	Complete	4.1995	39.1641	chromosome:NZ_CP010779.1/CP010779.1; plasmid pAB386:NZ_CP010780.1/CP010780.1		2	3928	2015-06-03T00:00:00Z	ftp://ftp.ncbi.nlm.nih.gov/genomes/all/GCA/001/026/965/GCA_001026965.1_ASM102696v1	ftp://ftp.ncbi.nlm.nih.gov/genomes/all/GCF/001/026/965/GCF_001026965.1_ASM102696v1
Acinetobacter baumannii	Bacteria;Proteobacteria;Gammaproteobacteria	B8342	SAMN03770534	PRJNA286787	GCA_001077555.2	Complete	3.94783	39.1	chromosome:NZ_CP021342.1/CP021342.1		1	3614	2017-05-23T00:00:00Z	ftp://ftp.ncbi.nlm.nih.gov/genomes/all/GCA/001/077/555/GCA_001077555.2_ASM107755v2	ftp://ftp.ncbi.nlm.nih.gov/genomes/all/GCF/001/077/555/GCF_001077555.2_ASM107755v2
Acinetobacter baumannii	Bacteria;Proteobacteria;Gammaproteobacteria	Ab04-mff	SAMN03817045	PRJNA288605	GCA_001077655.1	Complete	4.19228	38.9197	chromosome:NZ_CP012006.1/CP012006.1; plasmid pAB04-1:NZ_CP012007.1/CP012007.1; plasmid pAB04-2:NZ_CP012008.1/CP012008.1		3	3890	2015-07-14T00:00:00Z	ftp://ftp.ncbi.nlm.nih.gov/genomes/all/GCA/001/077/655/GCA_001077655.1_ASM107765v1	ftp://ftp.ncbi.nlm.nih.gov/genomes/all/GCF/001/077/655/GCF_001077655.1_ASM107765v1
Acinetobacter baumannii	Bacteria;Proteobacteria;Gammaproteobacteria	ATCC 17978-mff	SAMN03817043	PRJNA288605	GCA_001077675.1	Complete	4.0067	38.9442	chromosome:NZ_CP012004.1/CP012004.1; plasmid pAB3:NZ_CP012005.1/CP012005.1		2	3675	2015-07-14T00:00:00Z	ftp://ftp.ncbi.nlm.nih.gov/genomes/all/GCA/001/077/675/GCA_001077675.1_ASM107767v1	ftp://ftp.ncbi.nlm.nih.gov/genomes/all/GCF/001/077/675/GCF_001077675.1_ASM107767v1
Acinetobacter baumannii	Bacteria;Proteobacteria;Gammaproteobacteria	B8300	SAMN03771402	PRJNA286871	GCA_001077965.2	Complete	3.85006	39.2739	chromosome:NZ_CP021347.1/CP021347.1; plasmid pB8300:NZ_CP021348.1/CP021348.1		2	3466	2017-05-31T00:00:00Z	ftp://ftp.ncbi.nlm.nih.gov/genomes/all/GCA/001/077/965/GCA_001077965.2_ASM107796v2	ftp://ftp.ncbi.nlm.nih.gov/genomes/all/GCF/001/077/965/GCF_001077965.2_ASM107796v2
Acinetobacter baumannii	Bacteria;Proteobacteria;Gammaproteobacteria	R2090	SAMEA3751109	PRJEB9721	GCA_001261895.2	Complete	3.81916	39	chromosome I:NZ_LN868200.1/LN868200.1		1	3531	2015-07-23T23:04:00Z	ftp://ftp.ncbi.nlm.nih.gov/genomes/all/GCA/001/261/895/GCA_001261895.2_R2090	ftp://ftp.ncbi.nlm.nih.gov/genomes/all/GCF/001/261/895/GCF_001261895.2_R2090
Acinetobacter baumannii	Bacteria;Proteobacteria;Gammaproteobacteria	D36	SAMN04029125	PRJNA294725	GCA_001399655.1	Complete	4.13116	39.0206	chromosome:NZ_CP012952.1/CP012952.1; plasmid pD36-1:NZ_CP012953.1/CP012953.1; plasmid pD36-3:NZ_CP012955.1/CP012955.1; plasmid pD36-4:NZ_CP012956.1/CP012956.1; plasmid pRAY* (pD36-2):NZ_CP012954.1/CP012954.1		5	3814	2015-10-19T00:00:00Z	ftp://ftp.ncbi.nlm.nih.gov/genomes/all/GCA/001/399/655/GCA_001399655.1_ASM139965v1	ftp://ftp.ncbi.nlm.nih.gov/genomes/all/GCF/001/399/655/GCF_001399655.1_ASM139965v1
Acinetobacter baumannii	Bacteria;Proteobacteria;Gammaproteobacteria	CIP70.10	SAMEA3449716	PRJEB9585	GCA_001457535.1	Complete	3.93626	38.8974	chromosome I:NZ_LN865143.1/LN865143.1; plasmid II:NZ_LN865144.1/LN865144.1		2	3566	2015-06-22T00:00:00Z	ftp://ftp.ncbi.nlm.nih.gov/genomes/all/GCA/001/457/535/GCA_001457535.1_CIP70.10	ftp://ftp.ncbi.nlm.nih.gov/genomes/all/GCF/001/457/535/GCF_001457535.1_CIP70.10
Acinetobacter baumannii	Bacteria;Proteobacteria;Gammaproteobacteria	KBN10P02143	SAMN03941550	PRJNA291316	GCA_001514375.1	Complete	4.1394	39.0657	chromosome:NZ_CP013924.1/CP013924.1; plasmid pKBN10P02143:NZ_CP013925.1/CP013925.1		2	3859	2016-01-14T00:00:00Z	ftp://ftp.ncbi.nlm.nih.gov/genomes/all/GCA/001/514/375/GCA_001514375.1_ASM151437v1	ftp://ftp.ncbi.nlm.nih.gov/genomes/all/GCF/001/514/375/GCF_001514375.1_ASM151437v1
Acinetobacter baumannii	Bacteria;Proteobacteria;Gammaproteobacteria	R2091	SAMEA3715145	PRJEB12156	GCA_001517645.1	Complete	3.94749	38.9973	chromosome I:NZ_LN997846.1/LN997846.1; plasmid II:NZ_LN997847.1/LN997847.1		2	3580	2016-01-15T00:00:00Z	ftp://ftp.ncbi.nlm.nih.gov/genomes/all/GCA/001/517/645/GCA_001517645.1_R2091	ftp://ftp.ncbi.nlm.nih.gov/genomes/all/GCF/001/517/645/GCF_001517645.1_R2091
Acinetobacter baumannii	Bacteria;Proteobacteria;Gammaproteobacteria	YU-R612	SAMN04448797	PRJNA309091	GCA_001543995.1	Complete	4.15525	38.9946	chromosome:NZ_CP014215.1/CP014215.1; plasmid unnamed1:NZ_CP014216.1/CP014216.1; plasmid unnamed2:NZ_CP014217.1/CP014217.1		3	3884	2016-02-02T00:00:00Z	ftp://ftp.ncbi.nlm.nih.gov/genomes/all/GCA/001/543/995/GCA_001543995.1_ASM154399v1	ftp://ftp.ncbi.nlm.nih.gov/genomes/all/GCF/001/543/995/GCF_001543995.1_ASM154399v1
Acinetobacter baumannii	Bacteria;Proteobacteria;Gammaproteobacteria	XH860	SAMN03890258	PRJNA290306	GCA_001573065.1	Complete	3.84662	39	chromosome:NZ_CP014538.1/CP014538.1		1	3525	2016-02-25T00:00:00Z	ftp://ftp.ncbi.nlm.nih.gov/genomes/all/GCA/001/573/065/GCA_001573065.1_ASM157306v1	ftp://ftp.ncbi.nlm.nih.gov/genomes/all/GCF/001/573/065/GCF_001573065.1_ASM157306v1
Acinetobacter baumannii	Bacteria;Proteobacteria;Gammaproteobacteria	XH859	SAMN03890257	PRJNA290306	GCA_001573085.1	Complete	3.97707	39.1	chromosome:NZ_CP014539.1/CP014539.1		1	3625	2016-02-25T00:00:00Z	ftp://ftp.ncbi.nlm.nih.gov/genomes/all/GCA/001/573/085/GCA_001573085.1_ASM157308v1	ftp://ftp.ncbi.nlm.nih.gov/genomes/all/GCF/001/573/085/GCF_001573085.1_ASM157308v1
Acinetobacter baumannii	Bacteria;Proteobacteria;Gammaproteobacteria	XH857	SAMN03890255	PRJNA290306	GCA_001573105.1	Complete	3.87964	39	chromosome:NZ_CP014540.1/CP014540.1		1	3529	2016-02-25T00:00:00Z	ftp://ftp.ncbi.nlm.nih.gov/genomes/all/GCA/001/573/105/GCA_001573105.1_ASM157310v1	ftp://ftp.ncbi.nlm.nih.gov/genomes/all/GCF/001/573/105/GCF_001573105.1_ASM157310v1
Acinetobacter baumannii	Bacteria;Proteobacteria;Gammaproteobacteria	XH856	SAMN03890253	PRJNA290306	GCA_001573125.1	Complete	3.9084	39.1	chromosome:NZ_CP014541.1/CP014541.1		1	3587	2016-02-25T00:00:00Z	ftp://ftp.ncbi.nlm.nih.gov/genomes/all/GCA/001/573/125/GCA_001573125.1_ASM157312v1	ftp://ftp.ncbi.nlm.nih.gov/genomes/all/GCF/001/573/125/GCF_001573125.1_ASM157312v1
Acinetobacter baumannii	Bacteria;Proteobacteria;Gammaproteobacteria	XH858	SAMN03890256	PRJNA290306	GCA_001578145.1	Complete	4.17261	38.9	chromosome:NZ_CP014528.1/CP014528.1		1	3870	2016-03-01T00:00:00Z	ftp://ftp.ncbi.nlm.nih.gov/genomes/all/GCA/001/578/145/GCA_001578145.1_ASM157814v1	ftp://ftp.ncbi.nlm.nih.gov/genomes/all/GCF/001/578/145/GCF_001578145.1_ASM157814v1
Acinetobacter baumannii	Bacteria;Proteobacteria;Gammaproteobacteria	ATCC 17978	SAMN04273153	PRJNA302452	GCA_001593425.2	Complete	4.00479	39	chromosome:NZ_CP018664.1/CP018664.1		1	3672	2016-12-12T00:00:00Z	ftp://ftp.ncbi.nlm.nih.gov/genomes/all/GCA/001/593/425/GCA_001593425.2_ASM159342v2	ftp://ftp.ncbi.nlm.nih.gov/genomes/all/GCF/001/593/425/GCF_001593425.2_ASM159342v2
Acinetobacter baumannii	Bacteria;Proteobacteria;Gammaproteobacteria	3207	SAMN04485290	PRJNA311558	GCA_001636235.1	Complete	4.09204	38.9868	chromosome:NZ_CP015364.1/CP015364.1; plasmid pAba3207a:NZ_CP015365.1/CP015365.1; plasmid pAba3207b:NZ_CP015366.1/CP015366.1		3	3794	2016-05-03T00:00:00Z	ftp://ftp.ncbi.nlm.nih.gov/genomes/all/GCA/001/636/235/GCA_001636235.1_ASM163623v1	ftp://ftp.ncbi.nlm.nih.gov/genomes/all/GCF/001/636/235/GCF_001636235.1_ASM163623v1
Acinetobacter baumannii	Bacteria;Proteobacteria;Gammaproteobacteria	CA-17	SAMN04018777	PRJNA294251	GCA_001721705.1	Complete	3.71928	39	chromosome:NZ_CP012587.1/CP012587.1		1	3369	2016-09-08T00:00:00Z	ftp://ftp.ncbi.nlm.nih.gov/genomes/all/GCA/001/721/705/GCA_001721705.1_ASM172170v1	ftp://ftp.ncbi.nlm.nih.gov/genomes/all/GCF/001/721/705/GCF_001721705.1_ASM172170v1
Acinetobacter baumannii	Bacteria;Proteobacteria;Gammaproteobacteria	KAB01	SAMN05601665	PRJNA339667	GCA_001806345.1	Complete	4.03409	38.9034	chromosome:NZ_CP017642.1/CP017642.1; plasmid unnamed:NZ_CP017643.1/CP017643.1		2	3654	2016-10-21T00:00:00Z	ftp://ftp.ncbi.nlm.nih.gov/genomes/all/GCA/001/806/345/GCA_001806345.1_ASM180634v1	ftp://ftp.ncbi.nlm.nih.gov/genomes/all/GCF/001/806/345/GCF_001806345.1_ASM180634v1
Acinetobacter baumannii	Bacteria;Proteobacteria;Gammaproteobacteria	KAB02	SAMN05601667	PRJNA339683	GCA_001806365.1	Complete	4.0862	38.9927	chromosome:NZ_CP017644.1/CP017644.1; plasmid unnamed:NZ_CP017645.1/CP017645.1		2	3813	2016-10-21T00:00:00Z	ftp://ftp.ncbi.nlm.nih.gov/genomes/all/GCA/001/806/365/GCA_001806365.1_ASM180636v1	ftp://ftp.ncbi.nlm.nih.gov/genomes/all/GCF/001/806/365/GCF_001806365.1_ASM180636v1
Acinetobacter baumannii	Bacteria;Proteobacteria;Gammaproteobacteria	KAB03	SAMN05601668	PRJNA339684	GCA_001806385.1	Complete	4.05696	38.9035	chromosome:NZ_CP017646.1/CP017646.1; plasmid unnamed:NZ_CP017647.1/CP017647.1		2	3719	2016-10-21T00:00:00Z	ftp://ftp.ncbi.nlm.nih.gov/genomes/all/GCA/001/806/385/GCA_001806385.1_ASM180638v1	ftp://ftp.ncbi.nlm.nih.gov/genomes/all/GCF/001/806/385/GCF_001806385.1_ASM180638v1
Acinetobacter baumannii	Bacteria;Proteobacteria;Gammaproteobacteria	KAB04	SAMN05601669	PRJNA339686	GCA_001806405.1	Complete	4.12812	38.9646	chromosome:NZ_CP017648.1/CP017648.1; plasmid unnamed:NZ_CP017649.1/CP017649.1		2	3820	2016-10-21T00:00:00Z	ftp://ftp.ncbi.nlm.nih.gov/genomes/all/GCA/001/806/405/GCA_001806405.1_ASM180640v1	ftp://ftp.ncbi.nlm.nih.gov/genomes/all/GCF/001/806/405/GCF_001806405.1_ASM180640v1
Acinetobacter baumannii	Bacteria;Proteobacteria;Gammaproteobacteria	KAB05	SAMN05601670	PRJNA339687	GCA_001806425.1	Complete	4.0386	39.0017	chromosome:NZ_CP017650.1/CP017650.1; plasmid unnamed:NZ_CP017651.1/CP017651.1		2	3667	2016-10-21T00:00:00Z	ftp://ftp.ncbi.nlm.nih.gov/genomes/all/GCA/001/806/425/GCA_001806425.1_ASM180642v1	ftp://ftp.ncbi.nlm.nih.gov/genomes/all/GCF/001/806/425/GCF_001806425.1_ASM180642v1
Acinetobacter baumannii	Bacteria;Proteobacteria;Gammaproteobacteria	KAB06	SAMN05601671	PRJNA339689	GCA_001806445.1	Complete	4.03871	39.0017	chromosome:NZ_CP017652.1/CP017652.1; plasmid unnamed:NZ_CP017653.1/CP017653.1		2	3736	2016-10-21T00:00:00Z	ftp://ftp.ncbi.nlm.nih.gov/genomes/all/GCA/001/806/445/GCA_001806445.1_ASM180644v1	ftp://ftp.ncbi.nlm.nih.gov/genomes/all/GCF/001/806/445/GCF_001806445.1_ASM180644v1
Acinetobacter baumannii	Bacteria;Proteobacteria;Gammaproteobacteria	KAB07	SAMN05601672	PRJNA339690	GCA_001806465.1	Complete	4.05443	38.9009	chromosome:NZ_CP017654.1/CP017654.1; plasmid pKAB07:CP017655.1; plasmid unnamed:NZ_CP017655.1/		2	3855	2016-10-21T00:00:00Z	ftp://ftp.ncbi.nlm.nih.gov/genomes/all/GCA/001/806/465/GCA_001806465.1_ASM180646v1	ftp://ftp.ncbi.nlm.nih.gov/genomes/all/GCF/001/806/465/GCF_001806465.1_ASM180646v1
Acinetobacter baumannii	Bacteria;Proteobacteria;Gammaproteobacteria	KAB08	SAMN05601673	PRJNA339692	GCA_001806485.1	Complete	4.07517	38.8905	chromosome:NZ_CP017656.1/CP017656.1; plasmid unnamed:NZ_CP017657.1/CP017657.1		2	3712	2016-10-21T00:00:00Z	ftp://ftp.ncbi.nlm.nih.gov/genomes/all/GCA/001/806/485/GCA_001806485.1_ASM180648v1	ftp://ftp.ncbi.nlm.nih.gov/genomes/all/GCF/001/806/485/GCF_001806485.1_ASM180648v1
Acinetobacter baumannii	Bacteria;Proteobacteria;Gammaproteobacteria	HRAB-85	SAMN06046790	PRJNA348168	GCA_001887305.1	Complete	4.09858	39.0054	chromosome:NZ_CP018143.1/CP018143.1; plasmid unnamed:NZ_CP018144.1/CP018144.1		2	3805	2016-11-29T00:00:00Z	ftp://ftp.ncbi.nlm.nih.gov/genomes/all/GCA/001/887/305/GCA_001887305.1_ASM188730v1	ftp://ftp.ncbi.nlm.nih.gov/genomes/all/GCF/001/887/305/GCF_001887305.1_ASM188730v1
Acinetobacter baumannii	Bacteria;Proteobacteria;Gammaproteobacteria	AF-673	SAMN06077192	PRJNA271775	GCA_001895985.1	Complete	4.0931	39.0705	chromosome:NZ_CP018256.1/CP018256.1; plasmid pAF-673:NZ_CP018257.1/CP018257.1		2	3750	2016-12-09T00:00:00Z	ftp://ftp.ncbi.nlm.nih.gov/genomes/all/GCA/001/895/985/GCA_001895985.1_ASM189598v1	ftp://ftp.ncbi.nlm.nih.gov/genomes/all/GCF/001/895/985/GCF_001895985.1_ASM189598v1
Acinetobacter baumannii	Bacteria;Proteobacteria;Gammaproteobacteria	AF-401	SAMN06077191	PRJNA271775	GCA_001896005.1	Complete	4.26763	39.0881	chromosome:NZ_CP018254.1/CP018254.1; plasmid pAF-401:NZ_CP018255.1/CP018255.1		2	3960	2016-12-09T00:00:00Z	ftp://ftp.ncbi.nlm.nih.gov/genomes/all/GCA/001/896/005/GCA_001896005.1_ASM189600v1	ftp://ftp.ncbi.nlm.nih.gov/genomes/all/GCF/001/896/005/GCF_001896005.1_ASM189600v1
Acinetobacter baumannii	Bacteria;Proteobacteria;Gammaproteobacteria	XDR-BJ83	SAMN06109232	PRJNA356204	GCA_001902375.1	Complete	4.08062	38.912	chromosome:NZ_CP018421.1/CP018421.1; plasmid pBJ83:NZ_CP018422.1/CP018422.1		2	3726	2016-12-13T00:00:00Z	ftp://ftp.ncbi.nlm.nih.gov/genomes/all/GCA/001/902/375/GCA_001902375.1_ASM190237v1	ftp://ftp.ncbi.nlm.nih.gov/genomes/all/GCF/001/902/375/GCF_001902375.1_ASM190237v1
Acinetobacter baumannii	Bacteria;Proteobacteria;Gammaproteobacteria	LAC4	SAMN05362953	PRJNA328023	GCA_001908295.1	Complete	3.98869	38.9864	chromosome:NZ_CP018677.1/CP018677.1; plasmid pALAC4-1:NZ_CP018678.1/CP018678.1; plasmid pALAC4-2:NZ_CP018679.1/CP018679.1		3	3627	2016-12-19T00:00:00Z	ftp://ftp.ncbi.nlm.nih.gov/genomes/all/GCA/001/908/295/GCA_001908295.1_ASM190829v1	ftp://ftp.ncbi.nlm.nih.gov/genomes/all/GCF/001/908/295/GCF_001908295.1_ASM190829v1
Acinetobacter baumannii	Bacteria;Proteobacteria;Gammaproteobacteria	CMC-CR-MDR-Ab4	SAMN04096368	PRJNA296424	GCA_001922205.1	Complete	4.15601	38.952	chromosome:NZ_CP016295.1/CP016295.1; plasmid pCMCVTAb1-AB4:NZ_CP016296.1/; plasmid pCMCVTAb1-Ab4:CP016296.1; plasmid pCMCVTAb2-AB4:NZ_CP016297.1/; plasmid pCMCVTAb2-Ab4:CP016297.1		3	4046	2016-12-27T00:00:00Z	ftp://ftp.ncbi.nlm.nih.gov/genomes/all/GCA/001/922/205/GCA_001922205.1_ASM192220v1	ftp://ftp.ncbi.nlm.nih.gov/genomes/all/GCF/001/922/205/GCF_001922205.1_ASM192220v1
Acinetobacter baumannii	Bacteria;Proteobacteria;Gammaproteobacteria	CMC-MDR-Ab59	SAMN04096369	PRJNA296424	GCA_001922225.1	Complete	4.07636	39.1378	chromosome:NZ_CP016298.1/CP016298.1; plasmid pCMCVTAb1-AB59:NZ_CP016299.1/; plasmid pCMCVTAb1-Ab59:CP016299.1		2	3868	2016-12-27T00:00:00Z	ftp://ftp.ncbi.nlm.nih.gov/genomes/all/GCA/001/922/225/GCA_001922225.1_ASM192222v1	ftp://ftp.ncbi.nlm.nih.gov/genomes/all/GCF/001/922/225/GCF_001922225.1_ASM192222v1
Acinetobacter baumannii	Bacteria;Proteobacteria;Gammaproteobacteria	CMC-CR-MDR-Ab66	SAMN04096370	PRJNA296424	GCA_001922245.1	Complete	4.17416	38.9544	chromosome:NZ_CP016300.1/CP016300.1; plasmid pCMCVTAb1-AB66:NZ_CP016301.1/; plasmid pCMCVTAb1-Ab66:CP016301.1; plasmid pCMCVTAb2-AB66:NZ_CP016302.1/; plasmid pCMCVTAb2-Ab66:CP016302.1		3	4061	2016-12-27T00:00:00Z	ftp://ftp.ncbi.nlm.nih.gov/genomes/all/GCA/001/922/245/GCA_001922245.1_ASM192224v1	ftp://ftp.ncbi.nlm.nih.gov/genomes/all/GCF/001/922/245/GCF_001922245.1_ASM192224v1
Acinetobacter baumannii	Bacteria;Proteobacteria;Gammaproteobacteria	AB042	SAMN04273154	PRJNA305150	GCA_001941765.1	Complete	4.00472	39	chromosome:NZ_CP019034.1/CP019034.1		1	3670	2017-01-10T00:00:00Z	ftp://ftp.ncbi.nlm.nih.gov/genomes/all/GCA/001/941/765/GCA_001941765.1_ASM194176v1	ftp://ftp.ncbi.nlm.nih.gov/genomes/all/GCF/001/941/765/GCF_001941765.1_ASM194176v1
Acinetobacter baumannii	Bacteria;Proteobacteria;Gammaproteobacteria	JBA13	SAMN06650260	PRJNA380857	GCA_002082625.2	Complete	4.06587	38.9948	chromosome:NZ_CP020584.1/CP020584.1; plasmid pJBA13_1:NZ_CP020582.1/CP020582.1		2	3778	2017-04-10T00:00:00Z	ftp://ftp.ncbi.nlm.nih.gov/genomes/all/GCA/002/082/625/GCA_002082625.2_ASM208262v2	ftp://ftp.ncbi.nlm.nih.gov/genomes/all/GCF/002/082/625/GCF_002082625.2_ASM208262v2
Acinetobacter baumannii	Bacteria;Proteobacteria;Gammaproteobacteria	CBA7	SAMN06650245	PRJNA380857	GCA_002082645.1	Complete	4.10845	39.1682	chromosome:NZ_CP020586.1/CP020586.1; plasmid pCBA7_1:NZ_CP020585.1/CP020585.1		2	3797	2017-04-10T00:00:00Z	ftp://ftp.ncbi.nlm.nih.gov/genomes/all/GCA/002/082/645/GCA_002082645.1_ASM208264v1	ftp://ftp.ncbi.nlm.nih.gov/genomes/all/GCF/002/082/645/GCF_002082645.1_ASM208264v1
Acinetobacter baumannii	Bacteria;Proteobacteria;Gammaproteobacteria	15A34	SAMN06650243	PRJNA380857	GCA_002082685.1	Complete	3.93873	38.9957	chromosome:NZ_CP020590.1/CP020590.1; plasmid p15A34_1:NZ_CP020589.1/CP020589.1		2	3624	2017-04-10T00:00:00Z	ftp://ftp.ncbi.nlm.nih.gov/genomes/all/GCA/002/082/685/GCA_002082685.1_ASM208268v1	ftp://ftp.ncbi.nlm.nih.gov/genomes/all/GCF/002/082/685/GCF_002082685.1_ASM208268v1
Acinetobacter baumannii	Bacteria;Proteobacteria;Gammaproteobacteria	15A5	SAMN06650264	PRJNA380857	GCA_002082705.1	Complete	4.04931	38.8893	chromosome:NZ_CP020574.1/CP020574.1; plasmid p15A5_1:NZ_CP020573.1/CP020573.1; plasmid p15A5_2:NZ_CP020575.1/CP020575.1		3	3702	2017-04-10T00:00:00Z	ftp://ftp.ncbi.nlm.nih.gov/genomes/all/GCA/002/082/705/GCA_002082705.1_ASM208270v1	ftp://ftp.ncbi.nlm.nih.gov/genomes/all/GCF/002/082/705/GCF_002082705.1_ASM208270v1
Acinetobacter baumannii	Bacteria;Proteobacteria;Gammaproteobacteria	USA2	SAMN06650241	PRJNA380857	GCA_002082725.1	Complete	3.9876	38.8976	chromosome:NZ_CP020592.1/CP020592.1; plasmid pUSA2_1:NZ_CP020593.1/CP020593.1		2	3653	2017-04-10T00:00:00Z	ftp://ftp.ncbi.nlm.nih.gov/genomes/all/GCA/002/082/725/GCA_002082725.1_ASM208272v1	ftp://ftp.ncbi.nlm.nih.gov/genomes/all/GCF/002/082/725/GCF_002082725.1_ASM208272v1
Acinetobacter baumannii	Bacteria;Proteobacteria;Gammaproteobacteria	SSA6	SAMN06650242	PRJNA380857	GCA_002082745.1	Complete	3.88441	39	chromosome:NZ_CP020591.1/CP020591.1		1	3534	2017-04-10T00:00:00Z	ftp://ftp.ncbi.nlm.nih.gov/genomes/all/GCA/002/082/745/GCA_002082745.1_ASM208274v1	ftp://ftp.ncbi.nlm.nih.gov/genomes/all/GCF/002/082/745/GCF_002082745.1_ASM208274v1
Acinetobacter baumannii	Bacteria;Proteobacteria;Gammaproteobacteria	HWBA8	SAMN06650239	PRJNA380857	GCA_002082785.1	Complete	4.27355	39.0596	chromosome:NZ_CP020597.1/CP020597.1; plasmid pHWBA8_1:NZ_CP020596.1/CP020596.1		2	3924	2017-04-10T00:00:00Z	ftp://ftp.ncbi.nlm.nih.gov/genomes/all/GCA/002/082/785/GCA_002082785.1_ASM208278v1	ftp://ftp.ncbi.nlm.nih.gov/genomes/all/GCF/002/082/785/GCF_002082785.1_ASM208278v1
Acinetobacter baumannii	Bacteria;Proteobacteria;Gammaproteobacteria	WKA02	SAMN06650238	PRJNA380857	GCA_002082805.1	Complete	3.87094	38.9	chromosome:NZ_CP020598.1/CP020598.1		1	3546	2017-04-10T00:00:00Z	ftp://ftp.ncbi.nlm.nih.gov/genomes/all/GCA/002/082/805/GCA_002082805.1_ASM208280v1	ftp://ftp.ncbi.nlm.nih.gov/genomes/all/GCF/002/082/805/GCF_002082805.1_ASM208280v1
Acinetobacter baumannii	Bacteria;Proteobacteria;Gammaproteobacteria	USA15	SAMN06650240	PRJNA380857	GCA_002082825.1	Complete	4.02848	39.078	chromosome:NZ_CP020595.1/CP020595.1; plasmid pUSA15_1:NZ_CP020594.1/CP020594.1		2	3709	2017-04-10T00:00:00Z	ftp://ftp.ncbi.nlm.nih.gov/genomes/all/GCA/002/082/825/GCA_002082825.1_ASM208282v1	ftp://ftp.ncbi.nlm.nih.gov/genomes/all/GCF/002/082/825/GCF_002082825.1_ASM208282v1
Acinetobacter baumannii	Bacteria;Proteobacteria;Gammaproteobacteria	SAA14	SAMN06650262	PRJNA380857	GCA_002082845.1	Complete	3.97256	39.1	chromosome:NZ_CP020579.1/CP020579.1		1	3673	2017-04-10T00:00:00Z	ftp://ftp.ncbi.nlm.nih.gov/genomes/all/GCA/002/082/845/GCA_002082845.1_ASM208284v1	ftp://ftp.ncbi.nlm.nih.gov/genomes/all/GCF/002/082/845/GCF_002082845.1_ASM208284v1
Acinetobacter baumannii	Bacteria;Proteobacteria;Gammaproteobacteria	SSA12	SAMN06650263	PRJNA380857	GCA_002082865.1	Complete	4.06472	38.9872	chromosome:NZ_CP020578.1/CP020578.1; plasmid pSSA12_1:NZ_CP020577.1/CP020577.1; plasmid pSSA12_2:NZ_CP020576.1/CP020576.1		3	3794	2017-04-10T00:00:00Z	ftp://ftp.ncbi.nlm.nih.gov/genomes/all/GCA/002/082/865/GCA_002082865.1_ASM208286v1	ftp://ftp.ncbi.nlm.nih.gov/genomes/all/GCF/002/082/865/GCF_002082865.1_ASM208286v1
Acinetobacter baumannii	Bacteria;Proteobacteria;Gammaproteobacteria	SSMA17	SAMN06650261	PRJNA380857	GCA_002082885.1	Complete	4.02318	38.9937	chromosome:NZ_CP020581.1/CP020581.1; plasmid pSSMA17_1:NZ_CP020580.1/CP020580.1		2	3744	2017-04-10T00:00:00Z	ftp://ftp.ncbi.nlm.nih.gov/genomes/all/GCA/002/082/885/GCA_002082885.1_ASM208288v1	ftp://ftp.ncbi.nlm.nih.gov/genomes/all/GCF/002/082/885/GCF_002082885.1_ASM208288v1
Acinetobacter baumannii	Bacteria;Proteobacteria;Gammaproteobacteria	ab736	SAMN04621185	PRJNA317553	GCA_002116925.1	Complete	3.99043	39.1892	chromosome:NZ_CP015121.1/CP015121.1; plasmid unnamed:NZ_CP015122.1/CP015122.1		2	3683	2017-05-02T00:00:00Z	ftp://ftp.ncbi.nlm.nih.gov/genomes/all/GCA/002/116/925/GCA_002116925.1_ASM211692v1	ftp://ftp.ncbi.nlm.nih.gov/genomes/all/GCF/002/116/925/GCF_002116925.1_ASM211692v1
Acinetobacter baumannii	Bacteria;Proteobacteria;Gammaproteobacteria	A85	SAMN07125723	PRJNA269083	GCA_002210065.1	Complete	4.14461	39.1765	chromosome:NZ_CP021782.1/CP021782.1; plasmid pA85-1:NZ_CP021783.1/CP021783.1; plasmid pA85-1a:NZ_CP021784.1/CP021784.1; plasmid pA85-1b:NZ_CP021785.1/CP021785.1; plasmid pA85-2:NZ_CP021786.1/CP021786.1; plasmid pA85-3:NZ_CP021787.1/CP021787.1		6	3873	2017-06-28T00:00:00Z	ftp://ftp.ncbi.nlm.nih.gov/genomes/all/GCA/002/210/065/GCA_002210065.1_ASM221006v1	ftp://ftp.ncbi.nlm.nih.gov/genomes/all/GCF/002/210/065/GCF_002210065.1_ASM221006v1
Acinetobacter baumannii	Bacteria;Proteobacteria;Gammaproteobacteria	A1296	SAMN06099024	PRJNA355911	GCA_002504145.1	Complete	3.8107	39.1851	chromosome:NZ_CP018332.1/CP018332.1; plasmid pA1296_1:NZ_CP018333.1/CP018333.1; plasmid pA1296_2:NZ_CP018334.1/CP018334.1		3	3468	2017-10-10T00:00:00Z	ftp://ftp.ncbi.nlm.nih.gov/genomes/all/GCA/002/504/145/GCA_002504145.1_ASM250414v1	ftp://ftp.ncbi.nlm.nih.gov/genomes/all/GCF/002/504/145/GCF_002504145.1_ASM250414v1
Acinetobacter baumannii	Bacteria;Proteobacteria;Gammaproteobacteria	A388	SAMN07736509	PRJNA269083	GCA_002741415.1	Complete	4.03205	39.2869	chromosome:NZ_CP024418.1/CP024418.1; plasmid pA388:NZ_CP024419.1/CP024419.1		2	3730	2017-11-02T00:00:00Z	ftp://ftp.ncbi.nlm.nih.gov/genomes/all/GCA/002/741/415/GCA_002741415.1_ASM274141v1	ftp://ftp.ncbi.nlm.nih.gov/genomes/all/GCF/002/741/415/GCF_002741415.1_ASM274141v1
Acinetobacter baumannii	Bacteria;Proteobacteria;Gammaproteobacteria	AbPK1	SAMN07945345	PRJNA416212	GCA_002753915.1	Complete	4.14734	38.9862	chromosome:NZ_CP024576.1/CP024576.1; plasmid pAbPK1a:NZ_CP024577.1/CP024577.1; plasmid pAbPK1b:NZ_CP024578.1/CP024578.1		3	3845	2017-11-06T00:00:00Z	ftp://ftp.ncbi.nlm.nih.gov/genomes/all/GCA/002/753/915/GCA_002753915.1_ASM275391v1	ftp://ftp.ncbi.nlm.nih.gov/genomes/all/GCF/002/753/915/GCF_002753915.1_ASM275391v1
Acinetobacter baumannii	Bacteria;Proteobacteria;Gammaproteobacteria	AYP-A2	SAMN07445112	PRJNA396979	GCA_002761575.1	Complete	4.1027	39.2649	chromosome:NZ_CP024124.1/CP024124.1; plasmid pAYP-A2:NZ_CP024125.1/CP024125.1		2	3805	2017-11-07T00:00:00Z	ftp://ftp.ncbi.nlm.nih.gov/genomes/all/GCA/002/761/575/GCA_002761575.1_ASM276157v1	ftp://ftp.ncbi.nlm.nih.gov/genomes/all/GCF/002/761/575/GCF_002761575.1_ASM276157v1
Acinetobacter baumannii	Bacteria;Proteobacteria;Gammaproteobacteria	Ab4977	SAMN07943355	PRJNA416164	GCA_002762095.1	Complete	3.96691	39.1	chromosome:NZ_CP024611.1/CP024611.1		1	3657	2017-11-08T00:00:00Z	ftp://ftp.ncbi.nlm.nih.gov/genomes/all/GCA/002/762/095/GCA_002762095.1_ASM276209v1	ftp://ftp.ncbi.nlm.nih.gov/genomes/all/GCF/002/762/095/GCF_002762095.1_ASM276209v1
Acinetobacter baumannii	Bacteria;Proteobacteria;Gammaproteobacteria	Ab4568	SAMN07943353	PRJNA416164	GCA_002762115.1	Complete	4.00045	39.1	chromosome:NZ_CP024613.1/CP024613.1		1	3704	2017-11-08T00:00:00Z	ftp://ftp.ncbi.nlm.nih.gov/genomes/all/GCA/002/762/115/GCA_002762115.1_ASM276211v1	ftp://ftp.ncbi.nlm.nih.gov/genomes/all/GCF/002/762/115/GCF_002762115.1_ASM276211v1
Acinetobacter baumannii	Bacteria;Proteobacteria;Gammaproteobacteria	Ab4653	SAMN07943354	PRJNA416164	GCA_002762155.1	Complete	3.91393	39.2	chromosome:NZ_CP024612.1/CP024612.1		1	3591	2017-11-08T00:00:00Z	ftp://ftp.ncbi.nlm.nih.gov/genomes/all/GCA/002/762/155/GCA_002762155.1_ASM276215v1	ftp://ftp.ncbi.nlm.nih.gov/genomes/all/GCF/002/762/155/GCF_002762155.1_ASM276215v1
Acinetobacter baumannii	Bacteria;Proteobacteria;Gammaproteobacteria	SMC_Paed_Ab_BL01	SAMN08054861	PRJNA419431	GCA_002843665.1	Complete	4.05809	38.9976	chromosome:NZ_CP025266.1/CP025266.1; plasmid pSMC_AB_BL01_1:NZ_CP025267.1/CP025267.1		2	3750	2017-12-17T00:00:00Z	ftp://ftp.ncbi.nlm.nih.gov/genomes/all/GCA/002/843/665/GCA_002843665.1_ASM284366v1	ftp://ftp.ncbi.nlm.nih.gov/genomes/all/GCF/002/843/665/GCF_002843665.1_ASM284366v1
Acinetobacter baumannii	Bacteria;Proteobacteria;Gammaproteobacteria	ABNIH28	SAMN06040401	PRJNA430813	GCA_002902885.1	Complete	4.07884	39.0267	chromosome:NZ_CP026125.1/CP026125.1; plasmid pABA-1fe1:NZ_CP026128.1/CP026128.1; plasmid pABA-2f10:NZ_CP026129.1/CP026129.1; plasmid pABA-6973:NZ_CP026126.1/CP026126.1; plasmid pNDM-0285:NZ_CP026127.1/CP026127.1		5	3727	2018-01-29T00:00:00Z	ftp://ftp.ncbi.nlm.nih.gov/genomes/all/GCA/002/902/885/GCA_002902885.1_ASM290288v1	ftp://ftp.ncbi.nlm.nih.gov/genomes/all/GCF/002/902/885/GCF_002902885.1_ASM290288v1
Acinetobacter baumannii	Bacteria;Proteobacteria;Gammaproteobacteria	AR_0056	SAMN04014897	PRJNA292904	GCA_002947415.1	Complete	4.18839	39.096	chromosome:NZ_CP026707.1/CP026707.1; plasmid tig00000058_pilon:NZ_CP026705.1/CP026705.1; plasmid tig00000059_pilon:NZ_CP026706.1/CP026706.1; plasmid tig00000534_pilon:NZ_CP026708.1/CP026708.1		4	3915	2018-02-18T00:00:00Z	ftp://ftp.ncbi.nlm.nih.gov/genomes/all/GCA/002/947/415/GCA_002947415.1_ASM294741v1	ftp://ftp.ncbi.nlm.nih.gov/genomes/all/GCF/002/947/415/GCF_002947415.1_ASM294741v1
Acinetobacter baumannii	Bacteria;Proteobacteria;Gammaproteobacteria	AR_0063	SAMN04014904	PRJNA292904	GCA_002947845.1	Complete	4.10175	38.9039	chromosome:NZ_CP026711.1/CP026711.1; plasmid unitig_2_pilon:NZ_CP026712.1/CP026712.1		2	3758	2018-02-18T00:00:00Z	ftp://ftp.ncbi.nlm.nih.gov/genomes/all/GCA/002/947/845/GCA_002947845.1_ASM294784v1	ftp://ftp.ncbi.nlm.nih.gov/genomes/all/GCF/002/947/845/GCF_002947845.1_ASM294784v1
Acinetobacter baumannii	Bacteria;Proteobacteria;Gammaproteobacteria	AR_0078	SAMN04014919	PRJNA292904	GCA_002948925.1	Complete	3.87193	39.1	chromosome:NZ_CP026761.1/CP026761.1		1	3513	2018-02-19T00:00:00Z	ftp://ftp.ncbi.nlm.nih.gov/genomes/all/GCA/002/948/925/GCA_002948925.1_ASM294892v1	ftp://ftp.ncbi.nlm.nih.gov/genomes/all/GCF/002/948/925/GCF_002948925.1_ASM294892v1
Acinetobacter baumannii	Bacteria;Proteobacteria;Gammaproteobacteria	WCHAB005133	SAMN08364585	PRJNA387062	GCA_002950495.2	Complete	3.94168	39.2207	chromosome:NZ_CP026750.2/CP026750.2; plasmid p1_005133:NZ_CP026748.1/CP026748.1; plasmid pOXA58_005133:NZ_CP026749.2/CP026749.2		3	3594	2018-02-19T00:00:00Z	ftp://ftp.ncbi.nlm.nih.gov/genomes/all/GCA/002/950/495/GCA_002950495.2_ASM295049v2	ftp://ftp.ncbi.nlm.nih.gov/genomes/all/GCF/002/950/495/GCF_002950495.2_ASM295049v2
Acinetobacter baumannii	Bacteria;Proteobacteria;Gammaproteobacteria	AR_0083	SAMN04014924	PRJNA292904	GCA_002996805.1	Complete	4.15817	39.2897	chromosome:NZ_CP027528.1/CP027528.1; plasmid unnamed:NZ_CP027529.1/CP027529.1		2	3854	2018-03-14T00:00:00Z	ftp://ftp.ncbi.nlm.nih.gov/genomes/all/GCA/002/996/805/GCA_002996805.1_ASM299680v1	ftp://ftp.ncbi.nlm.nih.gov/genomes/all/GCF/002/996/805/GCF_002996805.1_ASM299680v1
Acinetobacter baumannii	Bacteria;Proteobacteria;Gammaproteobacteria	WCHAB005078	SAMN08364584	PRJNA387062	GCA_002999195.2	Complete	4.14005	39.2245	chromosome:NZ_CP027246.2/CP027246.2; plasmid p1_005078:NZ_CP027243.1/CP027243.1; plasmid p2_005078:NZ_CP027244.1/CP027244.1; plasmid pOXA58_005078:NZ_CP027245.2/CP027245.2		4	3861	2018-03-14T00:00:00Z	ftp://ftp.ncbi.nlm.nih.gov/genomes/all/GCA/002/999/195/GCA_002999195.2_ASM299919v2	ftp://ftp.ncbi.nlm.nih.gov/genomes/all/GCF/002/999/195/GCF_002999195.2_ASM299919v2
Acinetobacter baumannii	Bacteria;Proteobacteria;Gammaproteobacteria	AR_0088	SAMN04014929	PRJNA292904	GCA_003006035.1	Complete	4.2283	39.0506	chromosome:NZ_CP027530.1/CP027530.1; plasmid unnamed1:NZ_CP027531.1/CP027531.1; plasmid unnamed2:NZ_CP027532.1/CP027532.1		3	3872	2018-03-16T00:00:00Z	ftp://ftp.ncbi.nlm.nih.gov/genomes/all/GCA/003/006/035/GCA_003006035.1_ASM300603v1	ftp://ftp.ncbi.nlm.nih.gov/genomes/all/GCF/003/006/035/GCF_003006035.1_ASM300603v1
Acinetobacter baumannii	Bacteria;Proteobacteria;Gammaproteobacteria	AR_0102	SAMN04014943	PRJNA292904	GCA_003010655.1	Complete	4.06032	39.0849	chromosome:NZ_CP027607.1/CP027607.1; plasmid unnamed1:NZ_CP027608.1/CP027608.1; plasmid unnamed2:NZ_CP027609.1/CP027609.1		3	3775	2018-03-19T00:00:00Z	ftp://ftp.ncbi.nlm.nih.gov/genomes/all/GCA/003/010/655/GCA_003010655.1_ASM301065v1	ftp://ftp.ncbi.nlm.nih.gov/genomes/all/GCF/003/010/655/GCF_003010655.1_ASM301065v1
Acinetobacter baumannii	Bacteria;Proteobacteria;Gammaproteobacteria	AR_0101	SAMN04014942	PRJNA292904	GCA_003010675.1	Complete	4.24992	39.0856	chromosome:NZ_CP027611.1/CP027611.1; plasmid unnamed:NZ_CP027610.1/CP027610.1		2	3962	2018-03-19T00:00:00Z	ftp://ftp.ncbi.nlm.nih.gov/genomes/all/GCA/003/010/675/GCA_003010675.1_ASM301067v1	ftp://ftp.ncbi.nlm.nih.gov/genomes/all/GCF/003/010/675/GCF_003010675.1_ASM301067v1
Acinetobacter baumannii	Bacteria;Proteobacteria;Gammaproteobacteria	DA33098	SAMN09241862	PRJNA472712	GCA_003181015.1	Complete	4.173	39.0762	chromosome:NZ_CP029569.1/CP029569.1; plasmid pDA33098-108:NZ_CP029570.1/CP029570.1; plasmid pDA33098-71:NZ_CP029571.1/CP029571.1; plasmid pDA33098-9:NZ_CP029573.1/CP029573.1; plasmid pDA33098-9-2:NZ_CP029572.1/CP029572.1		5	3919	2018-05-31T00:00:00Z	ftp://ftp.ncbi.nlm.nih.gov/genomes/all/GCA/003/181/015/GCA_003181015.1_ASM318101v1	ftp://ftp.ncbi.nlm.nih.gov/genomes/all/GCF/003/181/015/GCF_003181015.1_ASM318101v1
Acinetobacter baumannii	Bacteria;Proteobacteria;Gammaproteobacteria	XH731	SAMN07135563	PRJNA361029	GCA_003264255.1	Complete	3.97913	38.9108	chromosome:NZ_CP021321.1/CP021321.1; plasmid pXH731:NZ_CP021322.1/CP021322.1		2	3663	2018-06-25T00:00:00Z	ftp://ftp.ncbi.nlm.nih.gov/genomes/all/GCA/003/264/255/GCA_003264255.1_ASM326425v1	ftp://ftp.ncbi.nlm.nih.gov/genomes/all/GCF/003/264/255/GCF_003264255.1_ASM326425v1
Acinetobacter baumannii	Bacteria;Proteobacteria;Gammaproteobacteria	Aba	SAMN09389171	PRJNA475448	GCA_003288775.1	Complete	3.92047	38.9898	chromosome:NZ_CP030083.1/CP030083.1; plasmid unnamed1:NZ_CP030084.1/CP030084.1		2	3576	2018-07-05T00:00:00Z	ftp://ftp.ncbi.nlm.nih.gov/genomes/all/GCA/003/288/775/GCA_003288775.1_ASM328877v1	ftp://ftp.ncbi.nlm.nih.gov/genomes/all/GCF/003/288/775/GCF_003288775.1_ASM328877v1
Acinetobacter baumannii	Bacteria;Proteobacteria;Gammaproteobacteria	DA33382	SAMN09460321	PRJNA472712	GCA_003296225.1	Complete	4.03682	38.9899	chromosome:NZ_CP030106.1/CP030106.1; plasmid pDA33382-2:NZ_CP030108.1/CP030108.1; plasmid pDA33382-2-2:NZ_CP030107.1/CP030107.1; plasmid pDA33382-85:NZ_CP030109.1/CP030109.1		4	3765	2018-07-09T00:00:00Z	ftp://ftp.ncbi.nlm.nih.gov/genomes/all/GCA/003/296/225/GCA_003296225.1_ASM329622v1	ftp://ftp.ncbi.nlm.nih.gov/genomes/all/GCF/003/296/225/GCF_003296225.1_ASM329622v1
Acinetobacter baumannii	Bacteria;Proteobacteria;Gammaproteobacteria	810CP	SAMN07559626	PRJNA311558	GCA_003345235.1	Complete	4.11106	38.9827	chromosome:NZ_CP026338.1/CP026338.1; plasmid pAba810CPa:NZ_CP026340.1/CP026340.1; plasmid pAba810CPb:NZ_CP026339.1/CP026339.1		3	3824	2018-07-30T00:00:00Z	ftp://ftp.ncbi.nlm.nih.gov/genomes/all/GCA/003/345/235/GCA_003345235.1_ASM334523v1	ftp://ftp.ncbi.nlm.nih.gov/genomes/all/GCF/003/345/235/GCF_003345235.1_ASM334523v1
Acinetobacter baumannii	Bacteria;Proteobacteria;Gammaproteobacteria	7804	SAMN07289440	PRJNA311558	GCA_003431385.1	Complete	4.34202	38.9535	chromosome:NZ_CP022283.1/CP022283.1; plasmid pAba7804a:NZ_CP022284.1/CP022284.1; plasmid pAba7804b:NZ_CP022285.1/CP022285.1		3	3871	2017-07-28T00:00:00Z	ftp://ftp.ncbi.nlm.nih.gov/genomes/all/GCA/003/431/385/GCA_003431385.1_ASM343138v1	ftp://ftp.ncbi.nlm.nih.gov/genomes/all/GCF/003/431/385/GCF_003431385.1_ASM343138v1
Acinetobacter baumannii	Bacteria;Proteobacteria;Gammaproteobacteria	AR_0070	SAMN04014911	PRJNA316321	GCA_003431865.1	Complete	4.3173	39.1488	chromosome:NZ_CP027178.1/CP027178.1; plasmid unnamed1:NZ_CP027179.1/CP027179.1; plasmid unnamed2:NZ_CP027180.1/CP027180.1; plasmid unnamed3:NZ_CP027181.1/CP027181.1; plasmid unnamed4:NZ_CP027182.1/CP027182.1		5	4000	2018-02-28T00:00:00Z	ftp://ftp.ncbi.nlm.nih.gov/genomes/all/GCA/003/431/865/GCA_003431865.1_ASM343186v1	ftp://ftp.ncbi.nlm.nih.gov/genomes/all/GCF/003/431/865/GCF_003431865.1_ASM343186v1
Acinetobacter baumannii	Bacteria;Proteobacteria;Gammaproteobacteria	7847	SAMN07284119	PRJNA311558	GCA_003516005.1	Complete	4.08059	38.8887	chromosome:NZ_CP023031.1/CP023031.1; plasmid pAba7847a:NZ_CP023032.1/CP023032.1; plasmid pAba7847b:NZ_CP023033.1/CP023033.1		3	3747	2018-09-10T00:00:00Z	ftp://ftp.ncbi.nlm.nih.gov/genomes/all/GCA/003/516/005/GCA_003516005.1_ASM351600v1	ftp://ftp.ncbi.nlm.nih.gov/genomes/all/GCF/003/516/005/GCF_003516005.1_ASM351600v1
Acinetobacter baumannii	Bacteria;Proteobacteria;Gammaproteobacteria	9201	SAMN07520236	PRJNA311558	GCA_003522665.1	Complete	4.12815	39.0904	chromosome:NZ_CP023020.1/CP023020.1; plasmid pAba9201a:NZ_CP023021.1/CP023021.1		2	3919	2018-09-10T00:00:00Z	ftp://ftp.ncbi.nlm.nih.gov/genomes/all/GCA/003/522/665/GCA_003522665.1_ASM352266v1	ftp://ftp.ncbi.nlm.nih.gov/genomes/all/GCF/003/522/665/GCF_003522665.1_ASM352266v1
Acinetobacter baumannii	Bacteria;Proteobacteria;Gammaproteobacteria	10324	SAMN07520237	PRJNA311558	GCA_003522705.1	Complete	3.86244	39.07	chromosome:NZ_CP023022.1/CP023022.1; plasmid pAba10324a:NZ_CP023023.1/CP023023.1; plasmid pAba10324b:NZ_CP023024.1/CP023024.1; plasmid pAba10324c:NZ_CP023025.1/CP023025.1		4	3574	2018-09-10T00:00:00Z	ftp://ftp.ncbi.nlm.nih.gov/genomes/all/GCA/003/522/705/GCA_003522705.1_ASM352270v1	ftp://ftp.ncbi.nlm.nih.gov/genomes/all/GCF/003/522/705/GCF_003522705.1_ASM352270v1
Acinetobacter baumannii	Bacteria;Proteobacteria;Gammaproteobacteria	10042	SAMN07520233	PRJNA311558	GCA_003522785.1	Complete	4.15188	38.9565	chromosome:NZ_CP023026.1/CP023026.1; plasmid pAba10042a:NZ_CP023027.1/CP023027.1; plasmid pAba10042b:NZ_CP023028.1/CP023028.1		3	3843	2018-09-10T00:00:00Z	ftp://ftp.ncbi.nlm.nih.gov/genomes/all/GCA/003/522/785/GCA_003522785.1_ASM352278v1	ftp://ftp.ncbi.nlm.nih.gov/genomes/all/GCF/003/522/785/GCF_003522785.1_ASM352278v1
Acinetobacter baumannii	Bacteria;Proteobacteria;Gammaproteobacteria	9102	SAMN07520232	PRJNA311558	GCA_003522845.1	Complete	4.06683	38.9829	chromosome:NZ_CP023029.1/CP023029.1; plasmid pAba9102a:NZ_CP023030.1/CP023030.1		2	3728	2018-09-10T00:00:00Z	ftp://ftp.ncbi.nlm.nih.gov/genomes/all/GCA/003/522/845/GCA_003522845.1_ASM352284v1	ftp://ftp.ncbi.nlm.nih.gov/genomes/all/GCF/003/522/845/GCF_003522845.1_ASM352284v1
Acinetobacter baumannii	Bacteria;Proteobacteria;Gammaproteobacteria	5845	SAMN07520231	PRJNA311558	GCA_003522885.1	Complete	3.98995	39.0898	chromosome:NZ_CP023034.1/CP023034.1; plasmid pAba5845a:NZ_CP023035.1/CP023035.1		2	3681	2018-09-10T00:00:00Z	ftp://ftp.ncbi.nlm.nih.gov/genomes/all/GCA/003/522/885/GCA_003522885.1_ASM352288v1	ftp://ftp.ncbi.nlm.nih.gov/genomes/all/GCF/003/522/885/GCF_003522885.1_ASM352288v1
Acinetobacter baumannii	Bacteria;Proteobacteria;Gammaproteobacteria	AR_0052	SAMN04014893	PRJNA316321	GCA_003547115.1	Complete	4.28892	39.1644	chromosome:NZ_CP027183.1/CP027183.1; plasmid unnamed1:NZ_CP027185.1/CP027185.1; plasmid unnamed2:NZ_CP027184.1/CP027184.1; plasmid unnamed3:NZ_CP027187.1/CP027187.1; plasmid unnamed4:NZ_CP027186.1/CP027186.1		5	3941	2018-02-28T00:00:00Z	ftp://ftp.ncbi.nlm.nih.gov/genomes/all/GCA/003/547/115/GCA_003547115.1_ASM354711v1	ftp://ftp.ncbi.nlm.nih.gov/genomes/all/GCF/003/547/115/GCF_003547115.1_ASM354711v1
Acinetobacter baumannii	Bacteria;Proteobacteria;Gammaproteobacteria	XH906	SAMN07580891	PRJNA400841	GCA_003591615.1	Complete	3.89137	39	chromosome:NZ_CP023140.1/CP023140.1		1	3564	2018-09-24T00:00:00Z	ftp://ftp.ncbi.nlm.nih.gov/genomes/all/GCA/003/591/615/GCA_003591615.1_ASM359161v1	ftp://ftp.ncbi.nlm.nih.gov/genomes/all/GCF/003/591/615/GCF_003591615.1_ASM359161v1
Acinetobacter baumannii	Bacteria;Proteobacteria;Gammaproteobacteria	FDAARGOS_540	SAMN10163233	PRJNA231221	GCA_003812065.1	Complete	3.91027	39.0168	chromosome:NZ_CP033754.1/CP033754.1; plasmid unnamed1:NZ_CP033753.1/CP033753.1; plasmid unnamed2:NZ_CP033752.1/CP033752.1; plasmid unnamed3:NZ_CP033751.1/CP033751.1		4	3492	2018-11-21T00:00:00Z	ftp://ftp.ncbi.nlm.nih.gov/genomes/all/GCA/003/812/065/GCA_003812065.1_ASM381206v1	ftp://ftp.ncbi.nlm.nih.gov/genomes/all/GCF/003/812/065/GCF_003812065.1_ASM381206v1
Acinetobacter baumannii	Bacteria;Proteobacteria;Gammaproteobacteria	FDAARGOS_533	SAMN10163228	PRJNA231221	GCA_003812385.1	Complete	3.8854	39.1429	chromosome:NZ_CP033768.1/CP033768.1; plasmid unnamed1:NZ_CP033769.1/CP033769.1; plasmid unnamed2:NZ_CP033770.1/CP033770.1		3	3449	2018-11-21T00:00:00Z	ftp://ftp.ncbi.nlm.nih.gov/genomes/all/GCA/003/812/385/GCA_003812385.1_ASM381238v1	ftp://ftp.ncbi.nlm.nih.gov/genomes/all/GCF/003/812/385/GCF_003812385.1_ASM381238v1
Acinetobacter baumannii	Bacteria;Proteobacteria;Gammaproteobacteria	MRSN15313	SAMN10411605	PRJNA505170	GCA_003812485.1	Complete	4.25082	39.0718	chromosome:NZ_CP033869.1/CP033869.1; plasmid p597A-14.8:NZ_CP033871.1/CP033871.1; plasmid p597A-6.7:NZ_CP033870.1/CP033870.1; plasmid pAb-MCR4.3:NZ_CP033872.1/CP033872.1		4	3952	2018-11-21T00:00:00Z	ftp://ftp.ncbi.nlm.nih.gov/genomes/all/GCA/003/812/485/GCA_003812485.1_ASM381248v1	ftp://ftp.ncbi.nlm.nih.gov/genomes/all/GCF/003/812/485/GCF_003812485.1_ASM381248v1
Acinetobacter baumannii	Bacteria;Proteobacteria;Gammaproteobacteria	09A16CRGN0014	SAMN07258640	PRJNA390934	GCA_003931755.1	Complete	3.94327	39	chromosome:NZ_CP034242.1/CP034242.1		1	3636	2018-12-09T00:00:00Z	ftp://ftp.ncbi.nlm.nih.gov/genomes/all/GCA/003/931/755/GCA_003931755.1_ASM393175v1	ftp://ftp.ncbi.nlm.nih.gov/genomes/all/GCF/003/931/755/GCF_003931755.1_ASM393175v1
Acinetobacter baumannii	Bacteria;Proteobacteria;Gammaproteobacteria	09A16CRGN003B	SAMN07258642	PRJNA390934	GCA_003931775.1	Complete	3.94311	39	chromosome:NZ_CP034243.1/CP034243.1		1	3637	2018-12-09T00:00:00Z	ftp://ftp.ncbi.nlm.nih.gov/genomes/all/GCA/003/931/775/GCA_003931775.1_ASM393177v1	ftp://ftp.ncbi.nlm.nih.gov/genomes/all/GCF/003/931/775/GCF_003931775.1_ASM393177v1
Acinetobacter baumannii	Bacteria;Proteobacteria;Gammaproteobacteria	A52	SAMN10441121	PRJNA506023	GCA_004028375.1	Complete	4.02332	38.9844	chromosome:NZ_CP034092.1/CP034092.1; plasmid pA52-1:NZ_CP034093.1/CP034093.1; plasmid pA52-2:NZ_CP034094.1/CP034094.1; plasmid pA52-3:NZ_CP034095.1/CP034095.1; plasmid pA52-4:NZ_CP034096.1/CP034096.1; plasmid pA52-OXA-72:NZ_CP034097.1/CP034097.1		6	3693	2019-01-17T00:00:00Z	ftp://ftp.ncbi.nlm.nih.gov/genomes/all/GCA/004/028/375/GCA_004028375.1_ASM402837v1	ftp://ftp.ncbi.nlm.nih.gov/genomes/all/GCF/004/028/375/GCF_004028375.1_ASM402837v1
Acinetobacter baumannii	Bacteria;Proteobacteria;Gammaproteobacteria	11A1314CRGN088	SAMN07258672	PRJNA390934	GCA_004101685.1	Complete	3.93751	39	chromosome:NZ_CP035184.1/CP035184.1		1	3599	2019-01-22T00:00:00Z	ftp://ftp.ncbi.nlm.nih.gov/genomes/all/GCA/004/101/685/GCA_004101685.1_ASM410168v1	ftp://ftp.ncbi.nlm.nih.gov/genomes/all/GCF/004/101/685/GCF_004101685.1_ASM410168v1
Acinetobacter baumannii	Bacteria;Proteobacteria;Gammaproteobacteria	11A14CRGN003	SAMN07258689	PRJNA390934	GCA_004101705.1	Complete	3.94065	39	chromosome:NZ_CP035183.1/CP035183.1		1	3603	2019-01-22T00:00:00Z	ftp://ftp.ncbi.nlm.nih.gov/genomes/all/GCA/004/101/705/GCA_004101705.1_ASM410170v1	ftp://ftp.ncbi.nlm.nih.gov/genomes/all/GCF/004/101/705/GCF_004101705.1_ASM410170v1
Acinetobacter baumannii	Bacteria;Proteobacteria;Gammaproteobacteria	11A1213CRGN055	SAMN07258647	PRJNA390934	GCA_004101725.1	Complete	3.9341	39	chromosome:NZ_CP035185.1/CP035185.1		1	3596	2019-01-22T00:00:00Z	ftp://ftp.ncbi.nlm.nih.gov/genomes/all/GCA/004/101/725/GCA_004101725.1_ASM410172v1	ftp://ftp.ncbi.nlm.nih.gov/genomes/all/GCF/004/101/725/GCF_004101725.1_ASM410172v1
Acinetobacter baumannii	Bacteria;Proteobacteria;Gammaproteobacteria	11A1213CRGN008	SAMN07258645	PRJNA390934	GCA_004101745.1	Complete	3.94492	39	chromosome:NZ_CP035186.1/CP035186.1		1	3611	2019-01-22T00:00:00Z	ftp://ftp.ncbi.nlm.nih.gov/genomes/all/GCA/004/101/745/GCA_004101745.1_ASM410174v1	ftp://ftp.ncbi.nlm.nih.gov/genomes/all/GCF/004/101/745/GCF_004101745.1_ASM410174v1
Acinetobacter baumannii	Bacteria;Proteobacteria;Gammaproteobacteria	MDR-UNC	SAMN09769497	PRJNA484790	GCA_004136355.1	Complete	4.0585	39.1869	chromosome:NZ_CP031444.1/CP031444.1; plasmid pAB120:NZ_CP031446.1/CP031446.1; plasmid unnamed1:NZ_CP031445.1/CP031445.1		3	3782	2019-02-04T00:00:00Z	ftp://ftp.ncbi.nlm.nih.gov/genomes/all/GCA/004/136/355/GCA_004136355.1_ASM413635v1	ftp://ftp.ncbi.nlm.nih.gov/genomes/all/GCF/004/136/355/GCF_004136355.1_ASM413635v1
Acinetobacter baumannii	Bacteria;Proteobacteria;Gammaproteobacteria	NCIMB 8209	SAMN08513260	PRJNA244617	GCA_004194555.1	Complete	3.88529	39.1344	chromosome:NZ_CP028138.1/CP028138.1; plasmid pAbNCIMB8209_134:NZ_CP028139.1/CP028139.1		2	3528	2019-02-14T00:00:00Z	ftp://ftp.ncbi.nlm.nih.gov/genomes/all/GCA/004/194/555/GCA_004194555.1_ASM419455v1	ftp://ftp.ncbi.nlm.nih.gov/genomes/all/GCF/004/194/555/GCF_004194555.1_ASM419455v1
Acinetobacter baumannii	Bacteria;Proteobacteria;Gammaproteobacteria	BAL062	SAMEA2439285	PRJEB14024	GCA_900088705.1	Complete	4.05077	39.0925	chromosome 1:NZ_LT594095.1/LT594095.1; plasmid 2:NZ_LT594096.1/LT594096.1		2	3785	2016-06-11T00:00:00Z	ftp://ftp.ncbi.nlm.nih.gov/genomes/all/GCA/900/088/705/GCA_900088705.1_26872B01	ftp://ftp.ncbi.nlm.nih.gov/genomes/all/GCF/900/088/705/GCF_900088705.1_26872B01
Acinetobacter baumannii	Bacteria;Proteobacteria;Gammaproteobacteria	NCTC13421	SAMEA3146530	PRJEB6403	GCA_900478145.1	Complete	4.04416	39.2	chromosome 1:NZ_LS483472.1/LS483472.1		1	3733	2018-06-17T00:00:00Z	ftp://ftp.ncbi.nlm.nih.gov/genomes/all/GCA/900/478/145/GCA_900478145.1_34555_D01	ftp://ftp.ncbi.nlm.nih.gov/genomes/all/GCF/900/478/145/GCF_900478145.1_34555_D01
Acinetobacter baumannii	Bacteria;Proteobacteria;Gammaproteobacteria	AB34299	SAMN04457967	PRJNA311034	GCA_002009115.1	Complete	3.98304	38.8603	chromosome:CP014291.1; plasmid unnamed1:CP014292.1; plasmid unnamed2:CP014293.1		3	3496	2017-03-02T00:00:00Z	ftp://ftp.ncbi.nlm.nih.gov/genomes/all/GCA/002/009/115/GCA_002009115.1_ASM200911v1	ftp://ftp.ncbi.nlm.nih.gov/genomes/all/GCF/002/009/115/GCF_002009115.1_ASM200911v1
Acinetobacter baumannii	Bacteria;Proteobacteria;Gammaproteobacteria	VB23193	SAMN07977426	PRJNA417137	GCA_002762545.2	Complete	4.23475	39.0573	chromosome:CP035672.1; plasmid unnamed1:CP035673.1; plasmid unnamed2:CP035674.1; plasmid unnamed3:CP035675.1		4	3745	2019-02-05T00:00:00Z	ftp://ftp.ncbi.nlm.nih.gov/genomes/all/GCA/002/762/545/GCA_002762545.2_ASM276254v2	ftp://ftp.ncbi.nlm.nih.gov/genomes/all/GCF/002/762/545/GCF_002762545.2_ASM276254v2
Acinetobacter baumannii	Bacteria;Proteobacteria;Gammaproteobacteria	DS002	SAMN08637743	PRJNA437037	GCA_003012895.2	Complete	3.62828	39.1924	chromosome:CP027704.1; plasmid pTS11291:CP042208.1; plasmid pTS134338:CP042210.1; plasmid pTS37365:CP042209.1; plasmid pTS4586:CP042206.1; plasmid pTS9900:CP042207.1		6	3789	2018-03-21T00:00:00Z	ftp://ftp.ncbi.nlm.nih.gov/genomes/all/GCA/003/012/895/GCA_003012895.2_ASM301289v2
Acinetobacter baumannii	Bacteria;Proteobacteria;Gammaproteobacteria	2008S11-069	SAMN09069680	PRJNA459525	GCA_003359255.2	Complete	4.11007	39.1546	chromosome:CP033516.1; plasmid p2008S11-069-1:CP033517.1; plasmid p2008S11-069-2:CP033518.1; plasmid p2008S11-069-3:CP033519.1		4	1994	2018-11-02T00:00:00Z	ftp://ftp.ncbi.nlm.nih.gov/genomes/all/GCA/003/359/255/GCA_003359255.2_ASM335925v2
Acinetobacter baumannii	Bacteria;Proteobacteria;Gammaproteobacteria	VB31459	SAMN10170272	PRJNA494506	GCA_003627485.2	Complete	4.15286	39.0572	chromosome:CP035930.1; plasmid unnamed1:CP035931.1; plasmid unnamed2:CP035932.1; plasmid unnamed3:CP035933.1		4	3544	2019-02-14T00:00:00Z	ftp://ftp.ncbi.nlm.nih.gov/genomes/all/GCA/003/627/485/GCA_003627485.2_ASM362748v2
Acinetobacter baumannii 1656-2	Bacteria;Proteobacteria;Gammaproteobacteria	1656-2	SAMN02603494	PRJNA42153	GCA_000188215.1	Complete	4.02311	39.0831	chromosome:NC_017162.1/CP001921.1; plasmid ABKp1:NC_017163.1/CP001922.1; plasmid ABKp2:NC_017164.1/CP001923.1		3	3705	2011-02-08T00:00:00Z	ftp://ftp.ncbi.nlm.nih.gov/genomes/all/GCA/000/188/215/GCA_000188215.1_ASM18821v1	ftp://ftp.ncbi.nlm.nih.gov/genomes/all/GCF/000/188/215/GCF_000188215.1_ASM18821v1
Acinetobacter baumannii AB0057	Bacteria;Proteobacteria;Gammaproteobacteria	AB0057	SAMN02603051	PRJNA21111	GCA_000021245.2	Complete	4.06388	39.1897	chromosome:NC_011586.2/CP001182.2; plasmid pAB0057:NC_011585.2/CP001183.2		2	3761	2008-11-17T00:00:00Z	ftp://ftp.ncbi.nlm.nih.gov/genomes/all/GCA/000/021/245/GCA_000021245.2_ASM2124v2	ftp://ftp.ncbi.nlm.nih.gov/genomes/all/GCF/000/021/245/GCF_000021245.2_ASM2124v2
Acinetobacter baumannii AB307-0294	Bacteria;Proteobacteria;Gammaproteobacteria	AB307-0294	SAMN07961492	PRJNA269083	GCA_002803025.2	Complete	3.75949	39	chromosome:NZ_CP001172.1/CP001172.2		1	3406	2008-11-24T00:00:00Z	ftp://ftp.ncbi.nlm.nih.gov/genomes/all/GCA/002/803/025/GCA_002803025.2_ASM280302v2	ftp://ftp.ncbi.nlm.nih.gov/genomes/all/GCF/002/803/025/GCF_002803025.2_ASM280302v2
Acinetobacter baumannii AC30	Bacteria;Proteobacteria;Gammaproteobacteria	AC30	SAMN02471421	PRJNA173033	GCA_000307975.2	Complete	3.92286	38.8212	chromosome:CP007577.1; plasmid pAC30a:CP007578.1; plasmid pAC30b:CP007579.1; plasmid pAC30c:CP007580.1		4	3660	2014-04-22T00:00:00Z	ftp://ftp.ncbi.nlm.nih.gov/genomes/all/GCA/000/307/975/GCA_000307975.2_ASM30797v2
Acinetobacter baumannii ACICU	Bacteria;Proteobacteria;Gammaproteobacteria	ACICU	SAMN02603140	PRJNA17827	GCA_000018445.1	Complete	3.99676	38.9013	chromosome:NC_010611.1/CP000863.1; plasmid pACICU1:NC_010605.1/CP000864.1; plasmid pACICU2:NC_010606.1/CP000865.1		3	3594	2008-04-15T00:00:00Z	ftp://ftp.ncbi.nlm.nih.gov/genomes/all/GCA/000/018/445/GCA_000018445.1_ASM1844v1	ftp://ftp.ncbi.nlm.nih.gov/genomes/all/GCF/000/018/445/GCF_000018445.1_ASM1844v1
Acinetobacter baumannii AYE	Bacteria;Proteobacteria;Gammaproteobacteria	AYE	SAMEA3138279	PRJNA28921	GCA_000069245.1	Complete	4.04873	39.3357	chromosome:NC_010410.1/CU459141.1; plasmid p1ABAYE:NC_010401.1/CU459137.1; plasmid p2ABAYE:NC_010402.1/CU459138.1; plasmid p3ABAYE:NC_010404.1/CU459140.1; plasmid p4ABAYE:NC_010403.1/CU459139.1		5	3708	2008-02-26T00:00:00Z	ftp://ftp.ncbi.nlm.nih.gov/genomes/all/GCA/000/069/245/GCA_000069245.1_ASM6924v1	ftp://ftp.ncbi.nlm.nih.gov/genomes/all/GCF/000/069/245/GCF_000069245.1_ASM6924v1
Acinetobacter baumannii BJAB07104	Bacteria;Proteobacteria;Gammaproteobacteria	BJAB07104	SAMN02604244	PRJNA74421	GCA_000419385.1	Complete	4.04223	38.9501	chromosome:NC_021726.1/CP003846.1; plasmid p1BJAB07104:NC_021727.1/CP003887.1; plasmid p2BJAB07104:NC_021728.1/CP003907.1		3	3719	2013-07-09T00:00:00Z	ftp://ftp.ncbi.nlm.nih.gov/genomes/all/GCA/000/419/385/GCA_000419385.1_ASM41938v1	ftp://ftp.ncbi.nlm.nih.gov/genomes/all/GCF/000/419/385/GCF_000419385.1_ASM41938v1
Acinetobacter baumannii BJAB0715	Bacteria;Proteobacteria;Gammaproteobacteria	BJAB0715	SAMN02604245	PRJNA74423	GCA_000419405.1	Complete	4.05389	38.9193	chromosome:NC_021733.1/CP003847.1; plasmid pBJAB0715:NC_021734.1/CP003848.1		2	3733	2013-07-09T00:00:00Z	ftp://ftp.ncbi.nlm.nih.gov/genomes/all/GCA/000/419/405/GCA_000419405.1_ASM41940v1	ftp://ftp.ncbi.nlm.nih.gov/genomes/all/GCF/000/419/405/GCF_000419405.1_ASM41940v1
Acinetobacter baumannii BJAB0868	Bacteria;Proteobacteria;Gammaproteobacteria	BJAB0868	SAMN02604246	PRJNA74425	GCA_000419425.1	Complete	4.00582	38.9394	chromosome:NC_021729.1/CP003849.1; plasmid p1BJAB0868:NC_021730.1/CP003850.1; plasmid p2BJAB0868:NC_021731.1/CP003888.1; plasmid p3BJAB0868:NC_021732.1/CP003908.1		4	3658	2013-07-09T00:00:00Z	ftp://ftp.ncbi.nlm.nih.gov/genomes/all/GCA/000/419/425/GCA_000419425.1_ASM41942v1	ftp://ftp.ncbi.nlm.nih.gov/genomes/all/GCF/000/419/425/GCF_000419425.1_ASM41942v1
Acinetobacter baumannii D1279779	Bacteria;Proteobacteria;Gammaproteobacteria	D1279779	SAMN02603576	PRJNA61919	GCA_000186665.4	Complete	3.7117	38.9872	chromosome:NC_020547.2/CP003967.2; plasmid pD1279779:NC_020525.1/CP003968.1		2	3377	2013-03-20T00:00:00Z	ftp://ftp.ncbi.nlm.nih.gov/genomes/all/GCA/000/186/665/GCA_000186665.4_ASM18666v4	ftp://ftp.ncbi.nlm.nih.gov/genomes/all/GCF/000/186/665/GCF_000186665.3_ASM18666v4
Acinetobacter baumannii DU202	Bacteria;Proteobacteria;Gammaproteobacteria	DU202	SAMN02470137	PRJNA213256	GCA_000498375.2	Complete	4.17896	39.3	chromosome:NZ_CP017152.1/CP017152.1		1	3851	2016-09-16T00:00:00Z	ftp://ftp.ncbi.nlm.nih.gov/genomes/all/GCA/000/498/375/GCA_000498375.2_ASM49837v2	ftp://ftp.ncbi.nlm.nih.gov/genomes/all/GCF/000/498/375/GCF_000498375.2_ASM49837v2
Acinetobacter baumannii LAC-4	Bacteria;Proteobacteria;Gammaproteobacteria	LAC-4	SAMN02709859	PRJNA242902	GCA_000786735.1	Complete	3.96844	38.9863	chromosome:NZ_CP007712.1/CP007712.1; plasmid pABLAC1:NZ_CP007713.1/CP007713.1; plasmid pABLAC2:NZ_CP007714.1/CP007714.1		3	3584	2014-11-25T00:00:00Z	ftp://ftp.ncbi.nlm.nih.gov/genomes/all/GCA/000/786/735/GCA_000786735.1_ASM78673v1	ftp://ftp.ncbi.nlm.nih.gov/genomes/all/GCF/000/786/735/GCF_000786735.1_ASM78673v1
Acinetobacter baumannii MDR-TJ	Bacteria;Proteobacteria;Gammaproteobacteria	MDR-TJ	SAMN02603104	PRJNA52959	GCA_000187205.4	Complete	4.15341	39.0716	chromosome:NC_017847.1/CP003500.1; plasmid pABTJ1:NC_017848.1/CP003501.1; plasmid pABTJ2:NC_020524.1/CP004359.1		3	3836	2012-05-02T00:00:00Z	ftp://ftp.ncbi.nlm.nih.gov/genomes/all/GCA/000/187/205/GCA_000187205.4_ASM18720v4	ftp://ftp.ncbi.nlm.nih.gov/genomes/all/GCF/000/187/205/GCF_000187205.2_ASM18720v4
Acinetobacter baumannii MDR-ZJ06	Bacteria;Proteobacteria;Gammaproteobacteria	MDR-ZJ06	SAMN02603878	PRJNA28333	GCA_000226275.2	Complete	4.02227	39.1	chromosome:NC_017171.2/CP001937.2		1	3730	2011-09-23T00:00:00Z	ftp://ftp.ncbi.nlm.nih.gov/genomes/all/GCA/000/226/275/GCA_000226275.2_ASM22627v2	ftp://ftp.ncbi.nlm.nih.gov/genomes/all/GCF/000/226/275/GCF_000226275.2_ASM22627v2
Acinetobacter baumannii NCGM 237	Bacteria;Proteobacteria;Gammaproteobacteria	NCGM 237	SAMD00061019	PRJDB1466	GCA_000828795.1	Complete	4.02192	39.1	chromosome:NZ_AP013357.1/AP013357.1		1	3722	2013-09-26T23:25:00Z	ftp://ftp.ncbi.nlm.nih.gov/genomes/all/GCA/000/828/795/GCA_000828795.1_ASM82879v1	ftp://ftp.ncbi.nlm.nih.gov/genomes/all/GCF/000/828/795/GCF_000828795.1_ASM82879v1
Acinetobacter baumannii TCDC-AB0715	Bacteria;Proteobacteria;Gammaproteobacteria	TCDC-AB0715	SAMN02603891	PRJNA62279	GCA_000189735.2	Complete	4.21801	38.8947	chromosome:CP002522.2; plasmid p1ABTCDC0715:CP002523.1; plasmid p2ABTCDC0715:CP002524.1		3	3956	2011-02-17T00:00:00Z	ftp://ftp.ncbi.nlm.nih.gov/genomes/all/GCA/000/189/735/GCA_000189735.2_ASM18973v2	ftp://ftp.ncbi.nlm.nih.gov/genomes/all/GCF/000/189/735/GCF_000189735.1_ASM18973v2
Acinetobacter baumannii TYTH-1	Bacteria;Proteobacteria;Gammaproteobacteria	TYTH-1	SAMN02603667	PRJNA74551	GCA_000302575.1	Complete	3.95737	39	chromosome:NC_018706.1/CP003856.1		1	3617	2012-10-03T00:00:00Z	ftp://ftp.ncbi.nlm.nih.gov/genomes/all/GCA/000/302/575/GCA_000302575.1_ASM30257v1	ftp://ftp.ncbi.nlm.nih.gov/genomes/all/GCF/000/302/575/GCF_000302575.1_ASM30257v1
Acinetobacter baumannii ZW85-1	Bacteria;Proteobacteria;Gammaproteobacteria	ZW85-1	SAMN02641530	PRJNA219230	GCA_000505685.2	Complete	3.92525	39.2009	chromosome:NC_023028.1/CP006768.1; plasmid ZW85p2:NC_023031.1/CP006769.1; plasmid pAbNDM-1:NC_019985.2/JN377410.2		3	3547	2013-12-11T00:00:00Z	ftp://ftp.ncbi.nlm.nih.gov/genomes/all/GCA/000/505/685/GCA_000505685.2_ASM50568v2	ftp://ftp.ncbi.nlm.nih.gov/genomes/all/GCF/000/505/685/GCF_000505685.1_ASM50568v2
Bacillus cereus	Bacteria;Terrabacteria group;Firmicutes	A1	SAMN02693464	PRJNA242371	GCA_000635895.2	Complete	5.73461	35.135	chromosome:NZ_CP015727.1/CP015727.1; plasmid pBCA1:NZ_CP015730.1/CP015730.1; plasmid pBCA2:NZ_CP015728.1/CP015728.1; plasmid pBCA3:NZ_CP015729.1/CP015729.1		4	5471	2016-05-17T00:00:00Z	ftp://ftp.ncbi.nlm.nih.gov/genomes/all/GCA/000/635/895/GCA_000635895.2_ASM63589v2	ftp://ftp.ncbi.nlm.nih.gov/genomes/all/GCF/000/635/895/GCF_000635895.2_ASM63589v2
Bacillus cereus	Bacteria;Terrabacteria group;Firmicutes	03BB87	SAMN03121921	PRJNA264413	GCA_000789315.1	Complete	5.71894	35.1791	chromosome:NZ_CP009941.1/CP009941.1; plasmid pBCN:NZ_CP009939.1/CP009939.1; plasmid pBCX01:NZ_CP009940.1/CP009940.1		3	5443	2014-12-04T00:00:00Z	ftp://ftp.ncbi.nlm.nih.gov/genomes/all/GCA/000/789/315/GCA_000789315.1_ASM78931v1	ftp://ftp.ncbi.nlm.nih.gov/genomes/all/GCF/000/789/315/GCF_000789315.1_ASM78931v1
Bacillus cereus	Bacteria;Terrabacteria group;Firmicutes	FM1	SAMN03010436	PRJNA238206	GCA_000832525.1	Complete	5.69776	35.2951	chromosome:NZ_CP009369.1/CP009369.1; plasmid unnamed:NZ_CP009368.1/CP009368.1		2	5498	2015-02-05T00:00:00Z	ftp://ftp.ncbi.nlm.nih.gov/genomes/all/GCA/000/832/525/GCA_000832525.1_ASM83252v1	ftp://ftp.ncbi.nlm.nih.gov/genomes/all/GCF/000/832/525/GCF_000832525.1_ASM83252v1
Bacillus cereus	Bacteria;Terrabacteria group;Firmicutes	3a	SAMN03085852	PRJNA238242	GCA_000832765.1	Complete	5.6423	35.2618	chromosome:NZ_CP009596.1/CP009596.1; plasmid pBFC_1:NZ_CP009593.1/CP009593.1; plasmid pBFC_2:NZ_CP009594.1/CP009594.1; plasmid pBFC_3:NZ_CP009595.1/CP009595.1		4	5579	2015-02-05T00:00:00Z	ftp://ftp.ncbi.nlm.nih.gov/genomes/all/GCA/000/832/765/GCA_000832765.1_ASM83276v1	ftp://ftp.ncbi.nlm.nih.gov/genomes/all/GCF/000/832/765/GCF_000832765.1_ASM83276v1
Bacillus cereus	Bacteria;Terrabacteria group;Firmicutes	S2-8	SAMN03092702	PRJNA238071	GCA_000835185.1	Complete	5.64247	35.2618	chromosome:NZ_CP009605.1/CP009605.1; plasmid pBFR_1:NZ_CP009604.1/CP009604.1; plasmid pBFR_2:NZ_CP009606.1/CP009606.1; plasmid pBFR_3:NZ_CP009603.1/CP009603.1		4	5574	2015-02-10T00:00:00Z	ftp://ftp.ncbi.nlm.nih.gov/genomes/all/GCA/000/835/185/GCA_000835185.1_ASM83518v1	ftp://ftp.ncbi.nlm.nih.gov/genomes/all/GCF/000/835/185/GCF_000835185.1_ASM83518v1
Bacillus cereus	Bacteria;Terrabacteria group;Firmicutes	FORC_005	SAMN03140101	PRJNA261557	GCA_000978375.1	Complete	5.34962	35.3	chromosome:NZ_CP009686.1/CP009686.1		1	5144	2015-04-22T00:00:00Z	ftp://ftp.ncbi.nlm.nih.gov/genomes/all/GCA/000/978/375/GCA_000978375.1_ASM97837v1	ftp://ftp.ncbi.nlm.nih.gov/genomes/all/GCF/000/978/375/GCF_000978375.1_ASM97837v1
Bacillus cereus	Bacteria;Terrabacteria group;Firmicutes	NJ-W	SAMN03785549	PRJNA287734	GCA_001277915.1	Complete	5.39851	35.1782	chromosome:NZ_CP012483.1/CP012483.1; plasmid plasmid-32:NZ_CP012485.1/CP012485.1; plasmid plasmid-35-36:NZ_CP012484.1/CP012484.1; plasmid plasmid-37:NZ_CP012486.1/CP012486.1		4	5228	2015-09-02T00:00:00Z	ftp://ftp.ncbi.nlm.nih.gov/genomes/all/GCA/001/277/915/GCA_001277915.1_ASM127791v1	ftp://ftp.ncbi.nlm.nih.gov/genomes/all/GCF/001/277/915/GCF_001277915.1_ASM127791v1
Bacillus cereus	Bacteria;Terrabacteria group;Firmicutes	FORC_013	SAMN03451612	PRJNA279901	GCA_001518875.1	Complete	5.67866	35.1948	chromosome:NZ_CP011145.1/CP011145.1; plasmid pFORC13:NZ_CP011146.1/CP011146.1		2	5468	2016-01-20T00:00:00Z	ftp://ftp.ncbi.nlm.nih.gov/genomes/all/GCA/001/518/875/GCA_001518875.1_ASM151887v1	ftp://ftp.ncbi.nlm.nih.gov/genomes/all/GCF/001/518/875/GCF_001518875.1_ASM151887v1
Bacillus cereus	Bacteria;Terrabacteria group;Firmicutes	CMCC P0021	SAMN03457169	PRJNA280144	GCA_001635915.1	Complete	6.11289	34.9099	chromosome:NZ_CP011151.1/CP011151.1; plasmid pRML04:NZ_CP011152.1/CP011152.1		2	5768	2016-05-02T00:00:00Z	ftp://ftp.ncbi.nlm.nih.gov/genomes/all/GCA/001/635/915/GCA_001635915.1_ASM163591v1	ftp://ftp.ncbi.nlm.nih.gov/genomes/all/GCF/001/635/915/GCF_001635915.1_ASM163591v1
Bacillus cereus	Bacteria;Terrabacteria group;Firmicutes	CMCC P0011	SAMN03457174	PRJNA280148	GCA_001635955.1	Complete	6.09799	34.9092	chromosome:NZ_CP011153.1/CP011153.1; plasmid pRML05:NZ_CP011154.1/CP011154.1		2	5767	2016-05-02T00:00:00Z	ftp://ftp.ncbi.nlm.nih.gov/genomes/all/GCA/001/635/955/GCA_001635955.1_ASM163595v1	ftp://ftp.ncbi.nlm.nih.gov/genomes/all/GCF/001/635/955/GCF_001635955.1_ASM163595v1
Bacillus cereus	Bacteria;Terrabacteria group;Firmicutes	HN001	SAMN03457175	PRJNA280150	GCA_001635995.1	Complete	5.98083	34.921	chromosome:NZ_CP011155.1/CP011155.1; plasmid pRML01:NZ_CP011156.1/CP011156.1; plasmid pRML02:NZ_CP011157.1/CP011157.1		3	5707	2016-05-02T00:00:00Z	ftp://ftp.ncbi.nlm.nih.gov/genomes/all/GCA/001/635/995/GCA_001635995.1_ASM163599v1	ftp://ftp.ncbi.nlm.nih.gov/genomes/all/GCF/001/635/995/GCF_001635995.1_ASM163599v1
Bacillus cereus	Bacteria;Terrabacteria group;Firmicutes	FORC_024	SAMN04046553	PRJNA295362	GCA_001721145.1	Complete	5.43012	35.3	chromosome:NZ_CP012691.1/CP012691.1		1	5196	2016-09-07T00:00:00Z	ftp://ftp.ncbi.nlm.nih.gov/genomes/all/GCA/001/721/145/GCA_001721145.1_ASM172114v1	ftp://ftp.ncbi.nlm.nih.gov/genomes/all/GCF/001/721/145/GCF_001721145.1_ASM172114v1
Bacillus cereus	Bacteria;Terrabacteria group;Firmicutes	AR156	SAMN04924832	PRJNA320205	GCA_001880305.1	Complete	5.6718	35.2668	chromosome:NZ_CP015589.1/CP015589.1; plasmid pAR10:NZ_CP015590.1/CP015590.1; plasmid pAR41:NZ_CP015591.1/CP015591.1; plasmid pAR460:NZ_CP015592.1/CP015592.1		4	5282	2016-11-17T00:00:00Z	ftp://ftp.ncbi.nlm.nih.gov/genomes/all/GCA/001/880/305/GCA_001880305.1_ASM188030v1	ftp://ftp.ncbi.nlm.nih.gov/genomes/all/GCF/001/880/305/GCF_001880305.1_ASM188030v1
Bacillus cereus	Bacteria;Terrabacteria group;Firmicutes	ISSFR-9F	SAMN05442525	PRJNA335430	GCA_001941885.1	Complete	5.34101	35.4488	chromosome:NZ_CP018933.1/CP018933.1; plasmid unnamed1:NZ_CP018934.1/CP018934.1		2	5243	2017-01-10T00:00:00Z	ftp://ftp.ncbi.nlm.nih.gov/genomes/all/GCA/001/941/885/GCA_001941885.1_ASM194188v1	ftp://ftp.ncbi.nlm.nih.gov/genomes/all/GCF/001/941/885/GCF_001941885.1_ASM194188v1
Bacillus cereus	Bacteria;Terrabacteria group;Firmicutes	ISSFR-3F	SAMN05442524	PRJNA335430	GCA_001941905.1	Complete	5.3404	35.4396	chromosome:NZ_CP018931.1/CP018931.1; plasmid unnamed:NZ_CP018932.1/CP018932.1		2	5259	2017-01-10T00:00:00Z	ftp://ftp.ncbi.nlm.nih.gov/genomes/all/GCA/001/941/905/GCA_001941905.1_ASM194190v1	ftp://ftp.ncbi.nlm.nih.gov/genomes/all/GCF/001/941/905/GCF_001941905.1_ASM194190v1
Bacillus cereus	Bacteria;Terrabacteria group;Firmicutes	JEM-2	SAMN05442529	PRJNA335430	GCA_001941925.1	Complete	5.32417	35.3467	chromosome:NZ_CP018935.1/CP018935.1; plasmid unnamed1:NZ_CP018936.1/CP018936.1		2	5238	2017-01-10T00:00:00Z	ftp://ftp.ncbi.nlm.nih.gov/genomes/all/GCA/001/941/925/GCA_001941925.1_ASM194192v1	ftp://ftp.ncbi.nlm.nih.gov/genomes/all/GCF/001/941/925/GCF_001941925.1_ASM194192v1
Bacillus cereus	Bacteria;Terrabacteria group;Firmicutes	FORC021	SAMN04233293	PRJNA301081	GCA_002000005.1	Complete	5.37329	35.3101	chromosome:NZ_CP014486.1/CP014486.1; plasmid unnamed:NZ_CP014487.1/CP014487.1		2	5216	2017-02-15T00:00:00Z	ftp://ftp.ncbi.nlm.nih.gov/genomes/all/GCA/002/000/005/GCA_002000005.1_ASM200000v1	ftp://ftp.ncbi.nlm.nih.gov/genomes/all/GCF/002/000/005/GCF_002000005.1_ASM200000v1
Bacillus cereus	Bacteria;Terrabacteria group;Firmicutes	D12_2	SAMN05300203	PRJNA326995	GCA_002214705.1	Complete	5.3691	35.3	chromosome:NZ_CP016315.1/CP016315.1		1	5125	2017-07-05T00:00:00Z	ftp://ftp.ncbi.nlm.nih.gov/genomes/all/GCA/002/214/705/GCA_002214705.1_ASM221470v1	ftp://ftp.ncbi.nlm.nih.gov/genomes/all/GCF/002/214/705/GCF_002214705.1_ASM221470v1
Bacillus cereus	Bacteria;Terrabacteria group;Firmicutes	M3	SAMN05300199	PRJNA326992	GCA_002214725.1	Complete	5.44835	35.52	chromosome:NZ_CP016316.1/CP016316.1; plasmid pBCM301:NZ_CP016317.1/CP016317.1		2	5268	2017-07-05T00:00:00Z	ftp://ftp.ncbi.nlm.nih.gov/genomes/all/GCA/002/214/725/GCA_002214725.1_ASM221472v1	ftp://ftp.ncbi.nlm.nih.gov/genomes/all/GCF/002/214/725/GCF_002214725.1_ASM221472v1
Bacillus cereus	Bacteria;Terrabacteria group;Firmicutes	FORC_048	SAMN05411284	PRJNA329383	GCA_002214765.1	Complete	5.3586	35.3	chromosome:NZ_CP017234.1/CP017234.1		1	5194	2017-07-05T00:00:00Z	ftp://ftp.ncbi.nlm.nih.gov/genomes/all/GCA/002/214/765/GCA_002214765.1_ASM221476v1	ftp://ftp.ncbi.nlm.nih.gov/genomes/all/GCF/002/214/765/GCF_002214765.1_ASM221476v1
Bacillus cereus	Bacteria;Terrabacteria group;Firmicutes	K8	SAMN05300204	PRJNA326996	GCA_002215175.1	Complete	5.72111	35.1155	chromosome:NZ_CP016595.1/CP016595.1; plasmid pBCK802:NZ_CP016597.1/CP016597.1; plasmid pBCM301:NZ_CP016596.1/CP016596.1		3	5405	2017-07-06T00:00:00Z	ftp://ftp.ncbi.nlm.nih.gov/genomes/all/GCA/002/215/175/GCA_002215175.1_ASM221517v1	ftp://ftp.ncbi.nlm.nih.gov/genomes/all/GCF/002/215/175/GCF_002215175.1_ASM221517v1
Bacillus cereus	Bacteria;Terrabacteria group;Firmicutes	M13	SAMN05300194	PRJNA326984	GCA_002216125.1	Complete	5.60074	35.2805	chromosome:NZ_CP016360.1/CP016360.1; plasmid pBCM1301:NZ_CP016361.1/CP016361.1; plasmid pBCM1302:NZ_CP016362.1/CP016362.1; plasmid pBCM1303:NZ_CP016363.1/CP016363.1		4	5411	2017-07-10T00:00:00Z	ftp://ftp.ncbi.nlm.nih.gov/genomes/all/GCA/002/216/125/GCA_002216125.1_ASM221612v1	ftp://ftp.ncbi.nlm.nih.gov/genomes/all/GCF/002/216/125/GCF_002216125.1_ASM221612v1
Bacillus cereus	Bacteria;Terrabacteria group;Firmicutes	FORC_047	SAMN05506965	PRJNA336246	GCA_002220285.1	Complete	5.83697	35.0584	chromosome:NZ_CP017060.1/CP017060.1; plasmid pFORC47_1:NZ_CP018741.1/CP018741.1; plasmid pFORC47_2:NZ_CP018742.1/CP018742.1		3	5574	2017-07-17T00:00:00Z	ftp://ftp.ncbi.nlm.nih.gov/genomes/all/GCA/002/220/285/GCA_002220285.1_ASM222028v1	ftp://ftp.ncbi.nlm.nih.gov/genomes/all/GCF/002/220/285/GCF_002220285.1_ASM222028v1
Bacillus cereus	Bacteria;Terrabacteria group;Firmicutes	CC-1	SAMN07593956	PRJNA401060	GCA_002290105.1	Complete	5.30832	35.4926	chromosome:NZ_CP023179.1/CP023179.1; plasmid p1:NZ_CP023180.1/CP023180.1; plasmid p2:NZ_CP023181.1/CP023181.1; plasmid p3:NZ_CP023182.1/CP023182.1; plasmid p4:NZ_CP023183.1/CP023183.1		5	5163	2017-09-12T00:00:00Z	ftp://ftp.ncbi.nlm.nih.gov/genomes/all/GCA/002/290/105/GCA_002290105.1_ASM229010v1	ftp://ftp.ncbi.nlm.nih.gov/genomes/all/GCF/002/290/105/GCF_002290105.1_ASM229010v1
Bacillus cereus	Bacteria;Terrabacteria group;Firmicutes	MLY1	SAMN07821877	PRJNA415347	GCA_002813875.1	Complete	5.94701	35.357	chromosome MLY1.0:NZ_CP024655.1/CP024655.1; plasmid pMLY1.1:NZ_CP024657.1/CP024657.1; plasmid pMLY1.2:NZ_CP024656.1/CP024656.1; plasmid pMLY1.3:NZ_CP024658.1/CP024658.1		4	5651	2017-12-07T00:00:00Z	ftp://ftp.ncbi.nlm.nih.gov/genomes/all/GCA/002/813/875/GCA_002813875.1_ASM281387v1	ftp://ftp.ncbi.nlm.nih.gov/genomes/all/GCF/002/813/875/GCF_002813875.1_ASM281387v1
Bacillus cereus	Bacteria;Terrabacteria group;Firmicutes	TG1-6	SAMN08455831	PRJNA430755	GCA_003013315.1	Complete	5.43189	35.2949	chromosome:NZ_CP026678.1/CP026678.1; plasmid unnamed1:NZ_CP026679.1/CP026679.1		2	5273	2018-03-21T00:00:00Z	ftp://ftp.ncbi.nlm.nih.gov/genomes/all/GCA/003/013/315/GCA_003013315.1_ASM301331v1	ftp://ftp.ncbi.nlm.nih.gov/genomes/all/GCF/003/013/315/GCF_003013315.1_ASM301331v1
Bacillus cereus	Bacteria;Terrabacteria group;Firmicutes	FORC60	SAMN06619933	PRJNA379780	GCA_003020845.1	Complete	5.36118	35.3	chromosome:NZ_CP020383.1/CP020383.1		1	5097	2018-03-27T00:00:00Z	ftp://ftp.ncbi.nlm.nih.gov/genomes/all/GCA/003/020/845/GCA_003020845.1_ASM302084v1	ftp://ftp.ncbi.nlm.nih.gov/genomes/all/GCF/003/020/845/GCF_003020845.1_ASM302084v1
Bacillus cereus	Bacteria;Terrabacteria group;Firmicutes	HBL-AI	SAMN07515795	PRJNA398721	GCA_003568565.1	Complete	6.02908	35.0101	chromosome:NZ_CP023245.1/CP023245.1; plasmid unnamed1:NZ_CP023246.1/CP023246.1		2	5740	2017-09-11T00:00:00Z	ftp://ftp.ncbi.nlm.nih.gov/genomes/all/GCA/003/568/565/GCA_003568565.1_ASM356856v1	ftp://ftp.ncbi.nlm.nih.gov/genomes/all/GCF/003/568/565/GCF_003568565.1_ASM356856v1
Bacillus cereus	Bacteria;Terrabacteria group;Firmicutes	ZB201708	SAMN09652006	PRJNA480899	GCA_004006495.1	Complete	5.46665	35.2	chromosome:NZ_CP030982.1/CP030982.1		1	5294	2019-01-09T00:00:00Z	ftp://ftp.ncbi.nlm.nih.gov/genomes/all/GCA/004/006/495/GCA_004006495.1_ASM400649v1	ftp://ftp.ncbi.nlm.nih.gov/genomes/all/GCF/004/006/495/GCF_004006495.1_ASM400649v1
Bacillus cereus	Bacteria;Terrabacteria group;Firmicutes	FT9	SAMN02801763	PRJNA248730	GCA_000724585.1	Complete	5.22366	35.5	chromosome:CP008712.1		1	4278	2014-07-10T00:00:00Z	ftp://ftp.ncbi.nlm.nih.gov/genomes/all/GCA/000/724/585/GCA_000724585.1_ASM72458v1	ftp://ftp.ncbi.nlm.nih.gov/genomes/all/GCF/000/724/585/GCF_000724585.1_ASM72458v1
Bacillus cereus 03BB102	Bacteria;Terrabacteria group;Firmicutes	03BB102	SAMN02603930	PRJNA31307	GCA_000022505.1	Complete	5.44931	35.2945	chromosome:NC_012472.1/CP001407.1; plasmid p03BB102_179:NC_012473.1/CP001406.1		2	5341	2009-03-30T00:00:00Z	ftp://ftp.ncbi.nlm.nih.gov/genomes/all/GCA/000/022/505/GCA_000022505.1_ASM2250v1	ftp://ftp.ncbi.nlm.nih.gov/genomes/all/GCF/000/022/505/GCF_000022505.1_ASM2250v1
Bacillus cereus 03BB108	Bacteria;Terrabacteria group;Firmicutes	03BB108	SAMN03107384	PRJNA235227	GCA_000832865.1	Complete	6.06873	34.9176	chromosome:NZ_CP009641.1/CP009641.1; plasmid pBFI_1:NZ_CP009639.1/CP009639.1; plasmid pBFI_2:NZ_CP009636.1/CP009636.1; plasmid pBFI_3:NZ_CP009640.1/CP009640.1; plasmid pBFI_4:NZ_CP009638.1/CP009638.1; plasmid pBFI_5:NZ_CP009637.1/CP009637.1; plasmid pBFI_6:NZ_CP009635.1/CP009635.1; plasmid pBFI_7:NZ_CP009634.1/CP009634.1		8	5955	2015-02-05T00:00:00Z	ftp://ftp.ncbi.nlm.nih.gov/genomes/all/GCA/000/832/865/GCA_000832865.1_ASM83286v1	ftp://ftp.ncbi.nlm.nih.gov/genomes/all/GCF/000/832/865/GCF_000832865.1_ASM83286v1
Bacillus cereus AH187	Bacteria;Terrabacteria group;Firmicutes	AH187	SAMN02604058	PRJNA17715	GCA_000021225.1	Complete	5.59986	35.5213	chromosome:NC_011658.1/CP001177.1; plasmid pAH187_12:NC_011654.1/CP001178.1; plasmid pAH187_270:NC_011655.1/CP001179.1; plasmid pAH187_3:NC_011657.1/CP001181.1; plasmid pAH187_45:NC_011656.1/CP001180.1		5	5516	2008-12-10T00:00:00Z	ftp://ftp.ncbi.nlm.nih.gov/genomes/all/GCA/000/021/225/GCA_000021225.1_ASM2122v1	ftp://ftp.ncbi.nlm.nih.gov/genomes/all/GCF/000/021/225/GCF_000021225.1_ASM2122v1
Bacillus cereus AH820	Bacteria;Terrabacteria group;Firmicutes	AH820	SAMN02604057	PRJNA17711	GCA_000021785.1	Complete	5.58883	35.3086	chromosome:NC_011773.1/CP001283.1; plasmid pAH820_10:NC_011771.1/CP001286.1; plasmid pAH820_272:NC_011777.1/CP001285.1; plasmid pAH820_3:NC_011776.1/CP001284.1		4	5525	2008-12-19T00:00:00Z	ftp://ftp.ncbi.nlm.nih.gov/genomes/all/GCA/000/021/785/GCA_000021785.1_ASM2178v1	ftp://ftp.ncbi.nlm.nih.gov/genomes/all/GCF/000/021/785/GCF_000021785.1_ASM2178v1
Bacillus cereus ATCC 10987	Bacteria;Terrabacteria group;Firmicutes	ATCC 10987	SAMN02603979	PRJNA74	GCA_000008005.1	Complete	5.43265	35.5156	chromosome:NC_003909.8/AE017194.1; plasmid pBc10987:NC_005707.1/AE017195.1		2	5247	2002-04-10T00:00:00Z	ftp://ftp.ncbi.nlm.nih.gov/genomes/all/GCA/000/008/005/GCA_000008005.1_ASM800v1	ftp://ftp.ncbi.nlm.nih.gov/genomes/all/GCF/000/008/005/GCF_000008005.1_ASM800v1
Bacillus cereus ATCC 14579	Bacteria;Terrabacteria group;Firmicutes	ATCC 14579	SAMN02603340	PRJNA384	GCA_000007825.1	Complete	5.42708	35.3076	chromosome:NC_004722.1/AE016877.1; plasmid pBClin15:NC_004721.2/AE016878.2		2	5126	2003-04-16T00:00:00Z	ftp://ftp.ncbi.nlm.nih.gov/genomes/all/GCA/000/007/825/GCA_000007825.1_ASM782v1	ftp://ftp.ncbi.nlm.nih.gov/genomes/all/GCF/000/007/825/GCF_000007825.1_ASM782v1
Bacillus cereus ATCC 4342	Bacteria;Terrabacteria group;Firmicutes	ATCC 4342	SAMN03107142	PRJNA243585	GCA_000832845.1	Complete	5.3063	35.3674	chromosome:NZ_CP009628.1/CP009628.1; plasmid pBGM:NZ_CP009627.1/CP009627.1		2	5158	2015-02-05T00:00:00Z	ftp://ftp.ncbi.nlm.nih.gov/genomes/all/GCA/000/832/845/GCA_000832845.1_ASM83284v1	ftp://ftp.ncbi.nlm.nih.gov/genomes/all/GCF/000/832/845/GCF_000832845.1_ASM83284v1
Bacillus cereus B4264	Bacteria;Terrabacteria group;Firmicutes	B4264	SAMN02604059	PRJNA17731	GCA_000021205.1	Complete	5.41904	35.3	chromosome:NC_011725.1/CP001176.1		1	5237	2008-12-17T00:00:00Z	ftp://ftp.ncbi.nlm.nih.gov/genomes/all/GCA/000/021/205/GCA_000021205.1_ASM2120v1	ftp://ftp.ncbi.nlm.nih.gov/genomes/all/GCF/000/021/205/GCF_000021205.1_ASM2120v1
Bacillus cereus biovar anthracis str. CI	Bacteria;Terrabacteria group;Firmicutes	CI	SAMN02603256	PRJNA36309	GCA_000143605.1	Complete	5.48665	35.2707	chromosome:NC_014335.1/CP001746.1; plasmid pBAslCI14:NC_014333.1/CP001749.1; plasmid pCI-XO1:NC_014331.1/CP001747.1; plasmid pCI-XO2:NC_014332.1/CP001748.1		4	5268	2010-07-09T00:00:00Z	ftp://ftp.ncbi.nlm.nih.gov/genomes/all/GCA/000/143/605/GCA_000143605.1_ASM14360v1	ftp://ftp.ncbi.nlm.nih.gov/genomes/all/GCF/000/143/605/GCF_000143605.1_ASM14360v1
Bacillus cereus C1L	Bacteria;Terrabacteria group;Firmicutes	C1L	SAMN07357037	PRJNA394634	GCA_002224345.1	Complete	6.04755	35.0184	chromosome:NZ_CP022445.1/CP022445.1; plasmid pC1L1:NZ_CP022446.1/CP022446.1; plasmid pC1L69:NZ_CP022447.1/CP022447.1; plasmid pC1L8:NZ_CP022448.1/CP022448.1		4	5725	2017-07-24T00:00:00Z	ftp://ftp.ncbi.nlm.nih.gov/genomes/all/GCA/002/224/345/GCA_002224345.1_ASM222434v1	ftp://ftp.ncbi.nlm.nih.gov/genomes/all/GCF/002/224/345/GCF_002224345.1_ASM222434v1
Bacillus cereus D17	Bacteria;Terrabacteria group;Firmicutes	D17	SAMN03010435	PRJNA236486	GCA_000832385.1	Complete	5.59036	35.3171	chromosome:NZ_CP009300.1/CP009300.1; plasmid unnamed:NZ_CP009299.1/CP009299.1		2	5533	2015-02-05T00:00:00Z	ftp://ftp.ncbi.nlm.nih.gov/genomes/all/GCA/000/832/385/GCA_000832385.1_ASM83238v1	ftp://ftp.ncbi.nlm.nih.gov/genomes/all/GCF/000/832/385/GCF_000832385.1_ASM83238v1
Bacillus cereus E33L	Bacteria;Terrabacteria group;Firmicutes	E33L	SAMN02598269	PRJNA12468	GCA_000011625.1	Complete	5.84323	35.1687	chromosome:NC_006274.1/CP000001.1; plasmid pE33L466:NC_007103.1/CP000040.1; plasmid pE33L5:NC_007104.1/CP000041.1; plasmid pE33L54:NC_007105.1/CP000042.1; plasmid pE33L8:NC_007106.1/CP000043.1; plasmid pE33L9:NC_007107.1/CP000044.1		6	5629	2004-09-10T00:00:00Z	ftp://ftp.ncbi.nlm.nih.gov/genomes/all/GCA/000/011/625/GCA_000011625.1_ASM1162v1	ftp://ftp.ncbi.nlm.nih.gov/genomes/all/GCF/000/011/625/GCF_000011625.1_ASM1162v1
Bacillus cereus F837/76	Bacteria;Terrabacteria group;Firmicutes	F837/76	SAMN02603249	PRJNA15716	GCA_000239195.1	Complete	5.2885	35.4	chromosome:NC_016779.1/CP003187.1; plasmid pF837_10:NC_016780.1/CP003189.1; plasmid pF837_55:NC_016794.1/CP003188.1		3	5136	2011-12-21T00:00:00Z	ftp://ftp.ncbi.nlm.nih.gov/genomes/all/GCA/000/239/195/GCA_000239195.1_ASM23919v1	ftp://ftp.ncbi.nlm.nih.gov/genomes/all/GCF/000/239/195/GCF_000239195.1_ASM23919v1
Bacillus cereus FRI-35	Bacteria;Terrabacteria group;Firmicutes	FRI-35	SAMN02603563	PRJNA171769	GCA_000292415.1	Complete	5.38232	35.4535	chromosome:NC_018491.1/CP003747.1; plasmid p01:NC_018492.1/CP003748.1; plasmid p02:NC_018493.1/CP003749.1; plasmid p03:NC_018499.1/CP003750.1; plasmid p04:NC_018494.1/CP003751.1		5	5273	2012-08-21T00:00:00Z	ftp://ftp.ncbi.nlm.nih.gov/genomes/all/GCA/000/292/415/GCA_000292415.1_ASM29241v1	ftp://ftp.ncbi.nlm.nih.gov/genomes/all/GCF/000/292/415/GCF_000292415.1_ASM29241v1
Bacillus cereus G9241	Bacteria;Terrabacteria group;Firmicutes	G9241	SAMN03085864	PRJNA235894	GCA_000832805.1	Complete	5.72007	35.1812	chromosome:NZ_CP009590.1/CP009590.1; plasmid pBC210:NZ_CP009591.1/CP009591.1; plasmid pBCX01:NZ_CP009592.1/CP009592.1; plasmid pBFH_1:NZ_CP009589.1/CP009589.1		4	5513	2015-02-05T00:00:00Z	ftp://ftp.ncbi.nlm.nih.gov/genomes/all/GCA/000/832/805/GCA_000832805.1_ASM83280v1	ftp://ftp.ncbi.nlm.nih.gov/genomes/all/GCF/000/832/805/GCF_000832805.1_ASM83280v1
Bacillus cereus G9842	Bacteria;Terrabacteria group;Firmicutes	G9842	SAMN02604060	PRJNA17733	GCA_000021305.1	Complete	5.73682	35.0479	chromosome:NC_011772.1/CP001186.1; plasmid pG9842_140:NC_011774.1/CP001188.1; plasmid pG9842_209:NC_011775.1/CP001187.1		3	5569	2008-12-19T00:00:00Z	ftp://ftp.ncbi.nlm.nih.gov/genomes/all/GCA/000/021/305/GCA_000021305.1_ASM2130v1	ftp://ftp.ncbi.nlm.nih.gov/genomes/all/GCF/000/021/305/GCF_000021305.1_ASM2130v1
Bacillus cereus NC7401	Bacteria;Terrabacteria group;Firmicutes	NC7401	SAMD00060916	PRJDA18977	GCA_000283675.1	Complete	5.55203	35.5372	chromosome:NC_016771.1/AP007209.1; plasmid pNC1:NC_016772.1/AP007211.1; plasmid pNC2:NC_016773.1/AP007212.1; plasmid pNC3:NC_016793.1/AP007213.1; plasmid pNC4:NC_016774.1/AP007214.1; plasmid pNCcld:NC_016792.1/AP007210.1		6	5455	2011-11-28T23:07:00Z	ftp://ftp.ncbi.nlm.nih.gov/genomes/all/GCA/000/283/675/GCA_000283675.1_ASM28367v1	ftp://ftp.ncbi.nlm.nih.gov/genomes/all/GCF/000/283/675/GCF_000283675.1_ASM28367v1
Bacillus cereus Q1	Bacteria;Terrabacteria group;Firmicutes	Q1	SAMN02603603	PRJNA16220	GCA_000013065.1	Complete	5.50621	35.504	chromosome:NC_011969.1/CP000227.1; plasmid pBc239:NC_011973.1/CP000228.1; plasmid pBc53:NC_011971.1/CP000229.1		3	5377	2009-01-23T00:00:00Z	ftp://ftp.ncbi.nlm.nih.gov/genomes/all/GCA/000/013/065/GCA_000013065.1_ASM1306v1	ftp://ftp.ncbi.nlm.nih.gov/genomes/all/GCF/000/013/065/GCF_000013065.1_ASM1306v1
Clostridioides difficile	Bacteria;Terrabacteria group;Firmicutes	630Derm	SAMEA2780266	PRJEB7371	GCA_000953275.1	Complete	4.29305	29.1	chromosome 1:NZ_LN614756.1/LN614756.1		1	3773	2014-12-04T00:00:00Z	ftp://ftp.ncbi.nlm.nih.gov/genomes/all/GCA/000/953/275/GCA_000953275.1_CD630DERM	ftp://ftp.ncbi.nlm.nih.gov/genomes/all/GCF/000/953/275/GCF_000953275.1_CD630DERM
Clostridioides difficile	Bacteria;Terrabacteria group;Firmicutes	08ACD0030	SAMN03332454	PRJNA274772	GCA_001577795.1	Complete	4.16708	28.8	chromosome:NZ_CP010888.1/CP010888.1		1	3609	2016-02-29T00:00:00Z	ftp://ftp.ncbi.nlm.nih.gov/genomes/all/GCA/001/577/795/GCA_001577795.1_ASM157779v1	ftp://ftp.ncbi.nlm.nih.gov/genomes/all/GCF/001/577/795/GCF_001577795.1_ASM157779v1
Clostridioides difficile	Bacteria;Terrabacteria group;Firmicutes	BR81	SAMN06286529	PRJNA369458	GCA_002007885.1	Complete	4.12438	28.7	chromosome:NZ_CP019870.1/CP019870.1		1	3548	2017-02-28T00:00:00Z	ftp://ftp.ncbi.nlm.nih.gov/genomes/all/GCA/002/007/885/GCA_002007885.1_ASM200788v1	ftp://ftp.ncbi.nlm.nih.gov/genomes/all/GCF/002/007/885/GCF_002007885.1_ASM200788v1
Clostridioides difficile	Bacteria;Terrabacteria group;Firmicutes	FDAARGOS_267	SAMN04875593	PRJNA231221	GCA_002073735.2	Complete	4.28615	28.7191	chromosome:NZ_CP020424.2/CP020424.2; plasmid unnamed1:NZ_CP020425.2/CP020425.2; plasmid unnamed2:NZ_CP020426.2/CP020426.2		3	3803	2017-03-29T00:00:00Z	ftp://ftp.ncbi.nlm.nih.gov/genomes/all/GCA/002/073/735/GCA_002073735.2_ASM207373v2	ftp://ftp.ncbi.nlm.nih.gov/genomes/all/GCF/002/073/735/GCF_002073735.2_ASM207373v2
Clostridioides difficile	Bacteria;Terrabacteria group;Firmicutes	630 delta erm	SAMN05285388	PRJNA326584	GCA_002080065.1	Complete	4.30093	29.0978	chromosome:NZ_CP016318.1/CP016318.1; plasmid pCD630:NZ_CP016319.1/CP016319.1		2	3772	2017-04-05T00:00:00Z	ftp://ftp.ncbi.nlm.nih.gov/genomes/all/GCA/002/080/065/GCA_002080065.1_ASM208006v1	ftp://ftp.ncbi.nlm.nih.gov/genomes/all/GCF/002/080/065/GCF_002080065.1_ASM208006v1
Clostridioides difficile	Bacteria;Terrabacteria group;Firmicutes	DH/NAP11/106/ST-42	SAMN07339707	PRJNA393704	GCA_002234355.1	Complete	4.08713	28.6	chromosome:NZ_CP022524.1/CP022524.1		1	3513	2017-07-27T00:00:00Z	ftp://ftp.ncbi.nlm.nih.gov/genomes/all/GCA/002/234/355/GCA_002234355.1_ASM223435v1	ftp://ftp.ncbi.nlm.nih.gov/genomes/all/GCF/002/234/355/GCF_002234355.1_ASM223435v1
Clostridioides difficile	Bacteria;Terrabacteria group;Firmicutes	R0104a	SAMN08104991	PRJNA420067	GCA_002812585.1	Complete	4.19004	28.7	chromosome:NZ_CP025044.1/CP025044.1		1	3633	2017-12-06T00:00:00Z	ftp://ftp.ncbi.nlm.nih.gov/genomes/all/GCA/002/812/585/GCA_002812585.1_ASM281258v1	ftp://ftp.ncbi.nlm.nih.gov/genomes/all/GCF/002/812/585/GCF_002812585.1_ASM281258v1
Clostridioides difficile	Bacteria;Terrabacteria group;Firmicutes	W0023a	SAMN08104990	PRJNA420067	GCA_002812605.1	Complete	4.11008	28.7	chromosome:NZ_CP025045.1/CP025045.1		1	3532	2017-12-06T00:00:00Z	ftp://ftp.ncbi.nlm.nih.gov/genomes/all/GCA/002/812/605/GCA_002812605.1_ASM281260v1	ftp://ftp.ncbi.nlm.nih.gov/genomes/all/GCF/002/812/605/GCF_002812605.1_ASM281260v1
Clostridioides difficile	Bacteria;Terrabacteria group;Firmicutes	W0022a	SAMN08104989	PRJNA420067	GCA_002812625.1	Complete	4.18846	28.9	chromosome:NZ_CP025046.1/CP025046.1		1	3651	2017-12-06T00:00:00Z	ftp://ftp.ncbi.nlm.nih.gov/genomes/all/GCA/002/812/625/GCA_002812625.1_ASM281262v1	ftp://ftp.ncbi.nlm.nih.gov/genomes/all/GCF/002/812/625/GCF_002812625.1_ASM281262v1
Clostridioides difficile	Bacteria;Terrabacteria group;Firmicutes	W0003a	SAMN08104988	PRJNA420067	GCA_002812645.1	Complete	4.07536	28.6	chromosome:NZ_CP025047.1/CP025047.1		1	3498	2017-12-06T00:00:00Z	ftp://ftp.ncbi.nlm.nih.gov/genomes/all/GCA/002/812/645/GCA_002812645.1_ASM281264v1	ftp://ftp.ncbi.nlm.nih.gov/genomes/all/GCF/002/812/645/GCF_002812645.1_ASM281264v1
Clostridioides difficile	Bacteria;Terrabacteria group;Firmicutes	CD-10-00484	SAMN08442145	PRJNA432093	GCA_002945415.1	Complete	4.11948	28.6	chromosome:NZ_CP026592.1/CP026592.1		1	3570	2018-02-12T00:00:00Z	ftp://ftp.ncbi.nlm.nih.gov/genomes/all/GCA/002/945/415/GCA_002945415.1_ASM294541v1	ftp://ftp.ncbi.nlm.nih.gov/genomes/all/GCF/002/945/415/GCF_002945415.1_ASM294541v1
Clostridioides difficile	Bacteria;Terrabacteria group;Firmicutes	CD-17-01474	SAMN08442093	PRJNA432093	GCA_002945515.1	Complete	4.20133	28.9	chromosome:NZ_CP026591.1/CP026591.1		1	3658	2018-02-12T00:00:00Z	ftp://ftp.ncbi.nlm.nih.gov/genomes/all/GCA/002/945/515/GCA_002945515.1_ASM294551v1	ftp://ftp.ncbi.nlm.nih.gov/genomes/all/GCF/002/945/515/GCF_002945515.1_ASM294551v1
Clostridioides difficile	Bacteria;Terrabacteria group;Firmicutes	12-00008	SAMN08443809	PRJNA432093	GCA_002945665.1	Complete	4.1196	28.6	chromosome:NZ_CP026593.1/CP026593.1		1	3563	2018-02-12T00:00:00Z	ftp://ftp.ncbi.nlm.nih.gov/genomes/all/GCA/002/945/665/GCA_002945665.1_ASM294566v1	ftp://ftp.ncbi.nlm.nih.gov/genomes/all/GCF/002/945/665/GCF_002945665.1_ASM294566v1
Clostridioides difficile	Bacteria;Terrabacteria group;Firmicutes	08-00495	SAMN08443811	PRJNA432093	GCA_002945755.1	Complete	4.17796	28.7	chromosome:NZ_CP026594.1/CP026594.1		1	3616	2018-02-12T00:00:00Z	ftp://ftp.ncbi.nlm.nih.gov/genomes/all/GCA/002/945/755/GCA_002945755.1_ASM294575v1	ftp://ftp.ncbi.nlm.nih.gov/genomes/all/GCF/002/945/755/GCF_002945755.1_ASM294575v1
Clostridioides difficile	Bacteria;Terrabacteria group;Firmicutes	12-00011	SAMN08443813	PRJNA432093	GCA_002945855.1	Complete	4.11993	28.6	chromosome:NZ_CP026595.1/CP026595.1		1	3561	2018-02-12T00:00:00Z	ftp://ftp.ncbi.nlm.nih.gov/genomes/all/GCA/002/945/855/GCA_002945855.1_ASM294585v1	ftp://ftp.ncbi.nlm.nih.gov/genomes/all/GCF/002/945/855/GCF_002945855.1_ASM294585v1
Clostridioides difficile	Bacteria;Terrabacteria group;Firmicutes	10-00071	SAMN08443812	PRJNA432093	GCA_002945945.1	Complete	4.11972	28.6	chromosome:NZ_CP026596.1/CP026596.1		1	3572	2018-02-12T00:00:00Z	ftp://ftp.ncbi.nlm.nih.gov/genomes/all/GCA/002/945/945/GCA_002945945.1_ASM294594v1	ftp://ftp.ncbi.nlm.nih.gov/genomes/all/GCF/002/945/945/GCF_002945945.1_ASM294594v1
Clostridioides difficile	Bacteria;Terrabacteria group;Firmicutes	10-00078	SAMN08443877	PRJNA432093	GCA_002946035.1	Complete	4.11975	28.6	chromosome:NZ_CP026597.1/CP026597.1		1	3480	2018-02-12T00:00:00Z	ftp://ftp.ncbi.nlm.nih.gov/genomes/all/GCA/002/946/035/GCA_002946035.1_ASM294603v1	ftp://ftp.ncbi.nlm.nih.gov/genomes/all/GCF/002/946/035/GCF_002946035.1_ASM294603v1
Clostridioides difficile	Bacteria;Terrabacteria group;Firmicutes	10-00253	SAMN08443881	PRJNA432093	GCA_002946135.1	Complete	4.12007	28.6	chromosome:NZ_CP026598.1/CP026598.1		1	3557	2018-02-12T00:00:00Z	ftp://ftp.ncbi.nlm.nih.gov/genomes/all/GCA/002/946/135/GCA_002946135.1_ASM294613v1	ftp://ftp.ncbi.nlm.nih.gov/genomes/all/GCF/002/946/135/GCF_002946135.1_ASM294613v1
Clostridioides difficile	Bacteria;Terrabacteria group;Firmicutes	09-00072	SAMN08443921	PRJNA432093	GCA_002946195.1	Complete	4.11993	28.6	chromosome:NZ_CP026599.1/CP026599.1		1	3570	2018-02-12T00:00:00Z	ftp://ftp.ncbi.nlm.nih.gov/genomes/all/GCA/002/946/195/GCA_002946195.1_ASM294619v1	ftp://ftp.ncbi.nlm.nih.gov/genomes/all/GCF/002/946/195/GCF_002946195.1_ASM294619v1
Clostridioides difficile	Bacteria;Terrabacteria group;Firmicutes	R1	SAMN08472502	PRJNA433218	GCA_002946515.2	Complete	4.09314	29.1	chromosome:NZ_CP026613.2/CP026613.2		1	3515	2018-02-13T00:00:00Z	ftp://ftp.ncbi.nlm.nih.gov/genomes/all/GCA/002/946/515/GCA_002946515.2_ASM294651v2	ftp://ftp.ncbi.nlm.nih.gov/genomes/all/GCF/002/946/515/GCF_002946515.2_ASM294651v2
Clostridioides difficile	Bacteria;Terrabacteria group;Firmicutes	R3	SAMN08472585	PRJNA433221	GCA_002946535.2	Complete	4.09315	29.1	chromosome:NZ_CP026615.2/CP026615.2		1	3514	2018-02-13T00:00:00Z	ftp://ftp.ncbi.nlm.nih.gov/genomes/all/GCA/002/946/535/GCA_002946535.2_ASM294653v2	ftp://ftp.ncbi.nlm.nih.gov/genomes/all/GCF/002/946/535/GCF_002946535.2_ASM294653v2
Clostridioides difficile	Bacteria;Terrabacteria group;Firmicutes	R2	SAMN08472503	PRJNA433219	GCA_002946555.2	Complete	4.09314	29.1	chromosome:NZ_CP026614.2/CP026614.2		1	3516	2018-02-13T00:00:00Z	ftp://ftp.ncbi.nlm.nih.gov/genomes/all/GCA/002/946/555/GCA_002946555.2_ASM294655v2	ftp://ftp.ncbi.nlm.nih.gov/genomes/all/GCF/002/946/555/GCF_002946555.2_ASM294655v2
Clostridioides difficile	Bacteria;Terrabacteria group;Firmicutes	CD161	SAMN08975018	PRJNA453128	GCA_003095675.1	Complete	4.47433	28.8169	chromosome:NZ_CP029154.1/CP029154.1; plasmid unnamed1:NZ_CP029155.1/CP029155.1; plasmid unnamed2:NZ_CP029156.1/CP029156.1		3	3961	2018-05-06T00:00:00Z	ftp://ftp.ncbi.nlm.nih.gov/genomes/all/GCA/003/095/675/GCA_003095675.1_ASM309567v1	ftp://ftp.ncbi.nlm.nih.gov/genomes/all/GCF/003/095/675/GCF_003095675.1_ASM309567v1
Clostridioides difficile	Bacteria;Terrabacteria group;Firmicutes	CDT4	SAMN08974752	PRJNA453123	GCA_003095695.1	Complete	4.28955	28.8955	chromosome:NZ_CP029152.1/CP029152.1; plasmid unnamed1:NZ_CP029153.1/CP029153.1		2	3727	2018-05-06T00:00:00Z	ftp://ftp.ncbi.nlm.nih.gov/genomes/all/GCA/003/095/695/GCA_003095695.1_ASM309569v1	ftp://ftp.ncbi.nlm.nih.gov/genomes/all/GCF/003/095/695/GCF_003095695.1_ASM309569v1
Clostridioides difficile	Bacteria;Terrabacteria group;Firmicutes	DSM 27638	SAMN03495888	PRJNA281716	GCA_003313545.1	Complete	4.2297	29	chromosome:NZ_CP011846.1/CP011846.1		1	3669	2018-07-11T00:00:00Z	ftp://ftp.ncbi.nlm.nih.gov/genomes/all/GCA/003/313/545/GCA_003313545.1_ASM331354v1	ftp://ftp.ncbi.nlm.nih.gov/genomes/all/GCF/003/313/545/GCF_003313545.1_ASM331354v1
Clostridioides difficile	Bacteria;Terrabacteria group;Firmicutes	DSM 27639	SAMN03495889	PRJNA281731	GCA_003313565.1	Complete	4.264	29.1	chromosome:NZ_CP011847.1/CP011847.1		1	3728	2018-07-11T00:00:00Z	ftp://ftp.ncbi.nlm.nih.gov/genomes/all/GCA/003/313/565/GCA_003313565.1_ASM331356v1	ftp://ftp.ncbi.nlm.nih.gov/genomes/all/GCF/003/313/565/GCF_003313565.1_ASM331356v1
Clostridioides difficile	Bacteria;Terrabacteria group;Firmicutes	DSM 27640	SAMN03495890	PRJNA281732	GCA_003313585.1	Complete	4.22963	29	chromosome:NZ_CP011848.1/CP011848.1		1	3670	2018-07-11T00:00:00Z	ftp://ftp.ncbi.nlm.nih.gov/genomes/all/GCA/003/313/585/GCA_003313585.1_ASM331358v1	ftp://ftp.ncbi.nlm.nih.gov/genomes/all/GCF/003/313/585/GCF_003313585.1_ASM331358v1
Clostridioides difficile	Bacteria;Terrabacteria group;Firmicutes	DSM 102859	SAMN06619921	PRJNA379775	GCA_003456975.1	Complete	4.24702	29	chromosome:NZ_CP020378.1/CP020378.1		1	3668	2018-09-05T00:00:00Z	ftp://ftp.ncbi.nlm.nih.gov/genomes/all/GCA/003/456/975/GCA_003456975.1_ASM345697v1	ftp://ftp.ncbi.nlm.nih.gov/genomes/all/GCF/003/456/975/GCF_003456975.1_ASM345697v1
Clostridioides difficile	Bacteria;Terrabacteria group;Firmicutes	DSM 102860	SAMN06619923	PRJNA379776	GCA_003457015.1	Complete	4.25378	29	chromosome:NZ_CP020379.1/CP020379.1		1	3695	2018-09-05T00:00:00Z	ftp://ftp.ncbi.nlm.nih.gov/genomes/all/GCA/003/457/015/GCA_003457015.1_ASM345701v1	ftp://ftp.ncbi.nlm.nih.gov/genomes/all/GCF/003/457/015/GCF_003457015.1_ASM345701v1
Clostridioides difficile	Bacteria;Terrabacteria group;Firmicutes	DSM 102978	SAMN06368405	PRJNA376233	GCA_003457035.1	Complete	4.25378	29	chromosome:NZ_CP020380.1/CP020380.1		1	3695	2018-09-05T00:00:00Z	ftp://ftp.ncbi.nlm.nih.gov/genomes/all/GCA/003/457/035/GCA_003457035.1_ASM345703v1	ftp://ftp.ncbi.nlm.nih.gov/genomes/all/GCF/003/457/035/GCF_003457035.1_ASM345703v1
Clostridioides difficile	Bacteria;Terrabacteria group;Firmicutes	DSM 29688	SAMN05200625	PRJNA324334	GCA_003481905.1	Complete	4.22896	28.9	chromosome:NZ_CP019858.1/CP019858.1		1	3774	2018-09-06T00:00:00Z	ftp://ftp.ncbi.nlm.nih.gov/genomes/all/GCA/003/481/905/GCA_003481905.1_ASM348190v1	ftp://ftp.ncbi.nlm.nih.gov/genomes/all/GCF/003/481/905/GCF_003481905.1_ASM348190v1
Clostridioides difficile	Bacteria;Terrabacteria group;Firmicutes	DSM 29632	SAMN05188775	PRJNA323785	GCA_003481965.1	Complete	4.17583	28.6	chromosome:NZ_CP019860.1/CP019860.1		1	3632	2018-09-06T00:00:00Z	ftp://ftp.ncbi.nlm.nih.gov/genomes/all/GCA/003/481/965/GCA_003481965.1_ASM348196v1	ftp://ftp.ncbi.nlm.nih.gov/genomes/all/GCF/003/481/965/GCF_003481965.1_ASM348196v1
Clostridioides difficile	Bacteria;Terrabacteria group;Firmicutes	DSM 28196	SAMN03487125	PRJNA281315	GCA_003482035.1	Complete	4.20536	28.8	chromosome:NZ_CP012320.1/CP012320.1		1	3653	2018-09-06T00:00:00Z	ftp://ftp.ncbi.nlm.nih.gov/genomes/all/GCA/003/482/035/GCA_003482035.1_ASM348203v1	ftp://ftp.ncbi.nlm.nih.gov/genomes/all/GCF/003/482/035/GCF_003482035.1_ASM348203v1
Clostridioides difficile	Bacteria;Terrabacteria group;Firmicutes	DSM 28666	SAMN03487129	PRJNA281317	GCA_003482065.1	Complete	4.12258	29	chromosome:NZ_CP012321.1/CP012321.1		1	3554	2018-09-06T00:00:00Z	ftp://ftp.ncbi.nlm.nih.gov/genomes/all/GCA/003/482/065/GCA_003482065.1_ASM348206v1	ftp://ftp.ncbi.nlm.nih.gov/genomes/all/GCF/003/482/065/GCF_003482065.1_ASM348206v1
Clostridioides difficile	Bacteria;Terrabacteria group;Firmicutes	DSM 28669	SAMN03487133	PRJNA281321	GCA_003482125.1	Complete	4.13769	28.8	chromosome:NZ_CP012323.1/CP012323.1		1	3631	2018-09-06T00:00:00Z	ftp://ftp.ncbi.nlm.nih.gov/genomes/all/GCA/003/482/125/GCA_003482125.1_ASM348212v1	ftp://ftp.ncbi.nlm.nih.gov/genomes/all/GCF/003/482/125/GCF_003482125.1_ASM348212v1
Clostridioides difficile	Bacteria;Terrabacteria group;Firmicutes	DSM 29020	SAMN03487137	PRJNA281325	GCA_003482165.1	Complete	4.13942	29.2	chromosome:NZ_CP012325.1/CP012325.1		1	3557	2018-09-06T00:00:00Z	ftp://ftp.ncbi.nlm.nih.gov/genomes/all/GCA/003/482/165/GCA_003482165.1_ASM348216v1	ftp://ftp.ncbi.nlm.nih.gov/genomes/all/GCF/003/482/165/GCF_003482165.1_ASM348216v1
Clostridioides difficile	Bacteria;Terrabacteria group;Firmicutes	DSM 28670	SAMN03487134	PRJNA281322	GCA_003482225.1	Complete	4.19165	28.8	chromosome:NZ_CP012312.1/CP012312.1		1	3712	2018-09-06T00:00:00Z	ftp://ftp.ncbi.nlm.nih.gov/genomes/all/GCA/003/482/225/GCA_003482225.1_ASM348222v1	ftp://ftp.ncbi.nlm.nih.gov/genomes/all/GCF/003/482/225/GCF_003482225.1_ASM348222v1
Clostridioides difficile	Bacteria;Terrabacteria group;Firmicutes	DSM 29627	SAMN05188752	PRJNA323778	GCA_003482255.1	Complete	4.20955	28.8	chromosome:NZ_CP016102.1/CP016102.1		1	3679	2018-09-06T00:00:00Z	ftp://ftp.ncbi.nlm.nih.gov/genomes/all/GCA/003/482/255/GCA_003482255.1_ASM348225v1	ftp://ftp.ncbi.nlm.nih.gov/genomes/all/GCF/003/482/255/GCF_003482255.1_ASM348225v1
Clostridioides difficile	Bacteria;Terrabacteria group;Firmicutes	DSM 29629	SAMN05188758	PRJNA323780	GCA_003482305.1	Complete	4.11123	28.6	chromosome:NZ_CP016104.1/CP016104.1		1	3545	2018-09-06T00:00:00Z	ftp://ftp.ncbi.nlm.nih.gov/genomes/all/GCA/003/482/305/GCA_003482305.1_ASM348230v1	ftp://ftp.ncbi.nlm.nih.gov/genomes/all/GCF/003/482/305/GCF_003482305.1_ASM348230v1
Clostridioides difficile	Bacteria;Terrabacteria group;Firmicutes	DSM 29637	SAMN05188782	PRJNA323788	GCA_003482325.1	Complete	4.11458	28.6	chromosome:NZ_CP016106.1/CP016106.1		1	3583	2018-09-06T00:00:00Z	ftp://ftp.ncbi.nlm.nih.gov/genomes/all/GCA/003/482/325/GCA_003482325.1_ASM348232v1	ftp://ftp.ncbi.nlm.nih.gov/genomes/all/GCF/003/482/325/GCF_003482325.1_ASM348232v1
Clostridioides difficile	Bacteria;Terrabacteria group;Firmicutes	DSM 29745	SAMN05200826	PRJNA324342	GCA_003482345.1	Complete	4.24065	29	chromosome:NZ_CP019857.1/CP019857.1		1	3688	2018-09-06T00:00:00Z	ftp://ftp.ncbi.nlm.nih.gov/genomes/all/GCA/003/482/345/GCA_003482345.1_ASM348234v1	ftp://ftp.ncbi.nlm.nih.gov/genomes/all/GCF/003/482/345/GCF_003482345.1_ASM348234v1
Clostridioides difficile	Bacteria;Terrabacteria group;Firmicutes	DSM 29747	SAMN05200827	PRJNA324343	GCA_003482365.1	Complete	4.0716	29.1	chromosome:NZ_CP019864.1/CP019864.1		1	3499	2018-09-06T00:00:00Z	ftp://ftp.ncbi.nlm.nih.gov/genomes/all/GCA/003/482/365/GCA_003482365.1_ASM348236v1	ftp://ftp.ncbi.nlm.nih.gov/genomes/all/GCF/003/482/365/GCF_003482365.1_ASM348236v1
Clostridioides difficile	Bacteria;Terrabacteria group;Firmicutes	DSM 28668	SAMN03487131	PRJNA281319	GCA_003490105.1	Complete	4.21481	28.5	chromosome:NZ_CP012309.1/CP012309.1		1	3632	2018-09-07T00:00:00Z	ftp://ftp.ncbi.nlm.nih.gov/genomes/all/GCA/003/490/105/GCA_003490105.1_ASM349010v1	ftp://ftp.ncbi.nlm.nih.gov/genomes/all/GCF/003/490/105/GCF_003490105.1_ASM349010v1
Clostridioides difficile	Bacteria;Terrabacteria group;Firmicutes	CD10010	SAMN10274208	PRJNA497978	GCA_003697205.1	Complete	4.04958	28.7	chromosome:NZ_CP033213.1/CP033213.1		1	3465	2018-10-30T00:00:00Z	ftp://ftp.ncbi.nlm.nih.gov/genomes/all/GCA/003/697/205/GCA_003697205.1_ASM369720v1	ftp://ftp.ncbi.nlm.nih.gov/genomes/all/GCF/003/697/205/GCF_003697205.1_ASM369720v1
Clostridioides difficile	Bacteria;Terrabacteria group;Firmicutes	12038	SAMN10274224	PRJNA497978	GCA_003697225.1	Complete	4.0775	28.8217	chromosome:NZ_CP033214.1/CP033214.1; plasmid unnamed1:NZ_CP033215.1/CP033215.1		2	3467	2018-10-30T00:00:00Z	ftp://ftp.ncbi.nlm.nih.gov/genomes/all/GCA/003/697/225/GCA_003697225.1_ASM369722v1	ftp://ftp.ncbi.nlm.nih.gov/genomes/all/GCF/003/697/225/GCF_003697225.1_ASM369722v1
Clostridioides difficile	Bacteria;Terrabacteria group;Firmicutes	CD21062	SAMN10274251	PRJNA497978	GCA_003697245.1	Complete	4.10548	28.9199	chromosome:NZ_CP033216.1/CP033216.1; plasmid unnamed1:NZ_CP033217.1/CP033217.1		2	3490	2018-10-30T00:00:00Z	ftp://ftp.ncbi.nlm.nih.gov/genomes/all/GCA/003/697/245/GCA_003697245.1_ASM369724v1	ftp://ftp.ncbi.nlm.nih.gov/genomes/all/GCF/003/697/245/GCF_003697245.1_ASM369724v1
Clostridioides difficile	Bacteria;Terrabacteria group;Firmicutes	Z31	SAMN04271104	PRJNA302266	GCA_001447175.1	Complete	4.29826	29.2	chromosome:CP013196.1		1	4128	2015-11-20T00:00:00Z	ftp://ftp.ncbi.nlm.nih.gov/genomes/all/GCA/001/447/175/GCA_001447175.1_ASM144717v1	ftp://ftp.ncbi.nlm.nih.gov/genomes/all/GCF/001/447/175/GCF_001447175.1_ASM144717v1
Clostridioides difficile	Bacteria;Terrabacteria group;Firmicutes	LEM1	SAMN06215603	PRJNA360826	GCA_001984465.1	Complete	4.19151	28.8	chromosome:CP019469.1		1	0	2017-02-03T00:00:00Z	ftp://ftp.ncbi.nlm.nih.gov/genomes/all/GCA/001/984/465/GCA_001984465.1_ASM198446v1
Clostridioides difficile 2007855	Bacteria;Terrabacteria group;Firmicutes	2007855	SAMEA3138369	PRJNA42471	GCA_000210455.1	Complete	4.17987	28.7	chromosome:NC_017178.1/FN665654.1		1	3626	2010-03-24T00:00:00Z	ftp://ftp.ncbi.nlm.nih.gov/genomes/all/GCA/000/210/455/GCA_000210455.1_ASM21045v1	ftp://ftp.ncbi.nlm.nih.gov/genomes/all/GCF/000/210/455/GCF_000210455.1_ASM21045v1
Clostridioides difficile 630	Bacteria;Terrabacteria group;Firmicutes	630	SAMEA1705932	PRJNA78	GCA_000009205.2	Complete	4.29813	29.0978	chromosome:NC_009089.1/AM180355.1; plasmid pCD630:NC_008226.2/AM180356.2		2	3774	2006-06-27T00:00:00Z	ftp://ftp.ncbi.nlm.nih.gov/genomes/all/GCA/000/009/205/GCA_000009205.2_ASM920v2	ftp://ftp.ncbi.nlm.nih.gov/genomes/all/GCF/000/009/205/GCF_000009205.2_ASM920v2
Clostridioides difficile ATCC 9689 = DSM 1296	Bacteria;Terrabacteria group;Firmicutes	ATCC 9689 = DSM 1296	SAMN03486969	PRJNA281308	GCA_001077535.2	Complete	4.15488	28.7191	chromosome:NZ_CP011968.1/CP011968.1; CP011970.1; plasmid unnamed:NZ_CP011969.1/CP011969.1		2	3862	2015-07-08T00:00:00Z	ftp://ftp.ncbi.nlm.nih.gov/genomes/all/GCA/001/077/535/GCA_001077535.2_ASM107753v2	ftp://ftp.ncbi.nlm.nih.gov/genomes/all/GCF/001/077/535/GCF_001077535.1_ASM107753v2
Clostridioides difficile BI1	Bacteria;Terrabacteria group;Firmicutes	BI1	SAMEA3138395	PRJNA42469	GCA_000211235.1	Complete	4.4647	28.3513	chromosome:NC_017179.1/FN668941.1; plasmid pCDBI1:NC_017176.1/FN668942.1; plasmid unnamed:NC_017177.1/FN668943.1		3	3901	2010-03-24T00:00:00Z	ftp://ftp.ncbi.nlm.nih.gov/genomes/all/GCA/000/211/235/GCA_000211235.1_ASM21123v1	ftp://ftp.ncbi.nlm.nih.gov/genomes/all/GCF/000/211/235/GCF_000211235.1_ASM21123v1
Clostridioides difficile BJ08	Bacteria;Terrabacteria group;Firmicutes	BJ08	SAMN03466598	PRJNA173024	GCA_001010825.1	Complete	4.13389	28.7	chromosome:CP003939.1		1	0	2015-05-20T00:00:00Z	ftp://ftp.ncbi.nlm.nih.gov/genomes/all/GCA/001/010/825/GCA_001010825.1_ASM101082v1
Clostridioides difficile CD196	Bacteria;Terrabacteria group;Firmicutes	CD196	SAMEA3138290	PRJNA38037	GCA_000085225.1	Complete	4.11055	28.6	chromosome:NC_013315.1/FN538970.1		1	3557	2009-10-01T00:00:00Z	ftp://ftp.ncbi.nlm.nih.gov/genomes/all/GCA/000/085/225/GCA_000085225.1_ASM8522v1	ftp://ftp.ncbi.nlm.nih.gov/genomes/all/GCF/000/085/225/GCF_000085225.1_ASM8522v1
Clostridioides difficile CF5	Bacteria;Terrabacteria group;Firmicutes	CF5	SAMEA3138367	PRJNA42465	GCA_000210415.1	Complete	4.15952	28.5	chromosome:NC_017173.1/FN665652.1		1	3582	2010-03-24T00:00:00Z	ftp://ftp.ncbi.nlm.nih.gov/genomes/all/GCA/000/210/415/GCA_000210415.1_ASM21041v1	ftp://ftp.ncbi.nlm.nih.gov/genomes/all/GCF/000/210/415/GCF_000210415.1_ASM21041v1
Clostridioides difficile M120	Bacteria;Terrabacteria group;Firmicutes	M120	SAMEA3138368	PRJNA42467	GCA_000210435.1	Complete	4.04773	28.7	chromosome:NC_017174.1/FN665653.1		1	3462	2010-03-24T00:00:00Z	ftp://ftp.ncbi.nlm.nih.gov/genomes/all/GCA/000/210/435/GCA_000210435.1_ASM21043v1	ftp://ftp.ncbi.nlm.nih.gov/genomes/all/GCF/000/210/435/GCF_000210435.1_ASM21043v1
Escherichia coli	Bacteria;Proteobacteria;Gammaproteobacteria	00-3076	SAMN08579602	PRJNA218110	GCA_003018355.1	Complete	5.15855	50.7564	chromosome:NZ_CP027584.1/CP027584.1; plasmid unnamed:NZ_CP027585.1/CP027585.1		2	4732	2018-03-26T00:00:00Z	ftp://ftp.ncbi.nlm.nih.gov/genomes/all/GCA/003/018/355/GCA_003018355.1_ASM301835v1	ftp://ftp.ncbi.nlm.nih.gov/genomes/all/GCF/003/018/355/GCF_003018355.1_ASM301835v1
Escherichia coli	Bacteria;Proteobacteria;Gammaproteobacteria	05-3629	SAMN08579574	PRJNA218110	GCA_003018855.1	Complete	5.11466	50.7302	chromosome:NZ_CP027373.1/CP027373.1; plasmid unnamed1:NZ_CP027374.1/CP027374.1; plasmid unnamed2:NZ_CP027375.1/CP027375.1		3	4728	2018-03-26T00:00:00Z	ftp://ftp.ncbi.nlm.nih.gov/genomes/all/GCA/003/018/855/GCA_003018855.1_ASM301885v1	ftp://ftp.ncbi.nlm.nih.gov/genomes/all/GCF/003/018/855/GCF_003018855.1_ASM301885v1
Escherichia coli	Bacteria;Proteobacteria;Gammaproteobacteria	06-00048	SAMN02808332	PRJNA241122	GCA_001677475.1	Complete	5.7123	50.4203	chromosome:NZ_CP015229.1/CP015229.1; plasmid pCFSAN004178P_02:NZ_CP012498.1/CP012498.1		2	5283	2016-07-01T00:00:00Z	ftp://ftp.ncbi.nlm.nih.gov/genomes/all/GCA/001/677/475/GCA_001677475.1_ASM167747v1	ftp://ftp.ncbi.nlm.nih.gov/genomes/all/GCF/001/677/475/GCF_001677475.1_ASM167747v1
Escherichia coli	Bacteria;Proteobacteria;Gammaproteobacteria	06-3462	SAMN04549651	PRJNA218110	GCA_004010635.1	Complete	5.54524	50.4555	chromosome:NZ_CP034794.1/CP034794.1; plasmid p06-3462:NZ_CP034795.1/CP034795.1		2	5151	2019-01-10T00:00:00Z	ftp://ftp.ncbi.nlm.nih.gov/genomes/all/GCA/004/010/635/GCA_004010635.1_ASM401063v1	ftp://ftp.ncbi.nlm.nih.gov/genomes/all/GCF/004/010/635/GCF_004010635.1_ASM401063v1
Escherichia coli	Bacteria;Proteobacteria;Gammaproteobacteria	07-4299	SAMN08630964	PRJNA218110	GCA_003019115.1	Complete	4.97223	50.7572	chromosome:NZ_CP027462.1/CP027462.1; plasmid unnamed:NZ_CP027463.1/CP027463.1		2	4560	2018-03-26T00:00:00Z	ftp://ftp.ncbi.nlm.nih.gov/genomes/all/GCA/003/019/115/GCA_003019115.1_ASM301911v1	ftp://ftp.ncbi.nlm.nih.gov/genomes/all/GCF/003/019/115/GCF_003019115.1_ASM301911v1
Escherichia coli	Bacteria;Proteobacteria;Gammaproteobacteria	08-00022	SAMN02688213	PRJNA241122	GCA_001677515.1	Complete	5.45618	50.6313	chromosome:NZ_CP013662.1/CP013662.1; plasmid pCFSAN004179G:NZ_CP012501.1/CP012501.1		2	5002	2016-07-01T00:00:00Z	ftp://ftp.ncbi.nlm.nih.gov/genomes/all/GCA/001/677/515/GCA_001677515.1_ASM167751v1	ftp://ftp.ncbi.nlm.nih.gov/genomes/all/GCF/001/677/515/GCF_001677515.1_ASM167751v1
Escherichia coli	Bacteria;Proteobacteria;Gammaproteobacteria	08-3914	SAMN04504880	PRJNA218110	GCA_004010715.1	Complete	5.62466	50.4561	chromosome:NZ_CP034808.1/CP034808.1; plasmid p08-3914:NZ_CP034809.1/CP034809.1		2	5236	2019-01-10T00:00:00Z	ftp://ftp.ncbi.nlm.nih.gov/genomes/all/GCA/004/010/715/GCA_004010715.1_ASM401071v1	ftp://ftp.ncbi.nlm.nih.gov/genomes/all/GCF/004/010/715/GCF_004010715.1_ASM401071v1
Escherichia coli	Bacteria;Proteobacteria;Gammaproteobacteria	08-3918	SAMN04504881	PRJNA218110	GCA_004010615.1	Complete	5.56497	50.3962	chromosome:NZ_CP034797.1/CP034797.1; plasmid p08-3918-1:NZ_CP034796.1/CP034796.1; plasmid p08-3918-2:NZ_CP034798.1/CP034798.1		3	5172	2019-01-10T00:00:00Z	ftp://ftp.ncbi.nlm.nih.gov/genomes/all/GCA/004/010/615/GCA_004010615.1_ASM401061v1	ftp://ftp.ncbi.nlm.nih.gov/genomes/all/GCF/004/010/615/GCF_004010615.1_ASM401061v1
Escherichia coli	Bacteria;Proteobacteria;Gammaproteobacteria	09-00049	SAMN02808333	PRJNA241122	GCA_001677495.1	Complete	5.51185	50.5202	chromosome:NZ_CP015228.1/CP015228.1; plasmid pCFSAN004180G:NZ_CP012500.1/CP012500.1		2	5177	2016-07-01T00:00:00Z	ftp://ftp.ncbi.nlm.nih.gov/genomes/all/GCA/001/677/495/GCA_001677495.1_ASM167749v1	ftp://ftp.ncbi.nlm.nih.gov/genomes/all/GCF/001/677/495/GCF_001677495.1_ASM167749v1
Escherichia coli	Bacteria;Proteobacteria;Gammaproteobacteria	103	SAMEA4444104	PRJEB15352	GCA_900096795.1	Complete	4.63813	50.8	chromosome I:NZ_LT615378.1/LT615378.1		1	4190	2017-01-02T00:00:00Z	ftp://ftp.ncbi.nlm.nih.gov/genomes/all/GCA/900/096/795/GCA_900096795.1_Ecoli_AG100_Sample3_Doxycycline_Assembly	ftp://ftp.ncbi.nlm.nih.gov/genomes/all/GCF/900/096/795/GCF_900096795.1_Ecoli_AG100_Sample3_Doxycycline_Assembly
Escherichia coli	Bacteria;Proteobacteria;Gammaproteobacteria	103605	SAMN08161256	PRJNA421191	GCA_003956325.1	Complete	5.34779	50.735	chromosome:NZ_CP025920.1/CP025920.1; plasmid p103605_146:NZ_CP025921.1/CP025921.1; plasmid p103605_83:NZ_CP025922.1/CP025922.1		3	4985	2018-12-19T00:00:00Z	ftp://ftp.ncbi.nlm.nih.gov/genomes/all/GCA/003/956/325/GCA_003956325.1_ASM395632v1	ftp://ftp.ncbi.nlm.nih.gov/genomes/all/GCF/003/956/325/GCF_003956325.1_ASM395632v1
Escherichia coli	Bacteria;Proteobacteria;Gammaproteobacteria	104	SAMN08993917	PRJNA453925	GCA_003095635.1	Complete	4.97131	50.8	chromosome:NZ_CP029164.1/CP029164.1		1	4503	2018-05-06T00:00:00Z	ftp://ftp.ncbi.nlm.nih.gov/genomes/all/GCA/003/095/635/GCA_003095635.1_ASM309563v1	ftp://ftp.ncbi.nlm.nih.gov/genomes/all/GCF/003/095/635/GCF_003095635.1_ASM309563v1
Escherichia coli	Bacteria;Proteobacteria;Gammaproteobacteria	106	SAMEA4444107	PRJEB15352	GCA_900096845.1	Complete	4.63813	50.8	chromosome I:NZ_LT615377.1/LT615377.1		1	4184	2017-01-02T00:00:00Z	ftp://ftp.ncbi.nlm.nih.gov/genomes/all/GCA/900/096/845/GCA_900096845.1_Ecoli_AG100_Sample3_M9_Assembly	ftp://ftp.ncbi.nlm.nih.gov/genomes/all/GCF/900/096/845/GCF_900096845.1_Ecoli_AG100_Sample3_M9_Assembly
Escherichia coli	Bacteria;Proteobacteria;Gammaproteobacteria	10671	SAMN05544761	PRJNA336330	GCA_001890345.1	Complete	5.52054	50.4568	chromosome:NZ_CP018250.1/CP018250.1; plasmid pO157:NZ_CP018251.1/CP018251.1		2	5100	2016-12-07T00:00:00Z	ftp://ftp.ncbi.nlm.nih.gov/genomes/all/GCA/001/890/345/GCA_001890345.1_ASM189034v1	ftp://ftp.ncbi.nlm.nih.gov/genomes/all/GCF/001/890/345/GCF_001890345.1_ASM189034v1
Escherichia coli	Bacteria;Proteobacteria;Gammaproteobacteria	110	SAMN08773022	PRJNA445267	GCA_005222425.1	Complete	5.54224	50.4514	chromosome:NZ_CP028687.1/CP028687.1; plasmid pTA110:NZ_CP028689.1/CP028689.1; plasmid pTA110-2:NZ_CP028688.1/CP028688.1		3	5129	2019-05-07T00:00:00Z	ftp://ftp.ncbi.nlm.nih.gov/genomes/all/GCA/005/222/425/GCA_005222425.1_ASM522242v1	ftp://ftp.ncbi.nlm.nih.gov/genomes/all/GCF/005/222/425/GCF_005222425.1_ASM522242v1
Escherichia coli	Bacteria;Proteobacteria;Gammaproteobacteria	1105	SAMN07618120	PRJNA402083	GCA_002310635.1	Complete	5.13375	50.5101	chromosome:NZ_CP023388.1/CP023388.1; plasmid p74:NZ_CP023389.1/CP023389.1		2	4604	2017-09-18T00:00:00Z	ftp://ftp.ncbi.nlm.nih.gov/genomes/all/GCA/002/310/635/GCA_002310635.1_ASM231063v1	ftp://ftp.ncbi.nlm.nih.gov/genomes/all/GCF/002/310/635/GCF_002310635.1_ASM231063v1
Escherichia coli	Bacteria;Proteobacteria;Gammaproteobacteria	111	SAMN08773023	PRJNA445267	GCA_005222405.1	Complete	5.60099	50.452	chromosome:NZ_CP028685.1/CP028685.1; plasmid pTA111:NZ_CP028686.1/CP028686.1		2	5198	2019-05-07T00:00:00Z	ftp://ftp.ncbi.nlm.nih.gov/genomes/all/GCA/005/222/405/GCA_005222405.1_ASM522240v1	ftp://ftp.ncbi.nlm.nih.gov/genomes/all/GCF/005/222/405/GCF_005222405.1_ASM522240v1
Escherichia coli	Bacteria;Proteobacteria;Gammaproteobacteria	112	SAMN08773024	PRJNA445267	GCA_005222285.1	Complete	5.60101	50.452	chromosome:NZ_CP028683.1/CP028683.1; plasmid pTA112:NZ_CP028684.1/CP028684.1		2	5198	2019-05-07T00:00:00Z	ftp://ftp.ncbi.nlm.nih.gov/genomes/all/GCA/005/222/285/GCA_005222285.1_ASM522228v1	ftp://ftp.ncbi.nlm.nih.gov/genomes/all/GCF/005/222/285/GCF_005222285.1_ASM522228v1
Escherichia coli	Bacteria;Proteobacteria;Gammaproteobacteria	113	SAMN08773025	PRJNA445267	GCA_005222385.1	Complete	5.55131	50.4501	chromosome:NZ_CP028680.1/CP028680.1; plasmid pTA113:NZ_CP028682.1/CP028682.1; plasmid pTA113-2:NZ_CP028681.1/CP028681.1		3	5151	2019-05-07T00:00:00Z	ftp://ftp.ncbi.nlm.nih.gov/genomes/all/GCA/005/222/385/GCA_005222385.1_ASM522238v1	ftp://ftp.ncbi.nlm.nih.gov/genomes/all/GCF/005/222/385/GCF_005222385.1_ASM522238v1
Escherichia coli	Bacteria;Proteobacteria;Gammaproteobacteria	114	SAMN08773026	PRJNA445267	GCA_005222265.1	Complete	5.55316	50.5483	chromosome:NZ_CP028677.1/CP028677.1; plasmid pTA114:NZ_CP028679.1/CP028679.1; plasmid pTA114-2:NZ_CP028678.1/CP028678.1		3	5150	2019-05-07T00:00:00Z	ftp://ftp.ncbi.nlm.nih.gov/genomes/all/GCA/005/222/265/GCA_005222265.1_ASM522226v1	ftp://ftp.ncbi.nlm.nih.gov/genomes/all/GCF/005/222/265/GCF_005222265.1_ASM522226v1
Escherichia coli	Bacteria;Proteobacteria;Gammaproteobacteria	115	SAMN08773027	PRJNA445267	GCA_005221845.1	Complete	5.49575	50.4496	chromosome:NZ_CP028674.1/CP028674.1; plasmid pTA115:NZ_CP028676.1/CP028676.1; plasmid pTA115-2:NZ_CP028675.1/CP028675.1		3	5075	2019-05-07T00:00:00Z	ftp://ftp.ncbi.nlm.nih.gov/genomes/all/GCA/005/221/845/GCA_005221845.1_ASM522184v1	ftp://ftp.ncbi.nlm.nih.gov/genomes/all/GCF/005/221/845/GCF_005221845.1_ASM522184v1
Escherichia coli	Bacteria;Proteobacteria;Gammaproteobacteria	116	SAMN08773028	PRJNA445267	GCA_005221865.1	Complete	5.55317	50.5483	chromosome:NZ_CP028671.1/CP028671.1; plasmid pTA116:NZ_CP028673.1/CP028673.1; plasmid pTA116-2:NZ_CP028672.1/CP028672.1		3	5150	2019-05-07T00:00:00Z	ftp://ftp.ncbi.nlm.nih.gov/genomes/all/GCA/005/221/865/GCA_005221865.1_ASM522186v1	ftp://ftp.ncbi.nlm.nih.gov/genomes/all/GCF/005/221/865/GCF_005221865.1_ASM522186v1
Escherichia coli	Bacteria;Proteobacteria;Gammaproteobacteria	117	SAMN08773029	PRJNA445267	GCA_005221825.1	Complete	5.55592	50.5495	chromosome:NZ_CP028668.1/CP028668.1; plasmid pTA117:NZ_CP028670.1/CP028670.1; plasmid pTA117-2:NZ_CP028669.1/CP028669.1		3	5153	2019-05-07T00:00:00Z	ftp://ftp.ncbi.nlm.nih.gov/genomes/all/GCA/005/221/825/GCA_005221825.1_ASM522182v1	ftp://ftp.ncbi.nlm.nih.gov/genomes/all/GCF/005/221/825/GCF_005221825.1_ASM522182v1
Escherichia coli	Bacteria;Proteobacteria;Gammaproteobacteria	118	SAMN08773030	PRJNA445267	GCA_005222065.1	Complete	5.55315	50.5483	chromosome:NZ_CP028665.1/CP028665.1; plasmid pTA118:NZ_CP028667.1/CP028667.1; plasmid pTA118-2:NZ_CP028666.1/CP028666.1		3	5150	2019-05-07T00:00:00Z	ftp://ftp.ncbi.nlm.nih.gov/genomes/all/GCA/005/222/065/GCA_005222065.1_ASM522206v1	ftp://ftp.ncbi.nlm.nih.gov/genomes/all/GCF/005/222/065/GCF_005222065.1_ASM522206v1
Escherichia coli	Bacteria;Proteobacteria;Gammaproteobacteria	118UI	SAMN10112494	PRJNA492884	GCA_003627855.1	Complete	5.30073	50.7073	chromosome:NZ_CP032515.1/CP032515.1; plasmid pEco118UIa:NZ_CP032517.1/CP032517.1; plasmid pEco118UIb:NZ_CP032516.1/CP032516.1		3	4860	2018-10-09T00:00:00Z	ftp://ftp.ncbi.nlm.nih.gov/genomes/all/GCA/003/627/855/GCA_003627855.1_ASM362785v1	ftp://ftp.ncbi.nlm.nih.gov/genomes/all/GCF/003/627/855/GCF_003627855.1_ASM362785v1
Escherichia coli	Bacteria;Proteobacteria;Gammaproteobacteria	119	SAMN08773031	PRJNA445267	GCA_005222045.1	Complete	5.55307	50.5483	chromosome:NZ_CP028662.1/CP028662.1; plasmid pTA118:NZ_CP028664.1/CP028664.1; plasmid pTA118-2:NZ_CP028663.1/CP028663.1		3	5153	2019-05-07T00:00:00Z	ftp://ftp.ncbi.nlm.nih.gov/genomes/all/GCA/005/222/045/GCA_005222045.1_ASM522204v1	ftp://ftp.ncbi.nlm.nih.gov/genomes/all/GCF/005/222/045/GCF_005222045.1_ASM522204v1
Escherichia coli	Bacteria;Proteobacteria;Gammaproteobacteria	1190	SAMN07618121	PRJNA402083	GCA_002310615.1	Complete	4.98704	50.8432	chromosome:NZ_CP023386.1/CP023386.1; plasmid p86:NZ_CP023387.1/CP023387.1		2	4578	2017-09-18T00:00:00Z	ftp://ftp.ncbi.nlm.nih.gov/genomes/all/GCA/002/310/615/GCA_002310615.1_ASM231061v1	ftp://ftp.ncbi.nlm.nih.gov/genomes/all/GCF/002/310/615/GCF_002310615.1_ASM231061v1
Escherichia coli	Bacteria;Proteobacteria;Gammaproteobacteria	120	SAMN08773032	PRJNA445267	GCA_005221805.1	Complete	5.55592	50.5495	chromosome:NZ_CP028659.1/CP028659.1; plasmid pTA120:NZ_CP028661.1/CP028661.1; plasmid pTA120-2:NZ_CP028660.1/CP028660.1		3	5152	2019-05-07T00:00:00Z	ftp://ftp.ncbi.nlm.nih.gov/genomes/all/GCA/005/221/805/GCA_005221805.1_ASM522180v1	ftp://ftp.ncbi.nlm.nih.gov/genomes/all/GCF/005/221/805/GCF_005221805.1_ASM522180v1
Escherichia coli	Bacteria;Proteobacteria;Gammaproteobacteria	120899	SAMN08161259	PRJNA421191	GCA_003956485.1	Complete	5.38868	50.7306	chromosome:NZ_CP025916.1/CP025916.1; plasmid p120899_146:NZ_CP025917.1/CP025917.1; plasmid p120899_50:NZ_CP025919.1/CP025919.1; plasmid p120899_76:NZ_CP025918.1/CP025918.1		4	5041	2018-12-19T00:00:00Z	ftp://ftp.ncbi.nlm.nih.gov/genomes/all/GCA/003/956/485/GCA_003956485.1_ASM395648v1	ftp://ftp.ncbi.nlm.nih.gov/genomes/all/GCF/003/956/485/GCF_003956485.1_ASM395648v1
Escherichia coli	Bacteria;Proteobacteria;Gammaproteobacteria	121	SAMN08773033	PRJNA445267	GCA_005222025.1	Complete	5.55592	50.5495	chromosome:NZ_CP028656.1/CP028656.1; plasmid pTA121:NZ_CP028658.1/CP028658.1; plasmid pTA121-2:NZ_CP028657.1/CP028657.1		3	5153	2019-05-07T00:00:00Z	ftp://ftp.ncbi.nlm.nih.gov/genomes/all/GCA/005/222/025/GCA_005222025.1_ASM522202v1	ftp://ftp.ncbi.nlm.nih.gov/genomes/all/GCF/005/222/025/GCF_005222025.1_ASM522202v1
Escherichia coli	Bacteria;Proteobacteria;Gammaproteobacteria	122	SAMN08773034	PRJNA445267	GCA_005222005.1	Complete	5.54691	50.4515	chromosome:NZ_CP028654.1/CP028654.1; plasmid pTA122:NZ_CP028655.1/CP028655.1		2	5133	2019-05-07T00:00:00Z	ftp://ftp.ncbi.nlm.nih.gov/genomes/all/GCA/005/222/005/GCA_005222005.1_ASM522200v1	ftp://ftp.ncbi.nlm.nih.gov/genomes/all/GCF/005/222/005/GCF_005222005.1_ASM522200v1
Escherichia coli	Bacteria;Proteobacteria;Gammaproteobacteria	1223	SAMN07618122	PRJNA402083	GCA_002310715.1	Complete	4.95157	50.6316	chromosome:NZ_CP023383.1/CP023383.1; plasmid p147:NZ_CP023384.1/CP023384.1; plasmid p87:NZ_CP023385.1/CP023385.1		3	4469	2017-09-18T00:00:00Z	ftp://ftp.ncbi.nlm.nih.gov/genomes/all/GCA/002/310/715/GCA_002310715.1_ASM231071v1	ftp://ftp.ncbi.nlm.nih.gov/genomes/all/GCF/002/310/715/GCF_002310715.1_ASM231071v1
Escherichia coli	Bacteria;Proteobacteria;Gammaproteobacteria	123	SAMN08773035	PRJNA445267	GCA_005221785.1	Complete	5.55159	50.4516	chromosome:NZ_CP028652.1/CP028652.1; plasmid pTA123:NZ_CP028653.1/CP028653.1		2	5135	2019-05-07T00:00:00Z	ftp://ftp.ncbi.nlm.nih.gov/genomes/all/GCA/005/221/785/GCA_005221785.1_ASM522178v1	ftp://ftp.ncbi.nlm.nih.gov/genomes/all/GCF/005/221/785/GCF_005221785.1_ASM522178v1
Escherichia coli	Bacteria;Proteobacteria;Gammaproteobacteria	124	SAMN08773036	PRJNA445267	GCA_005221765.1	Complete	5.55134	50.4526	chromosome:NZ_CP028650.1/CP028650.1; plasmid pTA124:NZ_CP028651.1/CP028651.1		2	5126	2019-05-07T00:00:00Z	ftp://ftp.ncbi.nlm.nih.gov/genomes/all/GCA/005/221/765/GCA_005221765.1_ASM522176v1	ftp://ftp.ncbi.nlm.nih.gov/genomes/all/GCF/005/221/765/GCF_005221765.1_ASM522176v1
Escherichia coli	Bacteria;Proteobacteria;Gammaproteobacteria	127	SAMN07618123	PRJNA402083	GCA_002310675.1	Complete	5.09128	50.6288	chromosome:NZ_CP023377.1/CP023377.1; plasmid p123:NZ_CP023378.1/CP023378.1; plasmid p39:NZ_CP023379.1/CP023379.1; plasmid p43:NZ_CP023380.1/CP023380.1; plasmid p91:NZ_CP023381.1/CP023381.1; plasmid p95:NZ_CP023382.1/CP023382.1		6	4652	2017-09-18T00:00:00Z	ftp://ftp.ncbi.nlm.nih.gov/genomes/all/GCA/002/310/675/GCA_002310675.1_ASM231067v1	ftp://ftp.ncbi.nlm.nih.gov/genomes/all/GCF/002/310/675/GCF_002310675.1_ASM231067v1
Escherichia coli	Bacteria;Proteobacteria;Gammaproteobacteria	1283	SAMN07618124	PRJNA402083	GCA_002310735.1	Complete	4.92005	50.7569	chromosome:NZ_CP023371.1/CP023371.1; plasmid p109:NZ_CP023372.1/CP023372.1; plasmid p3:NZ_CP023374.1/CP023374.1; plasmid p31:NZ_CP023373.1/CP023373.1; plasmid p7:NZ_CP023375.1/CP023375.1; plasmid p92:NZ_CP023376.1/CP023376.1		6	4418	2017-09-18T00:00:00Z	ftp://ftp.ncbi.nlm.nih.gov/genomes/all/GCA/002/310/735/GCA_002310735.1_ASM231073v1	ftp://ftp.ncbi.nlm.nih.gov/genomes/all/GCF/002/310/735/GCF_002310735.1_ASM231073v1
Escherichia coli	Bacteria;Proteobacteria;Gammaproteobacteria	130	SAMN08773037	PRJNA445267	GCA_005221745.1	Complete	5.55325	50.5483	chromosome:NZ_CP028647.1/CP028647.1; plasmid pTA130:NZ_CP028649.1/CP028649.1; plasmid pTA130-2:NZ_CP028648.1/CP028648.1		3	5152	2019-05-07T00:00:00Z	ftp://ftp.ncbi.nlm.nih.gov/genomes/all/GCA/005/221/745/GCA_005221745.1_ASM522174v1	ftp://ftp.ncbi.nlm.nih.gov/genomes/all/GCF/005/221/745/GCF_005221745.1_ASM522174v1
Escherichia coli	Bacteria;Proteobacteria;Gammaproteobacteria	131	SAMN08773038	PRJNA445267	GCA_005221985.1	Complete	5.55325	50.5483	chromosome:NZ_CP028644.1/CP028644.1; plasmid pTA131:NZ_CP028646.1/CP028646.1; plasmid pTA131-2:NZ_CP028645.1/CP028645.1		3	5151	2019-05-07T00:00:00Z	ftp://ftp.ncbi.nlm.nih.gov/genomes/all/GCA/005/221/985/GCA_005221985.1_ASM522198v1	ftp://ftp.ncbi.nlm.nih.gov/genomes/all/GCF/005/221/985/GCF_005221985.1_ASM522198v1
Escherichia coli	Bacteria;Proteobacteria;Gammaproteobacteria	132	SAMN08773039	PRJNA445267	GCA_005221725.1	Complete	5.55316	50.5483	chromosome:NZ_CP028641.1/CP028641.1; plasmid pTA132:NZ_CP028643.1/CP028643.1; plasmid pTA132-2:NZ_CP028642.1/CP028642.1		3	5153	2019-05-07T00:00:00Z	ftp://ftp.ncbi.nlm.nih.gov/genomes/all/GCA/005/221/725/GCA_005221725.1_ASM522172v1	ftp://ftp.ncbi.nlm.nih.gov/genomes/all/GCF/005/221/725/GCF_005221725.1_ASM522172v1
Escherichia coli	Bacteria;Proteobacteria;Gammaproteobacteria	133	SAMN08773040	PRJNA445267	GCA_005221705.1	Complete	5.55315	50.5483	chromosome:NZ_CP028638.1/CP028638.1; plasmid pTA133:NZ_CP028640.1/CP028640.1; plasmid pTA133-2:NZ_CP028639.1/CP028639.1		3	5152	2019-05-07T00:00:00Z	ftp://ftp.ncbi.nlm.nih.gov/genomes/all/GCA/005/221/705/GCA_005221705.1_ASM522170v1	ftp://ftp.ncbi.nlm.nih.gov/genomes/all/GCF/005/221/705/GCF_005221705.1_ASM522170v1
Escherichia coli	Bacteria;Proteobacteria;Gammaproteobacteria	134	SAMN08773041	PRJNA445267	GCA_005221685.1	Complete	5.55316	50.5483	chromosome:NZ_CP028635.1/CP028635.1; plasmid pTA134:NZ_CP028637.1/CP028637.1; plasmid pTA134-2:NZ_CP028636.1/CP028636.1		3	5151	2019-05-07T00:00:00Z	ftp://ftp.ncbi.nlm.nih.gov/genomes/all/GCA/005/221/685/GCA_005221685.1_ASM522168v1	ftp://ftp.ncbi.nlm.nih.gov/genomes/all/GCF/005/221/685/GCF_005221685.1_ASM522168v1
Escherichia coli	Bacteria;Proteobacteria;Gammaproteobacteria	135	SAMN08773042	PRJNA445267	GCA_005221665.1	Complete	5.55317	50.5483	chromosome:NZ_CP028632.1/CP028632.1; plasmid pTA135:NZ_CP028634.1/CP028634.1; plasmid pTA135-2:NZ_CP028633.1/CP028633.1		3	5152	2019-05-07T00:00:00Z	ftp://ftp.ncbi.nlm.nih.gov/genomes/all/GCA/005/221/665/GCA_005221665.1_ASM522166v1	ftp://ftp.ncbi.nlm.nih.gov/genomes/all/GCF/005/221/665/GCF_005221665.1_ASM522166v1
Escherichia coli	Bacteria;Proteobacteria;Gammaproteobacteria	136	SAMN08773043	PRJNA445267	GCA_005221645.1	Complete	5.55593	50.5495	chromosome:NZ_CP028629.1/CP028629.1; plasmid pTA136:NZ_CP028631.1/CP028631.1; plasmid pTA136-2:NZ_CP028630.1/CP028630.1		3	5153	2019-05-07T00:00:00Z	ftp://ftp.ncbi.nlm.nih.gov/genomes/all/GCA/005/221/645/GCA_005221645.1_ASM522164v1	ftp://ftp.ncbi.nlm.nih.gov/genomes/all/GCF/005/221/645/GCF_005221645.1_ASM522164v1
Escherichia coli	Bacteria;Proteobacteria;Gammaproteobacteria	137	SAMN08773044	PRJNA445267	GCA_005221625.1	Complete	5.55591	50.5495	chromosome:NZ_CP028626.1/CP028626.1; plasmid pTA137:NZ_CP028628.1/CP028628.1; plasmid pTA137-2:NZ_CP028627.1/CP028627.1		3	5151	2019-05-07T00:00:00Z	ftp://ftp.ncbi.nlm.nih.gov/genomes/all/GCA/005/221/625/GCA_005221625.1_ASM522162v1	ftp://ftp.ncbi.nlm.nih.gov/genomes/all/GCF/005/221/625/GCF_005221625.1_ASM522162v1
Escherichia coli	Bacteria;Proteobacteria;Gammaproteobacteria	138	SAMN08773045	PRJNA445267	GCA_005221965.1	Complete	5.55592	50.5495	chromosome:NZ_CP028623.1/CP028623.1; plasmid pTA138:NZ_CP028625.1/CP028625.1; plasmid pTA138-2:NZ_CP028624.1/CP028624.1		3	5154	2019-05-07T00:00:00Z	ftp://ftp.ncbi.nlm.nih.gov/genomes/all/GCA/005/221/965/GCA_005221965.1_ASM522196v1	ftp://ftp.ncbi.nlm.nih.gov/genomes/all/GCF/005/221/965/GCF_005221965.1_ASM522196v1
Escherichia coli	Bacteria;Proteobacteria;Gammaproteobacteria	139	SAMN08773046	PRJNA445267	GCA_005221945.1	Complete	5.55315	50.5483	chromosome:NZ_CP028620.1/CP028620.1; plasmid pTA139:NZ_CP028622.1/CP028622.1; plasmid pTA139-2:NZ_CP028621.1/CP028621.1		3	5152	2019-05-07T00:00:00Z	ftp://ftp.ncbi.nlm.nih.gov/genomes/all/GCA/005/221/945/GCA_005221945.1_ASM522194v1	ftp://ftp.ncbi.nlm.nih.gov/genomes/all/GCF/005/221/945/GCF_005221945.1_ASM522194v1
Escherichia coli	Bacteria;Proteobacteria;Gammaproteobacteria	13E0725	SAMN06554468	PRJNA378593	GCA_002055605.1	Complete	5.11248	50.6	chromosome:NZ_CP020092.1/CP020092.1		1	4688	2017-03-21T00:00:00Z	ftp://ftp.ncbi.nlm.nih.gov/genomes/all/GCA/002/055/605/GCA_002055605.1_ASM205560v1	ftp://ftp.ncbi.nlm.nih.gov/genomes/all/GCF/002/055/605/GCF_002055605.1_ASM205560v1
Escherichia coli	Bacteria;Proteobacteria;Gammaproteobacteria	13E0767	SAMN06563579	PRJNA378908	GCA_002057355.1	Complete	4.94225	50.6	chromosome:NZ_CP020107.1/CP020107.1		1	4564	2017-03-21T00:00:00Z	ftp://ftp.ncbi.nlm.nih.gov/genomes/all/GCA/002/057/355/GCA_002057355.1_ASM205735v1	ftp://ftp.ncbi.nlm.nih.gov/genomes/all/GCF/002/057/355/GCF_002057355.1_ASM205735v1
Escherichia coli	Bacteria;Proteobacteria;Gammaproteobacteria	13E0780	SAMN06563569	PRJNA378906	GCA_002057245.1	Complete	5.37129	50.6	chromosome:NZ_CP020106.1/CP020106.1		1	5030	2017-03-21T00:00:00Z	ftp://ftp.ncbi.nlm.nih.gov/genomes/all/GCA/002/057/245/GCA_002057245.1_ASM205724v1	ftp://ftp.ncbi.nlm.nih.gov/genomes/all/GCF/002/057/245/GCF_002057245.1_ASM205724v1
Escherichia coli	Bacteria;Proteobacteria;Gammaproteobacteria	140	SAMN08773047	PRJNA445267	GCA_005221925.1	Complete	5.55592	50.5495	chromosome:NZ_CP028617.1/CP028617.1; plasmid pTA140:NZ_CP028619.1/CP028619.1; plasmid pTA140-2:NZ_CP028618.1/CP028618.1		3	5153	2019-05-07T00:00:00Z	ftp://ftp.ncbi.nlm.nih.gov/genomes/all/GCA/005/221/925/GCA_005221925.1_ASM522192v1	ftp://ftp.ncbi.nlm.nih.gov/genomes/all/GCF/005/221/925/GCF_005221925.1_ASM522192v1
Escherichia coli	Bacteria;Proteobacteria;Gammaproteobacteria	141	SAMN08773048	PRJNA445267	GCA_005221605.1	Complete	5.55556	50.5495	chromosome:NZ_CP028614.1/CP028614.1; plasmid pTA141:NZ_CP028616.1/CP028616.1; plasmid pTA141-2:NZ_CP028615.1/CP028615.1		3	5153	2019-05-07T00:00:00Z	ftp://ftp.ncbi.nlm.nih.gov/genomes/all/GCA/005/221/605/GCA_005221605.1_ASM522160v1	ftp://ftp.ncbi.nlm.nih.gov/genomes/all/GCF/005/221/605/GCF_005221605.1_ASM522160v1
Escherichia coli	Bacteria;Proteobacteria;Gammaproteobacteria	142	SAMN08773049	PRJNA445267	GCA_005221905.1	Complete	5.68003	50.4839	chromosome:NZ_CP028609.1/CP028609.1; plasmid pTA142:NZ_CP028612.1/CP028612.1; plasmid pTA142-2:NZ_CP028611.1/CP028611.1; plasmid pTA142-3:NZ_CP028610.1/CP028610.1; plasmid pTA142-4:NZ_CP028613.1/CP028613.1		5	5289	2019-05-07T00:00:00Z	ftp://ftp.ncbi.nlm.nih.gov/genomes/all/GCA/005/221/905/GCA_005221905.1_ASM522190v1	ftp://ftp.ncbi.nlm.nih.gov/genomes/all/GCF/005/221/905/GCF_005221905.1_ASM522190v1
Escherichia coli	Bacteria;Proteobacteria;Gammaproteobacteria	1428	SAMN07618125	PRJNA402083	GCA_002310695.1	Complete	5.30974	50.5025	chromosome:NZ_CP023366.1/CP023366.1; plasmid p111:NZ_CP023367.1/CP023367.1; plasmid p48:NZ_CP023368.1/CP023368.1; plasmid p66:NZ_CP023369.1/CP023369.1; plasmid p96:NZ_CP023370.1/CP023370.1		5	4885	2017-09-18T00:00:00Z	ftp://ftp.ncbi.nlm.nih.gov/genomes/all/GCA/002/310/695/GCA_002310695.1_ASM231069v1	ftp://ftp.ncbi.nlm.nih.gov/genomes/all/GCF/002/310/695/GCF_002310695.1_ASM231069v1
Escherichia coli	Bacteria;Proteobacteria;Gammaproteobacteria	143	SAMN08773050	PRJNA445267	GCA_005221885.1	Complete	5.69747	50.5512	chromosome:NZ_CP028607.1/CP028607.1; plasmid pTA143:NZ_CP028608.1/CP028608.1		2	5320	2019-05-07T00:00:00Z	ftp://ftp.ncbi.nlm.nih.gov/genomes/all/GCA/005/221/885/GCA_005221885.1_ASM522188v1	ftp://ftp.ncbi.nlm.nih.gov/genomes/all/GCF/005/221/885/GCF_005221885.1_ASM522188v1
Escherichia coli	Bacteria;Proteobacteria;Gammaproteobacteria	144	SAMN07618126	PRJNA402083	GCA_002310595.1	Complete	5.36125	50.5299	chromosome:NZ_CP023364.1/CP023364.1; plasmid 134q:NZ_CP023363.1/CP023363.1; plasmid p92:NZ_CP023365.1/CP023365.1		3	4811	2017-09-18T00:00:00Z	ftp://ftp.ncbi.nlm.nih.gov/genomes/all/GCA/002/310/595/GCA_002310595.1_ASM231059v1	ftp://ftp.ncbi.nlm.nih.gov/genomes/all/GCF/002/310/595/GCF_002310595.1_ASM231059v1
Escherichia coli	Bacteria;Proteobacteria;Gammaproteobacteria	147	SAMN08773052	PRJNA445267	GCA_005221525.1	Complete	5.57719	50.3657	chromosome:NZ_CP028600.1/CP028600.1; plasmid pTA147:NZ_CP028602.1/CP028602.1; plasmid pTA147-2:NZ_CP028601.1/CP028601.1		3	5171	2019-05-07T00:00:00Z	ftp://ftp.ncbi.nlm.nih.gov/genomes/all/GCA/005/221/525/GCA_005221525.1_ASM522152v1	ftp://ftp.ncbi.nlm.nih.gov/genomes/all/GCF/005/221/525/GCF_005221525.1_ASM522152v1
Escherichia coli	Bacteria;Proteobacteria;Gammaproteobacteria	148	SAMN08773053	PRJNA445267	GCA_005221545.1	Complete	5.51723	50.4554	chromosome:NZ_CP028598.1/CP028598.1; plasmid pTA148:NZ_CP028599.1/CP028599.1		2	5096	2019-05-07T00:00:00Z	ftp://ftp.ncbi.nlm.nih.gov/genomes/all/GCA/005/221/545/GCA_005221545.1_ASM522154v1	ftp://ftp.ncbi.nlm.nih.gov/genomes/all/GCF/005/221/545/GCF_005221545.1_ASM522154v1
Escherichia coli	Bacteria;Proteobacteria;Gammaproteobacteria	149	SAMN08773054	PRJNA445267	GCA_005221565.1	Complete	5.51729	50.4554	chromosome:NZ_CP028596.1/CP028596.1; plasmid pTA149:NZ_CP028597.1/CP028597.1		2	5096	2019-05-07T00:00:00Z	ftp://ftp.ncbi.nlm.nih.gov/genomes/all/GCA/005/221/565/GCA_005221565.1_ASM522156v1	ftp://ftp.ncbi.nlm.nih.gov/genomes/all/GCF/005/221/565/GCF_005221565.1_ASM522156v1
Escherichia coli	Bacteria;Proteobacteria;Gammaproteobacteria	14EC001	SAMN07792806	PRJNA414685	GCA_002855325.1	Complete	5.33533	50.8409	chromosome:NZ_CP024127.1/CP024127.1; plasmid p14EC001a:NZ_CP024128.1/CP024128.1; plasmid p14EC001b:NZ_CP024129.1/CP024129.1; plasmid p14EC001c:NZ_CP024130.1/CP024130.1		4	4854	2018-01-03T00:00:00Z	ftp://ftp.ncbi.nlm.nih.gov/genomes/all/GCA/002/855/325/GCA_002855325.1_ASM285532v1	ftp://ftp.ncbi.nlm.nih.gov/genomes/all/GCF/002/855/325/GCF_002855325.1_ASM285532v1
Escherichia coli	Bacteria;Proteobacteria;Gammaproteobacteria	14EC007	SAMN07807399	PRJNA414686	GCA_002855415.1	Complete	5.31013	50.5526	chromosome:NZ_CP024131.1/CP024131.1; plasmid p14EC007a:NZ_CP024132.1/CP024132.1; plasmid p14EC007b:NZ_CP024133.1/CP024133.1		3	4846	2018-01-03T00:00:00Z	ftp://ftp.ncbi.nlm.nih.gov/genomes/all/GCA/002/855/415/GCA_002855415.1_ASM285541v1	ftp://ftp.ncbi.nlm.nih.gov/genomes/all/GCF/002/855/415/GCF_002855415.1_ASM285541v1
Escherichia coli	Bacteria;Proteobacteria;Gammaproteobacteria	14EC017	SAMN07807400	PRJNA414687	GCA_002853655.1	Complete	5.46432	50.4923	chromosome:NZ_CP024134.1/CP024134.1; plasmid p14EC017a:NZ_CP024135.1/CP024135.1; plasmid p14EC017b:NZ_CP024136.1/CP024136.1; plasmid p14EC017c:NZ_CP024137.1/CP024137.1		4	4980	2018-01-03T00:00:00Z	ftp://ftp.ncbi.nlm.nih.gov/genomes/all/GCA/002/853/655/GCA_002853655.1_ASM285365v1	ftp://ftp.ncbi.nlm.nih.gov/genomes/all/GCF/002/853/655/GCF_002853655.1_ASM285365v1
Escherichia coli	Bacteria;Proteobacteria;Gammaproteobacteria	14EC020	SAMN07807401	PRJNA414689	GCA_002853715.1	Complete	5.14588	50.6941	chromosome:NZ_CP024138.1/CP024138.1; plasmid p14EC020a:NZ_CP024139.1/CP024139.1; plasmid p14EC020b:NZ_CP024140.1/CP024140.1		3	4717	2018-01-03T00:00:00Z	ftp://ftp.ncbi.nlm.nih.gov/genomes/all/GCA/002/853/715/GCA_002853715.1_ASM285371v1	ftp://ftp.ncbi.nlm.nih.gov/genomes/all/GCF/002/853/715/GCF_002853715.1_ASM285371v1
Escherichia coli	Bacteria;Proteobacteria;Gammaproteobacteria	14EC029	SAMN07807402	PRJNA414690	GCA_002853805.1	Complete	5.59408	50.3965	chromosome:NZ_CP024141.1/CP024141.1; plasmid p14EC029a:NZ_CP024142.1/CP024142.1; plasmid p14EC029b:NZ_CP024143.1/CP024143.1; plasmid p14EC029c:NZ_CP024144.1/CP024144.1; plasmid p14EC029d:NZ_CP024145.1/CP024145.1; plasmid p14EC029e:NZ_CP024146.1/CP024146.1		6	5145	2018-01-03T00:00:00Z	ftp://ftp.ncbi.nlm.nih.gov/genomes/all/GCA/002/853/805/GCA_002853805.1_ASM285380v1	ftp://ftp.ncbi.nlm.nih.gov/genomes/all/GCF/002/853/805/GCF_002853805.1_ASM285380v1
Escherichia coli	Bacteria;Proteobacteria;Gammaproteobacteria	14EC033	SAMN07807403	PRJNA414691	GCA_002854065.1	Complete	5.21184	50.6454	chromosome:NZ_CP024147.1/CP024147.1; plasmid p14EC033a:NZ_CP024148.1/CP024148.1; plasmid p14EC033b:NZ_CP024149.1/CP024149.1; plasmid p14EC033c:NZ_CP024150.1/CP024150.1; plasmid p14EC033d:NZ_CP024151.1/CP024151.1; plasmid p14EC033e:NZ_CP024152.1/CP024152.1; plasmid p14EC033f:NZ_CP024153.1/CP024153.1; plasmid p14EC033g:NZ_CP024154.1/CP024154.1		8	4650	2018-01-03T00:00:00Z	ftp://ftp.ncbi.nlm.nih.gov/genomes/all/GCA/002/854/065/GCA_002854065.1_ASM285406v1	ftp://ftp.ncbi.nlm.nih.gov/genomes/all/GCF/002/854/065/GCF_002854065.1_ASM285406v1
Escherichia coli	Bacteria;Proteobacteria;Gammaproteobacteria	14EC047	SAMN07807404	PRJNA414692	GCA_002853965.1	Complete	5.31571	50.6982	chromosome:CP024155.1; plasmid p14EC047a:CP024156.1; plasmid p14EC047b:CP024157.1; plasmid p14EC047c:CP024158.1		4	5016	2018-01-03T00:00:00Z	ftp://ftp.ncbi.nlm.nih.gov/genomes/all/GCA/002/853/965/GCA_002853965.1_ASM285396v1	ftp://ftp.ncbi.nlm.nih.gov/genomes/all/GCF/002/853/965/GCF_002853965.1_ASM285396v1
Escherichia coli	Bacteria;Proteobacteria;Gammaproteobacteria	150	SAMN08773055	PRJNA445267	GCA_005221505.1	Complete	5.69753	50.4862	chromosome:NZ_CP028592.1/CP028592.1; plasmid pTA150:NZ_CP028595.1/CP028595.1; plasmid pTA150-2:NZ_CP028594.1/CP028594.1; plasmid pTA150-3:NZ_CP028593.1/CP028593.1		4	5308	2019-05-07T00:00:00Z	ftp://ftp.ncbi.nlm.nih.gov/genomes/all/GCA/005/221/505/GCA_005221505.1_ASM522150v1	ftp://ftp.ncbi.nlm.nih.gov/genomes/all/GCF/005/221/505/GCF_005221505.1_ASM522150v1
Escherichia coli	Bacteria;Proteobacteria;Gammaproteobacteria	155	SAMN05544764	PRJNA336330	GCA_001890205.1	Complete	5.60443	50.4543	chromosome:NZ_CP018237.1/CP018237.1; plasmid pO157:NZ_CP018238.1/CP018238.1		2	5138	2016-12-07T00:00:00Z	ftp://ftp.ncbi.nlm.nih.gov/genomes/all/GCA/001/890/205/GCA_001890205.1_ASM189020v1	ftp://ftp.ncbi.nlm.nih.gov/genomes/all/GCF/001/890/205/GCF_001890205.1_ASM189020v1
Escherichia coli	Bacteria;Proteobacteria;Gammaproteobacteria	1943	SAMN07618127	PRJNA402083	GCA_002310555.1	Complete	5.00072	50.7302	chromosome:NZ_CP023359.1/CP023359.1; plasmid p54:NZ_CP023360.1/CP023360.1; plasmid p80:NZ_CP023361.1/CP023361.1; plasmid p85:NZ_CP023362.1/CP023362.1		4	4563	2017-09-18T00:00:00Z	ftp://ftp.ncbi.nlm.nih.gov/genomes/all/GCA/002/310/555/GCA_002310555.1_ASM231055v1	ftp://ftp.ncbi.nlm.nih.gov/genomes/all/GCF/002/310/555/GCF_002310555.1_ASM231055v1
Escherichia coli	Bacteria;Proteobacteria;Gammaproteobacteria	1A	SAMN08380000	PRJNA430697	GCA_002953895.1	Complete	4.65186	50.8	chromosome:NZ_CP026361.1/CP026361.1		1	4201	2018-02-01T00:00:00Z	ftp://ftp.ncbi.nlm.nih.gov/genomes/all/GCA/002/953/895/GCA_002953895.1_ASM295389v1	ftp://ftp.ncbi.nlm.nih.gov/genomes/all/GCF/002/953/895/GCF_002953895.1_ASM295389v1
Escherichia coli	Bacteria;Proteobacteria;Gammaproteobacteria	1FA	SAMN08380002	PRJNA430697	GCA_002953095.1	Complete	4.65185	50.8	chromosome:NZ_CP026360.1/CP026360.1		1	4202	2018-02-01T00:00:00Z	ftp://ftp.ncbi.nlm.nih.gov/genomes/all/GCA/002/953/095/GCA_002953095.1_ASM295309v1	ftp://ftp.ncbi.nlm.nih.gov/genomes/all/GCF/002/953/095/GCF_002953095.1_ASM295309v1
Escherichia coli	Bacteria;Proteobacteria;Gammaproteobacteria	2_0	SAMN08380003	PRJNA430697	GCA_002952955.1	Complete	4.65185	50.8	chromosome:NZ_CP026359.1/CP026359.1		1	4201	2018-02-01T00:00:00Z	ftp://ftp.ncbi.nlm.nih.gov/genomes/all/GCA/002/952/955/GCA_002952955.1_ASM295295v1	ftp://ftp.ncbi.nlm.nih.gov/genomes/all/GCF/002/952/955/GCF_002952955.1_ASM295295v1
Escherichia coli	Bacteria;Proteobacteria;Gammaproteobacteria	2009C-3133	SAMN02991226	PRJNA218110	GCA_001420955.1	Complete	5.51434	50.8264	chromosome:NZ_CP013025.1/CP013025.1; plasmid unnamed1:NZ_CP013024.1/CP013024.1; plasmid unnamed2:NZ_CP013026.1/CP013026.1; plasmid unnamed3:NZ_CP013027.1/CP013027.1		4	5078	2015-10-30T00:00:00Z	ftp://ftp.ncbi.nlm.nih.gov/genomes/all/GCA/001/420/955/GCA_001420955.1_ASM142095v1	ftp://ftp.ncbi.nlm.nih.gov/genomes/all/GCF/001/420/955/GCF_001420955.1_ASM142095v1
Escherichia coli	Bacteria;Proteobacteria;Gammaproteobacteria	2009C-3378	SAMN09533786	PRJNA218110	GCA_004010595.1	Complete	5.51639	50.4568	chromosome:NZ_CP034792.1/CP034792.1; plasmid p2009C-3378:NZ_CP034793.1/CP034793.1		2	5110	2019-01-10T00:00:00Z	ftp://ftp.ncbi.nlm.nih.gov/genomes/all/GCA/004/010/595/GCA_004010595.1_ASM401059v1	ftp://ftp.ncbi.nlm.nih.gov/genomes/all/GCF/004/010/595/GCF_004010595.1_ASM401059v1
Escherichia coli	Bacteria;Proteobacteria;Gammaproteobacteria	2009C-3554	SAMN04531139	PRJNA218110	GCA_004010575.1	Complete	5.67405	50.4492	chromosome:NZ_CP034803.1/CP034803.1; plasmid p2009C-3554-1:NZ_CP034804.1/CP034804.1; plasmid p2009C-3554-2:NZ_CP034805.1/CP034805.1		3	5305	2019-01-10T00:00:00Z	ftp://ftp.ncbi.nlm.nih.gov/genomes/all/GCA/004/010/575/GCA_004010575.1_ASM401057v1	ftp://ftp.ncbi.nlm.nih.gov/genomes/all/GCF/004/010/575/GCF_004010575.1_ASM401057v1
Escherichia coli	Bacteria;Proteobacteria;Gammaproteobacteria	2009C-4687	SAMN04531170	PRJNA218110	GCA_004010655.1	Complete	5.57476	50.4559	chromosome:NZ_CP034799.1/CP034799.1; plasmid p2009C-4687:NZ_CP034800.1/CP034800.1		2	5186	2019-01-10T00:00:00Z	ftp://ftp.ncbi.nlm.nih.gov/genomes/all/GCA/004/010/655/GCA_004010655.1_ASM401065v1	ftp://ftp.ncbi.nlm.nih.gov/genomes/all/GCF/004/010/655/GCF_004010655.1_ASM401065v1
Escherichia coli	Bacteria;Proteobacteria;Gammaproteobacteria	2010C-3142	SAMN04505650	PRJNA218110	GCA_004010695.1	Complete	5.57347	50.4559	chromosome:NZ_CP034801.1/CP034801.1; plasmid p2010C-3142:NZ_CP034802.1/CP034802.1		2	5202	2019-01-10T00:00:00Z	ftp://ftp.ncbi.nlm.nih.gov/genomes/all/GCA/004/010/695/GCA_004010695.1_ASM401069v1	ftp://ftp.ncbi.nlm.nih.gov/genomes/all/GCF/004/010/695/GCF_004010695.1_ASM401069v1
Escherichia coli	Bacteria;Proteobacteria;Gammaproteobacteria	2010C-3347	SAMN04549845	PRJNA218110	GCA_004010675.1	Complete	5.63393	50.4531	chromosome:NZ_CP034806.1/CP034806.1; plasmid p2010C-3347:NZ_CP034807.1/CP034807.1		2	5285	2019-01-10T00:00:00Z	ftp://ftp.ncbi.nlm.nih.gov/genomes/all/GCA/004/010/675/GCA_004010675.1_ASM401067v1	ftp://ftp.ncbi.nlm.nih.gov/genomes/all/GCF/004/010/675/GCF_004010675.1_ASM401067v1
Escherichia coli	Bacteria;Proteobacteria;Gammaproteobacteria	2011C-3911	SAMN04851092	PRJNA218110	GCA_001644725.1	Complete	4.98958	50.8849	chromosome:NZ_CP015240.1/CP015240.1; plasmid unnamed1:NZ_CP015239.1/CP015239.1		2	4557	2016-05-16T00:00:00Z	ftp://ftp.ncbi.nlm.nih.gov/genomes/all/GCA/001/644/725/GCA_001644725.1_ASM164472v1	ftp://ftp.ncbi.nlm.nih.gov/genomes/all/GCF/001/644/725/GCF_001644725.1_ASM164472v1
Escherichia coli	Bacteria;Proteobacteria;Gammaproteobacteria	2011C-4251	SAMN08579577	PRJNA218110	GCA_003018915.1	Complete	5.50809	50.6815	chromosome:NZ_CP027388.1/CP027388.1; plasmid unnamed:NZ_CP027389.1/CP027389.1		2	5109	2018-03-26T00:00:00Z	ftp://ftp.ncbi.nlm.nih.gov/genomes/all/GCA/003/018/915/GCA_003018915.1_ASM301891v1	ftp://ftp.ncbi.nlm.nih.gov/genomes/all/GCF/003/018/915/GCF_003018915.1_ASM301891v1
Escherichia coli	Bacteria;Proteobacteria;Gammaproteobacteria	2011C-4315	SAMN04851094	PRJNA218110	GCA_001645235.2	Complete	5.51865	50.7491	chromosome:NZ_CP024479.1/CP024479.1; plasmid unnamed1:NZ_CP024480.1/CP024480.1; plasmid unnamed2:NZ_CP024481.1/CP024481.1		3	5175	2017-10-30T00:00:00Z	ftp://ftp.ncbi.nlm.nih.gov/genomes/all/GCA/001/645/235/GCA_001645235.2_ASM164523v2	ftp://ftp.ncbi.nlm.nih.gov/genomes/all/GCF/001/645/235/GCF_001645235.2_ASM164523v2
Escherichia coli	Bacteria;Proteobacteria;Gammaproteobacteria	2012C-4221	SAMN08579578	PRJNA218110	GCA_003018235.1	Complete	5.19465	50.4692	chromosome:NZ_CP027437.1/CP027437.1; plasmid unnamed1:NZ_CP027438.1/CP027438.1; plasmid unnamed2:NZ_CP027439.1/CP027439.1		3	4700	2018-03-26T00:00:00Z	ftp://ftp.ncbi.nlm.nih.gov/genomes/all/GCA/003/018/235/GCA_003018235.1_ASM301823v1	ftp://ftp.ncbi.nlm.nih.gov/genomes/all/GCF/003/018/235/GCF_003018235.1_ASM301823v1
Escherichia coli	Bacteria;Proteobacteria;Gammaproteobacteria	2012C-4227	SAMN03952643	PRJNA218110	GCA_001420935.1	Complete	5.37521	50.6135	chromosome:NZ_CP013029.1/CP013029.1; plasmid unnamed1:NZ_CP013028.1/CP013028.1; plasmid unnamed2:NZ_CP013030.1/CP013030.1		3	4851	2015-10-30T00:00:00Z	ftp://ftp.ncbi.nlm.nih.gov/genomes/all/GCA/001/420/935/GCA_001420935.1_ASM142093v1	ftp://ftp.ncbi.nlm.nih.gov/genomes/all/GCF/001/420/935/GCF_001420935.1_ASM142093v1
Escherichia coli	Bacteria;Proteobacteria;Gammaproteobacteria	2012C-4502	SAMN08579579	PRJNA218110	GCA_003018255.1	Complete	5.06638	50.9486	chromosome:NZ_CP027440.1/CP027440.1; plasmid unnamed:NZ_CP027441.1/CP027441.1		2	4668	2018-03-26T00:00:00Z	ftp://ftp.ncbi.nlm.nih.gov/genomes/all/GCA/003/018/255/GCA_003018255.1_ASM301825v1	ftp://ftp.ncbi.nlm.nih.gov/genomes/all/GCF/003/018/255/GCF_003018255.1_ASM301825v1
Escherichia coli	Bacteria;Proteobacteria;Gammaproteobacteria	2012C-4606	SAMN04498549	PRJNA218110	GCA_003018795.1	Complete	5.7258	50.6556	chromosome:NZ_CP027352.1/CP027352.1; plasmid unnamed1:NZ_CP027353.1/CP027353.1; plasmid unnamed2:NZ_CP027354.1/CP027354.1		3	5349	2018-03-26T00:00:00Z	ftp://ftp.ncbi.nlm.nih.gov/genomes/all/GCA/003/018/795/GCA_003018795.1_ASM301879v1	ftp://ftp.ncbi.nlm.nih.gov/genomes/all/GCF/003/018/795/GCF_003018795.1_ASM301879v1
Escherichia coli	Bacteria;Proteobacteria;Gammaproteobacteria	2012EL-2448	SAMN08579603	PRJNA218110	GCA_003018615.1	Complete	5.27229	50.8	chromosome:NZ_CP027586.1/CP027586.1		1	4826	2018-03-26T00:00:00Z	ftp://ftp.ncbi.nlm.nih.gov/genomes/all/GCA/003/018/615/GCA_003018615.1_ASM301861v1	ftp://ftp.ncbi.nlm.nih.gov/genomes/all/GCF/003/018/615/GCF_003018615.1_ASM301861v1
Escherichia coli	Bacteria;Proteobacteria;Gammaproteobacteria	2013C-3033	SAMN08579559	PRJNA218110	GCA_003017765.1	Complete	5.55387	50.7977	chromosome:NZ_CP027323.1/CP027323.1; plasmid unnamed:NZ_CP027324.1/CP027324.1		2	5185	2018-03-26T00:00:00Z	ftp://ftp.ncbi.nlm.nih.gov/genomes/all/GCA/003/017/765/GCA_003017765.1_ASM301776v1	ftp://ftp.ncbi.nlm.nih.gov/genomes/all/GCF/003/017/765/GCF_003017765.1_ASM301776v1
Escherichia coli	Bacteria;Proteobacteria;Gammaproteobacteria	2013C-3181	SAMN02991250	PRJNA218110	GCA_003018655.1	Complete	5.16795	50.8	chromosome:NZ_CP027312.1/CP027312.1		1	4673	2018-03-26T00:00:00Z	ftp://ftp.ncbi.nlm.nih.gov/genomes/all/GCA/003/018/655/GCA_003018655.1_ASM301865v1	ftp://ftp.ncbi.nlm.nih.gov/genomes/all/GCF/003/018/655/GCF_003018655.1_ASM301865v1
Escherichia coli	Bacteria;Proteobacteria;Gammaproteobacteria	2013C-3250	SAMN04498485	PRJNA218110	GCA_003018875.1	Complete	5.68198	50.6588	chromosome:NZ_CP027380.1/CP027380.1; plasmid unnamed1:NZ_CP027381.1/CP027381.1; plasmid unnamed2:NZ_CP027382.1/CP027382.1; plasmid unnamed3:NZ_CP027383.1/CP027383.1; plasmid unnamed4:NZ_CP027384.1/CP027384.1; plasmid unnamed5:NZ_CP027385.1/CP027385.1		6	5278	2018-03-26T00:00:00Z	ftp://ftp.ncbi.nlm.nih.gov/genomes/all/GCA/003/018/875/GCA_003018875.1_ASM301887v1	ftp://ftp.ncbi.nlm.nih.gov/genomes/all/GCF/003/018/875/GCF_003018875.1_ASM301887v1
Escherichia coli	Bacteria;Proteobacteria;Gammaproteobacteria	2013C-3252	SAMN02991246	PRJNA218110	GCA_003018055.1	Complete	5.82329	50.5893	chromosome:NZ_CP027442.1/CP027442.1; plasmid unnamed1:NZ_CP027443.1/CP027443.1; plasmid unnamed2:NZ_CP027444.1/CP027444.1		3	5509	2018-03-26T00:00:00Z	ftp://ftp.ncbi.nlm.nih.gov/genomes/all/GCA/003/018/055/GCA_003018055.1_ASM301805v1	ftp://ftp.ncbi.nlm.nih.gov/genomes/all/GCF/003/018/055/GCF_003018055.1_ASM301805v1
Escherichia coli	Bacteria;Proteobacteria;Gammaproteobacteria	2013C-3264	SAMN02991245	PRJNA218110	GCA_003019155.1	Complete	5.5875	50.5711	chromosome:NZ_CP027544.1/CP027544.1; plasmid unnamed:NZ_CP027545.1/CP027545.1		2	5095	2018-03-26T00:00:00Z	ftp://ftp.ncbi.nlm.nih.gov/genomes/all/GCA/003/019/155/GCA_003019155.1_ASM301915v1	ftp://ftp.ncbi.nlm.nih.gov/genomes/all/GCF/003/019/155/GCF_003019155.1_ASM301915v1
Escherichia coli	Bacteria;Proteobacteria;Gammaproteobacteria	2013C-3277	SAMN02991240	PRJNA218110	GCA_003018715.1	Complete	5.68747	50.6453	chromosome:NZ_CP027331.1/CP027331.1; plasmid unnamed1:NZ_CP027332.1/CP027332.1; plasmid unnamed2:NZ_CP027333.1/CP027333.1; plasmid unnamed3:NZ_CP027334.1/CP027334.1		4	5141	2018-03-26T00:00:00Z	ftp://ftp.ncbi.nlm.nih.gov/genomes/all/GCA/003/018/715/GCA_003018715.1_ASM301871v1	ftp://ftp.ncbi.nlm.nih.gov/genomes/all/GCF/003/018/715/GCF_003018715.1_ASM301871v1
Escherichia coli	Bacteria;Proteobacteria;Gammaproteobacteria	2013C-3342	SAMN08579610	PRJNA218110	GCA_003019215.1	Complete	5.556	50.6024	chromosome:NZ_CP027766.1/CP027766.1; plasmid unnamed:NZ_CP027767.1/CP027767.1		2	5184	2018-03-26T00:00:00Z	ftp://ftp.ncbi.nlm.nih.gov/genomes/all/GCA/003/019/215/GCA_003019215.1_ASM301921v1	ftp://ftp.ncbi.nlm.nih.gov/genomes/all/GCF/003/019/215/GCF_003019215.1_ASM301921v1
Escherichia coli	Bacteria;Proteobacteria;Gammaproteobacteria	2013C-3492	SAMN08579580	PRJNA218110	GCA_003018075.1	Complete	5.27037	50.6662	chromosome:NZ_CP027445.1/CP027445.1; plasmid unnamed:NZ_CP027446.1/CP027446.1		2	4707	2018-03-26T00:00:00Z	ftp://ftp.ncbi.nlm.nih.gov/genomes/all/GCA/003/018/075/GCA_003018075.1_ASM301807v1	ftp://ftp.ncbi.nlm.nih.gov/genomes/all/GCF/003/018/075/GCF_003018075.1_ASM301807v1
Escherichia coli	Bacteria;Proteobacteria;Gammaproteobacteria	2013C-3513	SAMN08579595	PRJNA218110	GCA_003018315.1	Complete	5.74611	50.557	chromosome:NZ_CP027555.1/CP027555.1; plasmid unnamed1:NZ_CP027554.1/CP027554.1; plasmid unnamed2:NZ_CP027556.1/CP027556.1		3	5396	2018-03-26T00:00:00Z	ftp://ftp.ncbi.nlm.nih.gov/genomes/all/GCA/003/018/315/GCA_003018315.1_ASM301831v1	ftp://ftp.ncbi.nlm.nih.gov/genomes/all/GCF/003/018/315/GCF_003018315.1_ASM301831v1
Escherichia coli	Bacteria;Proteobacteria;Gammaproteobacteria	2013C-4081	SAMN04558451	PRJNA218110	GCA_003018535.1	Complete	5.6345	50.4585	chromosome:NZ_CP027573.1/CP027573.1; plasmid unnamed1:NZ_CP027574.1/CP027574.1; plasmid unnamed2:NZ_CP027575.1/CP027575.1; plasmid unnamed3:NZ_CP027576.1/CP027576.1		4	5268	2018-03-26T00:00:00Z	ftp://ftp.ncbi.nlm.nih.gov/genomes/all/GCA/003/018/535/GCA_003018535.1_ASM301853v1	ftp://ftp.ncbi.nlm.nih.gov/genomes/all/GCF/003/018/535/GCF_003018535.1_ASM301853v1
Escherichia coli	Bacteria;Proteobacteria;Gammaproteobacteria	2013C-4187	SAMN08579590	PRJNA218110	GCA_003019175.1	Complete	5.6053	50.6507	chromosome:NZ_CP027546.1/CP027546.1; plasmid unnamed:NZ_CP027547.1/CP027547.1		2	5198	2018-03-26T00:00:00Z	ftp://ftp.ncbi.nlm.nih.gov/genomes/all/GCA/003/019/175/GCA_003019175.1_ASM301917v1	ftp://ftp.ncbi.nlm.nih.gov/genomes/all/GCF/003/019/175/GCF_003019175.1_ASM301917v1
Escherichia coli	Bacteria;Proteobacteria;Gammaproteobacteria	2013C-4225	SAMN08579596	PRJNA218110	GCA_003018555.1	Complete	5.73416	50.6511	chromosome:NZ_CP027577.1/CP027577.1; plasmid unnamed:NZ_CP027578.1/CP027578.1		2	5368	2018-03-26T00:00:00Z	ftp://ftp.ncbi.nlm.nih.gov/genomes/all/GCA/003/018/555/GCA_003018555.1_ASM301855v1	ftp://ftp.ncbi.nlm.nih.gov/genomes/all/GCF/003/018/555/GCF_003018555.1_ASM301855v1
Escherichia coli	Bacteria;Proteobacteria;Gammaproteobacteria	2013C-4282	SAMN08579597	PRJNA218110	GCA_003018335.1	Complete	5.20341	50.4853	chromosome:NZ_CP027579.1/CP027579.1; plasmid unnamed1:NZ_CP027580.1/CP027580.1; plasmid unnamed2:NZ_CP027581.1/CP027581.1		3	4721	2018-03-26T00:00:00Z	ftp://ftp.ncbi.nlm.nih.gov/genomes/all/GCA/003/018/335/GCA_003018335.1_ASM301833v1	ftp://ftp.ncbi.nlm.nih.gov/genomes/all/GCF/003/018/335/GCF_003018335.1_ASM301833v1
Escherichia coli	Bacteria;Proteobacteria;Gammaproteobacteria	2013C-4361	SAMN04516926	PRJNA218110	GCA_003017975.1	Complete	5.38846	50.5908	chromosome:NZ_CP027347.1/CP027347.1; plasmid unnamed:NZ_CP027348.1/CP027348.1		2	4901	2018-03-26T00:00:00Z	ftp://ftp.ncbi.nlm.nih.gov/genomes/all/GCA/003/017/975/GCA_003017975.1_ASM301797v1	ftp://ftp.ncbi.nlm.nih.gov/genomes/all/GCF/003/017/975/GCF_003017975.1_ASM301797v1
Escherichia coli	Bacteria;Proteobacteria;Gammaproteobacteria	2013C-4465	SAMN04851091	PRJNA218110	GCA_001644745.1	Complete	5.49497	50.382	chromosome:NZ_CP015241.1/CP015241.1; plasmid unnamed1:NZ_CP015242.1/CP015242.1		2	5013	2016-05-16T00:00:00Z	ftp://ftp.ncbi.nlm.nih.gov/genomes/all/GCA/001/644/745/GCA_001644745.1_ASM164474v1	ftp://ftp.ncbi.nlm.nih.gov/genomes/all/GCF/001/644/745/GCF_001644745.1_ASM164474v1
Escherichia coli	Bacteria;Proteobacteria;Gammaproteobacteria	2013C-4538	SAMN08579598	PRJNA218110	GCA_003018575.1	Complete	5.76877	50.651	chromosome:NZ_CP027582.1/CP027582.1; plasmid unnamed:NZ_CP027583.1/CP027583.1		2	5399	2018-03-26T00:00:00Z	ftp://ftp.ncbi.nlm.nih.gov/genomes/all/GCA/003/018/575/GCA_003018575.1_ASM301857v1	ftp://ftp.ncbi.nlm.nih.gov/genomes/all/GCF/003/018/575/GCF_003018575.1_ASM301857v1
Escherichia coli	Bacteria;Proteobacteria;Gammaproteobacteria	2013C-4830	SAMN08579560	PRJNA218110	GCA_003017805.1	Complete	5.30352	50.6553	chromosome:NZ_CP027325.1/CP027325.1; plasmid unnamed1:NZ_CP027326.1/CP027326.1; plasmid unnamed2:NZ_CP027327.1/CP027327.1		3	4708	2018-03-26T00:00:00Z	ftp://ftp.ncbi.nlm.nih.gov/genomes/all/GCA/003/017/805/GCA_003017805.1_ASM301780v1	ftp://ftp.ncbi.nlm.nih.gov/genomes/all/GCF/003/017/805/GCF_003017805.1_ASM301780v1
Escherichia coli	Bacteria;Proteobacteria;Gammaproteobacteria	2013C-4974	SAMN08579604	PRJNA218110	GCA_003018375.1	Complete	5.29367	50.6901	chromosome:NZ_CP027587.1/CP027587.1; plasmid unnamed:NZ_CP027588.1/CP027588.1		2	4737	2018-03-26T00:00:00Z	ftp://ftp.ncbi.nlm.nih.gov/genomes/all/GCA/003/018/375/GCA_003018375.1_ASM301837v1	ftp://ftp.ncbi.nlm.nih.gov/genomes/all/GCF/003/018/375/GCF_003018375.1_ASM301837v1
Escherichia coli	Bacteria;Proteobacteria;Gammaproteobacteria	2013C-4991	SAMN08579568	PRJNA218110	GCA_003018815.1	Complete	5.68043	50.467	chromosome:NZ_CP027355.1/CP027355.1; plasmid unnamed1:NZ_CP027356.1/CP027356.1; plasmid unnamed2:NZ_CP027357.1/CP027357.1; plasmid unnamed3:NZ_CP027358.1/CP027358.1		4	5223	2018-03-26T00:00:00Z	ftp://ftp.ncbi.nlm.nih.gov/genomes/all/GCA/003/018/815/GCA_003018815.1_ASM301881v1	ftp://ftp.ncbi.nlm.nih.gov/genomes/all/GCF/003/018/815/GCF_003018815.1_ASM301881v1
Escherichia coli	Bacteria;Proteobacteria;Gammaproteobacteria	2014C-3011	SAMN08579605	PRJNA218110	GCA_003018395.1	Complete	5.35374	50.5503	chromosome:NZ_CP027591.1/CP027591.1; plasmid unnamed1:NZ_CP027589.1/CP027589.1; plasmid unnamed2:NZ_CP027590.1/CP027590.1; plasmid unnamed3:NZ_CP027592.1/CP027592.1		4	4886	2018-03-26T00:00:00Z	ftp://ftp.ncbi.nlm.nih.gov/genomes/all/GCA/003/018/395/GCA_003018395.1_ASM301839v1	ftp://ftp.ncbi.nlm.nih.gov/genomes/all/GCF/003/018/395/GCF_003018395.1_ASM301839v1
Escherichia coli	Bacteria;Proteobacteria;Gammaproteobacteria	2014C-3050	SAMN03569438	PRJNA218110	GCA_003018135.1	Complete	5.75322	50.6475	chromosome:NZ_CP027472.1/CP027472.1; plasmid unnamed:NZ_CP027473.1/CP027473.1		2	5314	2018-03-26T00:00:00Z	ftp://ftp.ncbi.nlm.nih.gov/genomes/all/GCA/003/018/135/GCA_003018135.1_ASM301813v1	ftp://ftp.ncbi.nlm.nih.gov/genomes/all/GCF/003/018/135/GCF_003018135.1_ASM301813v1
Escherichia coli	Bacteria;Proteobacteria;Gammaproteobacteria	2014C-3051	SAMN08579564	PRJNA218110	GCA_003017915.1	Complete	5.69012	50.6479	chromosome:NZ_CP027338.1/CP027338.1; plasmid unnamed:NZ_CP027339.1/CP027339.1		2	5211	2018-03-26T00:00:00Z	ftp://ftp.ncbi.nlm.nih.gov/genomes/all/GCA/003/017/915/GCA_003017915.1_ASM301791v1	ftp://ftp.ncbi.nlm.nih.gov/genomes/all/GCF/003/017/915/GCF_003017915.1_ASM301791v1
Escherichia coli	Bacteria;Proteobacteria;Gammaproteobacteria	2014C-3057	SAMN08579576	PRJNA218110	GCA_003018895.1	Complete	5.70043	50.6475	chromosome:NZ_CP027387.1/CP027387.1; plasmid unnamed:NZ_CP027386.1/CP027386.1		2	5369	2018-03-26T00:00:00Z	ftp://ftp.ncbi.nlm.nih.gov/genomes/all/GCA/003/018/895/GCA_003018895.1_ASM301889v1	ftp://ftp.ncbi.nlm.nih.gov/genomes/all/GCF/003/018/895/GCF_003018895.1_ASM301889v1
Escherichia coli	Bacteria;Proteobacteria;Gammaproteobacteria	2014C-3061	SAMN08579591	PRJNA218110	GCA_003018155.1	Complete	5.39805	50.5704	chromosome:NZ_CP027548.1/CP027548.1; plasmid unnamed:NZ_CP027549.1/CP027549.1		2	4915	2018-03-26T00:00:00Z	ftp://ftp.ncbi.nlm.nih.gov/genomes/all/GCA/003/018/155/GCA_003018155.1_ASM301815v1	ftp://ftp.ncbi.nlm.nih.gov/genomes/all/GCF/003/018/155/GCF_003018155.1_ASM301815v1
Escherichia coli	Bacteria;Proteobacteria;Gammaproteobacteria	2014C-3075	SAMN08579581	PRJNA218110	GCA_003019035.1	Complete	5.33947	50.5944	chromosome:NZ_CP027447.1/CP027447.1; plasmid unnamed:NZ_CP027448.1/CP027448.1		2	4938	2018-03-26T00:00:00Z	ftp://ftp.ncbi.nlm.nih.gov/genomes/all/GCA/003/019/035/GCA_003019035.1_ASM301903v1	ftp://ftp.ncbi.nlm.nih.gov/genomes/all/GCF/003/019/035/GCF_003019035.1_ASM301903v1
Escherichia coli	Bacteria;Proteobacteria;Gammaproteobacteria	2014C-3097	SAMN08579582	PRJNA218110	GCA_003018275.1	Complete	5.28574	50.7828	chromosome:NZ_CP027449.1/CP027449.1; plasmid unnamed1:NZ_CP027450.1/CP027450.1; plasmid unnamed2:NZ_CP027451.1/CP027451.1		3	4815	2018-03-26T00:00:00Z	ftp://ftp.ncbi.nlm.nih.gov/genomes/all/GCA/003/018/275/GCA_003018275.1_ASM301827v1	ftp://ftp.ncbi.nlm.nih.gov/genomes/all/GCF/003/018/275/GCF_003018275.1_ASM301827v1
Escherichia coli	Bacteria;Proteobacteria;Gammaproteobacteria	2014C-3307	SAMN08579572	PRJNA218110	GCA_003017995.1	Complete	5.25178	50.7566	chromosome:NZ_CP027368.1/CP027368.1; plasmid unnamed1:NZ_CP027369.1/CP027369.1; plasmid unnamed2:NZ_CP027370.1/CP027370.1		3	4746	2018-03-26T00:00:00Z	ftp://ftp.ncbi.nlm.nih.gov/genomes/all/GCA/003/017/995/GCA_003017995.1_ASM301799v1	ftp://ftp.ncbi.nlm.nih.gov/genomes/all/GCF/003/017/995/GCF_003017995.1_ASM301799v1
Escherichia coli	Bacteria;Proteobacteria;Gammaproteobacteria	2014C-3338	SAMN08579583	PRJNA218110	GCA_003018095.1	Complete	4.95862	50.8517	chromosome:NZ_CP027452.1/CP027452.1; plasmid unnamed:NZ_CP027453.1/CP027453.1		2	4504	2018-03-26T00:00:00Z	ftp://ftp.ncbi.nlm.nih.gov/genomes/all/GCA/003/018/095/GCA_003018095.1_ASM301809v1	ftp://ftp.ncbi.nlm.nih.gov/genomes/all/GCF/003/018/095/GCF_003018095.1_ASM301809v1
Escherichia coli	Bacteria;Proteobacteria;Gammaproteobacteria	2014C-3599	SAMN03098208	PRJNA218110	GCA_003018935.1	Complete	5.48375	50.6329	chromosome:NZ_CP027435.1/CP027435.1; plasmid unnamed:NZ_CP027436.1/CP027436.1		2	5061	2018-03-26T00:00:00Z	ftp://ftp.ncbi.nlm.nih.gov/genomes/all/GCA/003/018/935/GCA_003018935.1_ASM301893v1	ftp://ftp.ncbi.nlm.nih.gov/genomes/all/GCF/003/018/935/GCF_003018935.1_ASM301893v1
Escherichia coli	Bacteria;Proteobacteria;Gammaproteobacteria	2014C-3655	SAMN03098211	PRJNA218110	GCA_003018775.1	Complete	5.53965	50.6316	chromosome:NZ_CP027351.1/CP027351.1; plasmid unnamed:NZ_CP027350.1/CP027350.1		2	5072	2018-03-26T00:00:00Z	ftp://ftp.ncbi.nlm.nih.gov/genomes/all/GCA/003/018/775/GCA_003018775.1_ASM301877v1	ftp://ftp.ncbi.nlm.nih.gov/genomes/all/GCF/003/018/775/GCF_003018775.1_ASM301877v1
Escherichia coli	Bacteria;Proteobacteria;Gammaproteobacteria	2014C-3946	SAMN03024518	PRJNA218110	GCA_003017955.1	Complete	5.30526	50.6144	chromosome:CP027344.1; plasmid unnamed1:CP027345.1; plasmid unnamed2:CP027346.1		3	0	2018-03-26T00:00:00Z	ftp://ftp.ncbi.nlm.nih.gov/genomes/all/GCA/003/017/955/GCA_003017955.1_ASM301795v1	ftp://ftp.ncbi.nlm.nih.gov/genomes/all/GCF/003/017/955/GCF_003017955.1_ASM301795v1
Escherichia coli	Bacteria;Proteobacteria;Gammaproteobacteria	2014C-4135	SAMN08579556	PRJNA218110	GCA_003017615.1	Complete	5.08249	50.7895	chromosome:NZ_CP027310.1/CP027310.1; plasmid unnamed:NZ_CP027311.1/CP027311.1		2	4491	2018-03-26T00:00:00Z	ftp://ftp.ncbi.nlm.nih.gov/genomes/all/GCA/003/017/615/GCA_003017615.1_ASM301761v1	ftp://ftp.ncbi.nlm.nih.gov/genomes/all/GCF/003/017/615/GCF_003017615.1_ASM301761v1
Escherichia coli	Bacteria;Proteobacteria;Gammaproteobacteria	2014C-4423	SAMN08579584	PRJNA218110	GCA_003019055.1	Complete	5.49186	50.5508	chromosome:NZ_CP027454.1/CP027454.1; plasmid unnamed1:NZ_CP027455.1/CP027455.1; plasmid unnamed2:NZ_CP027456.1/CP027456.1		3	5063	2018-03-26T00:00:00Z	ftp://ftp.ncbi.nlm.nih.gov/genomes/all/GCA/003/019/055/GCA_003019055.1_ASM301905v1	ftp://ftp.ncbi.nlm.nih.gov/genomes/all/GCF/003/019/055/GCF_003019055.1_ASM301905v1
Escherichia coli	Bacteria;Proteobacteria;Gammaproteobacteria	2014C-4587	SAMN08579566	PRJNA218110	GCA_003018755.1	Complete	5.17157	50.7644	chromosome:NZ_CP027342.1/CP027342.1; plasmid unnamed:NZ_CP027343.1/CP027343.1		2	4722	2018-03-26T00:00:00Z	ftp://ftp.ncbi.nlm.nih.gov/genomes/all/GCA/003/018/755/GCA_003018755.1_ASM301875v1	ftp://ftp.ncbi.nlm.nih.gov/genomes/all/GCF/003/018/755/GCF_003018755.1_ASM301875v1
Escherichia coli	Bacteria;Proteobacteria;Gammaproteobacteria	2015C-3101	SAMN08579554	PRJNA218110	GCA_003017455.1	Complete	5.43421	50.5631	chromosome:NZ_CP027221.1/CP027221.1; plasmid unnamed1:NZ_CP027222.1/CP027222.1; plasmid unnamed2:NZ_CP027223.1/CP027223.1		3	4968	2018-03-26T00:00:00Z	ftp://ftp.ncbi.nlm.nih.gov/genomes/all/GCA/003/017/455/GCA_003017455.1_ASM301745v1	ftp://ftp.ncbi.nlm.nih.gov/genomes/all/GCF/003/017/455/GCF_003017455.1_ASM301745v1
Escherichia coli	Bacteria;Proteobacteria;Gammaproteobacteria	2015C-3107	SAMN08579558	PRJNA218110	GCA_003018695.1	Complete	5.47021	50.6341	chromosome:NZ_CP027317.1/CP027317.1; plasmid unnamed:NZ_CP027318.1/CP027318.1		2	5013	2018-03-26T00:00:00Z	ftp://ftp.ncbi.nlm.nih.gov/genomes/all/GCA/003/018/695/GCA_003018695.1_ASM301869v1	ftp://ftp.ncbi.nlm.nih.gov/genomes/all/GCF/003/018/695/GCF_003018695.1_ASM301869v1
Escherichia coli	Bacteria;Proteobacteria;Gammaproteobacteria	2015C-3108	SAMN08579555	PRJNA218110	GCA_003017555.1	Complete	5.52183	50.6382	chromosome:NZ_CP027307.1/CP027307.1; plasmid unnamed1:NZ_CP027308.1/CP027308.1; plasmid unnamed2:NZ_CP027309.1/CP027309.1		3	5115	2018-03-26T00:00:00Z	ftp://ftp.ncbi.nlm.nih.gov/genomes/all/GCA/003/017/555/GCA_003017555.1_ASM301755v1	ftp://ftp.ncbi.nlm.nih.gov/genomes/all/GCF/003/017/555/GCF_003017555.1_ASM301755v1
Escherichia coli	Bacteria;Proteobacteria;Gammaproteobacteria	2015C-3121	SAMN08579565	PRJNA218110	GCA_003017935.1	Complete	5.47077	50.781	chromosome:NZ_CP027340.1/CP027340.1; plasmid unnamed:NZ_CP027341.1/CP027341.1		2	4981	2018-03-26T00:00:00Z	ftp://ftp.ncbi.nlm.nih.gov/genomes/all/GCA/003/017/935/GCA_003017935.1_ASM301793v1	ftp://ftp.ncbi.nlm.nih.gov/genomes/all/GCF/003/017/935/GCF_003017935.1_ASM301793v1
Escherichia coli	Bacteria;Proteobacteria;Gammaproteobacteria	2015C-3125	SAMN08579601	PRJNA218110	GCA_003019235.1	Complete	5.60446	50.6498	chromosome:CP027763.1; plasmid unnamed1:CP027764.1; plasmid unnamed2:CP027765.1		3	0	2018-03-26T00:00:00Z	ftp://ftp.ncbi.nlm.nih.gov/genomes/all/GCA/003/019/235/GCA_003019235.1_ASM301923v1	ftp://ftp.ncbi.nlm.nih.gov/genomes/all/GCF/003/019/235/GCF_003019235.1_ASM301923v1
Escherichia coli	Bacteria;Proteobacteria;Gammaproteobacteria	2015C-3163	SAMN08579553	PRJNA218110	GCA_003017375.1	Complete	5.59429	50.6495	chromosome:NZ_CP027219.1/CP027219.1; plasmid unnamed:NZ_CP027220.1/CP027220.1		2	5212	2018-03-26T00:00:00Z	ftp://ftp.ncbi.nlm.nih.gov/genomes/all/GCA/003/017/375/GCA_003017375.1_ASM301737v1	ftp://ftp.ncbi.nlm.nih.gov/genomes/all/GCF/003/017/375/GCF_003017375.1_ASM301737v1
Escherichia coli	Bacteria;Proteobacteria;Gammaproteobacteria	2015C-3905	SAMN08579573	PRJNA218110	GCA_003018215.1	Complete	5.07705	50.8551	chromosome:NZ_CP027371.1/CP027371.1; plasmid unnamed:NZ_CP027372.1/CP027372.1		2	4620	2018-03-26T00:00:00Z	ftp://ftp.ncbi.nlm.nih.gov/genomes/all/GCA/003/018/215/GCA_003018215.1_ASM301821v1	ftp://ftp.ncbi.nlm.nih.gov/genomes/all/GCF/003/018/215/GCF_003018215.1_ASM301821v1
Escherichia coli	Bacteria;Proteobacteria;Gammaproteobacteria	2015C-4136CT1	SAMN08579593	PRJNA218110	GCA_003018475.1	Complete	4.99973	50.6284	chromosome:NZ_CP027550.1/CP027550.1; plasmid unnamed:NZ_CP027551.1/CP027551.1		2	4589	2018-03-26T00:00:00Z	ftp://ftp.ncbi.nlm.nih.gov/genomes/all/GCA/003/018/475/GCA_003018475.1_ASM301847v1	ftp://ftp.ncbi.nlm.nih.gov/genomes/all/GCF/003/018/475/GCF_003018475.1_ASM301847v1
Escherichia coli	Bacteria;Proteobacteria;Gammaproteobacteria	2015C-4498	SAMN08579594	PRJNA218110	GCA_003018495.1	Complete	5.5015	50.6024	chromosome:NZ_CP027552.1/CP027552.1; plasmid unnamed:NZ_CP027553.1/CP027553.1		2	5057	2018-03-26T00:00:00Z	ftp://ftp.ncbi.nlm.nih.gov/genomes/all/GCA/003/018/495/GCA_003018495.1_ASM301849v1	ftp://ftp.ncbi.nlm.nih.gov/genomes/all/GCF/003/018/495/GCF_003018495.1_ASM301849v1
Escherichia coli	Bacteria;Proteobacteria;Gammaproteobacteria	2015C-4944	SAMN04482320	PRJNA218110	GCA_003018035.1	Complete	5.90147	50.6532	chromosome:NZ_CP027390.1/CP027390.1; plasmid unnamed:NZ_CP027391.1/CP027391.1		2	5602	2018-03-26T00:00:00Z	ftp://ftp.ncbi.nlm.nih.gov/genomes/all/GCA/003/018/035/GCA_003018035.1_ASM301803v1	ftp://ftp.ncbi.nlm.nih.gov/genomes/all/GCF/003/018/035/GCF_003018035.1_ASM301803v1
Escherichia coli	Bacteria;Proteobacteria;Gammaproteobacteria	2016C-3878	SAMN05468123	PRJNA335991	GCA_003204955.1	Complete	5.27234	50.4265	chromosome:NZ_CP029747.1/CP029747.1; plasmid pMCR1-PA:NZ_CP029748.1/CP029748.1		2	4831	2018-06-10T00:00:00Z	ftp://ftp.ncbi.nlm.nih.gov/genomes/all/GCA/003/204/955/GCA_003204955.1_ASM320495v1	ftp://ftp.ncbi.nlm.nih.gov/genomes/all/GCF/003/204/955/GCF_003204955.1_ASM320495v1
Escherichia coli	Bacteria;Proteobacteria;Gammaproteobacteria	2017C-4109	SAMN09534373	PRJNA218110	GCA_003308955.1	Complete	5.53786	50.3688	chromosome:NZ_CP030767.1/CP030767.1; plasmid p2017C-4109:NZ_CP030765.1/CP030765.1; plasmid pMCR-1:NZ_CP030766.1/CP030766.1		3	5131	2018-07-10T00:00:00Z	ftp://ftp.ncbi.nlm.nih.gov/genomes/all/GCA/003/308/955/GCA_003308955.1_ASM330895v1	ftp://ftp.ncbi.nlm.nih.gov/genomes/all/GCF/003/308/955/GCF_003308955.1_ASM330895v1
Escherichia coli	Bacteria;Proteobacteria;Gammaproteobacteria	2017C-4173W12	SAMN09534372	PRJNA218110	GCA_003308975.1	Complete	5.47712	50.7058	chromosome:NZ_CP030768.1/CP030768.1; plasmid p2017C-4173W12:NZ_CP030770.1/CP030770.1; plasmid pMCR-1_2017C-4173W12:NZ_CP030769.1/CP030769.1		3	5096	2018-07-10T00:00:00Z	ftp://ftp.ncbi.nlm.nih.gov/genomes/all/GCA/003/308/975/GCA_003308975.1_ASM330897v1	ftp://ftp.ncbi.nlm.nih.gov/genomes/all/GCF/003/308/975/GCF_003308975.1_ASM330897v1
Escherichia coli	Bacteria;Proteobacteria;Gammaproteobacteria	203740	SAMN08161275	PRJNA421191	GCA_003956225.1	Complete	5.03871	50.7122	chromosome:NZ_CP025913.1/CP025913.1; plasmid p203740_35:NZ_CP025915.1/CP025915.1; plasmid p203740_80:NZ_CP025914.1/CP025914.1		3	4579	2018-12-19T00:00:00Z	ftp://ftp.ncbi.nlm.nih.gov/genomes/all/GCA/003/956/225/GCA_003956225.1_ASM395622v1	ftp://ftp.ncbi.nlm.nih.gov/genomes/all/GCF/003/956/225/GCF_003956225.1_ASM395622v1
Escherichia coli	Bacteria;Proteobacteria;Gammaproteobacteria	204446	SAMN08161280	PRJNA421191	GCA_003956205.1	Complete	5.33568	50.735	chromosome:NZ_CP025910.1/CP025910.1; plasmid p204446_146:NZ_CP025911.1/CP025911.1; plasmid p204446_92:NZ_CP025912.1/CP025912.1		3	4972	2018-12-19T00:00:00Z	ftp://ftp.ncbi.nlm.nih.gov/genomes/all/GCA/003/956/205/GCA_003956205.1_ASM395620v1	ftp://ftp.ncbi.nlm.nih.gov/genomes/all/GCF/003/956/205/GCF_003956205.1_ASM395620v1
Escherichia coli	Bacteria;Proteobacteria;Gammaproteobacteria	20Ec-P-124	SAMD00056130	PRJDB5007	GCA_002357915.1	Complete	5.3797	50.5573	chromosome:NZ_AP017610.1/AP017610.1; plasmid pMRY16-002_1:NZ_AP017611.1/AP017611.1; plasmid pMRY16-002_2:NZ_AP017612.1/AP017612.1; plasmid pMRY16-002_3:NZ_AP017613.1/AP017613.1; plasmid pMRY16-002_4:NZ_AP017614.1/AP017614.1; plasmid pMRY16-002_5:NZ_AP017615.1/AP017615.1; plasmid pMRY16-002_6:NZ_AP017616.1/AP017616.1		7	4944	2017-04-06T23:03:00Z	ftp://ftp.ncbi.nlm.nih.gov/genomes/all/GCA/002/357/915/GCA_002357915.1_ASM235791v1	ftp://ftp.ncbi.nlm.nih.gov/genomes/all/GCF/002/357/915/GCF_002357915.1_ASM235791v1
Escherichia coli	Bacteria;Proteobacteria;Gammaproteobacteria	210205630	SAMN05177221	PRJNA323357	GCA_001679985.1	Complete	5.42419	50.6015	chromosome:NZ_CP015912.1/CP015912.1; plasmid pSLy1:NZ_CP015913.1/CP015913.1; plasmid pSLy2:NZ_CP015914.1/CP015914.1; plasmid pSLy3:NZ_CP015915.1/CP015915.1; plasmid pSLy4:NZ_CP015916.1/CP015916.1; plasmid pSLy5:NZ_CP015917.1/CP015917.1		6	4987	2016-07-06T00:00:00Z	ftp://ftp.ncbi.nlm.nih.gov/genomes/all/GCA/001/679/985/GCA_001679985.1_ASM167998v1	ftp://ftp.ncbi.nlm.nih.gov/genomes/all/GCF/001/679/985/GCF_001679985.1_ASM167998v1
Escherichia coli	Bacteria;Proteobacteria;Gammaproteobacteria	210221272	SAMN05346848	PRJNA328481	GCA_001735705.1	Complete	4.73195	50.7889	chromosome:NZ_CP016404.1/CP016404.1; plasmid pSLy21:NZ_CP016405.1/CP016405.1		2	4269	2016-09-20T00:00:00Z	ftp://ftp.ncbi.nlm.nih.gov/genomes/all/GCA/001/735/705/GCA_001735705.1_ASM173570v1	ftp://ftp.ncbi.nlm.nih.gov/genomes/all/GCF/001/735/705/GCF_001735705.1_ASM173570v1
Escherichia coli	Bacteria;Proteobacteria;Gammaproteobacteria	214-4	SAMN08161344	PRJNA421191	GCA_003956245.1	Complete	5.27124	50.5843	chromosome:NZ_CP025840.1/CP025840.1; plasmid p214_4_132:NZ_CP025841.1/CP025841.1		2	4829	2018-12-19T00:00:00Z	ftp://ftp.ncbi.nlm.nih.gov/genomes/all/GCA/003/956/245/GCA_003956245.1_ASM395624v1	ftp://ftp.ncbi.nlm.nih.gov/genomes/all/GCF/003/956/245/GCF_003956245.1_ASM395624v1
Escherichia coli	Bacteria;Proteobacteria;Gammaproteobacteria	2452	SAMN09845286	PRJNA486410	GCA_003432305.1	Complete	4.85446	50.7	chromosome:NZ_CP031833.1/CP031833.1		1	4334	2018-08-30T00:00:00Z	ftp://ftp.ncbi.nlm.nih.gov/genomes/all/GCA/003/432/305/GCA_003432305.1_ASM343230v1	ftp://ftp.ncbi.nlm.nih.gov/genomes/all/GCF/003/432/305/GCF_003432305.1_ASM343230v1
Escherichia coli	Bacteria;Proteobacteria;Gammaproteobacteria	26561	SAMN08202527	PRJNA422999	GCA_003033905.1	Complete	4.86076	50.4917	chromosome:NZ_CP027118.1/CP027118.1; plasmid unnamed1:NZ_CP027119.1/CP027119.1; plasmid unnamed2:NZ_CP027120.1/CP027120.1		3	4307	2018-04-04T00:00:00Z	ftp://ftp.ncbi.nlm.nih.gov/genomes/all/GCA/003/033/905/GCA_003033905.1_ASM303390v1	ftp://ftp.ncbi.nlm.nih.gov/genomes/all/GCF/003/033/905/GCF_003033905.1_ASM303390v1
Escherichia coli	Bacteria;Proteobacteria;Gammaproteobacteria	266917_2	SAMN08498861	PRJNA315192	GCA_002946715.1	Complete	5.88745	50.3097	chromosome:NZ_CP026723.1/CP026723.1; plasmid p266917_2_01:NZ_CP026724.1/CP026724.1; plasmid p266917_2_02:NZ_CP026725.1/CP026725.1; plasmid p266917_2_03:NZ_CP026726.1/CP026726.1; plasmid p266917_2_04:NZ_CP026727.1/CP026727.1; plasmid p266917_2_05:NZ_CP026728.1/CP026728.1		6	5448	2018-02-18T00:00:00Z	ftp://ftp.ncbi.nlm.nih.gov/genomes/all/GCA/002/946/715/GCA_002946715.1_ASM294671v1	ftp://ftp.ncbi.nlm.nih.gov/genomes/all/GCF/002/946/715/GCF_002946715.1_ASM294671v1
Escherichia coli	Bacteria;Proteobacteria;Gammaproteobacteria	272	SAMN05544766	PRJNA336330	GCA_001890225.1	Complete	5.56836	50.456	chromosome:NZ_CP018239.1/CP018239.1; plasmid pO157:NZ_CP018240.1/CP018240.1		2	5119	2016-12-07T00:00:00Z	ftp://ftp.ncbi.nlm.nih.gov/genomes/all/GCA/001/890/225/GCA_001890225.1_ASM189022v1	ftp://ftp.ncbi.nlm.nih.gov/genomes/all/GCF/001/890/225/GCF_001890225.1_ASM189022v1
Escherichia coli	Bacteria;Proteobacteria;Gammaproteobacteria	28Eco12	SAMN08963308	PRJNA451184	GCA_004759025.1	Complete	5.43539	50.5543	chromosome:NZ_CP038505.1/CP038505.1; plasmid p28Eco12:NZ_CP038506.1/CP038506.1		2	4960	2019-04-09T00:00:00Z	ftp://ftp.ncbi.nlm.nih.gov/genomes/all/GCA/004/759/025/GCA_004759025.1_ASM475902v1	ftp://ftp.ncbi.nlm.nih.gov/genomes/all/GCF/004/759/025/GCF_004759025.1_ASM475902v1
Escherichia coli	Bacteria;Proteobacteria;Gammaproteobacteria	28RC1	SAMN04202540	PRJNA299666	GCA_001612475.1	Complete	5.6431	50.5639	chromosome:NZ_CP015020.1/CP015020.1; plasmid p28RC1:NZ_CP015021.1/CP015021.1		2	5203	2016-04-06T00:00:00Z	ftp://ftp.ncbi.nlm.nih.gov/genomes/all/GCA/001/612/475/GCA_001612475.1_ASM161247v1	ftp://ftp.ncbi.nlm.nih.gov/genomes/all/GCF/001/612/475/GCF_001612475.1_ASM161247v1
Escherichia coli	Bacteria;Proteobacteria;Gammaproteobacteria	2A	SAMN08380004	PRJNA430697	GCA_002953875.1	Complete	4.65177	50.8	chromosome:NZ_CP026358.1/CP026358.1		1	4201	2018-02-01T00:00:00Z	ftp://ftp.ncbi.nlm.nih.gov/genomes/all/GCA/002/953/875/GCA_002953875.1_ASM295387v1	ftp://ftp.ncbi.nlm.nih.gov/genomes/all/GCF/002/953/875/GCF_002953875.1_ASM295387v1
Escherichia coli	Bacteria;Proteobacteria;Gammaproteobacteria	2F_0	SAMN08380005	PRJNA430697	GCA_002953855.1	Complete	4.65185	50.8	chromosome:NZ_CP026357.1/CP026357.1		1	4202	2018-02-01T00:00:00Z	ftp://ftp.ncbi.nlm.nih.gov/genomes/all/GCA/002/953/855/GCA_002953855.1_ASM295385v1	ftp://ftp.ncbi.nlm.nih.gov/genomes/all/GCF/002/953/855/GCF_002953855.1_ASM295385v1
Escherichia coli	Bacteria;Proteobacteria;Gammaproteobacteria	2FA	SAMN08380006	PRJNA430697	GCA_002953075.1	Complete	4.65185	50.8	chromosome:NZ_CP026356.1/CP026356.1		1	4200	2018-02-01T00:00:00Z	ftp://ftp.ncbi.nlm.nih.gov/genomes/all/GCA/002/953/075/GCA_002953075.1_ASM295307v1	ftp://ftp.ncbi.nlm.nih.gov/genomes/all/GCF/002/953/075/GCF_002953075.1_ASM295307v1
Escherichia coli	Bacteria;Proteobacteria;Gammaproteobacteria	2 HS-C	SAMN10986381	PRJNA523709	GCA_004526255.1	Complete	4.68971	50.6294	chromosome:NZ_CP038180.1/CP038180.1; plasmid p2HS-C-1:NZ_CP038181.1/CP038181.1; plasmid p2HS-C-2:NZ_CP038182.1/CP038182.1		3	4196	2019-03-31T00:00:00Z	ftp://ftp.ncbi.nlm.nih.gov/genomes/all/GCA/004/526/255/GCA_004526255.1_ASM452625v1	ftp://ftp.ncbi.nlm.nih.gov/genomes/all/GCF/004/526/255/GCF_004526255.1_ASM452625v1
Escherichia coli	Bacteria;Proteobacteria;Gammaproteobacteria	300709	SAMN08161146	PRJNA421191	GCA_003956305.1	Complete	5.03471	50.5797	chromosome:NZ_CP025903.1/CP025903.1; plasmid p300709_60:NZ_CP025905.1/CP025905.1; plasmid p300709_97:NZ_CP025904.1/CP025904.1		3	4603	2018-12-19T00:00:00Z	ftp://ftp.ncbi.nlm.nih.gov/genomes/all/GCA/003/956/305/GCA_003956305.1_ASM395630v1	ftp://ftp.ncbi.nlm.nih.gov/genomes/all/GCF/003/956/305/GCF_003956305.1_ASM395630v1
Escherichia coli	Bacteria;Proteobacteria;Gammaproteobacteria	317	SAMN07618128	PRJNA402083	GCA_002310575.1	Complete	5.13591	50.5611	chromosome:NZ_CP023357.1/CP023357.1; plasmid p100:NZ_CP023358.1/CP023358.1		2	4607	2017-09-18T00:00:00Z	ftp://ftp.ncbi.nlm.nih.gov/genomes/all/GCA/002/310/575/GCA_002310575.1_ASM231057v1	ftp://ftp.ncbi.nlm.nih.gov/genomes/all/GCF/002/310/575/GCF_002310575.1_ASM231057v1
Escherichia coli	Bacteria;Proteobacteria;Gammaproteobacteria	319	SAMN05544768	PRJNA336330	GCA_001890325.1	Complete	5.56738	50.4551	chromosome:NZ_CP018241.1/CP018241.1; plasmid pO157:NZ_CP018242.1/CP018242.1		2	5132	2016-12-07T00:00:00Z	ftp://ftp.ncbi.nlm.nih.gov/genomes/all/GCA/001/890/325/GCA_001890325.1_ASM189032v1	ftp://ftp.ncbi.nlm.nih.gov/genomes/all/GCF/001/890/325/GCF_001890325.1_ASM189032v1
Escherichia coli	Bacteria;Proteobacteria;Gammaproteobacteria	350	SAMN05544765	PRJNA336330	GCA_001890265.1	Complete	5.50434	50.4546	chromosome:NZ_CP018243.1/CP018243.1; plasmid pO157:NZ_CP018244.1/CP018244.1		2	5051	2016-12-07T00:00:00Z	ftp://ftp.ncbi.nlm.nih.gov/genomes/all/GCA/001/890/265/GCA_001890265.1_ASM189026v1	ftp://ftp.ncbi.nlm.nih.gov/genomes/all/GCF/001/890/265/GCF_001890265.1_ASM189026v1
Escherichia coli	Bacteria;Proteobacteria;Gammaproteobacteria	377323_2f	SAMN11266496	PRJNA315192	GCA_004804185.1	Complete	4.99049	50.6488	chromosome:NZ_CP039404.1/CP039404.1; plasmid unnamed:NZ_CP039405.1/CP039405.1		2	4629	2019-04-23T00:00:00Z	ftp://ftp.ncbi.nlm.nih.gov/genomes/all/GCA/004/804/185/GCA_004804185.1_ASM480418v1	ftp://ftp.ncbi.nlm.nih.gov/genomes/all/GCF/004/804/185/GCF_004804185.1_ASM480418v1
Escherichia coli	Bacteria;Proteobacteria;Gammaproteobacteria	382634_2f	SAMN11266257	PRJNA315192	GCA_004804205.1	Complete	4.7024	50.7	chromosome:NZ_CP039403.1/CP039403.1		1	4350	2019-04-23T00:00:00Z	ftp://ftp.ncbi.nlm.nih.gov/genomes/all/GCA/004/804/205/GCA_004804205.1_ASM480420v1	ftp://ftp.ncbi.nlm.nih.gov/genomes/all/GCF/004/804/205/GCF_004804205.1_ASM480420v1
Escherichia coli	Bacteria;Proteobacteria;Gammaproteobacteria	3A	SAMN08380008	PRJNA430697	GCA_002952935.1	Complete	4.65185	50.8	chromosome:NZ_CP026355.1/CP026355.1		1	4200	2018-02-01T00:00:00Z	ftp://ftp.ncbi.nlm.nih.gov/genomes/all/GCA/002/952/935/GCA_002952935.1_ASM295293v1	ftp://ftp.ncbi.nlm.nih.gov/genomes/all/GCF/002/952/935/GCF_002952935.1_ASM295293v1
Escherichia coli	Bacteria;Proteobacteria;Gammaproteobacteria	3FA	SAMN08380010	PRJNA430697	GCA_002952915.1	Complete	4.65185	50.8	chromosome:NZ_CP026354.1/CP026354.1		1	4202	2018-02-01T00:00:00Z	ftp://ftp.ncbi.nlm.nih.gov/genomes/all/GCA/002/952/915/GCA_002952915.1_ASM295291v1	ftp://ftp.ncbi.nlm.nih.gov/genomes/all/GCF/002/952/915/GCF_002952915.1_ASM295291v1
Escherichia coli	Bacteria;Proteobacteria;Gammaproteobacteria	4/0	SAMN07760930	PRJNA413669	GCA_003856615.1	Complete	5.50324	50.6814	chromosome:NZ_CP023849.1/CP023849.1; plasmid p4_0.1:NZ_CP023850.1/CP023850.1; plasmid p4_0.2:NZ_CP023851.1/CP023851.1; plasmid p4_0.3:NZ_CP023852.1/CP023852.1		4	5147	2018-12-03T00:00:00Z	ftp://ftp.ncbi.nlm.nih.gov/genomes/all/GCA/003/856/615/GCA_003856615.1_ASM385661v1	ftp://ftp.ncbi.nlm.nih.gov/genomes/all/GCF/003/856/615/GCF_003856615.1_ASM385661v1
Escherichia coli	Bacteria;Proteobacteria;Gammaproteobacteria	2004-01-01	SAMN07760931	PRJNA413669	GCA_003856695.1	Complete	5.37198	50.6667	chromosome:NZ_CP023844.1/CP023844.1; plasmid p4_1_1.1:NZ_CP023845.1/CP023845.1; plasmid p4_1_1.2:NZ_CP023846.1/CP023846.1; plasmid p4_1_1.3:NZ_CP023847.1/CP023847.1; plasmid p4_1_1.4:NZ_CP023848.1/CP023848.1		5	5004	2018-12-03T00:00:00Z	ftp://ftp.ncbi.nlm.nih.gov/genomes/all/GCA/003/856/695/GCA_003856695.1_ASM385669v1	ftp://ftp.ncbi.nlm.nih.gov/genomes/all/GCF/003/856/695/GCF_003856695.1_ASM385669v1
Escherichia coli	Bacteria;Proteobacteria;Gammaproteobacteria	2004-02-01	SAMN07760933	PRJNA413669	GCA_003856575.1	Complete	4.92847	50.7536	chromosome:NZ_CP023834.1/CP023834.1; plasmid p4_2_1.1:NZ_CP023835.1/CP023835.1; plasmid p4_2_1.2:NZ_CP023836.1/CP023836.1; plasmid p4_2_1.3:NZ_CP023837.1/CP023837.1; plasmid p4_2_1.4:NZ_CP023838.1/CP023838.1		5	4449	2018-12-03T00:00:00Z	ftp://ftp.ncbi.nlm.nih.gov/genomes/all/GCA/003/856/575/GCA_003856575.1_ASM385657v1	ftp://ftp.ncbi.nlm.nih.gov/genomes/all/GCF/003/856/575/GCF_003856575.1_ASM385657v1
Escherichia coli	Bacteria;Proteobacteria;Gammaproteobacteria	44290	SAMN07760938	PRJNA413669	GCA_003856655.1	Complete	5.37752	50.6913	chromosome:NZ_CP023826.1/CP023826.1; plasmid p4_4.1:NZ_CP023827.1/CP023827.1; plasmid p4_4.2:NZ_CP023828.1/CP023828.1; plasmid p4_4.3:NZ_CP023829.1/CP023829.1; plasmid p4_4.4:NZ_CP023830.1/CP023830.1; plasmid p4_4.5:NZ_CP023831.1/CP023831.1; plasmid p4_4.6:NZ_CP023832.1/CP023832.1; plasmid p4_4.7:NZ_CP023833.1/CP023833.1		8	5034	2018-12-03T00:00:00Z	ftp://ftp.ncbi.nlm.nih.gov/genomes/all/GCA/003/856/655/GCA_003856655.1_ASM385665v1	ftp://ftp.ncbi.nlm.nih.gov/genomes/all/GCF/003/856/655/GCF_003856655.1_ASM385665v1
Escherichia coli	Bacteria;Proteobacteria;Gammaproteobacteria	472	SAMN05544767	PRJNA336330	GCA_001890245.1	Complete	5.60887	50.4575	chromosome:NZ_CP018245.1/CP018245.1; plasmid pO157:NZ_CP018246.1/CP018246.1		2	5153	2016-12-07T00:00:00Z	ftp://ftp.ncbi.nlm.nih.gov/genomes/all/GCA/001/890/245/GCA_001890245.1_ASM189024v1	ftp://ftp.ncbi.nlm.nih.gov/genomes/all/GCF/001/890/245/GCF_001890245.1_ASM189024v1
Escherichia coli	Bacteria;Proteobacteria;Gammaproteobacteria	4A	SAMN08380011	PRJNA430697	GCA_002953835.1	Complete	4.65185	50.8	chromosome:NZ_CP026353.1/CP026353.1		1	4201	2018-02-01T00:00:00Z	ftp://ftp.ncbi.nlm.nih.gov/genomes/all/GCA/002/953/835/GCA_002953835.1_ASM295383v1	ftp://ftp.ncbi.nlm.nih.gov/genomes/all/GCF/002/953/835/GCF_002953835.1_ASM295383v1
Escherichia coli	Bacteria;Proteobacteria;Gammaproteobacteria	4FA	SAMN08380012	PRJNA430697	GCA_002953815.1	Complete	4.65185	50.8	chromosome:NZ_CP026352.1/CP026352.1		1	4202	2018-02-01T00:00:00Z	ftp://ftp.ncbi.nlm.nih.gov/genomes/all/GCA/002/953/815/GCA_002953815.1_ASM295381v1	ftp://ftp.ncbi.nlm.nih.gov/genomes/all/GCF/002/953/815/GCF_002953815.1_ASM295381v1
Escherichia coli	Bacteria;Proteobacteria;Gammaproteobacteria	503025	SAMN08161306	PRJNA421191	GCA_003956465.1	Complete	5.16923	50.5131	chromosome:NZ_CP025892.1/CP025892.1; plasmid p503025_100:NZ_CP025894.1/CP025894.1; plasmid p503025_105:NZ_CP025893.1/CP025893.1; plasmid p503025_52:NZ_CP025895.1/CP025895.1		4	4706	2018-12-19T00:00:00Z	ftp://ftp.ncbi.nlm.nih.gov/genomes/all/GCA/003/956/465/GCA_003956465.1_ASM395646v1	ftp://ftp.ncbi.nlm.nih.gov/genomes/all/GCF/003/956/465/GCF_003956465.1_ASM395646v1
Escherichia coli	Bacteria;Proteobacteria;Gammaproteobacteria	503440	SAMN08161308	PRJNA421191	GCA_003956445.1	Complete	5.28442	50.5194	chromosome:NZ_CP025881.1/CP025881.1; plasmid p503440_100:NZ_CP025883.1/CP025883.1; plasmid p503440_52:NZ_CP025882.1/CP025882.1; plasmid p503440_68:NZ_CP025885.1/CP025885.1; plasmid p503440_78:NZ_CP025884.1/CP025884.1		5	4882	2018-12-19T00:00:00Z	ftp://ftp.ncbi.nlm.nih.gov/genomes/all/GCA/003/956/445/GCA_003956445.1_ASM395644v1	ftp://ftp.ncbi.nlm.nih.gov/genomes/all/GCF/003/956/445/GCF_003956445.1_ASM395644v1
Escherichia coli	Bacteria;Proteobacteria;Gammaproteobacteria	503829	SAMN08161311	PRJNA421191	GCA_003956285.1	Complete	5.15062	50.5164	chromosome:NZ_CP025869.1/CP025869.1; plasmid p503829_100:NZ_CP025870.1/CP025870.1; plasmid p503829_52:NZ_CP025871.1/CP025871.1; plasmid p503829_77:NZ_CP025872.1/CP025872.1		4	4715	2018-12-19T00:00:00Z	ftp://ftp.ncbi.nlm.nih.gov/genomes/all/GCA/003/956/285/GCA_003956285.1_ASM395628v1	ftp://ftp.ncbi.nlm.nih.gov/genomes/all/GCF/003/956/285/GCF_003956285.1_ASM395628v1
Escherichia coli	Bacteria;Proteobacteria;Gammaproteobacteria	504211	SAMN08161312	PRJNA421191	GCA_003956425.1	Complete	5.17957	50.5207	chromosome:NZ_CP025865.1/CP025865.1; plasmid p504211_100:NZ_CP025868.1/CP025868.1; plasmid p504211_50:NZ_CP025867.1/CP025867.1; plasmid p504211_78:NZ_CP025866.1/CP025866.1		4	4732	2018-12-19T00:00:00Z	ftp://ftp.ncbi.nlm.nih.gov/genomes/all/GCA/003/956/425/GCA_003956425.1_ASM395642v1	ftp://ftp.ncbi.nlm.nih.gov/genomes/all/GCF/003/956/425/GCF_003956425.1_ASM395642v1
Escherichia coli	Bacteria;Proteobacteria;Gammaproteobacteria	504237	SAMN08161313	PRJNA421191	GCA_003956185.1	Complete	5.20073	50.645	chromosome:NZ_CP025862.1/CP025862.1; plasmid p504237_142:NZ_CP025863.1/CP025863.1; plasmid p504237_36:NZ_CP025864.1/CP025864.1		3	4838	2018-12-19T00:00:00Z	ftp://ftp.ncbi.nlm.nih.gov/genomes/all/GCA/003/956/185/GCA_003956185.1_ASM395618v1	ftp://ftp.ncbi.nlm.nih.gov/genomes/all/GCF/003/956/185/GCF_003956185.1_ASM395618v1
Escherichia coli	Bacteria;Proteobacteria;Gammaproteobacteria	504239	SAMN08161195	PRJNA421191	GCA_003956405.1	Complete	5.23728	50.6814	chromosome:NZ_CP025859.1/CP025859.1; plasmid p504239_101:NZ_CP025860.1/CP025860.1; plasmid p504239_155:NZ_CP025861.1/CP025861.1		3	4745	2018-12-19T00:00:00Z	ftp://ftp.ncbi.nlm.nih.gov/genomes/all/GCA/003/956/405/GCA_003956405.1_ASM395640v1	ftp://ftp.ncbi.nlm.nih.gov/genomes/all/GCF/003/956/405/GCF_003956405.1_ASM395640v1
Escherichia coli	Bacteria;Proteobacteria;Gammaproteobacteria	504838	SAMN08161196	PRJNA421191	GCA_003956165.1	Complete	5.30231	50.7004	chromosome:NZ_CP025856.1/CP025856.1; plasmid p504838_108:NZ_CP025857.1/CP025857.1; plasmid p504838_88:NZ_CP025858.1/CP025858.1		3	4829	2018-12-19T00:00:00Z	ftp://ftp.ncbi.nlm.nih.gov/genomes/all/GCA/003/956/165/GCA_003956165.1_ASM395616v1	ftp://ftp.ncbi.nlm.nih.gov/genomes/all/GCF/003/956/165/GCF_003956165.1_ASM395616v1
Escherichia coli	Bacteria;Proteobacteria;Gammaproteobacteria	50579417	SAMN04158294	PRJNA505105	GCA_003813145.1	Complete	5.55071	50.5548	chromosome:NZ_CP033884.1/CP033884.1; plasmid p50579417_1:NZ_CP033882.1/CP033882.1; plasmid p50579417_2:NZ_CP033883.1/CP033883.1; plasmid p50579417_3_OXA-48:NZ_CP033880.1/CP033880.1; plasmid p50579417_4:NZ_CP033881.1/CP033881.1; plasmid p50579417_5:NZ_CP033879.1/CP033879.1		6	5113	2018-11-21T00:00:00Z	ftp://ftp.ncbi.nlm.nih.gov/genomes/all/GCA/003/813/145/GCA_003813145.1_ASM381314v1	ftp://ftp.ncbi.nlm.nih.gov/genomes/all/GCF/003/813/145/GCF_003813145.1_ASM381314v1
Escherichia coli	Bacteria;Proteobacteria;Gammaproteobacteria	510016	SAMN08161314	PRJNA421191	GCA_003956265.1	Complete	5.1169	50.7144	chromosome:NZ_CP025851.1/CP025851.1; plasmid p510016_29:NZ_CP025852.1/CP025852.1; plasmid p510016_36:NZ_CP025853.1/CP025853.1; plasmid p510016_80:NZ_CP025854.1/CP025854.1; plasmid p510016_84:NZ_CP025855.1/CP025855.1		5	4560	2018-12-19T00:00:00Z	ftp://ftp.ncbi.nlm.nih.gov/genomes/all/GCA/003/956/265/GCA_003956265.1_ASM395626v1	ftp://ftp.ncbi.nlm.nih.gov/genomes/all/GCF/003/956/265/GCF_003956265.1_ASM395626v1
Escherichia coli	Bacteria;Proteobacteria;Gammaproteobacteria	51008369SK1	SAMN09381942	PRJNA475214	GCA_003254065.1	Complete	5.22785	50.6968	chromosome:NZ_CP029973.1/CP029973.1; plasmid p51008369SK1_A:NZ_CP029974.1/CP029974.1; plasmid p51008369SK1_B:NZ_CP029975.1/CP029975.1; plasmid p51008369SK1_C:NZ_CP029976.1/CP029976.1; plasmid p51008369SK1_D:NZ_CP029977.1/CP029977.1; plasmid p51008369SK1_E:NZ_CP029978.1/CP029978.1		6	4729	2018-06-18T00:00:00Z	ftp://ftp.ncbi.nlm.nih.gov/genomes/all/GCA/003/254/065/GCA_003254065.1_ASM325406v1	ftp://ftp.ncbi.nlm.nih.gov/genomes/all/GCF/003/254/065/GCF_003254065.1_ASM325406v1
Escherichia coli	Bacteria;Proteobacteria;Gammaproteobacteria	5A	SAMN08380013	PRJNA430697	GCA_002953055.1	Complete	4.65185	50.8	chromosome:NZ_CP026351.1/CP026351.1		1	4200	2018-02-01T00:00:00Z	ftp://ftp.ncbi.nlm.nih.gov/genomes/all/GCA/002/953/055/GCA_002953055.1_ASM295305v1	ftp://ftp.ncbi.nlm.nih.gov/genomes/all/GCF/002/953/055/GCF_002953055.1_ASM295305v1
Escherichia coli	Bacteria;Proteobacteria;Gammaproteobacteria	5CRE51	SAMN06828737	PRJNA384104	GCA_002142695.1	Complete	5.25643	50.6352	chromosome:NZ_CP021175.1/CP021175.1; plasmid p5CRE51-MCR-1:NZ_CP021176.1/CP021176.1; plasmid p5CRE51-NDM-9:NZ_CP021177.1/CP021177.1		3	4792	2017-05-16T00:00:00Z	ftp://ftp.ncbi.nlm.nih.gov/genomes/all/GCA/002/142/695/GCA_002142695.1_ASM214269v1	ftp://ftp.ncbi.nlm.nih.gov/genomes/all/GCF/002/142/695/GCF_002142695.1_ASM214269v1
Escherichia coli	Bacteria;Proteobacteria;Gammaproteobacteria	5FA	SAMN08380014	PRJNA430697	GCA_002953795.1	Complete	4.65185	50.8	chromosome:NZ_CP026350.1/CP026350.1		1	4202	2018-02-01T00:00:00Z	ftp://ftp.ncbi.nlm.nih.gov/genomes/all/GCA/002/953/795/GCA_002953795.1_ASM295379v1	ftp://ftp.ncbi.nlm.nih.gov/genomes/all/GCF/002/953/795/GCF_002953795.1_ASM295379v1
Escherichia coli	Bacteria;Proteobacteria;Gammaproteobacteria	600468	SAMN08161317	PRJNA421191	GCA_003956385.1	Complete	4.97702	50.7332	chromosome:NZ_CP025849.1/CP025849.1; plasmid p600468_158:NZ_CP025850.1/CP025850.1		2	4543	2018-12-19T00:00:00Z	ftp://ftp.ncbi.nlm.nih.gov/genomes/all/GCA/003/956/385/GCA_003956385.1_ASM395638v1	ftp://ftp.ncbi.nlm.nih.gov/genomes/all/GCF/003/956/385/GCF_003956385.1_ASM395638v1
Escherichia coli	Bacteria;Proteobacteria;Gammaproteobacteria	602354	SAMN08161318	PRJNA421191	GCA_003956365.1	Complete	5.20708	50.7116	chromosome:NZ_CP025847.1/CP025847.1; plasmid p602354_148:NZ_CP025848.1/CP025848.1		2	4809	2018-12-19T00:00:00Z	ftp://ftp.ncbi.nlm.nih.gov/genomes/all/GCA/003/956/365/GCA_003956365.1_ASM395636v1	ftp://ftp.ncbi.nlm.nih.gov/genomes/all/GCF/003/956/365/GCF_003956365.1_ASM395636v1
Escherichia coli	Bacteria;Proteobacteria;Gammaproteobacteria	6409	SAMN03263950	PRJNA270222	GCA_000814145.2	Complete	5.1065	50.9086	chromosome:NZ_CP010371.1/CP010371.1; plasmid p6409-151.583kb:NZ_CP010372.1/CP010372.1; plasmid p6409-202.186kb:NZ_CP010373.2/CP010373.2		3	4670	2015-01-05T00:00:00Z	ftp://ftp.ncbi.nlm.nih.gov/genomes/all/GCA/000/814/145/GCA_000814145.2_ASM81414v2	ftp://ftp.ncbi.nlm.nih.gov/genomes/all/GCF/000/814/145/GCF_000814145.2_ASM81414v2
Escherichia coli	Bacteria;Proteobacteria;Gammaproteobacteria	6666666.257727.embl	SAMEA104093909	PRJEB21000	GCA_900184875.1	Complete	5.17678	50.9244	chromosome IV:NZ_LT883142.1/LT883142.1; plasmid I:NZ_LT883139.1/LT883139.1; plasmid II:NZ_LT883140.1/LT883140.1; plasmid III:NZ_LT883141.1/LT883141.1		4	4621	2017-12-05T00:00:00Z	ftp://ftp.ncbi.nlm.nih.gov/genomes/all/GCA/900/184/875/GCA_900184875.1_Unitig	ftp://ftp.ncbi.nlm.nih.gov/genomes/all/GCF/900/184/875/GCF_900184875.1_Unitig
Escherichia coli	Bacteria;Proteobacteria;Gammaproteobacteria	675SK2	SAMN08212052	PRJNA423165	GCA_003030365.1	Complete	5.06308	50.7412	chromosome:NZ_CP027701.1/CP027701.1; plasmid p675SK2_B:NZ_CP027703.1/CP027703.1		2	4478	2018-04-02T00:00:00Z	ftp://ftp.ncbi.nlm.nih.gov/genomes/all/GCA/003/030/365/GCA_003030365.1_ASM303036v1	ftp://ftp.ncbi.nlm.nih.gov/genomes/all/GCF/003/030/365/GCF_003030365.1_ASM303036v1
Escherichia coli	Bacteria;Proteobacteria;Gammaproteobacteria	6A	SAMN08380015	PRJNA430697	GCA_002952895.1	Complete	4.65179	50.8	chromosome:NZ_CP026349.1/CP026349.1		1	4201	2018-02-01T00:00:00Z	ftp://ftp.ncbi.nlm.nih.gov/genomes/all/GCA/002/952/895/GCA_002952895.1_ASM295289v1	ftp://ftp.ncbi.nlm.nih.gov/genomes/all/GCF/002/952/895/GCF_002952895.1_ASM295289v1
Escherichia coli	Bacteria;Proteobacteria;Gammaproteobacteria	6FA	SAMN08380016	PRJNA430697	GCA_002952875.1	Complete	4.65185	50.8	chromosome:NZ_CP026348.1/CP026348.1		1	4201	2018-02-01T00:00:00Z	ftp://ftp.ncbi.nlm.nih.gov/genomes/all/GCA/002/952/875/GCA_002952875.1_ASM295287v1	ftp://ftp.ncbi.nlm.nih.gov/genomes/all/GCF/002/952/875/GCF_002952875.1_ASM295287v1
Escherichia coli	Bacteria;Proteobacteria;Gammaproteobacteria	44379	SAMN07760941	PRJNA413669	GCA_003856675.1	Complete	5.29589	50.6408	chromosome:NZ_CP023820.1/CP023820.1; plasmid p7_2.1:NZ_CP023821.1/CP023821.1; plasmid p7_2.2:NZ_CP023822.1/CP023822.1; plasmid p7_2.3:NZ_CP023823.1/CP023823.1; plasmid p7_2.4:NZ_CP023824.1/CP023824.1; plasmid p7_2.5:NZ_CP023825.1/CP023825.1		6	4887	2018-12-03T00:00:00Z	ftp://ftp.ncbi.nlm.nih.gov/genomes/all/GCA/003/856/675/GCA_003856675.1_ASM385667v1	ftp://ftp.ncbi.nlm.nih.gov/genomes/all/GCF/003/856/675/GCF_003856675.1_ASM385667v1
Escherichia coli	Bacteria;Proteobacteria;Gammaproteobacteria	720632	SAMN08161340	PRJNA421191	GCA_003956345.1	Complete	5.07804	50.9015	chromosome:NZ_CP025842.1/CP025842.1; plasmid p720632_7:NZ_CP025843.1/CP025843.1; plasmid p720632_72:NZ_CP025845.1/CP025845.1; plasmid p720632_86:NZ_CP025846.1/CP025846.1; plasmid p720632_94:NZ_CP025844.1/CP025844.1		5	4611	2018-12-19T00:00:00Z	ftp://ftp.ncbi.nlm.nih.gov/genomes/all/GCA/003/956/345/GCA_003956345.1_ASM395634v1	ftp://ftp.ncbi.nlm.nih.gov/genomes/all/GCF/003/956/345/GCF_003956345.1_ASM395634v1
Escherichia coli	Bacteria;Proteobacteria;Gammaproteobacteria	746	SAMN07618129	PRJNA402083	GCA_002310655.1	Complete	5.31928	50.7143	chromosome:NZ_CP023353.1/CP023353.1; plasmid p62:NZ_CP023354.1/CP023354.1; plasmid p72:NZ_CP023355.1/CP023355.1; plasmid p95:NZ_CP023356.1/CP023356.1		4	4795	2017-09-18T00:00:00Z	ftp://ftp.ncbi.nlm.nih.gov/genomes/all/GCA/002/310/655/GCA_002310655.1_ASM231065v1	ftp://ftp.ncbi.nlm.nih.gov/genomes/all/GCF/002/310/655/GCF_002310655.1_ASM231065v1
Escherichia coli	Bacteria;Proteobacteria;Gammaproteobacteria	7784	SAMN05544762	PRJNA336330	GCA_001890305.1	Complete	5.46206	50.4532	chromosome:NZ_CP018247.1/CP018247.1; plasmid pO157:NZ_CP018248.1/CP018248.1		2	5020	2016-12-07T00:00:00Z	ftp://ftp.ncbi.nlm.nih.gov/genomes/all/GCA/001/890/305/GCA_001890305.1_ASM189030v1	ftp://ftp.ncbi.nlm.nih.gov/genomes/all/GCF/001/890/305/GCF_001890305.1_ASM189030v1
Escherichia coli	Bacteria;Proteobacteria;Gammaproteobacteria	789	SAMN03083542	PRJNA262513	GCA_000819645.1	Complete	5.27307	50.7866	chromosome:NZ_CP010315.1/CP010315.1; plasmid pAPEC-O78-2:NZ_CP010317.1/CP010317.1; plasmid pAPEC-O78-3:NZ_CP010318.1/CP010318.1; plasmid pAPEC-O78-ColV:NZ_CP010316.1/CP010316.1		4	4756	2015-01-16T00:00:00Z	ftp://ftp.ncbi.nlm.nih.gov/genomes/all/GCA/000/819/645/GCA_000819645.1_ASM81964v1	ftp://ftp.ncbi.nlm.nih.gov/genomes/all/GCF/000/819/645/GCF_000819645.1_ASM81964v1
Escherichia coli	Bacteria;Proteobacteria;Gammaproteobacteria	7A	SAMN08380017	PRJNA430697	GCA_002953775.1	Complete	4.65184	50.8	chromosome:NZ_CP026347.1/CP026347.1		1	4201	2018-02-01T00:00:00Z	ftp://ftp.ncbi.nlm.nih.gov/genomes/all/GCA/002/953/775/GCA_002953775.1_ASM295377v1	ftp://ftp.ncbi.nlm.nih.gov/genomes/all/GCF/002/953/775/GCF_002953775.1_ASM295377v1
Escherichia coli	Bacteria;Proteobacteria;Gammaproteobacteria	7FA	SAMN08380018	PRJNA430697	GCA_002952855.1	Complete	4.65184	50.8	chromosome:NZ_CP026346.1/CP026346.1		1	4202	2018-02-01T00:00:00Z	ftp://ftp.ncbi.nlm.nih.gov/genomes/all/GCA/002/952/855/GCA_002952855.1_ASM295285v1	ftp://ftp.ncbi.nlm.nih.gov/genomes/all/GCF/002/952/855/GCF_002952855.1_ASM295285v1
Escherichia coli	Bacteria;Proteobacteria;Gammaproteobacteria	81009	SAMN06808253	PRJNA383781	GCA_002157245.1	Complete	5.1478	50.829	chromosome:NZ_CP021179.1/CP021179.1; plasmid pEC-81009:NZ_CP021180.1/CP021180.1		2	4709	2017-05-24T00:00:00Z	ftp://ftp.ncbi.nlm.nih.gov/genomes/all/GCA/002/157/245/GCA_002157245.1_ASM215724v1	ftp://ftp.ncbi.nlm.nih.gov/genomes/all/GCF/002/157/245/GCF_002157245.1_ASM215724v1
Escherichia coli	Bacteria;Proteobacteria;Gammaproteobacteria	86-3153	SAMN08579608	PRJNA218110	GCA_003018635.1	Complete	5.41703	50.5849	chromosome:NZ_CP027597.1/CP027597.1; plasmid unnamed:NZ_CP027598.1/CP027598.1		2	4881	2018-03-26T00:00:00Z	ftp://ftp.ncbi.nlm.nih.gov/genomes/all/GCA/003/018/635/GCA_003018635.1_ASM301863v1	ftp://ftp.ncbi.nlm.nih.gov/genomes/all/GCF/003/018/635/GCF_003018635.1_ASM301863v1
Escherichia coli	Bacteria;Proteobacteria;Gammaproteobacteria	88-3001	SAMN08579570	PRJNA218110	GCA_003019015.1	Complete	5.27041	50.6674	chromosome:NZ_CP027363.1/CP027363.1; plasmid unnamed:NZ_CP027364.1/CP027364.1		2	4676	2018-03-26T00:00:00Z	ftp://ftp.ncbi.nlm.nih.gov/genomes/all/GCA/003/019/015/GCA_003019015.1_ASM301901v1	ftp://ftp.ncbi.nlm.nih.gov/genomes/all/GCF/003/019/015/GCF_003019015.1_ASM301901v1
Escherichia coli	Bacteria;Proteobacteria;Gammaproteobacteria	88-3493	SAMN08579585	PRJNA218110	GCA_003018115.1	Complete	5.10955	50.7599	chromosome:NZ_CP027457.1/CP027457.1; plasmid unnamed:NZ_CP027458.1/CP027458.1		2	4688	2018-03-26T00:00:00Z	ftp://ftp.ncbi.nlm.nih.gov/genomes/all/GCA/003/018/115/GCA_003018115.1_ASM301811v1	ftp://ftp.ncbi.nlm.nih.gov/genomes/all/GCF/003/018/115/GCF_003018115.1_ASM301811v1
Escherichia coli	Bacteria;Proteobacteria;Gammaproteobacteria	89-3156	SAMN08579571	PRJNA218110	GCA_003018195.1	Complete	5.19144	50.8976	chromosome:NZ_CP027366.1/CP027366.1; plasmid unnamed:NZ_CP027367.1/CP027367.1		2	4724	2018-03-26T00:00:00Z	ftp://ftp.ncbi.nlm.nih.gov/genomes/all/GCA/003/018/195/GCA_003018195.1_ASM301819v1	ftp://ftp.ncbi.nlm.nih.gov/genomes/all/GCF/003/018/195/GCF_003018195.1_ASM301819v1
Escherichia coli	Bacteria;Proteobacteria;Gammaproteobacteria	8A	SAMN08380019	PRJNA430697	GCA_002953035.1	Complete	4.65184	50.8	chromosome:NZ_CP026345.1/CP026345.1		1	4201	2018-02-01T00:00:00Z	ftp://ftp.ncbi.nlm.nih.gov/genomes/all/GCA/002/953/035/GCA_002953035.1_ASM295303v1	ftp://ftp.ncbi.nlm.nih.gov/genomes/all/GCF/002/953/035/GCF_002953035.1_ASM295303v1
Escherichia coli	Bacteria;Proteobacteria;Gammaproteobacteria	8FA	SAMN08380020	PRJNA430697	GCA_002953755.1	Complete	4.65185	50.8	chromosome:NZ_CP026344.1/CP026344.1		1	4201	2018-02-01T00:00:00Z	ftp://ftp.ncbi.nlm.nih.gov/genomes/all/GCA/002/953/755/GCA_002953755.1_ASM295375v1	ftp://ftp.ncbi.nlm.nih.gov/genomes/all/GCF/002/953/755/GCF_002953755.1_ASM295375v1
Escherichia coli	Bacteria;Proteobacteria;Gammaproteobacteria	9000	SAMN05544760	PRJNA336330	GCA_001890285.1	Complete	5.61173	50.4593	chromosome:NZ_CP018252.1/CP018252.1; plasmid pO157:NZ_CP018253.1/CP018253.1		2	5213	2016-12-07T00:00:00Z	ftp://ftp.ncbi.nlm.nih.gov/genomes/all/GCA/001/890/285/GCA_001890285.1_ASM189028v1	ftp://ftp.ncbi.nlm.nih.gov/genomes/all/GCF/001/890/285/GCF_001890285.1_ASM189028v1
Escherichia coli	Bacteria;Proteobacteria;Gammaproteobacteria	90-3040	SAMN08579586	PRJNA218110	GCA_003019075.1	Complete	5.32796	50.6666	chromosome:NZ_CP027459.1/CP027459.1; plasmid unnamed:NZ_CP027460.1/CP027460.1		2	4807	2018-03-26T00:00:00Z	ftp://ftp.ncbi.nlm.nih.gov/genomes/all/GCA/003/019/075/GCA_003019075.1_ASM301907v1	ftp://ftp.ncbi.nlm.nih.gov/genomes/all/GCF/003/019/075/GCF_003019075.1_ASM301907v1
Escherichia coli	Bacteria;Proteobacteria;Gammaproteobacteria	94-3024	SAMN03262652	PRJNA253936	GCA_000801185.2	Complete	5.04591	50.6616	chromosome:NZ_CP009106.2/CP009106.2; plasmid pO104_H21:NZ_CP009107.1/CP009107.1		2	4590	2014-12-15T00:00:00Z	ftp://ftp.ncbi.nlm.nih.gov/genomes/all/GCA/000/801/185/GCA_000801185.2_ASM80118v2	ftp://ftp.ncbi.nlm.nih.gov/genomes/all/GCF/000/801/185/GCF_000801185.2_ASM80118v2
Escherichia coli	Bacteria;Proteobacteria;Gammaproteobacteria	95-3192	SAMN08579569	PRJNA218110	GCA_003018995.1	Complete	5.38552	50.7	chromosome:NZ_CP027362.1/CP027362.1		1	4834	2018-03-26T00:00:00Z	ftp://ftp.ncbi.nlm.nih.gov/genomes/all/GCA/003/018/995/GCA_003018995.1_ASM301899v1	ftp://ftp.ncbi.nlm.nih.gov/genomes/all/GCF/003/018/995/GCF_003018995.1_ASM301899v1
Escherichia coli	Bacteria;Proteobacteria;Gammaproteobacteria	95-3322	SAMN08579587	PRJNA218110	GCA_003019095.1	Complete	5.09522	50.6	chromosome:NZ_CP027461.1/CP027461.1		1	4631	2018-03-26T00:00:00Z	ftp://ftp.ncbi.nlm.nih.gov/genomes/all/GCA/003/019/095/GCA_003019095.1_ASM301909v1	ftp://ftp.ncbi.nlm.nih.gov/genomes/all/GCF/003/019/095/GCF_003019095.1_ASM301909v1
Escherichia coli	Bacteria;Proteobacteria;Gammaproteobacteria	95JB1	SAMN06924970	PRJNA383943	GCA_002156825.1	Complete	5.51797	50.5514	chromosome:NZ_CP021335.1/CP021335.1; plasmid p95JB1A:NZ_CP021336.1/CP021336.1; plasmid p95JB1B:NZ_CP021337.1/CP021337.1		3	5124	2017-05-23T00:00:00Z	ftp://ftp.ncbi.nlm.nih.gov/genomes/all/GCA/002/156/825/GCA_002156825.1_ASM215682v1	ftp://ftp.ncbi.nlm.nih.gov/genomes/all/GCF/002/156/825/GCF_002156825.1_ASM215682v1
Escherichia coli	Bacteria;Proteobacteria;Gammaproteobacteria	95NR1	SAMN06947002	PRJNA383942	GCA_002156845.1	Complete	5.63676	50.5525	chromosome:NZ_CP021339.1/CP021339.1; plasmid p95NR1A:NZ_CP021340.1/CP021340.1; plasmid p95NR1B:NZ_CP021341.1/CP021341.1		3	5278	2017-05-23T00:00:00Z	ftp://ftp.ncbi.nlm.nih.gov/genomes/all/GCA/002/156/845/GCA_002156845.1_ASM215684v1	ftp://ftp.ncbi.nlm.nih.gov/genomes/all/GCF/002/156/845/GCF_002156845.1_ASM215684v1
Escherichia coli	Bacteria;Proteobacteria;Gammaproteobacteria	97-3250	SAMN08638904	PRJNA218110	GCA_003018455.1	Complete	6.15616	50.6073	chromosome:NZ_CP027599.1/CP027599.1; plasmid unnamed1:NZ_CP027600.1/CP027600.1; plasmid unnamed2:NZ_CP027601.1/CP027601.1		3	5869	2018-03-26T00:00:00Z	ftp://ftp.ncbi.nlm.nih.gov/genomes/all/GCA/003/018/455/GCA_003018455.1_ASM301845v1	ftp://ftp.ncbi.nlm.nih.gov/genomes/all/GCF/003/018/455/GCF_003018455.1_ASM301845v1
Escherichia coli	Bacteria;Proteobacteria;Gammaproteobacteria	99-3165	SAMN06459520	PRJNA218110	GCA_003290205.1	Complete	4.92931	50.6875	chromosome:NZ_CP029981.1/CP029981.1; plasmid unnamed1:NZ_CP029979.1/CP029979.1; plasmid unnamed2:NZ_CP029980.1/CP029980.1; plasmid unnamed3:NZ_CP029982.1/CP029982.1		4	4414	2018-07-06T00:00:00Z	ftp://ftp.ncbi.nlm.nih.gov/genomes/all/GCA/003/290/205/GCA_003290205.1_ASM329020v1	ftp://ftp.ncbi.nlm.nih.gov/genomes/all/GCF/003/290/205/GCF_003290205.1_ASM329020v1
Escherichia coli	Bacteria;Proteobacteria;Gammaproteobacteria	9A	SAMN08380021	PRJNA430697	GCA_002952995.1	Complete	4.65184	50.8	chromosome:NZ_CP026343.1/CP026343.1		1	4199	2018-02-01T00:00:00Z	ftp://ftp.ncbi.nlm.nih.gov/genomes/all/GCA/002/952/995/GCA_002952995.1_ASM295299v1	ftp://ftp.ncbi.nlm.nih.gov/genomes/all/GCF/002/952/995/GCF_002952995.1_ASM295299v1
Escherichia coli	Bacteria;Proteobacteria;Gammaproteobacteria	9FA	SAMN08380022	PRJNA430697	GCA_002953015.1	Complete	4.65185	50.8	chromosome:NZ_CP026342.1/CP026342.1		1	4201	2018-02-01T00:00:00Z	ftp://ftp.ncbi.nlm.nih.gov/genomes/all/GCA/002/953/015/GCA_002953015.1_ASM295301v1	ftp://ftp.ncbi.nlm.nih.gov/genomes/all/GCF/002/953/015/GCF_002953015.1_ASM295301v1
Escherichia coli	Bacteria;Proteobacteria;Gammaproteobacteria	ABWA45	SAMN07260764	PRJNA391287	GCA_002211725.1	Complete	5.46632	50.9935	chromosome:NZ_CP022154.1/CP022154.1; plasmid pABWA45_1:NZ_CP022155.1/CP022155.1; plasmid pABWA45_2:NZ_CP022156.1/CP022156.1; plasmid pABWA45_3:NZ_CP022157.1/CP022157.1; plasmid pABWA45_4:NZ_CP022158.1/CP022158.1; plasmid pABWA45_5:NZ_CP022159.1/CP022159.1		6	4960	2017-06-30T00:00:00Z	ftp://ftp.ncbi.nlm.nih.gov/genomes/all/GCA/002/211/725/GCA_002211725.1_ASM221172v1	ftp://ftp.ncbi.nlm.nih.gov/genomes/all/GCF/002/211/725/GCF_002211725.1_ASM221172v1
Escherichia coli	Bacteria;Proteobacteria;Gammaproteobacteria	ACN002	SAMN04385793	PRJNA239653	GCA_001515725.1	Complete	4.87993	50.7	chromosome:NZ_CP007491.1/CP007491.1		1	4411	2016-01-15T00:00:00Z	ftp://ftp.ncbi.nlm.nih.gov/genomes/all/GCA/001/515/725/GCA_001515725.1_ASM151572v1	ftp://ftp.ncbi.nlm.nih.gov/genomes/all/GCF/001/515/725/GCF_001515725.1_ASM151572v1
Escherichia coli	Bacteria;Proteobacteria;Gammaproteobacteria	AMA1167	SAMN07983336	PRJNA417244	GCA_002803905.1	Complete	4.93667	50.579	chromosome:NZ_CP024801.1/CP024801.1; plasmid pAMA1167-3:NZ_CP024802.1/CP024802.1; plasmid pAMA1167-4:NZ_CP024803.1/CP024803.1; plasmid pAMA1167-5:NZ_CP024804.1/CP024804.1; plasmid pAMA1167-NDM-5:NZ_CP024805.1/CP024805.1; plasmid pAMA1167-OXA-181:NZ_CP024806.1/CP024806.1		6	4440	2017-12-04T00:00:00Z	ftp://ftp.ncbi.nlm.nih.gov/genomes/all/GCA/002/803/905/GCA_002803905.1_ASM280390v1	ftp://ftp.ncbi.nlm.nih.gov/genomes/all/GCF/002/803/905/GCF_002803905.1_ASM280390v1
Escherichia coli	Bacteria;Proteobacteria;Gammaproteobacteria	AMSCJX02	SAMN09662618	PRJNA481171	GCA_003336405.1	Complete	5.33943	50.7002	chromosome:NZ_CP031105.1/CP031105.1; plasmid pAMSC1:NZ_CP031106.1/CP031106.1; plasmid pAMSC2:NZ_CP031107.1/CP031107.1; plasmid pAMSC3:NZ_CP031108.1/CP031108.1; plasmid pAMSC4:NZ_CP031109.1/CP031109.1; plasmid pAMSC5:NZ_CP031110.1/CP031110.1; plasmid pAMSC6:NZ_CP031111.1/CP031111.1		7	4926	2018-07-24T00:00:00Z	ftp://ftp.ncbi.nlm.nih.gov/genomes/all/GCA/003/336/405/GCA_003336405.1_ASM333640v1	ftp://ftp.ncbi.nlm.nih.gov/genomes/all/GCF/003/336/405/GCF_003336405.1_ASM333640v1
Escherichia coli	Bacteria;Proteobacteria;Gammaproteobacteria	AMSHJX01	SAMN09640158	PRJNA480548	GCA_003325975.1	Complete	5.28137	50.5294	chromosome:NZ_CP030939.1/CP030939.1; plasmid pAMSH1:NZ_CP030940.1/CP030940.1		2	4943	2018-07-18T00:00:00Z	ftp://ftp.ncbi.nlm.nih.gov/genomes/all/GCA/003/325/975/GCA_003325975.1_ASM332597v1	ftp://ftp.ncbi.nlm.nih.gov/genomes/all/GCF/003/325/975/GCF_003325975.1_ASM332597v1
Escherichia coli	Bacteria;Proteobacteria;Gammaproteobacteria	AR_0006	SAMN04014847	PRJNA292901	GCA_002787215.1	Complete	5.35428	50.6644	chromosome:NZ_CP024851.1/CP024851.1; plasmid tig00000164:NZ_CP024852.1/CP024852.1; plasmid tig00000176:NZ_CP024853.1/CP024853.1; plasmid tig00000311:NZ_CP024854.1/CP024854.1		4	4881	2017-11-20T00:00:00Z	ftp://ftp.ncbi.nlm.nih.gov/genomes/all/GCA/002/787/215/GCA_002787215.1_ASM278721v1	ftp://ftp.ncbi.nlm.nih.gov/genomes/all/GCF/002/787/215/GCF_002787215.1_ASM278721v1
Escherichia coli	Bacteria;Proteobacteria;Gammaproteobacteria	AR_0011	SAMN04014852	PRJNA292901	GCA_002788295.1	Complete	5.17288	50.737	chromosome:NZ_CP024855.1/CP024855.1; plasmid tig00001011_pilon:NZ_CP024856.1/CP024856.1; plasmid tig00001069_pilon:NZ_CP024857.1/CP024857.1; plasmid tig00013784_pilon:NZ_CP024858.1/CP024858.1		4	4629	2017-11-20T00:00:00Z	ftp://ftp.ncbi.nlm.nih.gov/genomes/all/GCA/002/788/295/GCA_002788295.1_ASM278829v1	ftp://ftp.ncbi.nlm.nih.gov/genomes/all/GCF/002/788/295/GCF_002788295.1_ASM278829v1
Escherichia coli	Bacteria;Proteobacteria;Gammaproteobacteria	AR_0013	SAMN04014854	PRJNA292901	GCA_003571685.1	Complete	5.48111	50.7205	chromosome:NZ_CP032204.1/CP032204.1; plasmid unnamed:NZ_CP032205.1/CP032205.1		2	4995	2018-09-16T00:00:00Z	ftp://ftp.ncbi.nlm.nih.gov/genomes/all/GCA/003/571/685/GCA_003571685.1_ASM357168v1	ftp://ftp.ncbi.nlm.nih.gov/genomes/all/GCF/003/571/685/GCF_003571685.1_ASM357168v1
Escherichia coli	Bacteria;Proteobacteria;Gammaproteobacteria	AR_0014	SAMN04014855	PRJNA292901	GCA_002787315.1	Complete	5.0457	50.7745	chromosome:NZ_CP024859.1/CP024859.1; plasmid unitig_1_pilon:NZ_CP024860.1/CP024860.1; plasmid unitig_2_pilon:NZ_CP024861.1/CP024861.1		3	4521	2017-11-20T00:00:00Z	ftp://ftp.ncbi.nlm.nih.gov/genomes/all/GCA/002/787/315/GCA_002787315.1_ASM278731v1	ftp://ftp.ncbi.nlm.nih.gov/genomes/all/GCF/002/787/315/GCF_002787315.1_ASM278731v1
Escherichia coli	Bacteria;Proteobacteria;Gammaproteobacteria	AR_0015	SAMN04014856	PRJNA292901	GCA_002788115.1	Complete	5.38421	50.6913	chromosome:NZ_CP024862.1/CP024862.1; plasmid unitig_1_pilon:NZ_CP024863.1/CP024863.1; plasmid unitig_2_pilon:NZ_CP024864.1/CP024864.1; plasmid unitig_3_pilon:NZ_CP024865.1/CP024865.1		4	4913	2017-11-20T00:00:00Z	ftp://ftp.ncbi.nlm.nih.gov/genomes/all/GCA/002/788/115/GCA_002788115.1_ASM278811v1	ftp://ftp.ncbi.nlm.nih.gov/genomes/all/GCF/002/788/115/GCF_002788115.1_ASM278811v1
Escherichia coli	Bacteria;Proteobacteria;Gammaproteobacteria	AR_0017	SAMN04014858	PRJNA292901	GCA_002796585.1	Complete	5.13947	50.716	chromosome:NZ_CP024886.1/CP024886.1; plasmid unitig_1_pilon:NZ_CP024887.1/CP024887.1		2	4749	2017-11-27T00:00:00Z	ftp://ftp.ncbi.nlm.nih.gov/genomes/all/GCA/002/796/585/GCA_002796585.1_ASM279658v1	ftp://ftp.ncbi.nlm.nih.gov/genomes/all/GCF/002/796/585/GCF_002796585.1_ASM279658v1
Escherichia coli	Bacteria;Proteobacteria;Gammaproteobacteria	AR_0019	SAMN04014860	PRJNA292901	GCA_002796445.1	Complete	4.72066	50.9	chromosome:NZ_CP024889.1/CP024889.1; plasmid tig00000138_pilon:NZ_CP024888.1/CP024888.1		2	4246	2017-11-27T00:00:00Z	ftp://ftp.ncbi.nlm.nih.gov/genomes/all/GCA/002/796/445/GCA_002796445.1_ASM279644v1	ftp://ftp.ncbi.nlm.nih.gov/genomes/all/GCF/002/796/445/GCF_002796445.1_ASM279644v1
Escherichia coli	Bacteria;Proteobacteria;Gammaproteobacteria	AR_0055	SAMN04014896	PRJNA292904	GCA_002202175.1	Complete	5.50608	50.8506	chromosome:NZ_CP021935.1/CP021935.1; plasmid unitig_2:NZ_CP021936.1/CP021936.1; plasmid unitig_3j3rc_linear:NZ_CP021937.1/CP021937.1; plasmid unitig_4:NZ_CP021938.1/CP021938.1		4	5149	2017-06-20T00:00:00Z	ftp://ftp.ncbi.nlm.nih.gov/genomes/all/GCA/002/202/175/GCA_002202175.1_ASM220217v1	ftp://ftp.ncbi.nlm.nih.gov/genomes/all/GCF/002/202/175/GCF_002202175.1_ASM220217v1
Escherichia coli	Bacteria;Proteobacteria;Gammaproteobacteria	AR_0058	SAMN04014899	PRJNA292904	GCA_002180195.1	Complete	5.10349	50.8096	chromosome:NZ_CP021689.1/CP021689.1; plasmid tig00007555j7554:NZ_CP021690.1/CP021690.1		2	4695	2017-06-08T00:00:00Z	ftp://ftp.ncbi.nlm.nih.gov/genomes/all/GCA/002/180/195/GCA_002180195.1_ASM218019v1	ftp://ftp.ncbi.nlm.nih.gov/genomes/all/GCF/002/180/195/GCF_002180195.1_ASM218019v1
Escherichia coli	Bacteria;Proteobacteria;Gammaproteobacteria	AR_0061	SAMN04014902	PRJNA292904	GCA_002056065.1	Complete	4.73422	50.7589	chromosome:NZ_CP020058.1/CP020058.1; plasmid unitig_1:NZ_CP020059.1/CP020059.1; plasmid unitig_2:NZ_CP020060.1/CP020060.1		3	4291	2017-03-21T00:00:00Z	ftp://ftp.ncbi.nlm.nih.gov/genomes/all/GCA/002/056/065/GCA_002056065.1_ASM205606v1	ftp://ftp.ncbi.nlm.nih.gov/genomes/all/GCF/002/056/065/GCF_002056065.1_ASM205606v1
Escherichia coli	Bacteria;Proteobacteria;Gammaproteobacteria	AR_0067	SAMN04014908	PRJNA292904	GCA_003571785.1	Complete	5.45996	50.6858	chromosome:NZ_CP032261.1/CP032261.1; plasmid unnamed1:NZ_CP032258.1/CP032258.1; plasmid unnamed2:NZ_CP032259.1/CP032259.1; plasmid unnamed3:NZ_CP032260.1/CP032260.1; plasmid unnamed4:NZ_CP032262.1/CP032262.1		5	5058	2018-09-17T00:00:00Z	ftp://ftp.ncbi.nlm.nih.gov/genomes/all/GCA/003/571/785/GCA_003571785.1_ASM357178v1	ftp://ftp.ncbi.nlm.nih.gov/genomes/all/GCF/003/571/785/GCF_003571785.1_ASM357178v1
Escherichia coli	Bacteria;Proteobacteria;Gammaproteobacteria	AR_0069	SAMN04014910	PRJNA292904	GCA_002056145.1	Complete	4.82675	50.8492	chromosome:NZ_CP020055.1/CP020055.1; plasmid unitig_2:NZ_CP020056.1/CP020056.1; plasmid unitig_3:NZ_CP020057.1/CP020057.1		3	4385	2017-03-21T00:00:00Z	ftp://ftp.ncbi.nlm.nih.gov/genomes/all/GCA/002/056/145/GCA_002056145.1_ASM205614v1	ftp://ftp.ncbi.nlm.nih.gov/genomes/all/GCF/002/056/145/GCF_002056145.1_ASM205614v1
Escherichia coli	Bacteria;Proteobacteria;Gammaproteobacteria	AR_0077	SAMN04014918	PRJNA292904	GCA_002948655.1	Complete	5.07721	50.6018	chromosome:NZ_CP026755.1/CP026755.1; plasmid tig00000042_pilon:NZ_CP026754.1/CP026754.1		2	4682	2018-02-19T00:00:00Z	ftp://ftp.ncbi.nlm.nih.gov/genomes/all/GCA/002/948/655/GCA_002948655.1_ASM294865v1	ftp://ftp.ncbi.nlm.nih.gov/genomes/all/GCF/002/948/655/GCF_002948655.1_ASM294865v1
Escherichia coli	Bacteria;Proteobacteria;Gammaproteobacteria	AR_0081	SAMN04014922	PRJNA292904	GCA_002996945.1	Complete	5.29638	50.7795	chromosome:NZ_CP027534.1/CP027534.1; plasmid unnamed1:NZ_CP027535.1/CP027535.1; plasmid unnamed2:NZ_CP027537.1/CP027537.1; plasmid unnamed3:NZ_CP027536.1/CP027536.1		4	4934	2018-03-14T00:00:00Z	ftp://ftp.ncbi.nlm.nih.gov/genomes/all/GCA/002/996/945/GCA_002996945.1_ASM299694v1	ftp://ftp.ncbi.nlm.nih.gov/genomes/all/GCF/002/996/945/GCF_002996945.1_ASM299694v1
Escherichia coli	Bacteria;Proteobacteria;Gammaproteobacteria	AR_0085	SAMN04014926	PRJNA292904	GCA_003204155.1	Complete	5.57454	50.6142	chromosome:NZ_CP029741.1/CP029741.1; plasmid unnamed1:NZ_CP029742.1/CP029742.1; plasmid unnamed2:NZ_CP029743.1/CP029743.1; plasmid unnamed3:NZ_CP029744.1/CP029744.1		4	5141	2018-06-10T00:00:00Z	ftp://ftp.ncbi.nlm.nih.gov/genomes/all/GCA/003/204/155/GCA_003204155.1_ASM320415v1	ftp://ftp.ncbi.nlm.nih.gov/genomes/all/GCF/003/204/155/GCF_003204155.1_ASM320415v1
Escherichia coli	Bacteria;Proteobacteria;Gammaproteobacteria	AR_0086	SAMN04014927	PRJNA292904	GCA_003571665.1	Complete	5.28959	50.8343	chromosome:NZ_CP032201.1/CP032201.1; plasmid unnamed1:NZ_CP032202.1/CP032202.1; plasmid unnamed2:NZ_CP032203.1/CP032203.1		3	4930	2018-09-16T00:00:00Z	ftp://ftp.ncbi.nlm.nih.gov/genomes/all/GCA/003/571/665/GCA_003571665.1_ASM357166v1	ftp://ftp.ncbi.nlm.nih.gov/genomes/all/GCF/003/571/665/GCF_003571665.1_ASM357166v1
Escherichia coli	Bacteria;Proteobacteria;Gammaproteobacteria	AR_0089	SAMN04014930	PRJNA292904	GCA_003571825.1	Complete	5.24549	50.6627	chromosome:NZ_CP032265.1/CP032265.1; plasmid unnamed1:NZ_CP032263.1/CP032263.1; plasmid unnamed2:NZ_CP032264.1/CP032264.1		3	4845	2018-09-17T00:00:00Z	ftp://ftp.ncbi.nlm.nih.gov/genomes/all/GCA/003/571/825/GCA_003571825.1_ASM357182v1	ftp://ftp.ncbi.nlm.nih.gov/genomes/all/GCF/003/571/825/GCF_003571825.1_ASM357182v1
Escherichia coli	Bacteria;Proteobacteria;Gammaproteobacteria	AR_0104	SAMN04014945	PRJNA292904	GCA_002056635.1	Complete	5.26203	50.756	chromosome:NZ_CP020116.1/CP020116.1; plasmid unitig_5:NZ_CP020117.1/CP020117.1; plasmid unitig_6:NZ_CP020118.1/CP020118.1; plasmid unitig_7:NZ_CP020119.1/CP020119.1		4	4851	2017-03-21T00:00:00Z	ftp://ftp.ncbi.nlm.nih.gov/genomes/all/GCA/002/056/635/GCA_002056635.1_ASM205663v1	ftp://ftp.ncbi.nlm.nih.gov/genomes/all/GCF/002/056/635/GCF_002056635.1_ASM205663v1
Escherichia coli	Bacteria;Proteobacteria;Gammaproteobacteria	AR_0114	SAMN04014955	PRJNA292902	GCA_002192275.1	Complete	5.01734	50.7142	chromosome:NZ_CP021732.1/CP021732.1; plasmid unitig_1:NZ_CP021733.1/CP021733.1; plasmid unitig_2:NZ_CP021734.1/CP021734.1; plasmid unitig_4:NZ_CP021735.1/CP021735.1		4	4518	2017-06-13T00:00:00Z	ftp://ftp.ncbi.nlm.nih.gov/genomes/all/GCA/002/192/275/GCA_002192275.1_ASM219227v1	ftp://ftp.ncbi.nlm.nih.gov/genomes/all/GCF/002/192/275/GCF_002192275.1_ASM219227v1
Escherichia coli	Bacteria;Proteobacteria;Gammaproteobacteria	AR_0118	SAMN04014959	PRJNA292902	GCA_002055635.1	Complete	5.36507	50.6278	chromosome:NZ_CP020048.1/CP020048.1; plasmid unitig_1:NZ_CP020049.1/CP020049.1; plasmid unitig_2:NZ_CP020050.1/CP020050.1; plasmid unitig_3:NZ_CP020051.1/CP020051.1		4	4958	2017-03-21T00:00:00Z	ftp://ftp.ncbi.nlm.nih.gov/genomes/all/GCA/002/055/635/GCA_002055635.1_ASM205563v1	ftp://ftp.ncbi.nlm.nih.gov/genomes/all/GCF/002/055/635/GCF_002055635.1_ASM205563v1
Escherichia coli	Bacteria;Proteobacteria;Gammaproteobacteria	AR_0128	SAMN04014969	PRJNA292902	GCA_002180275.1	Complete	5.32127	50.6211	chromosome:NZ_CP021722.1/CP021722.1; plasmid tig00000792:NZ_CP021719.1/CP021719.1; plasmid tig00000793:NZ_CP021720.1/CP021720.1; plasmid tig00000856:NZ_CP021721.1/CP021721.1		4	4877	2017-06-08T00:00:00Z	ftp://ftp.ncbi.nlm.nih.gov/genomes/all/GCA/002/180/275/GCA_002180275.1_ASM218027v1	ftp://ftp.ncbi.nlm.nih.gov/genomes/all/GCF/002/180/275/GCF_002180275.1_ASM218027v1
Escherichia coli	Bacteria;Proteobacteria;Gammaproteobacteria	AR_0137	SAMN04014978	PRJNA292902	GCA_002201835.1	Complete	5.08516	50.8251	chromosome:NZ_CP021879.1/CP021879.1; plasmid tig00001069_pilon:NZ_CP021880.1/CP021880.1; plasmid tig00001145_pilon:NZ_CP021881.1/CP021881.1; plasmid tig00001287_pilon:NZ_CP021882.1/CP021882.1		4	4576	2017-06-20T00:00:00Z	ftp://ftp.ncbi.nlm.nih.gov/genomes/all/GCA/002/201/835/GCA_002201835.1_ASM220183v1	ftp://ftp.ncbi.nlm.nih.gov/genomes/all/GCF/002/201/835/GCF_002201835.1_ASM220183v1
Escherichia coli	Bacteria;Proteobacteria;Gammaproteobacteria	AR_0149	SAMN04014990	PRJNA292902	GCA_002180055.1	Complete	4.92486	50.7528	chromosome:NZ_CP021532.1/CP021532.1; plasmid tig00000220:NZ_CP021533.1/CP021533.1; plasmid tig00000221:NZ_CP021534.1/CP021534.1		3	4384	2017-06-08T00:00:00Z	ftp://ftp.ncbi.nlm.nih.gov/genomes/all/GCA/002/180/055/GCA_002180055.1_ASM218005v1	ftp://ftp.ncbi.nlm.nih.gov/genomes/all/GCF/002/180/055/GCF_002180055.1_ASM218005v1
Escherichia coli	Bacteria;Proteobacteria;Gammaproteobacteria	AR_0150	SAMN04014991	PRJNA292902	GCA_002192295.1	Complete	5.07825	50.8127	chromosome:NZ_CP021736.1/CP021736.1; plasmid tig00000255:NZ_CP021737.1/CP021737.1; plasmid tig00000260:NZ_CP021738.1/CP021738.1; plasmid tig00002897alt:NZ_CP021739.1/CP021739.1		4	4562	2017-06-13T00:00:00Z	ftp://ftp.ncbi.nlm.nih.gov/genomes/all/GCA/002/192/295/GCA_002192295.1_ASM219229v1	ftp://ftp.ncbi.nlm.nih.gov/genomes/all/GCF/002/192/295/GCF_002192295.1_ASM219229v1
Escherichia coli	Bacteria;Proteobacteria;Gammaproteobacteria	AR_0151	SAMN04014992	PRJNA292902	GCA_002180215.1	Complete	4.95934	50.7608	chromosome:NZ_CP021691.1/CP021691.1; plasmid tig00001251:NZ_CP021692.1/CP021692.1; plasmid tig00001252:NZ_CP021693.1/CP021693.1		3	4441	2017-06-08T00:00:00Z	ftp://ftp.ncbi.nlm.nih.gov/genomes/all/GCA/002/180/215/GCA_002180215.1_ASM218021v1	ftp://ftp.ncbi.nlm.nih.gov/genomes/all/GCF/002/180/215/GCF_002180215.1_ASM218021v1
Escherichia coli	Bacteria;Proteobacteria;Gammaproteobacteria	AR_0162	SAMN04015003	PRJNA292902	GCA_002180135.1	Complete	5.06417	50.7925	chromosome:NZ_CP021683.1/CP021683.1; plasmid tig00002623:NZ_CP021680.1/CP021680.1; plasmid tig00003056:NZ_CP021681.1/CP021681.1; plasmid tig00003144:NZ_CP021682.1/CP021682.1; plasmid tig00008015:NZ_CP021684.1/CP021684.1		5	4535	2017-06-08T00:00:00Z	ftp://ftp.ncbi.nlm.nih.gov/genomes/all/GCA/002/180/135/GCA_002180135.1_ASM218013v1	ftp://ftp.ncbi.nlm.nih.gov/genomes/all/GCF/002/180/135/GCF_002180135.1_ASM218013v1
Escherichia coli	Bacteria;Proteobacteria;Gammaproteobacteria	AR_0369	SAMN07291512	PRJNA316321	GCA_002968715.1	Complete	4.91966	50.5844	chromosome:NZ_CP027140.1/CP027140.1; plasmid unnamed1:NZ_CP027137.1/CP027137.1; plasmid unnamed2:NZ_CP027138.1/CP027138.1; plasmid unnamed3:NZ_CP027135.1/CP027135.1; plasmid unnamed4:NZ_CP027136.1/CP027136.1; plasmid unnamed5:NZ_CP027139.1/CP027139.1		6	4501	2018-03-05T00:00:00Z	ftp://ftp.ncbi.nlm.nih.gov/genomes/all/GCA/002/968/715/GCA_002968715.1_ASM296871v1	ftp://ftp.ncbi.nlm.nih.gov/genomes/all/GCF/002/968/715/GCF_002968715.1_ASM296871v1
Escherichia coli	Bacteria;Proteobacteria;Gammaproteobacteria	AR_0372	SAMN07291515	PRJNA316321	GCA_002968735.1	Complete	5.48787	50.573	chromosome:NZ_CP027134.1/CP027134.1; plasmid unnamed1:NZ_CP027130.1/CP027130.1; plasmid unnamed2:NZ_CP027132.1/CP027132.1; plasmid unnamed3:NZ_CP027131.1/CP027131.1; plasmid unnamed4:NZ_CP027133.1/CP027133.1; plasmid unnamed5:NZ_CP027129.1/CP027129.1		6	5003	2018-03-05T00:00:00Z	ftp://ftp.ncbi.nlm.nih.gov/genomes/all/GCA/002/968/735/GCA_002968735.1_ASM296873v1	ftp://ftp.ncbi.nlm.nih.gov/genomes/all/GCF/002/968/735/GCF_002968735.1_ASM296873v1
Escherichia coli	Bacteria;Proteobacteria;Gammaproteobacteria	AR_0374	SAMN07291517	PRJNA316321	GCA_002999075.1	Complete	5.02267	50.799	chromosome:NZ_CP027126.1/CP027126.1; plasmid unnamed1:NZ_CP027128.1/CP027128.1; plasmid unnamed2:NZ_CP027127.1/CP027127.1; plasmid unnamed3:NZ_CP027125.1/CP027125.1		4	4565	2018-03-14T00:00:00Z	ftp://ftp.ncbi.nlm.nih.gov/genomes/all/GCA/002/999/075/GCA_002999075.1_ASM299907v1	ftp://ftp.ncbi.nlm.nih.gov/genomes/all/GCF/002/999/075/GCF_002999075.1_ASM299907v1
Escherichia coli	Bacteria;Proteobacteria;Gammaproteobacteria	AR434	SAMN07291527	PRJNA316321	GCA_003073955.1	Complete	4.79338	50.6264	chromosome:NZ_CP029122.1/CP029122.1; plasmid unnamed1:NZ_CP029123.1/CP029123.1		2	4355	2018-04-30T00:00:00Z	ftp://ftp.ncbi.nlm.nih.gov/genomes/all/GCA/003/073/955/GCA_003073955.1_ASM307395v1	ftp://ftp.ncbi.nlm.nih.gov/genomes/all/GCF/003/073/955/GCF_003073955.1_ASM307395v1
Escherichia coli	Bacteria;Proteobacteria;Gammaproteobacteria	AR435	SAMN07291528	PRJNA316321	GCA_003073835.1	Complete	5.32872	50.7952	chromosome:NZ_CP029115.1/CP029115.1; plasmid unnamed1:NZ_CP029113.1/CP029113.1; plasmid unnamed2:NZ_CP029114.1/CP029114.1; plasmid unnamed3:NZ_CP029116.1/CP029116.1; plasmid unnamed4:NZ_CP029117.1/CP029117.1; plasmid unnamed5:NZ_CP029118.1/CP029118.1; plasmid unnamed6:NZ_CP029119.1/CP029119.1; plasmid unnamed7:NZ_CP029120.1/CP029120.1; plasmid unnamed8:NZ_CP029121.1/CP029121.1		9	4855	2018-04-30T00:00:00Z	ftp://ftp.ncbi.nlm.nih.gov/genomes/all/GCA/003/073/835/GCA_003073835.1_ASM307383v1	ftp://ftp.ncbi.nlm.nih.gov/genomes/all/GCF/003/073/835/GCF_003073835.1_ASM307383v1
Escherichia coli	Bacteria;Proteobacteria;Gammaproteobacteria	AR436	SAMN07291529	PRJNA316321	GCA_003073875.1	Complete	5.02827	50.8906	chromosome:NZ_CP029111.1/CP029111.1; plasmid unnamed1:NZ_CP029109.1/CP029109.1; plasmid unnamed2:NZ_CP029110.1/CP029110.1; plasmid unnamed3:NZ_CP029112.1/CP029112.1		4	4562	2018-04-30T00:00:00Z	ftp://ftp.ncbi.nlm.nih.gov/genomes/all/GCA/003/073/875/GCA_003073875.1_ASM307387v1	ftp://ftp.ncbi.nlm.nih.gov/genomes/all/GCF/003/073/875/GCF_003073875.1_ASM307387v1
Escherichia coli	Bacteria;Proteobacteria;Gammaproteobacteria	AR437	SAMN07291530	PRJNA316321	GCA_003073815.1	Complete	4.95255	50.7061	chromosome:NZ_CP029108.1/CP029108.1; plasmid unnamed1:NZ_CP029103.1/CP029103.1; plasmid unnamed2:NZ_CP029104.1/CP029104.1; plasmid unnamed3:NZ_CP029105.1/CP029105.1; plasmid unnamed4:NZ_CP029106.1/CP029106.1; plasmid unnamed5:NZ_CP029107.1/CP029107.1		6	4504	2018-04-30T00:00:00Z	ftp://ftp.ncbi.nlm.nih.gov/genomes/all/GCA/003/073/815/GCA_003073815.1_ASM307381v1	ftp://ftp.ncbi.nlm.nih.gov/genomes/all/GCF/003/073/815/GCF_003073815.1_ASM307381v1
Escherichia coli	Bacteria;Proteobacteria;Gammaproteobacteria	AR_451	SAMN07291544	PRJNA316321	GCA_003288455.1	Complete	5.16563	50.7981	chromosome:NZ_CP030337.1/CP030337.1; plasmid unnamed1:NZ_CP030335.1/CP030335.1; plasmid unnamed2:NZ_CP030340.1/CP030340.1; plasmid unnamed3:NZ_CP030339.1/CP030339.1; plasmid unnamed4:NZ_CP030336.1/CP030336.1; plasmid unnamed5:NZ_CP030338.1/CP030338.1; plasmid unnamed6:NZ_CP030333.1/CP030333.1; plasmid unnamed7:NZ_CP030334.1/CP030334.1		8	4751	2018-07-05T00:00:00Z	ftp://ftp.ncbi.nlm.nih.gov/genomes/all/GCA/003/288/455/GCA_003288455.1_ASM328845v1	ftp://ftp.ncbi.nlm.nih.gov/genomes/all/GCF/003/288/455/GCF_003288455.1_ASM328845v1
Escherichia coli	Bacteria;Proteobacteria;Gammaproteobacteria	AR_452	SAMN07291545	PRJNA316321	GCA_003288415.1	Complete	4.95822	50.8862	chromosome:NZ_CP030331.1/CP030331.1; plasmid unnamed1:NZ_CP030329.1/CP030329.1; plasmid unnamed2:NZ_CP030332.1/CP030332.1; plasmid unnamed3:NZ_CP030330.1/CP030330.1		4	4526	2018-07-05T00:00:00Z	ftp://ftp.ncbi.nlm.nih.gov/genomes/all/GCA/003/288/415/GCA_003288415.1_ASM328841v1	ftp://ftp.ncbi.nlm.nih.gov/genomes/all/GCF/003/288/415/GCF_003288415.1_ASM328841v1
Escherichia coli	Bacteria;Proteobacteria;Gammaproteobacteria	AS19-RrmA-	SAMN08630919	PRJNA436719	GCA_002993265.1	Complete	4.60796	50.8	chromosome:NZ_CP027430.1/CP027430.1		1	4134	2018-03-11T00:00:00Z	ftp://ftp.ncbi.nlm.nih.gov/genomes/all/GCA/002/993/265/GCA_002993265.1_ASM299326v1	ftp://ftp.ncbi.nlm.nih.gov/genomes/all/GCF/002/993/265/GCF_002993265.1_ASM299326v1
Escherichia coli	Bacteria;Proteobacteria;Gammaproteobacteria	ATCC 43886	SAMN01916957	PRJNA218110	GCA_002741295.1	Complete	5.1179	50.7602	chromosome:NZ_CP024256.1/CP024256.1; plasmid unnamed1:NZ_CP024254.1/CP024254.1; plasmid unnamed2:NZ_CP024255.1/CP024255.1		3	4622	2017-11-02T00:00:00Z	ftp://ftp.ncbi.nlm.nih.gov/genomes/all/GCA/002/741/295/GCA_002741295.1_ASM274129v1	ftp://ftp.ncbi.nlm.nih.gov/genomes/all/GCF/002/741/295/GCF_002741295.1_ASM274129v1
Escherichia coli	Bacteria;Proteobacteria;Gammaproteobacteria	ATCC 43896	SAMN01917241	PRJNA218110	GCA_002741355.1	Complete	5.25445	50.6816	chromosome:NZ_CP024278.1/CP024278.1; plasmid unnamed1:NZ_CP024279.1/CP024279.1; plasmid unnamed2:NZ_CP024280.1/CP024280.1; plasmid unnamed3:NZ_CP024281.1/CP024281.1		4	4796	2017-11-02T00:00:00Z	ftp://ftp.ncbi.nlm.nih.gov/genomes/all/GCA/002/741/355/GCA_002741355.1_ASM274135v1	ftp://ftp.ncbi.nlm.nih.gov/genomes/all/GCF/002/741/355/GCF_002741355.1_ASM274135v1
Escherichia coli	Bacteria;Proteobacteria;Gammaproteobacteria	ATCC 700415	SAMN07376260	PRJNA395376	GCA_003491265.1	Complete	5.37439	50.3102	chromosome:CP022609.1; plasmid unnamed:CP022610.1		2	3883	2018-09-07T00:00:00Z	ftp://ftp.ncbi.nlm.nih.gov/genomes/all/GCA/003/491/265/GCA_003491265.1_ASM349126v1	ftp://ftp.ncbi.nlm.nih.gov/genomes/all/GCF/003/491/265/GCF_003491265.1_ASM349126v1
Escherichia coli	Bacteria;Proteobacteria;Gammaproteobacteria	B36	SAMEA5128441	PRJEB29930	GCA_900622635.1	Complete	5.26172	50.8559	chromosome 1:NZ_LR130545.1/LR130545.1; plasmid 2:NZ_LR130546.1/LR130546.1; plasmid 3:NZ_LR130547.1/LR130547.1		3	4855	2019-01-10T00:00:00Z	ftp://ftp.ncbi.nlm.nih.gov/genomes/all/GCA/900/622/635/GCA_900622635.1_B36	ftp://ftp.ncbi.nlm.nih.gov/genomes/all/GCF/900/622/635/GCF_900622635.1_B36
Escherichia coli	Bacteria;Proteobacteria;Gammaproteobacteria	BE2-5	SAMN10230268	PRJNA495707	GCA_003667385.1	Complete	4.81333	50.7564	chromosome:NZ_CP032986.1/CP032986.1; plasmid p2_BE2-5:NZ_CP032988.1/CP032988.1; plasmid pMCR_BE2-5:NZ_CP032987.1/CP032987.1		3	4315	2018-10-20T00:00:00Z	ftp://ftp.ncbi.nlm.nih.gov/genomes/all/GCA/003/667/385/GCA_003667385.1_ASM366738v1	ftp://ftp.ncbi.nlm.nih.gov/genomes/all/GCF/003/667/385/GCF_003667385.1_ASM366738v1
Escherichia coli	Bacteria;Proteobacteria;Gammaproteobacteria	BH100L substr. MG2017	SAMN08118424	PRJNA389912	GCA_002887715.1	Complete	5.03321	50.5	chromosome:NZ_CP025716.1/CP025716.1		1	4485	2018-01-17T00:00:00Z	ftp://ftp.ncbi.nlm.nih.gov/genomes/all/GCA/002/887/715/GCA_002887715.1_ASM288771v1	ftp://ftp.ncbi.nlm.nih.gov/genomes/all/GCF/002/887/715/GCF_002887715.1_ASM288771v1
Escherichia coli	Bacteria;Proteobacteria;Gammaproteobacteria	BH100N substr. MG2017	SAMN08272629	PRJNA389912	GCA_002900305.1	Complete	5.11603	50.4	chromosome:NZ_CP025703.1/CP025703.1		1	4602	2018-01-26T00:00:00Z	ftp://ftp.ncbi.nlm.nih.gov/genomes/all/GCA/002/900/305/GCA_002900305.1_ASM290030v1	ftp://ftp.ncbi.nlm.nih.gov/genomes/all/GCF/002/900/305/GCF_002900305.1_ASM290030v1
Escherichia coli	Bacteria;Proteobacteria;Gammaproteobacteria	BH100 substr. MG2014	SAMN07210972	PRJNA389912	GCA_002763515.3	Complete	5.19446	50.4389	chromosome:NZ_CP024650.2/CP024650.2; plasmid pAp:NZ_CP024651.1/CP024651.1; plasmid pBH100-1:NZ_CP024652.2/CP024652.2		3	4641	2017-11-13T00:00:00Z	ftp://ftp.ncbi.nlm.nih.gov/genomes/all/GCA/002/763/515/GCA_002763515.3_ASM276351v3	ftp://ftp.ncbi.nlm.nih.gov/genomes/all/GCF/002/763/515/GCF_002763515.2_ASM276351v3
Escherichia coli	Bacteria;Proteobacteria;Gammaproteobacteria	BH100 substr. MG2017	SAMN08117235	PRJNA389912	GCA_002859105.1	Complete	5.27094	50.4772	chromosome:NZ_CP025251.1/CP025251.1; plasmid pApR:NZ_CP025252.1/CP025252.1; plasmid pBH100-1:NZ_CP025253.1/CP025253.1		3	4747	2018-01-04T00:00:00Z	ftp://ftp.ncbi.nlm.nih.gov/genomes/all/GCA/002/859/105/GCA_002859105.1_ASM285910v1	ftp://ftp.ncbi.nlm.nih.gov/genomes/all/GCF/002/859/105/GCF_002859105.1_ASM285910v1
Escherichia coli	Bacteria;Proteobacteria;Gammaproteobacteria	BH212	SAMN08824586	PRJNA448166	GCA_004358985.1	Complete	4.69718	50.8	chromosome:NZ_CP029239.1/CP029239.1		1	4237	2019-03-21T00:00:00Z	ftp://ftp.ncbi.nlm.nih.gov/genomes/all/GCA/004/358/985/GCA_004358985.1_ASM435898v1	ftp://ftp.ncbi.nlm.nih.gov/genomes/all/GCF/004/358/985/GCF_004358985.1_ASM435898v1
Escherichia coli	Bacteria;Proteobacteria;Gammaproteobacteria	BL21 (TaKaRa)	SAMN03301757	PRJNA272570	GCA_000833145.1	Complete	4.52812	50.8	chromosome:NZ_CP010816.1/CP010816.1		1	4065	2015-02-05T00:00:00Z	ftp://ftp.ncbi.nlm.nih.gov/genomes/all/GCA/000/833/145/GCA_000833145.1_ASM83314v1	ftp://ftp.ncbi.nlm.nih.gov/genomes/all/GCF/000/833/145/GCF_000833145.1_ASM83314v1
Escherichia coli	Bacteria;Proteobacteria;Gammaproteobacteria	BLK16	SAMN04505873	PRJNA312746	GCA_002078295.1	Complete	4.16578	51	chromosome:CP014642.1		1	3868	2017-04-04T00:00:00Z	ftp://ftp.ncbi.nlm.nih.gov/genomes/all/GCA/002/078/295/GCA_002078295.1_ASM207829v1	ftp://ftp.ncbi.nlm.nih.gov/genomes/all/GCF/002/078/295/GCF_002078295.1_ASM207829v1
Escherichia coli	Bacteria;Proteobacteria;Gammaproteobacteria	BLK9	SAMN04497926	PRJNA312438	GCA_002078275.1	Complete	4.16559	51	chromosome:CP014641.1		1	3879	2017-04-04T00:00:00Z	ftp://ftp.ncbi.nlm.nih.gov/genomes/all/GCA/002/078/275/GCA_002078275.1_ASM207827v1	ftp://ftp.ncbi.nlm.nih.gov/genomes/all/GCF/002/078/275/GCF_002078275.1_ASM207827v1
Escherichia coli	Bacteria;Proteobacteria;Gammaproteobacteria	BLR(DE3)	SAMN06619924	PRJNA379778	GCA_002090355.1	Complete	4.55081	50.8	chromosome:NZ_CP020368.1/CP020368.1		1	4080	2017-04-13T00:00:00Z	ftp://ftp.ncbi.nlm.nih.gov/genomes/all/GCA/002/090/355/GCA_002090355.1_ASM209035v1	ftp://ftp.ncbi.nlm.nih.gov/genomes/all/GCF/002/090/355/GCF_002090355.1_ASM209035v1
Escherichia coli	Bacteria;Proteobacteria;Gammaproteobacteria	C1	SAMN03252409	PRJNA269191	GCA_001900295.1	Complete	4.84302	50.5	chromosome:NZ_CP010116.1/CP010116.1		1	4377	2016-12-12T00:00:00Z	ftp://ftp.ncbi.nlm.nih.gov/genomes/all/GCA/001/900/295/GCA_001900295.1_ASM190029v1	ftp://ftp.ncbi.nlm.nih.gov/genomes/all/GCF/001/900/295/GCF_001900295.1_ASM190029v1
Escherichia coli	Bacteria;Proteobacteria;Gammaproteobacteria	C10	SAMN03252417	PRJNA269191	GCA_001900335.1	Complete	5.02169	50.8	chromosome:NZ_CP010132.1/CP010132.1		1	4529	2016-12-12T00:00:00Z	ftp://ftp.ncbi.nlm.nih.gov/genomes/all/GCA/001/900/335/GCA_001900335.1_ASM190033v1	ftp://ftp.ncbi.nlm.nih.gov/genomes/all/GCF/001/900/335/GCF_001900335.1_ASM190033v1
Escherichia coli	Bacteria;Proteobacteria;Gammaproteobacteria	C11	SAMN03252418	PRJNA269191	GCA_001900355.1	Complete	5.41457	50.8	chromosome:NZ_CP010133.1/CP010133.1		1	4870	2016-12-12T00:00:00Z	ftp://ftp.ncbi.nlm.nih.gov/genomes/all/GCA/001/900/355/GCA_001900355.1_ASM190035v1	ftp://ftp.ncbi.nlm.nih.gov/genomes/all/GCF/001/900/355/GCF_001900355.1_ASM190035v1
Escherichia coli	Bacteria;Proteobacteria;Gammaproteobacteria	C2	SAMN03252410	PRJNA269191	GCA_001900495.1	Complete	4.81824	50.7082	chromosome:NZ_CP010117.1/CP010117.1; plasmid A:NZ_CP010118.1/CP010118.1		2	4419	2016-12-12T00:00:00Z	ftp://ftp.ncbi.nlm.nih.gov/genomes/all/GCA/001/900/495/GCA_001900495.1_ASM190049v1	ftp://ftp.ncbi.nlm.nih.gov/genomes/all/GCF/001/900/495/GCF_001900495.1_ASM190049v1
Escherichia coli	Bacteria;Proteobacteria;Gammaproteobacteria	C3	SAMN03252411	PRJNA269191	GCA_001900515.1	Complete	5.41327	50.5871	chromosome:NZ_CP010119.1/CP010119.1; plasmid A:NZ_CP010120.1/CP010120.1		2	5075	2016-12-12T00:00:00Z	ftp://ftp.ncbi.nlm.nih.gov/genomes/all/GCA/001/900/515/GCA_001900515.1_ASM190051v1	ftp://ftp.ncbi.nlm.nih.gov/genomes/all/GCF/001/900/515/GCF_001900515.1_ASM190051v1
Escherichia coli	Bacteria;Proteobacteria;Gammaproteobacteria	C4	SAMN03252412	PRJNA269191	GCA_001900315.1	Complete	4.99048	50.6	chromosome:NZ_CP010121.1/CP010121.1		1	4551	2016-12-12T00:00:00Z	ftp://ftp.ncbi.nlm.nih.gov/genomes/all/GCA/001/900/315/GCA_001900315.1_ASM190031v1	ftp://ftp.ncbi.nlm.nih.gov/genomes/all/GCF/001/900/315/GCF_001900315.1_ASM190031v1
Escherichia coli	Bacteria;Proteobacteria;Gammaproteobacteria	C41(DE3)	SAMN03292179	PRJNA273434	GCA_000830035.1	Complete	4.55751	50.8	chromosome:NZ_CP010585.1/CP010585.1		1	4105	2015-01-29T00:00:00Z	ftp://ftp.ncbi.nlm.nih.gov/genomes/all/GCA/000/830/035/GCA_000830035.1_ASM83003v1	ftp://ftp.ncbi.nlm.nih.gov/genomes/all/GCF/000/830/035/GCF_000830035.1_ASM83003v1
Escherichia coli	Bacteria;Proteobacteria;Gammaproteobacteria	C43(DE3)	SAMN03761398	PRJNA275043	GCA_001039415.1	Complete	4.50145	50.8	chromosome:NZ_CP011938.1/CP011938.1		1	4047	2015-06-25T00:00:00Z	ftp://ftp.ncbi.nlm.nih.gov/genomes/all/GCA/001/039/415/GCA_001039415.1_ASM103941v1	ftp://ftp.ncbi.nlm.nih.gov/genomes/all/GCF/001/039/415/GCF_001039415.1_ASM103941v1
Escherichia coli	Bacteria;Proteobacteria;Gammaproteobacteria	C5	SAMN03252413	PRJNA269191	GCA_001900535.1	Complete	5.63396	50.4797	chromosome:NZ_CP010122.1/CP010122.1; plasmid A:NZ_CP010123.1/CP010123.1; plasmid B:NZ_CP010124.1/CP010124.1		3	5218	2016-12-12T00:00:00Z	ftp://ftp.ncbi.nlm.nih.gov/genomes/all/GCA/001/900/535/GCA_001900535.1_ASM190053v1	ftp://ftp.ncbi.nlm.nih.gov/genomes/all/GCF/001/900/535/GCF_001900535.1_ASM190053v1
Escherichia coli	Bacteria;Proteobacteria;Gammaproteobacteria	C600	SAMN09260320	PRJNA472644	GCA_003367885.1	Complete	4.59982	50.8	chromosome:NZ_CP031214.1/CP031214.1		1	4182	2018-08-09T00:00:00Z	ftp://ftp.ncbi.nlm.nih.gov/genomes/all/GCA/003/367/885/GCA_003367885.1_ASM336788v1	ftp://ftp.ncbi.nlm.nih.gov/genomes/all/GCF/003/367/885/GCF_003367885.1_ASM336788v1
Escherichia coli	Bacteria;Proteobacteria;Gammaproteobacteria	C7	SAMN03252414	PRJNA269191	GCA_001901425.1	Complete	5.37241	50.6861	chromosome:NZ_CP010240.1/CP010240.1; plasmid A:NZ_CP010241.1/CP010241.1		2	5046	2016-12-12T00:00:00Z	ftp://ftp.ncbi.nlm.nih.gov/genomes/all/GCA/001/901/425/GCA_001901425.1_ASM190142v1	ftp://ftp.ncbi.nlm.nih.gov/genomes/all/GCF/001/901/425/GCF_001901425.1_ASM190142v1
Escherichia coli	Bacteria;Proteobacteria;Gammaproteobacteria	C8	SAMN03252415	PRJNA269191	GCA_001900555.1	Complete	5.09612	50.6302	chromosome:NZ_CP010125.1/CP010125.1; plasmid A:NZ_CP010126.1/CP010126.1; plasmid B:NZ_CP010127.1/CP010127.1; plasmid C:NZ_CP010128.1/CP010128.1		4	4634	2016-12-12T00:00:00Z	ftp://ftp.ncbi.nlm.nih.gov/genomes/all/GCA/001/900/555/GCA_001900555.1_ASM190055v1	ftp://ftp.ncbi.nlm.nih.gov/genomes/all/GCF/001/900/555/GCF_001900555.1_ASM190055v1
Escherichia coli	Bacteria;Proteobacteria;Gammaproteobacteria	C9	SAMN03252416	PRJNA269191	GCA_001900575.1	Complete	4.67746	50.8447	chromosome:NZ_CP010129.1/CP010129.1; plasmid A:NZ_CP010130.1/CP010130.1; plasmid B:NZ_CP010131.1/CP010131.1		3	4166	2016-12-12T00:00:00Z	ftp://ftp.ncbi.nlm.nih.gov/genomes/all/GCA/001/900/575/GCA_001900575.1_ASM190057v1	ftp://ftp.ncbi.nlm.nih.gov/genomes/all/GCF/001/900/575/GCF_001900575.1_ASM190057v1
Escherichia coli	Bacteria;Proteobacteria;Gammaproteobacteria	CAR	SAMN08367764	PRJNA430164	GCA_002899495.1	Complete	4.54465	50.8	chromosome:NZ_CP026026.1/CP026026.1		1	4127	2018-01-25T00:00:00Z	ftp://ftp.ncbi.nlm.nih.gov/genomes/all/GCA/002/899/495/GCA_002899495.1_ASM289949v1	ftp://ftp.ncbi.nlm.nih.gov/genomes/all/GCF/002/899/495/GCF_002899495.1_ASM289949v1
Escherichia coli	Bacteria;Proteobacteria;Gammaproteobacteria	CD306	SAMN04381845	PRJNA307507	GCA_001513615.1	Complete	5.21904	50.8584	chromosome:NZ_CP013831.1/CP013831.1; plasmid pCD306:NZ_CP013832.1/CP013832.1		2	4800	2016-01-12T00:00:00Z	ftp://ftp.ncbi.nlm.nih.gov/genomes/all/GCA/001/513/615/GCA_001513615.1_ASM151361v1	ftp://ftp.ncbi.nlm.nih.gov/genomes/all/GCF/001/513/615/GCF_001513615.1_ASM151361v1
Escherichia coli	Bacteria;Proteobacteria;Gammaproteobacteria	CDC#03-98	SAMN03256350	PRJNA218110	GCA_002249955.1	Complete	5.4981	50.4498	chromosome:NZ_CP022689.1/CP022689.1; plasmid p0157:NZ_CP022688.1/CP022688.1		2	5020	2017-08-14T00:00:00Z	ftp://ftp.ncbi.nlm.nih.gov/genomes/all/GCA/002/249/955/GCA_002249955.1_ASM224995v1	ftp://ftp.ncbi.nlm.nih.gov/genomes/all/GCF/002/249/955/GCF_002249955.1_ASM224995v1
Escherichia coli	Bacteria;Proteobacteria;Gammaproteobacteria	CFSAN004176	SAMN02688212	PRJNA241122	GCA_001721225.1	Complete	5.37647	50.4098	chromosome:NZ_CP014583.1/CP014583.1; plasmid pCFSAN004176G_02:NZ_CP012493.1/CP012493.1; plasmid pCFSAN004176P_01:NZ_CP012492.1/CP012492.1; plasmid pCFSAN004176P_03:NZ_CP012491.1/CP012491.1		4	4899	2016-09-07T00:00:00Z	ftp://ftp.ncbi.nlm.nih.gov/genomes/all/GCA/001/721/225/GCA_001721225.1_ASM172122v1	ftp://ftp.ncbi.nlm.nih.gov/genomes/all/GCF/001/721/225/GCF_001721225.1_ASM172122v1
Escherichia coli	Bacteria;Proteobacteria;Gammaproteobacteria	CFSAN004177	SAMN02688214	PRJNA241122	GCA_001721205.1	Complete	5.37457	50.4077	chromosome:CP014670.1; plasmid pCFSAN004177G_03:CP012494.1; plasmid pCFSAN004177P_01:CP012496.1; plasmid pCFSAN004177P_02:CP012495.1		4	5008	2016-09-07T00:00:00Z	ftp://ftp.ncbi.nlm.nih.gov/genomes/all/GCA/001/721/205/GCA_001721205.1_ASM172120v1	ftp://ftp.ncbi.nlm.nih.gov/genomes/all/GCF/001/721/205/GCF_001721205.1_ASM172120v1
Escherichia coli	Bacteria;Proteobacteria;Gammaproteobacteria	CFSAN018748	SAMN08668598	PRJNA230969	GCA_003030245.1	Complete	5.24161	50.4859	chromosome:NZ_CP028192.1/CP028192.1; plasmid pGMI14-004_1:NZ_CP028195.1/CP028195.1; plasmid pGMI14-004_2:NZ_CP028193.1/CP028193.1; plasmid pGMI14-004_3:NZ_CP028194.1/CP028194.1		4	4779	2018-04-02T00:00:00Z	ftp://ftp.ncbi.nlm.nih.gov/genomes/all/GCA/003/030/245/GCA_003030245.1_ASM303024v1	ftp://ftp.ncbi.nlm.nih.gov/genomes/all/GCF/003/030/245/GCF_003030245.1_ASM303024v1
Escherichia coli	Bacteria;Proteobacteria;Gammaproteobacteria	CFSAN027343	SAMN10604454	PRJNA230969	GCA_004358405.1	Complete	5.778	50.6508	chromosome:NZ_CP037943.1/CP037943.1; plasmid pCFSAN027343:NZ_CP037944.1/CP037944.1		2	5506	2019-03-20T00:00:00Z	ftp://ftp.ncbi.nlm.nih.gov/genomes/all/GCA/004/358/405/GCA_004358405.1_ASM435840v1	ftp://ftp.ncbi.nlm.nih.gov/genomes/all/GCF/004/358/405/GCF_004358405.1_ASM435840v1
Escherichia coli	Bacteria;Proteobacteria;Gammaproteobacteria	CFSAN027346	SAMN10604455	PRJNA230969	GCA_004358365.1	Complete	5.76175	50.6576	chromosome:NZ_CP037945.1/CP037945.1; plasmid pCFSAN027346-1:NZ_CP037946.1/CP037946.1; plasmid pCFSAN027346-2:NZ_CP037947.1/CP037947.1		3	5468	2019-03-20T00:00:00Z	ftp://ftp.ncbi.nlm.nih.gov/genomes/all/GCA/004/358/365/GCA_004358365.1_ASM435836v1	ftp://ftp.ncbi.nlm.nih.gov/genomes/all/GCF/004/358/365/GCF_004358365.1_ASM435836v1
Escherichia coli	Bacteria;Proteobacteria;Gammaproteobacteria	CFSAN027350	SAMN10604456	PRJNA230969	GCA_004358385.1	Complete	5.59361	50.6352	chromosome:NZ_CP037941.1/CP037941.1; plasmid pCFSAN027350:NZ_CP037942.1/CP037942.1		2	5217	2019-03-20T00:00:00Z	ftp://ftp.ncbi.nlm.nih.gov/genomes/all/GCA/004/358/385/GCA_004358385.1_ASM435838v1	ftp://ftp.ncbi.nlm.nih.gov/genomes/all/GCF/004/358/385/GCF_004358385.1_ASM435838v1
Escherichia coli	Bacteria;Proteobacteria;Gammaproteobacteria	CFSAN029787	SAMN03612246	PRJNA243331	GCA_001007915.1	Complete	5.28895	50.4821	chromosome:NZ_CP011416.1/CP011416.1; plasmid pCFSAN029787_01:NZ_CP011417.1/CP011417.1; plasmid pCFSAN029787_02:NZ_CP011418.1/CP011418.1		3	4815	2015-05-15T00:00:00Z	ftp://ftp.ncbi.nlm.nih.gov/genomes/all/GCA/001/007/915/GCA_001007915.1_ASM100791v1	ftp://ftp.ncbi.nlm.nih.gov/genomes/all/GCF/001/007/915/GCF_001007915.1_ASM100791v1
Escherichia coli	Bacteria;Proteobacteria;Gammaproteobacteria	CFSAN051542	SAMN05414625	PRJNA312475	GCA_002105735.1	Complete	4.92614	50.9515	chromosome:NZ_CP020835.1/CP020835.1; plasmid pCFSAN051542:NZ_CP020836.1/CP020836.1		2	4482	2017-04-24T00:00:00Z	ftp://ftp.ncbi.nlm.nih.gov/genomes/all/GCA/002/105/735/GCA_002105735.1_ASM210573v1	ftp://ftp.ncbi.nlm.nih.gov/genomes/all/GCF/002/105/735/GCF_002105735.1_ASM210573v1
Escherichia coli	Bacteria;Proteobacteria;Gammaproteobacteria	CFSAN061770	SAMN06928086	PRJNA230969	GCA_002278115.2	Complete	5.71165	50.4727	chromosome:NZ_CP023142.1/CP023142.1; plasmid pEGY1-MCR-1:NZ_CP023143.1/CP023143.1; plasmid pEGY2:NZ_CP023144.1/CP023144.1; plasmid pEGY3:NZ_CP023145.1/CP023145.1		4	5284	2017-08-31T00:00:00Z	ftp://ftp.ncbi.nlm.nih.gov/genomes/all/GCA/002/278/115/GCA_002278115.2_ASM227811v2	ftp://ftp.ncbi.nlm.nih.gov/genomes/all/GCF/002/278/115/GCF_002278115.2_ASM227811v2
Escherichia coli	Bacteria;Proteobacteria;Gammaproteobacteria	CFSAN064035	SAMN08663441	PRJNA230969	GCA_003342715.1	Complete	5.4923	50.5774	chromosome:NZ_CP031134.1/CP031134.1; plasmid pGMI17-003:NZ_CP031139.1/CP031139.1; plasmid pGMI17-003_1:NZ_CP031135.1/CP031135.1; plasmid pGMI17-003_2:NZ_CP031136.1/CP031136.1; plasmid pGMI17-003_3:NZ_CP031137.1/CP031137.1; plasmid pGMI17-003_4:NZ_CP031138.1/CP031138.1		6	5111	2018-07-26T00:00:00Z	ftp://ftp.ncbi.nlm.nih.gov/genomes/all/GCA/003/342/715/GCA_003342715.1_ASM334271v1	ftp://ftp.ncbi.nlm.nih.gov/genomes/all/GCF/003/342/715/GCF_003342715.1_ASM334271v1
Escherichia coli	Bacteria;Proteobacteria;Gammaproteobacteria	CFSAN064036	SAMN08663435	PRJNA230969	GCA_003030025.1	Complete	4.9675	50.7804	chromosome:NZ_CP028166.1/CP028166.1; plasmid pGMI17-004_1:NZ_CP028168.1/CP028168.1; plasmid pGMI17-004_2:NZ_CP028167.1/CP028167.1		3	4507	2018-04-02T00:00:00Z	ftp://ftp.ncbi.nlm.nih.gov/genomes/all/GCA/003/030/025/GCA_003030025.1_ASM303002v1	ftp://ftp.ncbi.nlm.nih.gov/genomes/all/GCF/003/030/025/GCF_003030025.1_ASM303002v1
Escherichia coli	Bacteria;Proteobacteria;Gammaproteobacteria	CI5	SAMN03390066	PRJNA277394	GCA_000971615.1	Complete	5.09264	50.6576	chromosome:NZ_CP011018.1/CP011018.1; plasmid unnamed:NZ_CP011019.1/CP011019.1		2	4709	2015-04-13T00:00:00Z	ftp://ftp.ncbi.nlm.nih.gov/genomes/all/GCA/000/971/615/GCA_000971615.1_ASM97161v1	ftp://ftp.ncbi.nlm.nih.gov/genomes/all/GCF/000/971/615/GCF_000971615.1_ASM97161v1
Escherichia coli	Bacteria;Proteobacteria;Gammaproteobacteria	CIT	SAMN08367769	PRJNA430164	GCA_002899535.1	Complete	4.63967	50.8	chromosome:NZ_CP026028.1/CP026028.1		1	4195	2018-01-25T00:00:00Z	ftp://ftp.ncbi.nlm.nih.gov/genomes/all/GCA/002/899/535/GCA_002899535.1_ASM289953v1	ftp://ftp.ncbi.nlm.nih.gov/genomes/all/GCF/002/899/535/GCF_002899535.1_ASM289953v1
Escherichia coli	Bacteria;Proteobacteria;Gammaproteobacteria	CJ236	SAMN08823450	PRJNA448166	GCA_004358965.1	Complete	4.64165	50.8	chromosome:NZ_CP029238.1/CP029238.1		1	4224	2019-03-21T00:00:00Z	ftp://ftp.ncbi.nlm.nih.gov/genomes/all/GCA/004/358/965/GCA_004358965.1_ASM435896v1	ftp://ftp.ncbi.nlm.nih.gov/genomes/all/GCF/004/358/965/GCF_004358965.1_ASM435896v1
Escherichia coli	Bacteria;Proteobacteria;Gammaproteobacteria	CP53	SAMN10250173	PRJNA497156	GCA_003691425.1	Complete	5.10025	50.6163	chromosome:NZ_CP033096.1/CP033096.1; plasmid pCP53-113k:NZ_CP033097.1/CP033097.1; plasmid pCP53-38k:NZ_CP033093.1/CP033093.1; plasmid pCP53-92k:NZ_CP033095.1/CP033095.1; plasmid pCP53-mcr:NZ_CP033094.1/CP033094.1		5	4628	2018-10-27T00:00:00Z	ftp://ftp.ncbi.nlm.nih.gov/genomes/all/GCA/003/691/425/GCA_003691425.1_ASM369142v1	ftp://ftp.ncbi.nlm.nih.gov/genomes/all/GCF/003/691/425/GCF_003691425.1_ASM369142v1
Escherichia coli	Bacteria;Proteobacteria;Gammaproteobacteria	cq9	SAMN09630238	PRJNA480178	GCA_003402955.1	Complete	5.90515	50.331	chromosome:NZ_CP031546.1/CP031546.1; plasmid unnamed1:NZ_CP031547.1/CP031547.1; plasmid unnamed2:NZ_CP031548.1/CP031548.1; plasmid unnamed3:NZ_CP031549.1/CP031549.1; plasmid unnamed4:NZ_CP031550.1/CP031550.1		5	5469	2018-08-18T00:00:00Z	ftp://ftp.ncbi.nlm.nih.gov/genomes/all/GCA/003/402/955/GCA_003402955.1_ASM340295v1	ftp://ftp.ncbi.nlm.nih.gov/genomes/all/GCF/003/402/955/GCF_003402955.1_ASM340295v1
Escherichia coli	Bacteria;Proteobacteria;Gammaproteobacteria	CQSW20	SAMN04288058	PRJNA303642	GCA_001455385.1	Complete	4.57907	50.8	chromosome:CP013253.1		1	4142	2015-12-02T00:00:00Z	ftp://ftp.ncbi.nlm.nih.gov/genomes/all/GCA/001/455/385/GCA_001455385.1_ASM145538v1	ftp://ftp.ncbi.nlm.nih.gov/genomes/all/GCF/001/455/385/GCF_001455385.1_ASM145538v1
Escherichia coli	Bacteria;Proteobacteria;Gammaproteobacteria	CRE1	SAMN10531472	PRJNA508823	GCA_004135775.1	Complete	5.27001	50.7672	chromosome:NZ_CP034399.1/CP034399.1; plasmid pCRE1.1:NZ_CP034396.1/CP034396.1; plasmid pCRE1.2:NZ_CP034397.1/CP034397.1; plasmid pCRE1.3:NZ_CP034400.1/CP034400.1; plasmid pCRE1.4:NZ_CP034398.1/CP034398.1		5	4690	2019-02-04T00:00:00Z	ftp://ftp.ncbi.nlm.nih.gov/genomes/all/GCA/004/135/775/GCA_004135775.1_ASM413577v1	ftp://ftp.ncbi.nlm.nih.gov/genomes/all/GCF/004/135/775/GCF_004135775.1_ASM413577v1
Escherichia coli	Bacteria;Proteobacteria;Gammaproteobacteria	CRE10	SAMN10531954	PRJNA508865	GCA_004135815.1	Complete	5.26118	50.7689	chromosome:NZ_CP034404.1/CP034404.1; plasmid pCRE10.1:NZ_CP034401.1/CP034401.1; plasmid pCRE10.2:NZ_CP034402.1/CP034402.1; plasmid pCRE10.3:NZ_CP034405.1/CP034405.1; plasmid pCRE10.4:NZ_CP034403.1/CP034403.1		5	4702	2019-02-04T00:00:00Z	ftp://ftp.ncbi.nlm.nih.gov/genomes/all/GCA/004/135/815/GCA_004135815.1_ASM413581v1	ftp://ftp.ncbi.nlm.nih.gov/genomes/all/GCF/004/135/815/GCF_004135815.1_ASM413581v1
Escherichia coli	Bacteria;Proteobacteria;Gammaproteobacteria	CRE1493	SAMN06198937	PRJNA360013	GCA_002860105.1	Complete	5.25609	50.7249	chromosome:NZ_CP019071.1/CP019071.1; plasmid p1493-1:NZ_CP019072.1/CP019072.1; plasmid p1493-2:NZ_CP019073.1/CP019073.1; plasmid p1493-3:NZ_CP019074.1/CP019074.1; plasmid p1493-4:NZ_CP019075.1/CP019075.1; plasmid p1493-5:NZ_CP019076.1/CP019076.1		6	4743	2018-01-04T00:00:00Z	ftp://ftp.ncbi.nlm.nih.gov/genomes/all/GCA/002/860/105/GCA_002860105.1_ASM286010v1	ftp://ftp.ncbi.nlm.nih.gov/genomes/all/GCF/002/860/105/GCF_002860105.1_ASM286010v1
Escherichia coli	Bacteria;Proteobacteria;Gammaproteobacteria	CRE1540	SAMN06198938	PRJNA360014	GCA_002860085.1	Complete	5.46425	50.5679	chromosome:NZ_CP019051.1/CP019051.1; plasmid p1540-1:NZ_CP019052.1/CP019052.1; plasmid p1540-2:NZ_CP019053.1/CP019053.1; plasmid p1540-3:NZ_CP019054.1/CP019054.1; plasmid p1540-4:NZ_CP019055.1/CP019055.1		5	4955	2018-01-04T00:00:00Z	ftp://ftp.ncbi.nlm.nih.gov/genomes/all/GCA/002/860/085/GCA_002860085.1_ASM286008v1	ftp://ftp.ncbi.nlm.nih.gov/genomes/all/GCF/002/860/085/GCF_002860085.1_ASM286008v1
Escherichia coli	Bacteria;Proteobacteria;Gammaproteobacteria	CREC-532	SAMN07944239	PRJNA416193	GCA_002786655.1	Complete	5.1973	50.6233	chromosome:NZ_CP024830.1/CP024830.1; plasmid pCREC-532_1:NZ_CP024831.1/CP024831.1; plasmid pCREC-532_2:NZ_CP024832.1/CP024832.1; plasmid pCREC-532_3:NZ_CP024833.1/CP024833.1		4	4676	2017-11-20T00:00:00Z	ftp://ftp.ncbi.nlm.nih.gov/genomes/all/GCA/002/786/655/GCA_002786655.1_ASM278665v1	ftp://ftp.ncbi.nlm.nih.gov/genomes/all/GCF/002/786/655/GCF_002786655.1_ASM278665v1
Escherichia coli	Bacteria;Proteobacteria;Gammaproteobacteria	CREC-544	SAMN07944240	PRJNA416193	GCA_002787645.1	Complete	5.11015	50.4316	chromosome:NZ_CP024826.1/CP024826.1; plasmid pCREC-544_1:NZ_CP024827.1/CP024827.1; plasmid pCREC-544_2:NZ_CP024828.1/CP024828.1; plasmid pCREC-544_3:NZ_CP024829.1/CP024829.1		4	4659	2017-11-20T00:00:00Z	ftp://ftp.ncbi.nlm.nih.gov/genomes/all/GCA/002/787/645/GCA_002787645.1_ASM278764v1	ftp://ftp.ncbi.nlm.nih.gov/genomes/all/GCF/002/787/645/GCF_002787645.1_ASM278764v1
Escherichia coli	Bacteria;Proteobacteria;Gammaproteobacteria	CREC-591	SAMN07944241	PRJNA416193	GCA_002787935.1	Complete	5.41696	50.61	chromosome:NZ_CP024821.1/CP024821.1; plasmid pCREC-591_1:NZ_CP024822.1/CP024822.1; plasmid pCREC-591_2:NZ_CP024823.1/CP024823.1; plasmid pCREC-591_3:NZ_CP024824.1/CP024824.1; plasmid pCREC-591_4:NZ_CP024825.1/CP024825.1		5	4994	2017-11-20T00:00:00Z	ftp://ftp.ncbi.nlm.nih.gov/genomes/all/GCA/002/787/935/GCA_002787935.1_ASM278793v1	ftp://ftp.ncbi.nlm.nih.gov/genomes/all/GCF/002/787/935/GCF_002787935.1_ASM278793v1
Escherichia coli	Bacteria;Proteobacteria;Gammaproteobacteria	CREC-629	SAMN07944243	PRJNA416193	GCA_002787545.1	Complete	5.25842	50.6202	chromosome:NZ_CP024815.1/CP024815.1; plasmid pCREC-629_1:NZ_CP024816.1/CP024816.1; plasmid pCREC-629_2:NZ_CP024817.1/CP024817.1; plasmid pCREC-629_3:NZ_CP024818.1/CP024818.1		4	4736	2017-11-20T00:00:00Z	ftp://ftp.ncbi.nlm.nih.gov/genomes/all/GCA/002/787/545/GCA_002787545.1_ASM278754v1	ftp://ftp.ncbi.nlm.nih.gov/genomes/all/GCF/002/787/545/GCF_002787545.1_ASM278754v1
Escherichia coli	Bacteria;Proteobacteria;Gammaproteobacteria	CV839-06	SAMN08093640	PRJNA419620	GCA_002893905.2	Complete	5.10499	50.6835	chromosome:NZ_CP025753.1/CP025753.1; plasmid pCV839-06-p1:NZ_CP025751.1/CP025751.1; plasmid pCV839-06-p2:NZ_CP025752.1/CP025752.1		3	4661	2018-01-22T00:00:00Z	ftp://ftp.ncbi.nlm.nih.gov/genomes/all/GCA/002/893/905/GCA_002893905.2_ASM289390v2	ftp://ftp.ncbi.nlm.nih.gov/genomes/all/GCF/002/893/905/GCF_002893905.2_ASM289390v2
Escherichia coli	Bacteria;Proteobacteria;Gammaproteobacteria	CV839-15	SAMN08040561	PRJNA419025	GCA_002803805.2	Complete	5.26272	50.8373	chromosome:NZ_CP024978.1/CP024978.1; plasmid pCV839-15-p1:NZ_CP024975.1/CP024975.1; plasmid pCV839-15-p2:NZ_CP024976.1/CP024976.1; plasmid pCV839-15-p3:NZ_CP024977.1/CP024977.1		4	4733	2017-12-05T00:00:00Z	ftp://ftp.ncbi.nlm.nih.gov/genomes/all/GCA/002/803/805/GCA_002803805.2_ASM280380v2	ftp://ftp.ncbi.nlm.nih.gov/genomes/all/GCF/002/803/805/GCF_002803805.1_ASM280380v2
Escherichia coli	Bacteria;Proteobacteria;Gammaproteobacteria	D1	SAMN03252419	PRJNA269191	GCA_001900595.1	Complete	5.20733	50.6672	chromosome:NZ_CP010134.1/CP010134.1; plasmid A:NZ_CP010135.1/CP010135.1; plasmid B:NZ_CP010136.1/CP010136.1		3	4752	2016-12-12T00:00:00Z	ftp://ftp.ncbi.nlm.nih.gov/genomes/all/GCA/001/900/595/GCA_001900595.1_ASM190059v1	ftp://ftp.ncbi.nlm.nih.gov/genomes/all/GCF/001/900/595/GCF_001900595.1_ASM190059v1
Escherichia coli	Bacteria;Proteobacteria;Gammaproteobacteria	D10	SAMN03252428	PRJNA269191	GCA_001900735.1	Complete	5.24768	50.7729	chromosome:NZ_CP010157.1/CP010157.1; plasmid A:NZ_CP010158.1/CP010158.1; plasmid B:NZ_CP010159.1/CP010159.1		3	4753	2016-12-12T00:00:00Z	ftp://ftp.ncbi.nlm.nih.gov/genomes/all/GCA/001/900/735/GCA_001900735.1_ASM190073v1	ftp://ftp.ncbi.nlm.nih.gov/genomes/all/GCF/001/900/735/GCF_001900735.1_ASM190073v1
Escherichia coli	Bacteria;Proteobacteria;Gammaproteobacteria	D2	SAMN03252420	PRJNA269191	GCA_001900615.1	Complete	4.87691	50.7008	chromosome:NZ_CP010137.1/CP010137.1; plasmid A:NZ_CP010138.1/CP010138.1; plasmid B:NZ_CP010139.1/CP010139.1		3	4455	2016-12-12T00:00:00Z	ftp://ftp.ncbi.nlm.nih.gov/genomes/all/GCA/001/900/615/GCA_001900615.1_ASM190061v1	ftp://ftp.ncbi.nlm.nih.gov/genomes/all/GCF/001/900/615/GCF_001900615.1_ASM190061v1
Escherichia coli	Bacteria;Proteobacteria;Gammaproteobacteria	D3	SAMN03252421	PRJNA269191	GCA_001900635.1	Complete	5.23617	50.6627	chromosome:NZ_CP010140.1/CP010140.1; plasmid A:NZ_CP010141.1/CP010141.1; plasmid B:NZ_CP010142.1/CP010142.1		3	4829	2016-12-12T00:00:00Z	ftp://ftp.ncbi.nlm.nih.gov/genomes/all/GCA/001/900/635/GCA_001900635.1_ASM190063v1	ftp://ftp.ncbi.nlm.nih.gov/genomes/all/GCF/001/900/635/GCF_001900635.1_ASM190063v1
Escherichia coli	Bacteria;Proteobacteria;Gammaproteobacteria	D4	SAMN03252422	PRJNA269191	GCA_001900655.1	Complete	4.93546	50.7005	chromosome:NZ_CP010143.1/CP010143.1; plasmid A:NZ_CP010144.1/CP010144.1		2	4455	2016-12-12T00:00:00Z	ftp://ftp.ncbi.nlm.nih.gov/genomes/all/GCA/001/900/655/GCA_001900655.1_ASM190065v1	ftp://ftp.ncbi.nlm.nih.gov/genomes/all/GCF/001/900/655/GCF_001900655.1_ASM190065v1
Escherichia coli	Bacteria;Proteobacteria;Gammaproteobacteria	D5	SAMN03252423	PRJNA269191	GCA_001900675.1	Complete	5.01909	50.8288	chromosome:NZ_CP010145.1/CP010145.1; plasmid A:NZ_CP010146.1/CP010146.1; plasmid B:NZ_CP010147.1/CP010147.1		3	4519	2016-12-12T00:00:00Z	ftp://ftp.ncbi.nlm.nih.gov/genomes/all/GCA/001/900/675/GCA_001900675.1_ASM190067v1	ftp://ftp.ncbi.nlm.nih.gov/genomes/all/GCF/001/900/675/GCF_001900675.1_ASM190067v1
Escherichia coli	Bacteria;Proteobacteria;Gammaproteobacteria	D6	SAMN03252424	PRJNA269191	GCA_001900695.1	Complete	4.91085	50.9244	chromosome:NZ_CP010148.1/CP010148.1; plasmid A:NZ_CP010149.1/CP010149.1		2	4485	2016-12-12T00:00:00Z	ftp://ftp.ncbi.nlm.nih.gov/genomes/all/GCA/001/900/695/GCA_001900695.1_ASM190069v1	ftp://ftp.ncbi.nlm.nih.gov/genomes/all/GCF/001/900/695/GCF_001900695.1_ASM190069v1
Escherichia coli	Bacteria;Proteobacteria;Gammaproteobacteria	D7	SAMN03252425	PRJNA269191	GCA_001900375.1	Complete	4.82778	50.9	chromosome:NZ_CP010150.1/CP010150.1		1	4406	2016-12-12T00:00:00Z	ftp://ftp.ncbi.nlm.nih.gov/genomes/all/GCA/001/900/375/GCA_001900375.1_ASM190037v1	ftp://ftp.ncbi.nlm.nih.gov/genomes/all/GCF/001/900/375/GCF_001900375.1_ASM190037v1
Escherichia coli	Bacteria;Proteobacteria;Gammaproteobacteria	D72	SAMN10768946	PRJNA515800	GCA_004328685.1	Complete	4.85106	50.8599	chromosome:NZ_CP035312.1/CP035312.1; plasmid pD72-F33:NZ_CP035314.1/CP035314.1; plasmid pD72-IncP:NZ_CP035316.1/CP035316.1; plasmid pD72-IncX1:NZ_CP035315.1/CP035315.1; plasmid pD72-mcr1:NZ_CP035313.1/CP035313.1		5	4408	2019-03-06T00:00:00Z	ftp://ftp.ncbi.nlm.nih.gov/genomes/all/GCA/004/328/685/GCA_004328685.1_ASM432868v1	ftp://ftp.ncbi.nlm.nih.gov/genomes/all/GCF/004/328/685/GCF_004328685.1_ASM432868v1
Escherichia coli	Bacteria;Proteobacteria;Gammaproteobacteria	D8	SAMN03252426	PRJNA269191	GCA_001900395.1	Complete	5.13065	50.4	chromosome:NZ_CP010151.1/CP010151.1		1	4600	2016-12-12T00:00:00Z	ftp://ftp.ncbi.nlm.nih.gov/genomes/all/GCA/001/900/395/GCA_001900395.1_ASM190039v1	ftp://ftp.ncbi.nlm.nih.gov/genomes/all/GCF/001/900/395/GCF_001900395.1_ASM190039v1
Escherichia coli	Bacteria;Proteobacteria;Gammaproteobacteria	D9	SAMN03252427	PRJNA269191	GCA_001900715.1	Complete	4.87428	50.7113	chromosome:NZ_CP010152.1/CP010152.1; plasmid A:NZ_CP010153.1/CP010153.1; plasmid B:NZ_CP010154.1/CP010154.1; plasmid C:NZ_CP010155.1/CP010155.1; plasmid D:NZ_CP010156.1/CP010156.1		5	4388	2016-12-12T00:00:00Z	ftp://ftp.ncbi.nlm.nih.gov/genomes/all/GCA/001/900/715/GCA_001900715.1_ASM190071v1	ftp://ftp.ncbi.nlm.nih.gov/genomes/all/GCF/001/900/715/GCF_001900715.1_ASM190071v1
Escherichia coli	Bacteria;Proteobacteria;Gammaproteobacteria	DA33133	SAMN09245645	PRJNA472712	GCA_003180975.1	Complete	4.92836	50.8508	chromosome:NZ_CP029574.1/CP029574.1; plasmid pDA33133-157:NZ_CP029575.1/CP029575.1		2	4422	2018-05-31T00:00:00Z	ftp://ftp.ncbi.nlm.nih.gov/genomes/all/GCA/003/180/975/GCA_003180975.1_ASM318097v1	ftp://ftp.ncbi.nlm.nih.gov/genomes/all/GCF/003/180/975/GCF_003180975.1_ASM318097v1
Escherichia coli	Bacteria;Proteobacteria;Gammaproteobacteria	DA33135	SAMN09245744	PRJNA472712	GCA_003181035.1	Complete	5.25309	50.8425	chromosome:NZ_CP029576.1/CP029576.1; plasmid pDA33135-139:NZ_CP029577.1/CP029577.1; plasmid pDA33135-70:NZ_CP029578.1/CP029578.1		3	4864	2018-05-31T00:00:00Z	ftp://ftp.ncbi.nlm.nih.gov/genomes/all/GCA/003/181/035/GCA_003181035.1_ASM318103v1	ftp://ftp.ncbi.nlm.nih.gov/genomes/all/GCF/003/181/035/GCF_003181035.1_ASM318103v1
Escherichia coli	Bacteria;Proteobacteria;Gammaproteobacteria	DA33137	SAMN09245647	PRJNA472712	GCA_003180995.1	Complete	5.44187	50.651	chromosome:NZ_CP029579.1/CP029579.1; plasmid pDA33137-178:NZ_CP029580.1/CP029580.1; plasmid pDA33137-2:NZ_CP029581.1/CP029581.1		3	4971	2018-05-31T00:00:00Z	ftp://ftp.ncbi.nlm.nih.gov/genomes/all/GCA/003/180/995/GCA_003180995.1_ASM318099v1	ftp://ftp.ncbi.nlm.nih.gov/genomes/all/GCF/003/180/995/GCF_003180995.1_ASM318099v1
Escherichia coli	Bacteria;Proteobacteria;Gammaproteobacteria	DH1Ec095	SAMN03861948	PRJNA290012	GCA_001183645.1	Complete	4.61422	50.8	chromosome:NZ_CP012125.1/CP012125.1		1	4153	2015-07-21T00:00:00Z	ftp://ftp.ncbi.nlm.nih.gov/genomes/all/GCA/001/183/645/GCA_001183645.1_ASM118364v1	ftp://ftp.ncbi.nlm.nih.gov/genomes/all/GCF/001/183/645/GCF_001183645.1_ASM118364v1
Escherichia coli	Bacteria;Proteobacteria;Gammaproteobacteria	DH1Ec104	SAMN03863255	PRJNA290012	GCA_001183665.1	Complete	4.61236	50.8	chromosome:NZ_CP012126.1/CP012126.1		1	4152	2015-07-21T00:00:00Z	ftp://ftp.ncbi.nlm.nih.gov/genomes/all/GCA/001/183/665/GCA_001183665.1_ASM118366v1	ftp://ftp.ncbi.nlm.nih.gov/genomes/all/GCF/001/183/665/GCF_001183665.1_ASM118366v1
Escherichia coli	Bacteria;Proteobacteria;Gammaproteobacteria	DH1Ec169	SAMN03863378	PRJNA290012	GCA_001183685.1	Complete	4.60952	50.8	chromosome:NZ_CP012127.1/CP012127.1		1	4146	2015-07-21T00:00:00Z	ftp://ftp.ncbi.nlm.nih.gov/genomes/all/GCA/001/183/685/GCA_001183685.1_ASM118368v1	ftp://ftp.ncbi.nlm.nih.gov/genomes/all/GCF/001/183/685/GCF_001183685.1_ASM118368v1
Escherichia coli	Bacteria;Proteobacteria;Gammaproteobacteria	DH5alpha	SAMN07197446	PRJNA387700	GCA_002848225.1	Complete	4.60545	50.8	chromosome:NZ_CP025520.1/CP025520.1		1	4134	2017-12-28T00:00:00Z	ftp://ftp.ncbi.nlm.nih.gov/genomes/all/GCA/002/848/225/GCA_002848225.1_ASM284822v1	ftp://ftp.ncbi.nlm.nih.gov/genomes/all/GCF/002/848/225/GCF_002848225.1_ASM284822v1
Escherichia coli	Bacteria;Proteobacteria;Gammaproteobacteria	DSM 103246	SAMN06434185	PRJNA376490	GCA_002058765.1	Complete	5.44583	50.5	chromosome:NZ_CP019944.1/CP019944.1		1	4899	2017-03-21T00:00:00Z	ftp://ftp.ncbi.nlm.nih.gov/genomes/all/GCA/002/058/765/GCA_002058765.1_ASM205876v1	ftp://ftp.ncbi.nlm.nih.gov/genomes/all/GCF/002/058/765/GCF_002058765.1_ASM205876v1
Escherichia coli	Bacteria;Proteobacteria;Gammaproteobacteria	DTU-1	SAMN05290638	PRJNA325487	GCA_002934025.1	Complete	4.45667	50.8	chromosome:NZ_CP026612.1/CP026612.1		1	3997	2018-02-13T00:00:00Z	ftp://ftp.ncbi.nlm.nih.gov/genomes/all/GCA/002/934/025/GCA_002934025.1_ASM293402v1	ftp://ftp.ncbi.nlm.nih.gov/genomes/all/GCF/002/934/025/GCF_002934025.1_ASM293402v1
Escherichia coli	Bacteria;Proteobacteria;Gammaproteobacteria	E-1246	SAMN08222594	PRJNA427077	GCA_004011015.1	Complete	5.56083	50.5608	chromosome:NZ_CP025573.1/CP025573.1; plasmid pE1246_1:NZ_CP025574.1/CP025574.1; plasmid pE1246_2:NZ_CP025575.1/CP025575.1		3	5089	2019-01-10T00:00:00Z	ftp://ftp.ncbi.nlm.nih.gov/genomes/all/GCA/004/011/015/GCA_004011015.1_ASM401101v1	ftp://ftp.ncbi.nlm.nih.gov/genomes/all/GCF/004/011/015/GCF_004011015.1_ASM401101v1
Escherichia coli	Bacteria;Proteobacteria;Gammaproteobacteria	E2855	SAMD00129666	PRJDB7170	GCA_003966425.1	Complete	5.93508	50.6314	chromosome:NZ_AP018796.1/AP018796.1; plasmid pE2855-1:NZ_AP018797.1/AP018797.1; plasmid pE2855-2:NZ_AP018798.1/AP018798.1; plasmid pE2855-3:NZ_AP018799.1/AP018799.1; plasmid pE2855-4:NZ_AP018800.1/AP018800.1; plasmid pE2855-5:NZ_AP018801.1/AP018801.1		6	5574	2018-07-27T00:00:00Z	ftp://ftp.ncbi.nlm.nih.gov/genomes/all/GCA/003/966/425/GCA_003966425.1_ASM396642v1	ftp://ftp.ncbi.nlm.nih.gov/genomes/all/GCF/003/966/425/GCF_003966425.1_ASM396642v1
Escherichia coli	Bacteria;Proteobacteria;Gammaproteobacteria	E2863	SAMD00129667	PRJDB7170	GCA_003966445.1	Complete	5.75166	50.4377	chromosome:NZ_AP018802.1/AP018802.1; plasmid pE2863-1:NZ_AP018803.1/AP018803.1; plasmid pE2863-2:NZ_AP018804.1/AP018804.1; plasmid pE2863-3:NZ_AP018805.1/AP018805.1; plasmid pE2863-4:NZ_AP018806.1/AP018806.1; plasmid pE2863-5:NZ_AP018807.1/AP018807.1		6	5351	2018-07-27T00:00:00Z	ftp://ftp.ncbi.nlm.nih.gov/genomes/all/GCA/003/966/445/GCA_003966445.1_ASM396644v1	ftp://ftp.ncbi.nlm.nih.gov/genomes/all/GCF/003/966/445/GCF_003966445.1_ASM396644v1
Escherichia coli	Bacteria;Proteobacteria;Gammaproteobacteria	E2865	SAMD00129668	PRJDB7170	GCA_003966465.1	Complete	6.00792	50.5395	chromosome:NZ_AP018808.1/AP018808.1; plasmid pE2865-1:NZ_AP018809.1/AP018809.1; plasmid pE2865-2:NZ_AP018810.1/AP018810.1; plasmid pE2865-3:NZ_AP018811.1/AP018811.1; plasmid pE2865-4:NZ_AP018812.1/AP018812.1		5	5698	2018-07-27T00:00:00Z	ftp://ftp.ncbi.nlm.nih.gov/genomes/all/GCA/003/966/465/GCA_003966465.1_ASM396646v1	ftp://ftp.ncbi.nlm.nih.gov/genomes/all/GCF/003/966/465/GCF_003966465.1_ASM396646v1
Escherichia coli	Bacteria;Proteobacteria;Gammaproteobacteria	E308	SAMN09499316	PRJNA478107	GCA_003443815.1	Complete	5.16618	50.6805	chromosome:NZ_CP030281.1/CP030281.1; plasmid pLKSZ01:NZ_CP030282.1/CP030282.1; plasmid pLKSZ02:NZ_CP030283.1/CP030283.1; plasmid pLKSZ03:NZ_CP030284.1/CP030284.1; plasmid pLKSZ04:NZ_CP030285.1/CP030285.1		5	4669	2018-09-04T00:00:00Z	ftp://ftp.ncbi.nlm.nih.gov/genomes/all/GCA/003/443/815/GCA_003443815.1_ASM344381v1	ftp://ftp.ncbi.nlm.nih.gov/genomes/all/GCF/003/443/815/GCF_003443815.1_ASM344381v1
Escherichia coli	Bacteria;Proteobacteria;Gammaproteobacteria	E41-1	SAMN08382661	PRJNA431043	GCA_003194345.1	Complete	5.29104	50.7307	chromosome:NZ_CP028483.1/CP028483.1; plasmid p1:NZ_CP028484.1/CP028484.1; plasmid p2:NZ_CP028485.1/CP028485.1; plasmid p3:NZ_CP028486.1/CP028486.1		4	4882	2018-06-06T00:00:00Z	ftp://ftp.ncbi.nlm.nih.gov/genomes/all/GCA/003/194/345/GCA_003194345.1_ASM319434v1	ftp://ftp.ncbi.nlm.nih.gov/genomes/all/GCF/003/194/345/GCF_003194345.1_ASM319434v1
Escherichia coli	Bacteria;Proteobacteria;Gammaproteobacteria	E62	SAMN07251590	PRJNA389489	GCA_002220215.1	Complete	4.91477	50.7	chromosome:NZ_CP022393.1/CP022393.1		1	4484	2017-07-17T00:00:00Z	ftp://ftp.ncbi.nlm.nih.gov/genomes/all/GCA/002/220/215/GCA_002220215.1_ASM222021v1	ftp://ftp.ncbi.nlm.nih.gov/genomes/all/GCF/002/220/215/GCF_002220215.1_ASM222021v1
Escherichia coli	Bacteria;Proteobacteria;Gammaproteobacteria	E706	SAMN09287630	PRJNA473894	GCA_003443795.1	Complete	4.84802	50.953	chromosome:NZ_CP029687.1/CP029687.1; plasmid pLKJULY7989:NZ_CP029688.1/CP029688.1		2	4316	2018-09-04T00:00:00Z	ftp://ftp.ncbi.nlm.nih.gov/genomes/all/GCA/003/443/795/GCA_003443795.1_ASM344379v1	ftp://ftp.ncbi.nlm.nih.gov/genomes/all/GCF/003/443/795/GCF_003443795.1_ASM344379v1
Escherichia coli	Bacteria;Proteobacteria;Gammaproteobacteria	EC11	SAMN08619547	PRJNA436212	GCA_002996665.1	Complete	5.10663	50.6708	chromosome:NZ_CP027255.1/CP027255.1; plasmid unnamed1:NZ_CP027256.1/CP027256.1; plasmid unnamed2:NZ_CP027257.1/CP027257.1; plasmid unnamed3:NZ_CP027258.1/CP027258.1; plasmid unnamed4:NZ_CP027259.1/CP027259.1		5	4724	2018-03-14T00:00:00Z	ftp://ftp.ncbi.nlm.nih.gov/genomes/all/GCA/002/996/665/GCA_002996665.1_ASM299666v1	ftp://ftp.ncbi.nlm.nih.gov/genomes/all/GCF/002/996/665/GCF_002996665.1_ASM299666v1
Escherichia coli	Bacteria;Proteobacteria;Gammaproteobacteria	EC-129	SAMN11283108	PRJNA529762	GCA_005156265.1	Complete	5.31917	50.8216	chromosome:NZ_CP038453.1/CP038453.1; plasmid pEC129_1:NZ_CP038454.1/CP038454.1; plasmid pEC129_2:NZ_CP038455.1/CP038455.1; plasmid pEC129_3:NZ_CP038456.1/CP038456.1; plasmid pEC129_4:NZ_CP038457.1/CP038457.1; plasmid pEC129_5:NZ_CP038458.1/CP038458.1; plasmid pEC129_6:NZ_CP038459.1/CP038459.1		7	4817	2019-05-06T00:00:00Z	ftp://ftp.ncbi.nlm.nih.gov/genomes/all/GCA/005/156/265/GCA_005156265.1_ASM515626v1	ftp://ftp.ncbi.nlm.nih.gov/genomes/all/GCF/005/156/265/GCF_005156265.1_ASM515626v1
Escherichia coli	Bacteria;Proteobacteria;Gammaproteobacteria	EC1515	SAMN07192704	PRJNA389338	GCA_002196495.1	Complete	5.4689	50.5099	chromosome:NZ_CP021844.1/CP021844.1; plasmid pEC1515-1:NZ_CP021845.1/CP021845.1; plasmid pEC1515-2:NZ_CP021846.1/CP021846.1; plasmid pEC1515-3:NZ_CP021847.1/CP021847.1		4	4935	2017-06-15T00:00:00Z	ftp://ftp.ncbi.nlm.nih.gov/genomes/all/GCA/002/196/495/GCA_002196495.1_ASM219649v1	ftp://ftp.ncbi.nlm.nih.gov/genomes/all/GCF/002/196/495/GCF_002196495.1_ASM219649v1
Escherichia coli	Bacteria;Proteobacteria;Gammaproteobacteria	EC-1639	SAMEA4786454	PRJEB27469	GCA_900497485.1	Complete	5.27108	50.6759	chromosome 1:NZ_LR025101.1/LR025101.1; plasmid 2:NZ_LR025102.1/LR025102.1; plasmid 4:NZ_LR025103.1/LR025103.1; plasmid 5:NZ_LR025104.1/LR025104.1; plasmid pOXA-48_1639:NZ_LR025105.1/LR025105.1		5	4786	2019-01-29T00:00:00Z	ftp://ftp.ncbi.nlm.nih.gov/genomes/all/GCA/900/497/485/GCA_900497485.1_ASM90049748v1	ftp://ftp.ncbi.nlm.nih.gov/genomes/all/GCF/900/497/485/GCF_900497485.1_ASM90049748v1
Escherichia coli	Bacteria;Proteobacteria;Gammaproteobacteria	EC17GD31	SAMN09717320	PRJNA482900	GCA_003991155.1	Complete	5.58009	50.3932	chromosome:NZ_CP031293.1/CP031293.1; plasmid pGD31-F1928:NZ_CP031295.1/CP031295.1; plasmid pGD31-F25:NZ_CP031294.1/CP031294.1; plasmid pGD31-MCR:NZ_CP031296.1/CP031296.1; plasmid pGD31-NDM:NZ_CP031297.1/CP031297.1		5	5183	2019-01-03T00:00:00Z	ftp://ftp.ncbi.nlm.nih.gov/genomes/all/GCA/003/991/155/GCA_003991155.1_ASM399115v1	ftp://ftp.ncbi.nlm.nih.gov/genomes/all/GCF/003/991/155/GCF_003991155.1_ASM399115v1
Escherichia coli	Bacteria;Proteobacteria;Gammaproteobacteria	EC25	SAMN10743440	PRJNA515159	GCA_004088295.1	Complete	5.06969	50.6342	chromosome:NZ_CP035123.1/CP035123.1; plasmid pEC25-1:NZ_CP035124.1/CP035124.1; plasmid pEC25-3:NZ_CP035126.1/CP035126.1; plasmid pEC25-4:NZ_CP035127.1/CP035127.1; plasmid pEC25-5:NZ_CP035128.1/CP035128.1; plasmid pEC25_NDM-7:NZ_CP035125.1/CP035125.1		6	4638	2019-01-21T00:00:00Z	ftp://ftp.ncbi.nlm.nih.gov/genomes/all/GCA/004/088/295/GCA_004088295.1_ASM408829v1	ftp://ftp.ncbi.nlm.nih.gov/genomes/all/GCF/004/088/295/GCF_004088295.1_ASM408829v1
Escherichia coli	Bacteria;Proteobacteria;Gammaproteobacteria	EC590	SAMN05252777	PRJNA325730	GCA_001682305.2	Complete	4.6177	50.8	chromosome:NZ_CP016182.2/CP016182.2		1	4122	2016-07-08T00:00:00Z	ftp://ftp.ncbi.nlm.nih.gov/genomes/all/GCA/001/682/305/GCA_001682305.2_ASM168230v2	ftp://ftp.ncbi.nlm.nih.gov/genomes/all/GCF/001/682/305/GCF_001682305.2_ASM168230v2
Escherichia coli	Bacteria;Proteobacteria;Gammaproteobacteria	EC-7215	SAMEA4786452	PRJEB27471	GCA_900497455.1	Complete	5.03673	50.8248	chromosome 1:NZ_LR025096.1/LR025096.1; plasmid 2:NZ_LR025097.1/LR025097.1; plasmid pOXA-48_E7215:NZ_LR025098.1/LR025098.1		3	4586	2019-01-29T00:00:00Z	ftp://ftp.ncbi.nlm.nih.gov/genomes/all/GCA/900/497/455/GCA_900497455.1_ASM90049745v1	ftp://ftp.ncbi.nlm.nih.gov/genomes/all/GCF/900/497/455/GCF_900497455.1_ASM90049745v1
Escherichia coli	Bacteria;Proteobacteria;Gammaproteobacteria	EC974	SAMN07192703	PRJNA389338	GCA_002196475.1	Complete	5.45769	50.4946	chromosome:NZ_CP021840.1/CP021840.1; plasmid pEC974-1:NZ_CP021841.1/CP021841.1; plasmid pEC974-2:NZ_CP021842.1/CP021842.1; plasmid pEC974-3:NZ_CP021843.1/CP021843.1		4	4920	2017-06-15T00:00:00Z	ftp://ftp.ncbi.nlm.nih.gov/genomes/all/GCA/002/196/475/GCA_002196475.1_ASM219647v1	ftp://ftp.ncbi.nlm.nih.gov/genomes/all/GCF/002/196/475/GCF_002196475.1_ASM219647v1
Escherichia coli	Bacteria;Proteobacteria;Gammaproteobacteria	ECCHD184	SAMN10023796	PRJNA490022	GCA_003703795.1	Complete	5.05829	50.7011	chromosome:NZ_CP033250.1/CP033250.1; plasmid pTB211:NZ_CP033251.1/CP033251.1; plasmid pTB212:NZ_CP033252.1/CP033252.1		3	4549	2018-10-31T00:00:00Z	ftp://ftp.ncbi.nlm.nih.gov/genomes/all/GCA/003/703/795/GCA_003703795.1_ASM370379v1	ftp://ftp.ncbi.nlm.nih.gov/genomes/all/GCF/003/703/795/GCF_003703795.1_ASM370379v1
Escherichia coli	Bacteria;Proteobacteria;Gammaproteobacteria	ECCNB12-2	SAMN07723175	PRJNA412707	GCA_003790525.1	Complete	6.16274	50.3162	chromosome:NZ_CP033635.1/CP033635.1; plasmid pTB-nb1:NZ_CP033632.1/CP033632.1; plasmid pTB-nb2:NZ_CP033633.1/CP033633.1; plasmid pTB-nb3:NZ_CP033634.1/CP033634.1; plasmid pTB-nb4:NZ_CP033636.1/CP033636.1		5	5652	2018-11-19T00:00:00Z	ftp://ftp.ncbi.nlm.nih.gov/genomes/all/GCA/003/790/525/GCA_003790525.1_ASM379052v1	ftp://ftp.ncbi.nlm.nih.gov/genomes/all/GCF/003/790/525/GCF_003790525.1_ASM379052v1
Escherichia coli	Bacteria;Proteobacteria;Gammaproteobacteria	ECCNB20-2	SAMN07759721	PRJNA413630	GCA_004006575.1	Complete	5.30051	50.4245	chromosome:NZ_CP034787.1/CP034787.1; plasmid pTB422:NZ_CP034789.1/CP034789.1; plasmid pTB423:NZ_CP034790.1/CP034790.1; plasmid pTBMCR421:NZ_CP034788.1/CP034788.1		4	4767	2019-01-09T00:00:00Z	ftp://ftp.ncbi.nlm.nih.gov/genomes/all/GCA/004/006/575/GCA_004006575.1_ASM400657v1	ftp://ftp.ncbi.nlm.nih.gov/genomes/all/GCF/004/006/575/GCF_004006575.1_ASM400657v1
Escherichia coli	Bacteria;Proteobacteria;Gammaproteobacteria	ECCRA-119	SAMN08765149	PRJNA439379	GCA_003122105.1	Complete	5.22519	50.7315	chromosome:NZ_CP029242.1/CP029242.1; plasmid pTB201:NZ_CP029243.1/CP029243.1; plasmid pTB202:NZ_CP029244.1/CP029244.1; plasmid pTB203:NZ_CP029245.1/CP029245.1		4	4746	2018-05-13T00:00:00Z	ftp://ftp.ncbi.nlm.nih.gov/genomes/all/GCA/003/122/105/GCA_003122105.1_ASM312210v1	ftp://ftp.ncbi.nlm.nih.gov/genomes/all/GCF/003/122/105/GCF_003122105.1_ASM312210v1
Escherichia coli	Bacteria;Proteobacteria;Gammaproteobacteria	ECCWS199	SAMN10023797	PRJNA490024	GCA_003571765.1	Complete	5.05936	50.7609	chromosome:NZ_CP032237.1/CP032237.1; plasmid pTB221:NZ_CP032238.1/CP032238.1; plasmid pTB222:NZ_CP032239.1/CP032239.1		3	4565	2018-09-17T00:00:00Z	ftp://ftp.ncbi.nlm.nih.gov/genomes/all/GCA/003/571/765/GCA_003571765.1_ASM357176v1	ftp://ftp.ncbi.nlm.nih.gov/genomes/all/GCF/003/571/765/GCF_003571765.1_ASM357176v1
Escherichia coli	Bacteria;Proteobacteria;Gammaproteobacteria	Eco889	SAMN03455974	PRJNA279654	GCA_001663475.1	Complete	5.31246	50.717	chromosome:NZ_CP015159.1/CP015159.1; plasmid pECO-93a:NZ_CP015161.1/CP015161.1; plasmid pECO-fce:NZ_CP015160.1/CP015160.1		3	4915	2016-06-16T00:00:00Z	ftp://ftp.ncbi.nlm.nih.gov/genomes/all/GCA/001/663/475/GCA_001663475.1_ASM166347v1	ftp://ftp.ncbi.nlm.nih.gov/genomes/all/GCF/001/663/475/GCF_001663475.1_ASM166347v1
Escherichia coli	Bacteria;Proteobacteria;Gammaproteobacteria	Ecol_224	SAMN05511177	PRJNA316786	GCA_002011945.1	Complete	5.2231	50.7285	chromosome:NZ_CP018948.1/CP018948.1; plasmid pEC224_1:NZ_CP018947.1/CP018947.1; plasmid pEC224_2:NZ_CP018946.1/CP018946.1; plasmid pEC224_4:NZ_CP018944.1/CP018944.1; plasmid pEC224_5:NZ_CP018943.1/CP018943.1; plasmid pEC224_6:NZ_CP018942.1/CP018942.1; plasmid pEC224_7:NZ_CP018941.1/CP018941.1; plasmid pEC224_8:NZ_CP018940.1/CP018940.1; plasmid pEC224_KPC:NZ_CP018945.1/CP018945.1		9	4854	2017-03-03T00:00:00Z	ftp://ftp.ncbi.nlm.nih.gov/genomes/all/GCA/002/011/945/GCA_002011945.1_ASM201194v1	ftp://ftp.ncbi.nlm.nih.gov/genomes/all/GCF/002/011/945/GCF_002011945.1_ASM201194v1
Escherichia coli	Bacteria;Proteobacteria;Gammaproteobacteria	Ecol_244	SAMN05511157	PRJNA316786	GCA_002012305.1	Complete	5.38306	50.4656	chromosome:NZ_CP019020.1/CP019020.1; plasmid pEC244_1:NZ_CP019019.1/CP019019.1; plasmid pEC244_2:NZ_CP019018.1/CP019018.1; plasmid pEC244_4:NZ_CP019016.1/CP019016.1; plasmid pEC244_KPC:NZ_CP019017.1/CP019017.1		5	4954	2017-03-03T00:00:00Z	ftp://ftp.ncbi.nlm.nih.gov/genomes/all/GCA/002/012/305/GCA_002012305.1_ASM201230v1	ftp://ftp.ncbi.nlm.nih.gov/genomes/all/GCF/002/012/305/GCF_002012305.1_ASM201230v1
Escherichia coli	Bacteria;Proteobacteria;Gammaproteobacteria	Ecol_276	SAMN05511184	PRJNA316786	GCA_002011965.1	Complete	5.12631	50.7236	chromosome:NZ_CP018953.1/CP018953.1; plasmid pEC276_1:NZ_CP018952.1/CP018952.1; plasmid pEC276_2:NZ_CP018951.1/CP018951.1; plasmid pEC276_3:NZ_CP018950.1/CP018950.1; plasmid pEC276_KPC:NZ_CP018949.1/CP018949.1		5	4772	2017-03-03T00:00:00Z	ftp://ftp.ncbi.nlm.nih.gov/genomes/all/GCA/002/011/965/GCA_002011965.1_ASM201196v1	ftp://ftp.ncbi.nlm.nih.gov/genomes/all/GCF/002/011/965/GCF_002011965.1_ASM201196v1
Escherichia coli	Bacteria;Proteobacteria;Gammaproteobacteria	Ecol_316	SAMN05511183	PRJNA316786	GCA_002011985.1	Complete	5.47114	50.7822	chromosome:NZ_CP018957.1/CP018957.1; plasmid pEC316_2:NZ_CP018955.1/CP018955.1; plasmid pEC316_3:NZ_CP018954.1/CP018954.1; plasmid pEC316_KPC:NZ_CP018956.1/CP018956.1		4	5024	2017-03-03T00:00:00Z	ftp://ftp.ncbi.nlm.nih.gov/genomes/all/GCA/002/011/985/GCA_002011985.1_ASM201198v1	ftp://ftp.ncbi.nlm.nih.gov/genomes/all/GCF/002/011/985/GCF_002011985.1_ASM201198v1
Escherichia coli	Bacteria;Proteobacteria;Gammaproteobacteria	Ecol_422	SAMN05511153	PRJNA316786	GCA_002012185.1	Complete	5.2158	50.5447	chromosome:CP018962.1; plasmid pEC422_1:CP018961.1; plasmid pEC422_2:CP018960.1; plasmid pEC422_4:CP018958.1; plasmid pEC422_KPC:CP018959.1		5	5196	2017-03-03T00:00:00Z	ftp://ftp.ncbi.nlm.nih.gov/genomes/all/GCA/002/012/185/GCA_002012185.1_ASM201218v1	ftp://ftp.ncbi.nlm.nih.gov/genomes/all/GCF/002/012/185/GCF_002012185.1_ASM201218v1
Escherichia coli	Bacteria;Proteobacteria;Gammaproteobacteria	Ecol_448	SAMN04590097	PRJNA316786	GCA_001618365.1	Complete	5.2123	50.7445	chromosome:NZ_CP015076.1/CP015076.1; plasmid pEC448_1:NZ_CP015077.1/CP015077.1; plasmid pEC448_OXA163:NZ_CP015078.1/CP015078.1		3	4752	2016-04-11T00:00:00Z	ftp://ftp.ncbi.nlm.nih.gov/genomes/all/GCA/001/618/365/GCA_001618365.1_ASM161836v1	ftp://ftp.ncbi.nlm.nih.gov/genomes/all/GCF/001/618/365/GCF_001618365.1_ASM161836v1
Escherichia coli	Bacteria;Proteobacteria;Gammaproteobacteria	Ecol_517	SAMN05511179	PRJNA316786	GCA_002012005.1	Complete	4.9681	50.6611	chromosome:NZ_CP018965.1/CP018965.1; plasmid pEC517_1:NZ_CP018964.1/CP018964.1; plasmid pEC517_KPC:NZ_CP018963.1/CP018963.1		3	4468	2017-03-03T00:00:00Z	ftp://ftp.ncbi.nlm.nih.gov/genomes/all/GCA/002/012/005/GCA_002012005.1_ASM201200v1	ftp://ftp.ncbi.nlm.nih.gov/genomes/all/GCF/002/012/005/GCF_002012005.1_ASM201200v1
Escherichia coli	Bacteria;Proteobacteria;Gammaproteobacteria	Ecol_542	SAMN05511186	PRJNA316786	GCA_002012025.1	Complete	5.39532	50.8423	chromosome:NZ_CP018970.1/CP018970.1; plasmid pEC542_1:NZ_CP018969.1/CP018969.1; plasmid pEC542_3:NZ_CP018967.1/CP018967.1; plasmid pEC542_4:NZ_CP018966.1/CP018966.1; plasmid pEC542_KPC:NZ_CP018968.1/CP018968.1		5	5046	2017-03-03T00:00:00Z	ftp://ftp.ncbi.nlm.nih.gov/genomes/all/GCA/002/012/025/GCA_002012025.1_ASM201202v1	ftp://ftp.ncbi.nlm.nih.gov/genomes/all/GCF/002/012/025/GCF_002012025.1_ASM201202v1
Escherichia coli	Bacteria;Proteobacteria;Gammaproteobacteria	Ecol_545	SAMN05511169	PRJNA316786	GCA_002012045.1	Complete	5.27603	50.6119	chromosome:NZ_CP018976.1/CP018976.1; plasmid pEC545_1:NZ_CP018975.1/CP018975.1; plasmid pEC545_3:NZ_CP018973.1/CP018973.1; plasmid pEC545_4:NZ_CP018972.1/CP018972.1; plasmid pEC545_5:NZ_CP018971.1/CP018971.1; plasmid pEC545_KPC:NZ_CP018974.1/CP018974.1		6	4860	2017-03-03T00:00:00Z	ftp://ftp.ncbi.nlm.nih.gov/genomes/all/GCA/002/012/045/GCA_002012045.1_ASM201204v1	ftp://ftp.ncbi.nlm.nih.gov/genomes/all/GCF/002/012/045/GCF_002012045.1_ASM201204v1
Escherichia coli	Bacteria;Proteobacteria;Gammaproteobacteria	Ecol_656	SAMN05511161	PRJNA316786	GCA_002012065.1	Complete	5.40514	50.775	chromosome:NZ_CP018979.1/CP018979.1; plasmid pEC656_1:NZ_CP018978.1/CP018978.1; plasmid pEC656_KPC:NZ_CP018977.1/CP018977.1		3	5023	2017-03-03T00:00:00Z	ftp://ftp.ncbi.nlm.nih.gov/genomes/all/GCA/002/012/065/GCA_002012065.1_ASM201206v1	ftp://ftp.ncbi.nlm.nih.gov/genomes/all/GCF/002/012/065/GCF_002012065.1_ASM201206v1
Escherichia coli	Bacteria;Proteobacteria;Gammaproteobacteria	Ecol_732	SAMN04621897	PRJNA316786	GCA_001617565.1	Complete	5.41829	50.9191	chromosome:NZ_CP015138.1/CP015138.1; plasmid pEC732_2:NZ_CP015140.1/CP015140.1; plasmid pEC732_3:NZ_CP015141.1/CP015141.1; plasmid pEC732_4:NZ_CP015142.1/CP015142.1; plasmid pEC732_5:NZ_CP015143.1/CP015143.1; plasmid pEC732_6:NZ_CP015144.1/CP015144.1; plasmid pEC732_IMP14:NZ_CP015139.1/CP015139.1		7	5034	2016-04-08T00:00:00Z	ftp://ftp.ncbi.nlm.nih.gov/genomes/all/GCA/001/617/565/GCA_001617565.1_ASM161756v1	ftp://ftp.ncbi.nlm.nih.gov/genomes/all/GCF/001/617/565/GCF_001617565.1_ASM161756v1
Escherichia coli	Bacteria;Proteobacteria;Gammaproteobacteria	Ecol_743	SAMN04590096	PRJNA316786	GCA_001618325.1	Complete	5.14009	50.8774	chromosome:NZ_CP015069.1/CP015069.1; plasmid pEC743_1:NZ_CP015070.1/CP015070.1; plasmid pEC743_3:CP015072.1; plasmid pEC745_3:NZ_CP015072.1/; plasmid pEC743_4:CP015073.1; plasmid pEC745_4:NZ_CP015073.1/; plasmid pEC743_OXA48:CP015071.1; plasmid pEC745_OXA48:NZ_CP015071.1/		5	4844	2016-04-11T00:00:00Z	ftp://ftp.ncbi.nlm.nih.gov/genomes/all/GCA/001/618/325/GCA_001618325.1_ASM161832v1	ftp://ftp.ncbi.nlm.nih.gov/genomes/all/GCF/001/618/325/GCF_001618325.1_ASM161832v1
Escherichia coli	Bacteria;Proteobacteria;Gammaproteobacteria	Ecol_745	SAMN04590095	PRJNA316786	GCA_001618345.2	Complete	5.04091	50.805	chromosome:NZ_CP015074.2/CP015074.2; plasmid pEC745_OXA48:NZ_CP015075.2/CP015075.2		2	4606	2016-04-11T00:00:00Z	ftp://ftp.ncbi.nlm.nih.gov/genomes/all/GCA/001/618/345/GCA_001618345.2_ASM161834v2	ftp://ftp.ncbi.nlm.nih.gov/genomes/all/GCF/001/618/345/GCF_001618345.2_ASM161834v2
Escherichia coli	Bacteria;Proteobacteria;Gammaproteobacteria	Ecol_867	SAMN05511148	PRJNA316786	GCA_002012205.1	Complete	5.0658	50.8406	chromosome:NZ_CP018983.1/CP018983.1; plasmid pEC867_1:NZ_CP018982.1/CP018982.1; plasmid pEC867_3:NZ_CP018980.1/CP018980.1; plasmid pEC867_KPC:NZ_CP018981.1/CP018981.1		4	4668	2017-03-03T00:00:00Z	ftp://ftp.ncbi.nlm.nih.gov/genomes/all/GCA/002/012/205/GCA_002012205.1_ASM201220v1	ftp://ftp.ncbi.nlm.nih.gov/genomes/all/GCF/002/012/205/GCF_002012205.1_ASM201220v1
Escherichia coli	Bacteria;Proteobacteria;Gammaproteobacteria	Ecol_881	SAMN05511150	PRJNA316786	GCA_002012225.1	Complete	5.59755	50.4424	chromosome:NZ_CP019029.1/CP019029.1; plasmid pEC881_1:NZ_CP019028.1/CP019028.1; plasmid pEC881_2:NZ_CP019027.1/CP019027.1; plasmid pEC881_4:NZ_CP019025.1/CP019025.1; plasmid pEC881_5:NZ_CP019024.1/CP019024.1; plasmid pEC881_6:NZ_CP019023.1/CP019023.1; plasmid pEC881_7:NZ_CP019022.1/CP019022.1; plasmid pEC881_8:NZ_CP019021.1/CP019021.1; plasmid pEC881_KPC:NZ_CP019026.1/CP019026.1		9	5155	2017-03-03T00:00:00Z	ftp://ftp.ncbi.nlm.nih.gov/genomes/all/GCA/002/012/225/GCA_002012225.1_ASM201222v1	ftp://ftp.ncbi.nlm.nih.gov/genomes/all/GCF/002/012/225/GCF_002012225.1_ASM201222v1
Escherichia coli	Bacteria;Proteobacteria;Gammaproteobacteria	Ecol_AZ146	SAMN05511152	PRJNA316786	GCA_002012085.1	Complete	5.72741	50.6901	chromosome:NZ_CP018991.1/CP018991.1; plasmid pECAZ146_1:NZ_CP018990.1/CP018990.1; plasmid pECAZ146_3:NZ_CP018988.1/CP018988.1; plasmid pECAZ146_4:NZ_CP018987.1/CP018987.1; plasmid pECAZ146_5:NZ_CP018986.1/CP018986.1; plasmid pECAZ146_6:NZ_CP018985.1/CP018985.1; plasmid pECAZ146_7:NZ_CP018984.1/CP018984.1; plasmid pECAZ146_KPC:NZ_CP018989.1/CP018989.1		8	5381	2017-03-03T00:00:00Z	ftp://ftp.ncbi.nlm.nih.gov/genomes/all/GCA/002/012/085/GCA_002012085.1_ASM201208v1	ftp://ftp.ncbi.nlm.nih.gov/genomes/all/GCF/002/012/085/GCF_002012085.1_ASM201208v1
Escherichia coli	Bacteria;Proteobacteria;Gammaproteobacteria	Ecol_AZ147	SAMN05511182	PRJNA316786	GCA_002012105.1	Complete	5.09048	50.8824	chromosome:NZ_CP018995.1/CP018995.1; plasmid pECAZ147_1:NZ_CP018994.1/CP018994.1; plasmid pECAZ147_2:NZ_CP018993.1/CP018993.1; plasmid pECAZ147_KPC:NZ_CP018992.1/CP018992.1		4	4636	2017-03-03T00:00:00Z	ftp://ftp.ncbi.nlm.nih.gov/genomes/all/GCA/002/012/105/GCA_002012105.1_ASM201210v1	ftp://ftp.ncbi.nlm.nih.gov/genomes/all/GCF/002/012/105/GCF_002012105.1_ASM201210v1
Escherichia coli	Bacteria;Proteobacteria;Gammaproteobacteria	Ecol_AZ153	SAMN05511160	PRJNA316786	GCA_002012245.1	Complete	5.25275	50.9192	chromosome:NZ_CP019000.1/CP019000.1; plasmid pECAZ153_2:NZ_CP018998.1/CP018998.1; plasmid pECAZ153_3:NZ_CP018997.1/CP018997.1; plasmid pECAZ153_4:NZ_CP018996.1/CP018996.1; plasmid pECAZ153_KPC:NZ_CP018999.1/CP018999.1		5	4867	2017-03-03T00:00:00Z	ftp://ftp.ncbi.nlm.nih.gov/genomes/all/GCA/002/012/245/GCA_002012245.1_ASM201224v1	ftp://ftp.ncbi.nlm.nih.gov/genomes/all/GCF/002/012/245/GCF_002012245.1_ASM201224v1
Escherichia coli	Bacteria;Proteobacteria;Gammaproteobacteria	Ecol_AZ155	SAMN05511168	PRJNA316786	GCA_002012125.1	Complete	5.09022	50.8845	chromosome:NZ_CP019005.1/CP019005.1; plasmid pECAZ155_2:NZ_CP019002.1/CP019002.1; plasmid pECAZ155_3:NZ_CP019003.1/CP019003.1; plasmid pECAZ155_4:NZ_CP019004.1/CP019004.1; plasmid pECAZ155_KPC:NZ_CP019001.1/CP019001.1		5	4642	2017-03-03T00:00:00Z	ftp://ftp.ncbi.nlm.nih.gov/genomes/all/GCA/002/012/125/GCA_002012125.1_ASM201212v1	ftp://ftp.ncbi.nlm.nih.gov/genomes/all/GCF/002/012/125/GCF_002012125.1_ASM201212v1
Escherichia coli	Bacteria;Proteobacteria;Gammaproteobacteria	Ecol_AZ159	SAMN05511159	PRJNA316786	GCA_002012145.1	Complete	5.10193	50.6811	chromosome:NZ_CP019008.1/CP019008.1; plasmid pECAZ159_1:NZ_CP019007.1/CP019007.1; plasmid pECAZ159_2:NZ_CP019006.1/CP019006.1		3	4661	2017-03-03T00:00:00Z	ftp://ftp.ncbi.nlm.nih.gov/genomes/all/GCA/002/012/145/GCA_002012145.1_ASM201214v1	ftp://ftp.ncbi.nlm.nih.gov/genomes/all/GCF/002/012/145/GCF_002012145.1_ASM201214v1
Escherichia coli	Bacteria;Proteobacteria;Gammaproteobacteria	Ecol_AZ161	SAMN05511166	PRJNA316786	GCA_002012265.1	Complete	5.17304	50.8489	chromosome:NZ_CP019012.1/CP019012.1; plasmid pECAZ161_1:NZ_CP019011.1/CP019011.1; plasmid pECAZ161_3:NZ_CP019009.1/CP019009.1; plasmid pECAZ161_KPC:NZ_CP019010.1/CP019010.1		4	4781	2017-03-03T00:00:00Z	ftp://ftp.ncbi.nlm.nih.gov/genomes/all/GCA/002/012/265/GCA_002012265.1_ASM201226v1	ftp://ftp.ncbi.nlm.nih.gov/genomes/all/GCF/002/012/265/GCF_002012265.1_ASM201226v1
Escherichia coli	Bacteria;Proteobacteria;Gammaproteobacteria	Ecol_AZ162	SAMN05511185	PRJNA316786	GCA_002012165.1	Complete	5.35187	50.6865	chromosome:NZ_CP019015.1/CP019015.1; plasmid pECAZ162_2:NZ_CP019013.1/CP019013.1; plasmid pECAZ162_KPC:NZ_CP019014.1/CP019014.1		3	4978	2017-03-03T00:00:00Z	ftp://ftp.ncbi.nlm.nih.gov/genomes/all/GCA/002/012/165/GCA_002012165.1_ASM201216v1	ftp://ftp.ncbi.nlm.nih.gov/genomes/all/GCF/002/012/165/GCF_002012165.1_ASM201216v1
Escherichia coli	Bacteria;Proteobacteria;Gammaproteobacteria	ecoli019	SAMEA4916090	PRJEB28660	GCA_900618295.1	Complete	5.00939	50.9	chromosome 0:NZ_LR130532.1/LR130532.1		1	4344	2018-11-27T00:00:00Z	ftp://ftp.ncbi.nlm.nih.gov/genomes/all/GCA/900/618/295/GCA_900618295.1_ecoli019	ftp://ftp.ncbi.nlm.nih.gov/genomes/all/GCF/900/618/295/GCF_900618295.1_ecoli019
Escherichia coli	Bacteria;Proteobacteria;Gammaproteobacteria	E. coli RL465	SAMEA3996552	PRJEB14095	GCA_900088105.2	Complete	5.20336	50.5522	chromosome 1:LT594504.1; plasmid I:LT906556.1; plasmid II:LT906557.1; plasmid III:LT906558.1		4	0	2016-07-01T00:00:00Z	ftp://ftp.ncbi.nlm.nih.gov/genomes/all/GCA/900/088/105/GCA_900088105.2_ASM90008810v2
Escherichia coli	Bacteria;Proteobacteria;Gammaproteobacteria	ECONIH1	SAMN02709589	PRJNA242851	GCA_000784925.1	Complete	5.55964	50.4351	chromosome:NZ_CP009859.1/CP009859.1; plasmid pECO-824:NZ_CP009860.1/CP009860.1; plasmid pECO-b75:NZ_CP009861.1/CP009861.1; plasmid pKPC-629:NZ_CP009862.1/CP009862.1		4	5092	2014-11-17T00:00:00Z	ftp://ftp.ncbi.nlm.nih.gov/genomes/all/GCA/000/784/925/GCA_000784925.1_ASM78492v1	ftp://ftp.ncbi.nlm.nih.gov/genomes/all/GCF/000/784/925/GCF_000784925.1_ASM78492v1
Escherichia coli	Bacteria;Proteobacteria;Gammaproteobacteria	ECONIH2	SAMN03455931	PRJNA279612	GCA_001675145.1	Complete	5.33188	50.4894	chromosome:NZ_CP014667.1/CP014667.1; plasmid pECO-bc6:NZ_CP014668.1/CP014668.1; plasmid pKpQIL-571:NZ_CP014669.1/CP014669.1		3	4848	2016-06-22T00:00:00Z	ftp://ftp.ncbi.nlm.nih.gov/genomes/all/GCA/001/675/145/GCA_001675145.1_ASM167514v1	ftp://ftp.ncbi.nlm.nih.gov/genomes/all/GCF/001/675/145/GCF_001675145.1_ASM167514v1
Escherichia coli	Bacteria;Proteobacteria;Gammaproteobacteria	ECONIH4	SAMN03455998	PRJNA430813	GCA_002934895.1	Complete	5.789	50.8366	chromosome:NZ_CP026399.1/CP026399.1; plasmid pECO-5e72:NZ_CP026400.1/CP026400.1; plasmid pECO-6357:NZ_CP026404.1/CP026404.1; plasmid pECO-816c:NZ_CP026403.1/CP026403.1; plasmid pECO-c85f:NZ_CP026405.1/CP026405.1; plasmid pECO-e618:NZ_CP026402.1/CP026402.1; plasmid pKPC-b33e:NZ_CP026401.1/CP026401.1		7	5381	2018-02-04T00:00:00Z	ftp://ftp.ncbi.nlm.nih.gov/genomes/all/GCA/002/934/895/GCA_002934895.1_ASM293489v1	ftp://ftp.ncbi.nlm.nih.gov/genomes/all/GCF/002/934/895/GCF_002934895.1_ASM293489v1
Escherichia coli	Bacteria;Proteobacteria;Gammaproteobacteria	ECONIH5	SAMN06040386	PRJNA430813	GCA_002903105.1	Complete	6.0282	50.7371	chromosome:NZ_CP026202.1/CP026202.1; plasmid pECO-109b:NZ_CP026208.1/CP026208.1; plasmid pECO-a7e8:NZ_CP026203.1/CP026203.1; plasmid pECO-cbb3:NZ_CP026206.1/CP026206.1; plasmid pECO-dc1b:NZ_CP026207.1/CP026207.1; plasmid pKPC-bca9:NZ_CP026204.1/CP026204.1; plasmid pKPC-e3ee:NZ_CP026205.1/CP026205.1; plasmid unnamed:NZ_CP026209.1/CP026209.1		8	5605	2018-01-29T00:00:00Z	ftp://ftp.ncbi.nlm.nih.gov/genomes/all/GCA/002/903/105/GCA_002903105.1_ASM290310v1	ftp://ftp.ncbi.nlm.nih.gov/genomes/all/GCF/002/903/105/GCF_002903105.1_ASM290310v1
Escherichia coli	Bacteria;Proteobacteria;Gammaproteobacteria	ECONIH6	SAMN05341196	PRJNA430813	GCA_002903125.1	Complete	5.06804	50.8415	chromosome:NZ_CP026199.1/CP026199.1; plasmid pECO-6dfa:NZ_CP026200.1/CP026200.1; plasmid pNDM-d2e9:NZ_CP026201.1/CP026201.1		3	4560	2018-01-29T00:00:00Z	ftp://ftp.ncbi.nlm.nih.gov/genomes/all/GCA/002/903/125/GCA_002903125.1_ASM290312v1	ftp://ftp.ncbi.nlm.nih.gov/genomes/all/GCF/002/903/125/GCF_002903125.1_ASM290312v1
Escherichia coli	Bacteria;Proteobacteria;Gammaproteobacteria	EC-TO143	SAMEA4786450	PRJEB27473	GCA_900497415.1	Complete	5.3438	50.6718	chromosome 1:NZ_LS999560.1/LS999560.1; plasmid 2:NZ_LS999561.1/LS999561.1; plasmid 3:NZ_LS999562.1/LS999562.1; plasmid 4:NZ_LS999563.1/LS999563.1; plasmid 5:NZ_LS999564.1/LS999564.1		5	4934	2019-01-29T00:00:00Z	ftp://ftp.ncbi.nlm.nih.gov/genomes/all/GCA/900/497/415/GCA_900497415.1_ASM90049741v1	ftp://ftp.ncbi.nlm.nih.gov/genomes/all/GCF/900/497/415/GCF_900497415.1_ASM90049741v1
Escherichia coli	Bacteria;Proteobacteria;Gammaproteobacteria	EC-TO75	SAMEA4785258	PRJEB27479	GCA_900497095.1	Complete	4.89942	50.7109	chromosome 1:NZ_LS998785.1/LS998785.1; plasmid 2:NZ_LS998786.1/LS998786.1; plasmid 3:NZ_LS998787.1/LS998787.1; plasmid 4:NZ_LS998788.1/LS998788.1		4	4394	2019-01-29T00:00:00Z	ftp://ftp.ncbi.nlm.nih.gov/genomes/all/GCA/900/497/095/GCA_900497095.1_ASM90049709v1	ftp://ftp.ncbi.nlm.nih.gov/genomes/all/GCF/900/497/095/GCF_900497095.1_ASM90049709v1
Escherichia coli	Bacteria;Proteobacteria;Gammaproteobacteria	ECZP248	SAMN10667090	PRJNA512401	GCA_004006545.1	Complete	4.85649	50.6745	chromosome:CP034784.1; plasmid pTB402:CP034786.1; plasmid pTBMCR401:CP034785.1		3	4265	2019-01-09T00:00:00Z	ftp://ftp.ncbi.nlm.nih.gov/genomes/all/GCA/004/006/545/GCA_004006545.1_ASM400654v1	ftp://ftp.ncbi.nlm.nih.gov/genomes/all/GCF/004/006/545/GCF_004006545.1_ASM400654v1
Escherichia coli	Bacteria;Proteobacteria;Gammaproteobacteria	ER1709	SAMN09483841	PRJNA477851	GCA_003717595.1	Complete	4.58284	50.8	chromosome:NZ_CP030240.1/CP030240.1		1	4050	2018-11-07T00:00:00Z	ftp://ftp.ncbi.nlm.nih.gov/genomes/all/GCA/003/717/595/GCA_003717595.1_ASM371759v1	ftp://ftp.ncbi.nlm.nih.gov/genomes/all/GCF/003/717/595/GCF_003717595.1_ASM371759v1
Escherichia coli	Bacteria;Proteobacteria;Gammaproteobacteria	ER1821R	SAMN05210771	PRJNA324607	GCA_001663075.1	Complete	4.59558	50.8	chromosome:NZ_CP016018.1/CP016018.1		1	4139	2016-06-15T00:00:00Z	ftp://ftp.ncbi.nlm.nih.gov/genomes/all/GCA/001/663/075/GCA_001663075.1_ASM166307v1	ftp://ftp.ncbi.nlm.nih.gov/genomes/all/GCF/001/663/075/GCF_001663075.1_ASM166307v1
Escherichia coli	Bacteria;Proteobacteria;Gammaproteobacteria	Escherichia coli str. 3426	SAMEA4830819	PRJEB27470	GCA_900520385.1	Complete	5.34812	50.6015	chromosome 1:NZ_LS992185.1/LS992185.1; plasmid 2:NZ_LS992186.1/LS992186.1; plasmid 3:NZ_LS992187.1/LS992187.1; plasmid 4:NZ_LS992188.1/LS992188.1; plasmid 5:NZ_LS992189.1/LS992189.1		5	4838	2019-01-29T00:00:00Z	ftp://ftp.ncbi.nlm.nih.gov/genomes/all/GCA/900/520/385/GCA_900520385.1_ASM90052038v1	ftp://ftp.ncbi.nlm.nih.gov/genomes/all/GCF/900/520/385/GCF_900520385.1_ASM90052038v1
Escherichia coli	Bacteria;Proteobacteria;Gammaproteobacteria	Escherichia coli str. TO124	SAMEA4830820	PRJEB27472	GCA_900520345.1	Complete	5.4206	50.8559	chromosome 1:NZ_LS992180.1/LS992180.1; plasmid 2:NZ_LS992181.1/LS992181.1; plasmid 3:NZ_LS992182.1/LS992182.1		3	4986	2019-01-29T00:00:00Z	ftp://ftp.ncbi.nlm.nih.gov/genomes/all/GCA/900/520/345/GCA_900520345.1_ASM90052034v1	ftp://ftp.ncbi.nlm.nih.gov/genomes/all/GCF/900/520/345/GCF_900520345.1_ASM90052034v1
Escherichia coli	Bacteria;Proteobacteria;Gammaproteobacteria	Escherichia coli str. TO148	SAMEA4830527	PRJEB27474	GCA_900520395.1	Complete	5.25781	50.8633	chromosome 1:NZ_LS992190.1/LS992190.1; plasmid 2:NZ_LS992191.1/LS992191.1		2	4826	2019-01-29T00:00:00Z	ftp://ftp.ncbi.nlm.nih.gov/genomes/all/GCA/900/520/395/GCA_900520395.1_ASM90052039v1	ftp://ftp.ncbi.nlm.nih.gov/genomes/all/GCF/900/520/395/GCF_900520395.1_ASM90052039v1
Escherichia coli	Bacteria;Proteobacteria;Gammaproteobacteria	Escherichia coli str. TO217	SAMEA4830526	PRJEB27475	GCA_900520365.1	Complete	5.51777	50.6296	chromosome 1:NZ_LS992192.1/LS992192.1; plasmid 2:NZ_LS992193.1/LS992193.1; plasmid 3:NZ_LS992194.1/LS992194.1		3	5144	2019-01-29T00:00:00Z	ftp://ftp.ncbi.nlm.nih.gov/genomes/all/GCA/900/520/365/GCA_900520365.1_ASM90052036v1	ftp://ftp.ncbi.nlm.nih.gov/genomes/all/GCF/900/520/365/GCF_900520365.1_ASM90052036v1
Escherichia coli	Bacteria;Proteobacteria;Gammaproteobacteria	Escherichia coli str. TO6	SAMEA4830525	PRJEB27476	GCA_900520285.1	Complete	5.02525	50.8035	chromosome 1:NZ_LS992166.1/LS992166.1; plasmid 2:NZ_LS992167.1/LS992167.1		2	4558	2019-01-29T00:00:00Z	ftp://ftp.ncbi.nlm.nih.gov/genomes/all/GCA/900/520/285/GCA_900520285.1_ASM90052028v1	ftp://ftp.ncbi.nlm.nih.gov/genomes/all/GCF/900/520/285/GCF_900520285.1_ASM90052028v1
Escherichia coli	Bacteria;Proteobacteria;Gammaproteobacteria	Escherichia coli str. TO60	SAMEA4830524	PRJEB27477	GCA_900520325.1	Complete	5.25041	50.7421	chromosome 1:NZ_LS992168.1/LS992168.1; plasmid 2:NZ_LS992169.1/LS992169.1; plasmid 3:NZ_LS992170.1/LS992170.1		3	4827	2019-01-29T00:00:00Z	ftp://ftp.ncbi.nlm.nih.gov/genomes/all/GCA/900/520/325/GCA_900520325.1_ASM90052032v1	ftp://ftp.ncbi.nlm.nih.gov/genomes/all/GCF/900/520/325/GCF_900520325.1_ASM90052032v1
Escherichia coli	Bacteria;Proteobacteria;Gammaproteobacteria	Escherichia coli str. TO73	SAMEA4830523	PRJEB27478	GCA_900520305.1	Complete	4.89201	50.7664	chromosome 1:NZ_LS992171.1/LS992171.1; plasmid 2:NZ_LS992172.1/LS992172.1; plasmid 3:NZ_LS992173.1/LS992173.1		3	4419	2019-01-29T00:00:00Z	ftp://ftp.ncbi.nlm.nih.gov/genomes/all/GCA/900/520/305/GCA_900520305.1_ASM90052030v1	ftp://ftp.ncbi.nlm.nih.gov/genomes/all/GCF/900/520/305/GCF_900520305.1_ASM90052030v1
Escherichia coli	Bacteria;Proteobacteria;Gammaproteobacteria	Es_ST2350_SE1_NDM_03_2018	SAMN09729056	PRJNA482002	GCA_003355175.1	Complete	4.89134	50.769	chromosome:NZ_CP031321.1/CP031321.1; plasmid pEsST2350_SE_2:NZ_CP031323.1/CP031323.1; plasmid pEsST2350_SE_NDM:NZ_CP031322.1/CP031322.1		3	4343	2018-08-05T00:00:00Z	ftp://ftp.ncbi.nlm.nih.gov/genomes/all/GCA/003/355/175/GCA_003355175.1_ASM335517v1	ftp://ftp.ncbi.nlm.nih.gov/genomes/all/GCF/003/355/175/GCF_003355175.1_ASM335517v1
Escherichia coli	Bacteria;Proteobacteria;Gammaproteobacteria	Es_ST410_NW1_NDM_09_2017	SAMN09693981	PRJNA482002	GCA_003351385.1	Complete	5.08615	50.7396	chromosome:NZ_CP031231.1/CP031231.1; plasmid pEsST410_NW_2:NZ_CP031232.1/CP031232.1; plasmid pEsST410_NW_3:NZ_CP031233.1/CP031233.1; plasmid pEsST410_NW_4:NZ_CP031234.1/CP031234.1; plasmid pEsST410_NW_NDM:NZ_CP031235.1/CP031235.1		5	4499	2018-08-01T00:00:00Z	ftp://ftp.ncbi.nlm.nih.gov/genomes/all/GCA/003/351/385/GCA_003351385.1_ASM335138v1	ftp://ftp.ncbi.nlm.nih.gov/genomes/all/GCF/003/351/385/GCF_003351385.1_ASM335138v1
Escherichia coli	Bacteria;Proteobacteria;Gammaproteobacteria	Es_ST80_L1_NDM_10_2017	SAMN09710898	PRJNA482002	GCA_003346835.1	Complete	5.31325	50.3408	chromosome:NZ_CP031215.1/CP031215.1; plasmid pEsST80_L1_NDM:NZ_CP031216.1/CP031216.1		2	4736	2018-07-31T00:00:00Z	ftp://ftp.ncbi.nlm.nih.gov/genomes/all/GCA/003/346/835/GCA_003346835.1_ASM334683v1	ftp://ftp.ncbi.nlm.nih.gov/genomes/all/GCF/003/346/835/GCF_003346835.1_ASM334683v1
Escherichia coli	Bacteria;Proteobacteria;Gammaproteobacteria	ETEC-2264	SAMN07503733	PRJNA398221	GCA_002302335.1	Complete	5.208	50.6549	chromosome:NZ_CP023349.1/CP023349.1; plasmid unnamed1:NZ_CP023350.1/CP023350.1; plasmid unnamed2:NZ_CP023351.1/CP023351.1; plasmid unnamed3:NZ_CP023352.1/CP023352.1		4	4806	2017-09-14T00:00:00Z	ftp://ftp.ncbi.nlm.nih.gov/genomes/all/GCA/002/302/335/GCA_002302335.1_ASM230233v1	ftp://ftp.ncbi.nlm.nih.gov/genomes/all/GCF/002/302/335/GCF_002302335.1_ASM230233v1
Escherichia coli	Bacteria;Proteobacteria;Gammaproteobacteria	ETEC-2265	SAMN07503734	PRJNA398221	GCA_002302315.1	Complete	5.31946	50.6354	chromosome:NZ_CP023346.1/CP023346.1; plasmid unnamed1:NZ_CP023347.1/CP023347.1; plasmid unnamed2:NZ_CP023348.1/CP023348.1		3	4922	2017-09-14T00:00:00Z	ftp://ftp.ncbi.nlm.nih.gov/genomes/all/GCA/002/302/315/GCA_002302315.1_ASM230231v1	ftp://ftp.ncbi.nlm.nih.gov/genomes/all/GCF/002/302/315/GCF_002302315.1_ASM230231v1
Escherichia coli	Bacteria;Proteobacteria;Gammaproteobacteria	ExPEC XM	SAMN08148591	PRJNA421631	GCA_002844685.1	Complete	5.43362	50.5947	chromosome:NZ_CP025328.1/CP025328.1; plasmid unnamed:NZ_CP025329.1/CP025329.1		2	4957	2017-12-19T00:00:00Z	ftp://ftp.ncbi.nlm.nih.gov/genomes/all/GCA/002/844/685/GCA_002844685.1_ASM284468v1	ftp://ftp.ncbi.nlm.nih.gov/genomes/all/GCF/002/844/685/GCF_002844685.1_ASM284468v1
Escherichia coli	Bacteria;Proteobacteria;Gammaproteobacteria	F5656C1	SAMN04621488	PRJNA218110	GCA_002741335.1	Complete	4.89858	50.6129	chromosome:NZ_CP024260.1/CP024260.1; plasmid unnamed1:NZ_CP024261.1/CP024261.1; plasmid unnamed2:NZ_CP024262.1/CP024262.1		3	4363	2017-11-02T00:00:00Z	ftp://ftp.ncbi.nlm.nih.gov/genomes/all/GCA/002/741/335/GCA_002741335.1_ASM274133v1	ftp://ftp.ncbi.nlm.nih.gov/genomes/all/GCF/002/741/335/GCF_002741335.1_ASM274133v1
Escherichia coli	Bacteria;Proteobacteria;Gammaproteobacteria	F8111-1SC3	SAMN07172369	PRJNA218110	GCA_002741535.1	Complete	5.19218	50.1826	chromosome:NZ_CP024269.1/CP024269.1; plasmid unnamed1:NZ_CP024270.1/CP024270.1; plasmid unnamed2:NZ_CP024271.1/CP024271.1; plasmid unnamed3:NZ_CP024272.1/CP024272.1		4	4651	2017-11-02T00:00:00Z	ftp://ftp.ncbi.nlm.nih.gov/genomes/all/GCA/002/741/535/GCA_002741535.1_ASM274153v1	ftp://ftp.ncbi.nlm.nih.gov/genomes/all/GCF/002/741/535/GCF_002741535.1_ASM274153v1
Escherichia coli	Bacteria;Proteobacteria;Gammaproteobacteria	f9610206-5e81-11e8-bf7f-3c4a9275d6c8	SAMEA4682257	PRJEB21499	GCA_900747785.1	Complete	5.11442	50.9	chromosome VREC0864:NZ_LR536431.1/LR536431.1		1	4565	2019-03-17T00:00:00Z	ftp://ftp.ncbi.nlm.nih.gov/genomes/all/GCA/900/747/785/GCA_900747785.1_VREC0864_Chromosome	ftp://ftp.ncbi.nlm.nih.gov/genomes/all/GCF/900/747/785/GCF_900747785.1_VREC0864_Chromosome
Escherichia coli	Bacteria;Proteobacteria;Gammaproteobacteria	f974b26a-5e81-11e8-bf7f-3c4a9275d6c8	SAMEA4682258	PRJEB21499	GCA_900747775.1	Complete	4.97503	50.8	chromosome VREC0761:NZ_LR536430.1/LR536430.1		1	4478	2019-03-17T00:00:00Z	ftp://ftp.ncbi.nlm.nih.gov/genomes/all/GCA/900/747/775/GCA_900747775.1_VREC0761_Chromosome	ftp://ftp.ncbi.nlm.nih.gov/genomes/all/GCF/900/747/775/GCF_900747775.1_VREC0761_Chromosome
Escherichia coli	Bacteria;Proteobacteria;Gammaproteobacteria	F9792	SAMN04625459	PRJNA218110	GCA_002741555.1	Complete	5.02069	50.4728	chromosome:NZ_CP024273.1/CP024273.1; plasmid unnamed:NZ_CP024274.1/CP024274.1		2	4512	2017-11-02T00:00:00Z	ftp://ftp.ncbi.nlm.nih.gov/genomes/all/GCA/002/741/555/GCA_002741555.1_ASM274155v1	ftp://ftp.ncbi.nlm.nih.gov/genomes/all/GCF/002/741/555/GCF_002741555.1_ASM274155v1
Escherichia coli	Bacteria;Proteobacteria;Gammaproteobacteria	FAM21845	SAMN05762409	PRJNA342576	GCA_002077195.1	Complete	5.11359	50.9496	chromosome:NZ_CP017220.1/CP017220.1; plasmid pFAM21845_1:NZ_CP017221.1/CP017221.1; plasmid pFAM21845_2:NZ_CP017222.1/CP017222.1; plasmid pFAM21845_3:NZ_CP017223.1/CP017223.1; plasmid pFAM21845_4:NZ_CP017224.1/CP017224.1; plasmid pFAM21845_5:NZ_CP017225.1/CP017225.1		6	4670	2017-04-03T00:00:00Z	ftp://ftp.ncbi.nlm.nih.gov/genomes/all/GCA/002/077/195/GCA_002077195.1_ASM207719v1	ftp://ftp.ncbi.nlm.nih.gov/genomes/all/GCF/002/077/195/GCF_002077195.1_ASM207719v1
Escherichia coli	Bacteria;Proteobacteria;Gammaproteobacteria	FDAARGOS_144	SAMN03996288	PRJNA231221	GCA_002944935.1	Complete	5.02215	50.708	chromosome:NZ_CP014111.1/CP014111.1; plasmid unnamed1:NZ_CP014110.1/CP014110.1; plasmid unnamed2:NZ_CP014112.1/CP014112.1; plasmid unnamed3:NZ_CP014109.1/CP014109.1		4	4643	2018-02-20T00:00:00Z	ftp://ftp.ncbi.nlm.nih.gov/genomes/all/GCA/002/944/935/GCA_002944935.1_ASM294493v1	ftp://ftp.ncbi.nlm.nih.gov/genomes/all/GCF/002/944/935/GCF_002944935.1_ASM294493v1
Escherichia coli	Bacteria;Proteobacteria;Gammaproteobacteria	FDAARGOS_401	SAMN07312445	PRJNA231221	GCA_002393465.1	Complete	5.38737	50.6509	chromosome:NZ_CP023531.1/CP023531.1; plasmid unnamed:NZ_CP023530.1/CP023530.1		2	4911	2017-09-28T00:00:00Z	ftp://ftp.ncbi.nlm.nih.gov/genomes/all/GCA/002/393/465/GCA_002393465.1_ASM239346v1	ftp://ftp.ncbi.nlm.nih.gov/genomes/all/GCF/002/393/465/GCF_002393465.1_ASM239346v1
Escherichia coli	Bacteria;Proteobacteria;Gammaproteobacteria	FDAARGOS_403	SAMN07312447	PRJNA231221	GCA_002393365.1	Complete	5.47541	50.6154	chromosome:NZ_CP023535.1/CP023535.1; plasmid unnamed1:NZ_CP023534.1/CP023534.1; plasmid unnamed2:NZ_CP023533.1/CP023533.1; plasmid unnamed3:NZ_CP023532.1/CP023532.1		4	5003	2017-09-28T00:00:00Z	ftp://ftp.ncbi.nlm.nih.gov/genomes/all/GCA/002/393/365/GCA_002393365.1_ASM239336v1	ftp://ftp.ncbi.nlm.nih.gov/genomes/all/GCF/002/393/365/GCF_002393365.1_ASM239336v1
Escherichia coli	Bacteria;Proteobacteria;Gammaproteobacteria	FDAARGOS_433	SAMN07312477	PRJNA231221	GCA_002589795.1	Complete	5.12186	50.5872	chromosome:NZ_CP023899.1/CP023899.1; plasmid unnamed1:NZ_CP023903.1/CP023903.1; plasmid unnamed10:NZ_CP023901.1/CP023901.1; plasmid unnamed2:NZ_CP023895.1/CP023895.1; plasmid unnamed3:NZ_CP023896.1/CP023896.1; plasmid unnamed4:NZ_CP023897.1/CP023897.1; plasmid unnamed5:NZ_CP023905.1/CP023905.1; plasmid unnamed6:NZ_CP023900.1/CP023900.1; plasmid unnamed7:NZ_CP023898.1/CP023898.1; plasmid unnamed8:…		11	4689	2017-10-18T00:00:00Z	ftp://ftp.ncbi.nlm.nih.gov/genomes/all/GCA/002/589/795/GCA_002589795.1_ASM258979v1	ftp://ftp.ncbi.nlm.nih.gov/genomes/all/GCF/002/589/795/GCF_002589795.1_ASM258979v1
Escherichia coli	Bacteria;Proteobacteria;Gammaproteobacteria	FDAARGOS_448	SAMN07312492	PRJNA231221	GCA_002591135.1	Complete	5.44683	50.5457	chromosome:NZ_CP023960.1/CP023960.1; plasmid unnamed1:NZ_CP023959.1/CP023959.1; plasmid unnamed2:NZ_CP023961.1/CP023961.1; plasmid unnamed3:NZ_CP023957.1/CP023957.1; plasmid unnamed4:NZ_CP023958.1/CP023958.1		5	4956	2017-10-18T00:00:00Z	ftp://ftp.ncbi.nlm.nih.gov/genomes/all/GCA/002/591/135/GCA_002591135.1_ASM259113v1	ftp://ftp.ncbi.nlm.nih.gov/genomes/all/GCF/002/591/135/GCF_002591135.1_ASM259113v1
Escherichia coli	Bacteria;Proteobacteria;Gammaproteobacteria	FDAARGOS_497	SAMN10163173	PRJNA231221	GCA_003812945.1	Complete	5.51323	50.4083	chromosome:NZ_CP033850.1/CP033850.1; plasmid unnamed1:NZ_CP033847.1/CP033847.1; plasmid unnamed2:NZ_CP033848.1/CP033848.1; plasmid unnamed3:NZ_CP033849.1/CP033849.1; plasmid unnamed4:NZ_CP033851.1/CP033851.1; plasmid unnamed5:NZ_CP033852.1/CP033852.1; plasmid unnamed6:NZ_CP033853.1/CP033853.1		7	5054	2018-11-21T00:00:00Z	ftp://ftp.ncbi.nlm.nih.gov/genomes/all/GCA/003/812/945/GCA_003812945.1_ASM381294v1	ftp://ftp.ncbi.nlm.nih.gov/genomes/all/GCF/003/812/945/GCF_003812945.1_ASM381294v1
Escherichia coli	Bacteria;Proteobacteria;Gammaproteobacteria	FDAARGOS_536	SAMN10163231	PRJNA231221	GCA_003812625.1	Complete	5.10454	50.6318	chromosome:NZ_CP033762.1/CP033762.1; plasmid unnamed1:NZ_CP033761.1/CP033761.1; plasmid unnamed2:NZ_CP033763.1/CP033763.1; plasmid unnamed3:NZ_CP033764.1/CP033764.1; plasmid unnamed4:NZ_CP033765.1/CP033765.1; plasmid unnamed5:NZ_CP033766.1/CP033766.1		6	4643	2018-11-21T00:00:00Z	ftp://ftp.ncbi.nlm.nih.gov/genomes/all/GCA/003/812/625/GCA_003812625.1_ASM381262v1	ftp://ftp.ncbi.nlm.nih.gov/genomes/all/GCF/003/812/625/GCF_003812625.1_ASM381262v1
Escherichia coli	Bacteria;Proteobacteria;Gammaproteobacteria	FHI_NMBU_03	SAMN06250205	PRJNA362852	GCA_002951855.1	Complete	4.84488	50.6373	chromosome:NZ_CP019455.1/CP019455.1; plasmid pFHI_NMBU_03_1:NZ_CP019456.1/CP019456.1		2	4439	2018-02-06T00:00:00Z	ftp://ftp.ncbi.nlm.nih.gov/genomes/all/GCA/002/951/855/GCA_002951855.1_ASM295185v1	ftp://ftp.ncbi.nlm.nih.gov/genomes/all/GCF/002/951/855/GCF_002951855.1_ASM295185v1
Escherichia coli	Bacteria;Proteobacteria;Gammaproteobacteria	FMU073332	SAMN05945146	PRJNA350704	GCA_001888075.1	Complete	5.02283	50.4827	chromosome:NZ_CP017844.1/CP017844.1; plasmid pEcoFMU07332d:NZ_CP017848.1/CP017848.1; plasmid pEcoFMU073332a:NZ_CP017845.1/CP017845.1; plasmid pEcoFMU073332b:NZ_CP017846.1/CP017846.1; plasmid pEcoFMU073332c:NZ_CP017847.1/CP017847.1		5	4487	2016-12-02T00:00:00Z	ftp://ftp.ncbi.nlm.nih.gov/genomes/all/GCA/001/888/075/GCA_001888075.1_ASM188807v1	ftp://ftp.ncbi.nlm.nih.gov/genomes/all/GCF/001/888/075/GCF_001888075.1_ASM188807v1
Escherichia coli	Bacteria;Proteobacteria;Gammaproteobacteria	FORC_028	SAMN04026657	PRJNA294502	GCA_001721125.1	Complete	5.7044	50.6	chromosome:NZ_CP012693.1/CP012693.1		1	5412	2016-09-07T00:00:00Z	ftp://ftp.ncbi.nlm.nih.gov/genomes/all/GCA/001/721/125/GCA_001721125.1_ASM172112v1	ftp://ftp.ncbi.nlm.nih.gov/genomes/all/GCF/001/721/125/GCF_001721125.1_ASM172112v1
Escherichia coli	Bacteria;Proteobacteria;Gammaproteobacteria	FORC_029	SAMN04243989	PRJNA301212	GCA_001886895.1	Complete	5.26728	50.6413	chromosome:NZ_CP013185.1/CP013185.1; plasmid FORC_029p:NZ_CP013186.1/CP013186.1		2	4829	2016-11-28T00:00:00Z	ftp://ftp.ncbi.nlm.nih.gov/genomes/all/GCA/001/886/895/GCA_001886895.1_ASM188689v1	ftp://ftp.ncbi.nlm.nih.gov/genomes/all/GCF/001/886/895/GCF_001886895.1_ASM188689v1
Escherichia coli	Bacteria;Proteobacteria;Gammaproteobacteria	FORC_031	SAMN04209666	PRJNA299539	GCA_001750845.1	Complete	5.10085	50.5419	chromosome:NZ_CP013190.1/CP013190.1; plasmid pFORC31.1:NZ_CP013191.1/CP013191.1; plasmid pFORC31.2:NZ_CP013192.1/CP013192.1; plasmid pFORC31.3:NZ_CP013193.1/CP013193.1; plasmid pFORC31.4:NZ_CP013194.1/CP013194.1		5	4550	2016-10-03T00:00:00Z	ftp://ftp.ncbi.nlm.nih.gov/genomes/all/GCA/001/750/845/GCA_001750845.1_ASM175084v1	ftp://ftp.ncbi.nlm.nih.gov/genomes/all/GCF/001/750/845/GCF_001750845.1_ASM175084v1
Escherichia coli	Bacteria;Proteobacteria;Gammaproteobacteria	FORC_041	SAMN04965119	PRJNA321067	GCA_001886935.1	Complete	4.86715	50.7	chromosome:NZ_CP016628.1/CP016628.1		1	4385	2016-11-28T00:00:00Z	ftp://ftp.ncbi.nlm.nih.gov/genomes/all/GCA/001/886/935/GCA_001886935.1_ASM188693v1	ftp://ftp.ncbi.nlm.nih.gov/genomes/all/GCF/001/886/935/GCF_001886935.1_ASM188693v1
Escherichia coli	Bacteria;Proteobacteria;Gammaproteobacteria	FORC_042	SAMN05210898	PRJNA324610	GCA_002952695.1	Complete	5.05289	50.7	chromosome:NZ_CP025318.1/CP025318.1		1	4652	2018-02-01T00:00:00Z	ftp://ftp.ncbi.nlm.nih.gov/genomes/all/GCA/002/952/695/GCA_002952695.1_ASM295269v1	ftp://ftp.ncbi.nlm.nih.gov/genomes/all/GCF/002/952/695/GCF_002952695.1_ASM295269v1
Escherichia coli	Bacteria;Proteobacteria;Gammaproteobacteria	FORC_043	SAMN05520965	PRJNA338095	GCA_002214745.2	Complete	5.32186	50.6418	chromosome:NZ_CP016828.1/CP016828.1; plasmid pFORC43:NZ_CP023552.1/CP023552.1		2	4869	2017-07-05T00:00:00Z	ftp://ftp.ncbi.nlm.nih.gov/genomes/all/GCA/002/214/745/GCA_002214745.2_ASM221474v2	ftp://ftp.ncbi.nlm.nih.gov/genomes/all/GCF/002/214/745/GCF_002214745.2_ASM221474v2
Escherichia coli	Bacteria;Proteobacteria;Gammaproteobacteria	FORC_044	SAMN05417814	PRJNA330605	GCA_002220265.1	Complete	5.70317	50.457	chromosome:NZ_CP016755.1/CP016755.1; plasmid pFORC44_1:NZ_CP018625.1/CP018625.1; plasmid pFORC44_2:NZ_CP018626.1/CP018626.1		3	5165	2017-07-17T00:00:00Z	ftp://ftp.ncbi.nlm.nih.gov/genomes/all/GCA/002/220/265/GCA_002220265.1_ASM222026v1	ftp://ftp.ncbi.nlm.nih.gov/genomes/all/GCF/002/220/265/GCF_002220265.1_ASM222026v1
Escherichia coli	Bacteria;Proteobacteria;Gammaproteobacteria	FORC 064	SAMN07411561	PRJNA395606	GCA_003352425.1	Complete	5.09376	50.3496	chromosome:NZ_CP022664.1/CP022664.1; plasmid pFORC64.1:NZ_CP023732.1/CP023732.1; plasmid pFORC64.2:NZ_CP023733.1/CP023733.1; plasmid pFORC64.3:NZ_CP023734.1/CP023734.1		4	4678	2018-08-01T00:00:00Z	ftp://ftp.ncbi.nlm.nih.gov/genomes/all/GCA/003/352/425/GCA_003352425.1_ASM335242v1	ftp://ftp.ncbi.nlm.nih.gov/genomes/all/GCF/003/352/425/GCF_003352425.1_ASM335242v1
Escherichia coli	Bacteria;Proteobacteria;Gammaproteobacteria	FORC_069	SAMN07436715	PRJNA396801	GCA_003491165.1	Complete	5.26722	50.6413	chromosome:NZ_CP023061.1/CP023061.1; plasmid pFORC69:NZ_CP023062.1/CP023062.1		2	4823	2018-09-07T00:00:00Z	ftp://ftp.ncbi.nlm.nih.gov/genomes/all/GCA/003/491/165/GCA_003491165.1_ASM349116v1	ftp://ftp.ncbi.nlm.nih.gov/genomes/all/GCF/003/491/165/GCF_003491165.1_ASM349116v1
Escherichia coli	Bacteria;Proteobacteria;Gammaproteobacteria	FORC_081	SAMN08660891	PRJNA437355	GCA_004368015.1	Complete	5.13561	50.5737	chromosome:NZ_CP029057.1/CP029057.1; plasmid pFORC_081_1:NZ_CP029058.1/CP029058.1; plasmid pFORC_081_2:NZ_CP029059.1/CP029059.1; plasmid pFORC_081_3:NZ_CP029060.1/CP029060.1; plasmid pFORC_081_4:NZ_CP029061.1/CP029061.1		5	4724	2019-03-25T00:00:00Z	ftp://ftp.ncbi.nlm.nih.gov/genomes/all/GCA/004/368/015/GCA_004368015.1_ASM436801v1	ftp://ftp.ncbi.nlm.nih.gov/genomes/all/GCF/004/368/015/GCF_004368015.1_ASM436801v1
Escherichia coli	Bacteria;Proteobacteria;Gammaproteobacteria	FORC_082	SAMN08450093	PRJNA432486	GCA_004135855.1	Complete	5.14569	50.3533	chromosome:CP026641.1; plasmid pFORC82_1:CP026642.1; plasmid pFORC82_2:CP026643.1; plasmid pFORC82_3:CP026644.1		4	5457	2019-02-04T00:00:00Z	ftp://ftp.ncbi.nlm.nih.gov/genomes/all/GCA/004/135/855/GCA_004135855.1_ASM413585v1	ftp://ftp.ncbi.nlm.nih.gov/genomes/all/GCF/004/135/855/GCF_004135855.1_ASM413585v1
Escherichia coli	Bacteria;Proteobacteria;Gammaproteobacteria	G749	SAMN04381851	PRJNA307507	GCA_001566635.1	Complete	5.21997	50.575	chromosome:NZ_CP014488.1/CP014488.1; plasmid pG749_1:NZ_CP014489.1/CP014489.1; plasmid pG749_2:NZ_CP014490.1/CP014490.1; plasmid pG749_3:NZ_CP014491.1/CP014491.1		4	4816	2016-02-23T00:00:00Z	ftp://ftp.ncbi.nlm.nih.gov/genomes/all/GCA/001/566/635/GCA_001566635.1_ASM156663v1	ftp://ftp.ncbi.nlm.nih.gov/genomes/all/GCF/001/566/635/GCF_001566635.1_ASM156663v1
Escherichia coli	Bacteria;Proteobacteria;Gammaproteobacteria	GB089	SAMN02688215	PRJNA241122	GCA_001678965.1	Complete	5.45741	50.6153	chromosome:NZ_CP013663.1/CP013663.1; plasmid pCFSAN004181P:NZ_CP012499.1/CP012499.1		2	5127	2016-07-05T00:00:00Z	ftp://ftp.ncbi.nlm.nih.gov/genomes/all/GCA/001/678/965/GCA_001678965.1_ASM167896v1	ftp://ftp.ncbi.nlm.nih.gov/genomes/all/GCF/001/678/965/GCF_001678965.1_ASM167896v1
Escherichia coli	Bacteria;Proteobacteria;Gammaproteobacteria	GE3	SAMN03963234	PRJNA292044	GCA_003570765.1	Complete	5.03509	50.795	chromosome:NZ_CP012376.1/CP012376.1; plasmid pGE3:NZ_CP012377.1/CP012377.1		2	4594	2017-07-31T00:00:00Z	ftp://ftp.ncbi.nlm.nih.gov/genomes/all/GCA/003/570/765/GCA_003570765.1_ASM357076v1	ftp://ftp.ncbi.nlm.nih.gov/genomes/all/GCF/003/570/765/GCF_003570765.1_ASM357076v1
Escherichia coli	Bacteria;Proteobacteria;Gammaproteobacteria	H1	SAMN03252429	PRJNA269191	GCA_001900775.1	Complete	4.82658	50.8905	chromosome:NZ_CP010160.1/CP010160.1; plasmid A:NZ_CP010161.1/CP010161.1; plasmid B:NZ_CP010162.1/CP010162.1		3	4334	2016-12-12T00:00:00Z	ftp://ftp.ncbi.nlm.nih.gov/genomes/all/GCA/001/900/775/GCA_001900775.1_ASM190077v1	ftp://ftp.ncbi.nlm.nih.gov/genomes/all/GCF/001/900/775/GCF_001900775.1_ASM190077v1
Escherichia coli	Bacteria;Proteobacteria;Gammaproteobacteria	H10	SAMN03252436	PRJNA269191	GCA_001900475.1	Complete	4.80516	50.8	chromosome:NZ_CP010176.1/CP010176.1		1	4372	2016-12-12T00:00:00Z	ftp://ftp.ncbi.nlm.nih.gov/genomes/all/GCA/001/900/475/GCA_001900475.1_ASM190047v1	ftp://ftp.ncbi.nlm.nih.gov/genomes/all/GCF/001/900/475/GCF_001900475.1_ASM190047v1
Escherichia coli	Bacteria;Proteobacteria;Gammaproteobacteria	H105	SAMN07162922	PRJNA387731	GCA_002193095.1	Complete	5.11324	50.829	chromosome:NZ_CP021454.1/CP021454.1; plasmid pH105:NZ_CP021871.1/CP021871.1		2	4661	2017-06-14T00:00:00Z	ftp://ftp.ncbi.nlm.nih.gov/genomes/all/GCA/002/193/095/GCA_002193095.1_ASM219309v1	ftp://ftp.ncbi.nlm.nih.gov/genomes/all/GCF/002/193/095/GCF_002193095.1_ASM219309v1
Escherichia coli	Bacteria;Proteobacteria;Gammaproteobacteria	H14	SAMN03252437	PRJNA269191	GCA_001900885.1	Complete	4.73549	50.8	chromosome:NZ_CP010177.1/CP010177.1		1	4308	2016-12-12T00:00:00Z	ftp://ftp.ncbi.nlm.nih.gov/genomes/all/GCA/001/900/885/GCA_001900885.1_ASM190088v1	ftp://ftp.ncbi.nlm.nih.gov/genomes/all/GCF/001/900/885/GCF_001900885.1_ASM190088v1
Escherichia coli	Bacteria;Proteobacteria;Gammaproteobacteria	H15	SAMN03252438	PRJNA269191	GCA_001901005.1	Complete	4.85797	50.7976	chromosome:NZ_CP010178.1/CP010178.1; plasmid A:NZ_CP010179.1/CP010179.1		2	4398	2016-12-12T00:00:00Z	ftp://ftp.ncbi.nlm.nih.gov/genomes/all/GCA/001/901/005/GCA_001901005.1_ASM190100v1	ftp://ftp.ncbi.nlm.nih.gov/genomes/all/GCF/001/901/005/GCF_001901005.1_ASM190100v1
Escherichia coli	Bacteria;Proteobacteria;Gammaproteobacteria	H1827/12	SAMN03768474	PRJNA286318	GCA_001678925.1	Complete	4.73149	50.8	chromosome:NZ_CP013031.1/CP013031.1		1	4290	2016-07-05T00:00:00Z	ftp://ftp.ncbi.nlm.nih.gov/genomes/all/GCA/001/678/925/GCA_001678925.1_ASM167892v1	ftp://ftp.ncbi.nlm.nih.gov/genomes/all/GCF/001/678/925/GCF_001678925.1_ASM167892v1
Escherichia coli	Bacteria;Proteobacteria;Gammaproteobacteria	H2	SAMN03252430	PRJNA269191	GCA_001900795.1	Complete	4.57786	50.7865	chromosome:NZ_CP010163.1/CP010163.1; plasmid A:NZ_CP010164.1/CP010164.1; plasmid B:NZ_CP010165.1/CP010165.1; plasmid C:NZ_CP010166.1/CP010166.1		4	4085	2016-12-12T00:00:00Z	ftp://ftp.ncbi.nlm.nih.gov/genomes/all/GCA/001/900/795/GCA_001900795.1_ASM190079v1	ftp://ftp.ncbi.nlm.nih.gov/genomes/all/GCF/001/900/795/GCF_001900795.1_ASM190079v1
Escherichia coli	Bacteria;Proteobacteria;Gammaproteobacteria	H3	SAMN03252431	PRJNA269191	GCA_001900815.1	Complete	4.67916	50.7938	chromosome:NZ_CP010167.1/CP010167.1; plasmid A:NZ_CP010168.1/CP010168.1		2	4256	2016-12-12T00:00:00Z	ftp://ftp.ncbi.nlm.nih.gov/genomes/all/GCA/001/900/815/GCA_001900815.1_ASM190081v1	ftp://ftp.ncbi.nlm.nih.gov/genomes/all/GCF/001/900/815/GCF_001900815.1_ASM190081v1
Escherichia coli	Bacteria;Proteobacteria;Gammaproteobacteria	H5	SAMN03252432	PRJNA269191	GCA_001900415.1	Complete	4.83323	50.7	chromosome:NZ_CP010169.1/CP010169.1		1	4386	2016-12-12T00:00:00Z	ftp://ftp.ncbi.nlm.nih.gov/genomes/all/GCA/001/900/415/GCA_001900415.1_ASM190041v1	ftp://ftp.ncbi.nlm.nih.gov/genomes/all/GCF/001/900/415/GCF_001900415.1_ASM190041v1
Escherichia coli	Bacteria;Proteobacteria;Gammaproteobacteria	H6	SAMN03252433	PRJNA269191	GCA_001900435.1	Complete	4.83257	50.7	chromosome:NZ_CP010170.1/CP010170.1		1	4389	2016-12-12T00:00:00Z	ftp://ftp.ncbi.nlm.nih.gov/genomes/all/GCA/001/900/435/GCA_001900435.1_ASM190043v1	ftp://ftp.ncbi.nlm.nih.gov/genomes/all/GCF/001/900/435/GCF_001900435.1_ASM190043v1
Escherichia coli	Bacteria;Proteobacteria;Gammaproteobacteria	H7	SAMN03252434	PRJNA269191	GCA_001900455.1	Complete	4.80716	50.8	chromosome:NZ_CP010171.1/CP010171.1		1	4323	2016-12-12T00:00:00Z	ftp://ftp.ncbi.nlm.nih.gov/genomes/all/GCA/001/900/455/GCA_001900455.1_ASM190045v1	ftp://ftp.ncbi.nlm.nih.gov/genomes/all/GCF/001/900/455/GCF_001900455.1_ASM190045v1
Escherichia coli	Bacteria;Proteobacteria;Gammaproteobacteria	H8	SAMN03252435	PRJNA269191	GCA_001900835.1	Complete	5.13721	50.6887	chromosome:NZ_CP010172.1/CP010172.1; plasmid A:NZ_CP010173.1/CP010173.1; plasmid B:NZ_CP010174.1/CP010174.1; plasmid C:NZ_CP010175.1/CP010175.1		4	4654	2016-12-12T00:00:00Z	ftp://ftp.ncbi.nlm.nih.gov/genomes/all/GCA/001/900/835/GCA_001900835.1_ASM190083v1	ftp://ftp.ncbi.nlm.nih.gov/genomes/all/GCF/001/900/835/GCF_001900835.1_ASM190083v1
Escherichia coli	Bacteria;Proteobacteria;Gammaproteobacteria	H9Ecoli	SAMN08932127	PRJNA449899	GCA_003111785.1	Complete	4.96177	50.746	chromosome:NZ_CP029180.1/CP029180.1; plasmid p1-H9:NZ_CP029181.1/CP029181.1; plasmid p3-H9:NZ_CP029182.1/CP029182.1; plasmid p4-H9:NZ_CP029183.1/CP029183.1; plasmid pMCR-H9:NZ_CP029184.1/CP029184.1		5	4461	2018-05-10T00:00:00Z	ftp://ftp.ncbi.nlm.nih.gov/genomes/all/GCA/003/111/785/GCA_003111785.1_ASM311178v1	ftp://ftp.ncbi.nlm.nih.gov/genomes/all/GCF/003/111/785/GCF_003111785.1_ASM311178v1
Escherichia coli	Bacteria;Proteobacteria;Gammaproteobacteria	HB-Coli0	SAMN06819205	PRJNA383767	GCA_002116715.2	Complete	5.07483	50.6762	chromosome:NZ_CP020933.1/CP020933.1; plasmid unnamed1:NZ_CP020934.1/CP020934.1; plasmid unnamed3:NZ_CP020936.1/CP020936.1		3	4633	2017-05-01T00:00:00Z	ftp://ftp.ncbi.nlm.nih.gov/genomes/all/GCA/002/116/715/GCA_002116715.2_ASM211671v2	ftp://ftp.ncbi.nlm.nih.gov/genomes/all/GCF/002/116/715/GCF_002116715.2_ASM211671v2
Escherichia coli	Bacteria;Proteobacteria;Gammaproteobacteria	HKUOPY1	SAMN06448755	PRJNA376847	GCA_003031225.1	Complete	4.7745	50.7	chromosome:NZ_CP019961.1/CP019961.1		1	4304	2018-04-03T00:00:00Z	ftp://ftp.ncbi.nlm.nih.gov/genomes/all/GCA/003/031/225/GCA_003031225.1_ASM303122v1	ftp://ftp.ncbi.nlm.nih.gov/genomes/all/GCF/003/031/225/GCF_003031225.1_ASM303122v1
Escherichia coli	Bacteria;Proteobacteria;Gammaproteobacteria	HS13-1	SAMN08409128	PRJNA431867	GCA_002953435.1	Complete	5.55422	50.3941	chromosome:NZ_CP026491.1/CP026491.1; plasmid pHS13-1-Col:NZ_CP026493.1/CP026493.1; plasmid pHS13-1-IncF:NZ_CP026494.1/CP026494.1; plasmid pHS13-1-IncHI2:NZ_CP026492.1/CP026492.1		4	5093	2018-02-04T00:00:00Z	ftp://ftp.ncbi.nlm.nih.gov/genomes/all/GCA/002/953/435/GCA_002953435.1_ASM295343v1	ftp://ftp.ncbi.nlm.nih.gov/genomes/all/GCF/002/953/435/GCF_002953435.1_ASM295343v1
Escherichia coli	Bacteria;Proteobacteria;Gammaproteobacteria	HS30-1	SAMN09227133	PRJNA472106	GCA_003231115.1	Complete	4.60311	50.8649	chromosome:NZ_CP029492.1/CP029492.1; plasmid pHS30-1:NZ_CP029493.1/CP029493.1		2	4089	2018-06-15T00:00:00Z	ftp://ftp.ncbi.nlm.nih.gov/genomes/all/GCA/003/231/115/GCA_003231115.1_ASM323111v1	ftp://ftp.ncbi.nlm.nih.gov/genomes/all/GCF/003/231/115/GCF_003231115.1_ASM323111v1
Escherichia coli	Bacteria;Proteobacteria;Gammaproteobacteria	HST04	SAMN04396805	PRJNA298687	GCA_002118095.1	Complete	4.56724	50.8	chromosome:NZ_CP013952.1/CP013952.1		1	4103	2017-04-28T00:00:00Z	ftp://ftp.ncbi.nlm.nih.gov/genomes/all/GCA/002/118/095/GCA_002118095.1_ASM211809v1	ftp://ftp.ncbi.nlm.nih.gov/genomes/all/GCF/002/118/095/GCF_002118095.1_ASM211809v1
Escherichia coli	Bacteria;Proteobacteria;Gammaproteobacteria	HUSEC2011	SAMEA3865278	PRJEA76335	GCA_000967155.1	Complete	5.44334	50.6352	chromosome I:NZ_HF572917.1/HF572917.2; plasmid pHUSEC2011-1:NC_022742.1/HE610900.2; plasmid pHUSEC2011-2:NC_022743.1/HE610901.2; plasmid pHUSEC2011-3:NC_022741.1/HE610902.1		4	4975	2015-01-07T00:00:00Z	ftp://ftp.ncbi.nlm.nih.gov/genomes/all/GCA/000/967/155/GCA_000967155.1_HUSEC2011CHR1	ftp://ftp.ncbi.nlm.nih.gov/genomes/all/GCF/000/967/155/GCF_000967155.2_HUSEC2011CHR1
Escherichia coli	Bacteria;Proteobacteria;Gammaproteobacteria	IMT16316	SAMN07765387	PRJNA413755	GCA_002587005.1	Complete	5.08323	50.5344	chromosome:NZ_CP023815.1/CP023815.1; plasmid pEcIMT16316:NZ_CP023816.1/CP023816.1		2	4590	2017-10-18T00:00:00Z	ftp://ftp.ncbi.nlm.nih.gov/genomes/all/GCA/002/587/005/GCA_002587005.1_ASM258700v1	ftp://ftp.ncbi.nlm.nih.gov/genomes/all/GCF/002/587/005/GCF_002587005.1_ASM258700v1
Escherichia coli	Bacteria;Proteobacteria;Gammaproteobacteria	J53	SAMN08874679	PRJNA448976	GCA_003052645.1	Complete	4.68257	50.8	chromosome:NZ_CP028702.1/CP028702.1		1	4252	2018-04-17T00:00:00Z	ftp://ftp.ncbi.nlm.nih.gov/genomes/all/GCA/003/052/645/GCA_003052645.1_ASM305264v1	ftp://ftp.ncbi.nlm.nih.gov/genomes/all/GCF/003/052/645/GCF_003052645.1_ASM305264v1
Escherichia coli	Bacteria;Proteobacteria;Gammaproteobacteria	JJ1897	SAMN04381850	PRJNA307507	GCA_001513655.1	Complete	5.31504	50.7687	chromosome:CP013837.1; plasmid pJJ1897_1:CP013836.1		2	4695	2016-01-12T00:00:00Z	ftp://ftp.ncbi.nlm.nih.gov/genomes/all/GCA/001/513/655/GCA_001513655.1_ASM151365v1	ftp://ftp.ncbi.nlm.nih.gov/genomes/all/GCF/001/513/655/GCF_001513655.1_ASM151365v1
Escherichia coli	Bacteria;Proteobacteria;Gammaproteobacteria	JJ2434	SAMN04381854	PRJNA307507	GCA_001513635.1	Complete	5.3171	50.8416	chromosome:NZ_CP013835.1/CP013835.1; plasmid pJJ2434_1:NZ_CP013833.1/CP013833.1; plasmid pJJ2434_2:NZ_CP013834.1/CP013834.1		3	4914	2016-01-12T00:00:00Z	ftp://ftp.ncbi.nlm.nih.gov/genomes/all/GCA/001/513/635/GCA_001513635.1_ASM151363v1	ftp://ftp.ncbi.nlm.nih.gov/genomes/all/GCF/001/513/635/GCF_001513635.1_ASM151363v1
Escherichia coli	Bacteria;Proteobacteria;Gammaproteobacteria	K-12 NEB 5-alpha	SAMN05725120	PRJNA341475	GCA_001723505.1	Complete	4.58364	50.8	chromosome:NZ_CP017100.1/CP017100.1		1	4139	2016-09-13T00:00:00Z	ftp://ftp.ncbi.nlm.nih.gov/genomes/all/GCA/001/723/505/GCA_001723505.1_ASM172350v1	ftp://ftp.ncbi.nlm.nih.gov/genomes/all/GCF/001/723/505/GCF_001723505.1_ASM172350v1
Escherichia coli	Bacteria;Proteobacteria;Gammaproteobacteria	K-12 substr. HMS174	SAMEA2547782	PRJEB6353	GCA_000953515.1	Complete	4.58486	50.8	chromosome 1:NZ_LM993812.1/LM993812.1		1	4130	2014-09-23T00:00:00Z	ftp://ftp.ncbi.nlm.nih.gov/genomes/all/GCA/000/953/515/GCA_000953515.1_EcHMS174Chr	ftp://ftp.ncbi.nlm.nih.gov/genomes/all/GCF/000/953/515/GCF_000953515.1_EcHMS174Chr
Escherichia coli	Bacteria;Proteobacteria;Gammaproteobacteria	K-12 substr. MG1655_TMP32XR1	SAMN03203488	PRJNA268139	GCA_001308125.1	Complete	4.64168	50.8	chromosome:NZ_CP012869.1/CP012869.1		1	4194	2015-10-08T00:00:00Z	ftp://ftp.ncbi.nlm.nih.gov/genomes/all/GCA/001/308/125/GCA_001308125.1_ASM130812v1	ftp://ftp.ncbi.nlm.nih.gov/genomes/all/GCF/001/308/125/GCF_001308125.1_ASM130812v1
Escherichia coli	Bacteria;Proteobacteria;Gammaproteobacteria	K-12 substr. MG1655_TMP32XR2	SAMN03203489	PRJNA268139	GCA_001308165.1	Complete	4.64169	50.8	chromosome:NZ_CP012870.1/CP012870.1		1	4195	2015-10-08T00:00:00Z	ftp://ftp.ncbi.nlm.nih.gov/genomes/all/GCA/001/308/165/GCA_001308165.1_ASM130816v1	ftp://ftp.ncbi.nlm.nih.gov/genomes/all/GCF/001/308/165/GCF_001308165.1_ASM130816v1
Escherichia coli	Bacteria;Proteobacteria;Gammaproteobacteria	K-12 substr. RV308	SAMEA2547783	PRJEB6354	GCA_000952955.1	Complete	4.58562	50.8	chromosome 1:NZ_LM995446.1/LM995446.1		1	4128	2014-09-23T00:00:00Z	ftp://ftp.ncbi.nlm.nih.gov/genomes/all/GCA/000/952/955/GCA_000952955.1_EcRV308Chr	ftp://ftp.ncbi.nlm.nih.gov/genomes/all/GCF/000/952/955/GCF_000952955.1_EcRV308Chr
Escherichia coli	Bacteria;Proteobacteria;Gammaproteobacteria	K-15KW01	SAMN05291917	PRJNA326753	GCA_001683435.1	Complete	5.15464	50.4	chromosome:NZ_CP016358.1/CP016358.1		1	4652	2016-07-11T00:00:00Z	ftp://ftp.ncbi.nlm.nih.gov/genomes/all/GCA/001/683/435/GCA_001683435.1_ASM168343v1	ftp://ftp.ncbi.nlm.nih.gov/genomes/all/GCF/001/683/435/GCF_001683435.1_ASM168343v1
Escherichia coli	Bacteria;Proteobacteria;Gammaproteobacteria	KBN10P04869	SAMN08369073	PRJNA430286	GCA_002953455.1	Complete	5.10426	50.5069	chromosome:NZ_CP026473.1/CP026473.1; plasmid pKBN10P04869A:NZ_CP026474.1/CP026474.1; plasmid pKBN10P04869B:NZ_CP026475.1/CP026475.1; plasmid pKBN10P04869C:NZ_CP026476.1/CP026476.1		4	4594	2018-02-05T00:00:00Z	ftp://ftp.ncbi.nlm.nih.gov/genomes/all/GCA/002/953/455/GCA_002953455.1_ASM295345v1	ftp://ftp.ncbi.nlm.nih.gov/genomes/all/GCF/002/953/455/GCF_002953455.1_ASM295345v1
Escherichia coli	Bacteria;Proteobacteria;Gammaproteobacteria	KL53	SAMN07692432	PRJNA411977	GCA_002494365.2	Complete	5.25613	50.7917	chromosome:NZ_CP030919.1/CP030919.1; plasmid pKL53-L:NZ_CP030920.1/CP030920.1; plasmid pKL53-M:NZ_CP030921.1/CP030921.1; plasmid pKL53-S:NZ_CP030922.1/CP030922.1		4	4763	2018-07-11T00:00:00Z	ftp://ftp.ncbi.nlm.nih.gov/genomes/all/GCA/002/494/365/GCA_002494365.2_ASM249436v2	ftp://ftp.ncbi.nlm.nih.gov/genomes/all/GCF/002/494/365/GCF_002494365.2_ASM249436v2
Escherichia coli	Bacteria;Proteobacteria;Gammaproteobacteria	KSC1031	SAMN06166007	PRJNA355857	GCA_002163935.1	Complete	4.85554	50.8475	chromosome:NZ_CP019560.1/CP019560.1; plasmid pMRGN1031:CP019561.1; plasmid unnamed:NZ_CP019561.1/		2	4558	2017-06-02T00:00:00Z	ftp://ftp.ncbi.nlm.nih.gov/genomes/all/GCA/002/163/935/GCA_002163935.1_ASM216393v1	ftp://ftp.ncbi.nlm.nih.gov/genomes/all/GCF/002/163/935/GCF_002163935.1_ASM216393v1
Escherichia coli	Bacteria;Proteobacteria;Gammaproteobacteria	KSC207	SAMN06165999	PRJNA355857	GCA_002163955.1	Complete	4.9845	50.2193	chromosome:NZ_CP019558.1/CP019558.1; plasmid pMRGN207:CP019559.1; plasmid unnamed:NZ_CP019559.1/		2	4885	2017-06-02T00:00:00Z	ftp://ftp.ncbi.nlm.nih.gov/genomes/all/GCA/002/163/955/GCA_002163955.1_ASM216395v1	ftp://ftp.ncbi.nlm.nih.gov/genomes/all/GCF/002/163/955/GCF_002163955.1_ASM216395v1
Escherichia coli	Bacteria;Proteobacteria;Gammaproteobacteria	KSC64	SAMN06165994	PRJNA355857	GCA_002163695.1	Complete	4.75972	50.6	chromosome:NZ_CP018840.1/CP018840.1		1	4241	2017-06-02T00:00:00Z	ftp://ftp.ncbi.nlm.nih.gov/genomes/all/GCA/002/163/695/GCA_002163695.1_ASM216369v1	ftp://ftp.ncbi.nlm.nih.gov/genomes/all/GCF/002/163/695/GCF_002163695.1_ASM216369v1
Escherichia coli	Bacteria;Proteobacteria;Gammaproteobacteria	KSC9	SAMN06093946	PRJNA355857	GCA_002163655.1	Complete	4.85546	50.7	chromosome:NZ_CP018323.1/CP018323.1		1	4404	2017-06-02T00:00:00Z	ftp://ftp.ncbi.nlm.nih.gov/genomes/all/GCA/002/163/655/GCA_002163655.1_ASM216365v1	ftp://ftp.ncbi.nlm.nih.gov/genomes/all/GCF/002/163/655/GCF_002163655.1_ASM216365v1
Escherichia coli	Bacteria;Proteobacteria;Gammaproteobacteria	L37	SAMN10606937	PRJNA510537	GCA_003971215.1	Complete	4.81416	50.8436	chromosome:NZ_CP034589.1/CP034589.1; plasmid pL37-2:NZ_CP034590.1/CP034590.1; plasmid pL37-3:NZ_CP034591.1/CP034591.1; plasmid pL37-4:NZ_CP034592.1/CP034592.1		4	4283	2018-12-26T00:00:00Z	ftp://ftp.ncbi.nlm.nih.gov/genomes/all/GCA/003/971/215/GCA_003971215.1_ASM397121v1	ftp://ftp.ncbi.nlm.nih.gov/genomes/all/GCF/003/971/215/GCF_003971215.1_ASM397121v1
Escherichia coli	Bacteria;Proteobacteria;Gammaproteobacteria	L65	SAMN10623993	PRJNA511394	GCA_003999795.1	Complete	4.98645	50.7553	chromosome:NZ_CP034738.1/CP034738.1; plasmid pL65-2:NZ_CP034739.1/CP034739.1; plasmid pL65-4:NZ_CP034740.1/CP034740.1; plasmid pL65-5:NZ_CP034741.1/CP034741.1; plasmid pL65-6:NZ_CP034742.1/CP034742.1; plasmid pL65-7:NZ_CP034743.1/CP034743.1; plasmid pL65-9:NZ_CP034744.1/CP034744.1		7	4566	2019-01-08T00:00:00Z	ftp://ftp.ncbi.nlm.nih.gov/genomes/all/GCA/003/999/795/GCA_003999795.1_ASM399979v1	ftp://ftp.ncbi.nlm.nih.gov/genomes/all/GCF/003/999/795/GCF_003999795.1_ASM399979v1
Escherichia coli	Bacteria;Proteobacteria;Gammaproteobacteria	L725	SAMN10219252	PRJNA495097	GCA_004301465.1	Complete	5.06956	50.7561	chromosome:NZ_CP036202.1/CP036202.1; plasmid pNDM5-L725:NZ_CP036205.1/CP036205.1; plasmid punnamed1:NZ_CP036203.1/CP036203.1; plasmid punnamed2:NZ_CP036204.1/CP036204.1; plasmid punnamed3:NZ_CP036206.1/CP036206.1; plasmid punnamed4:NZ_CP036207.1/CP036207.1		6	4698	2019-02-26T00:00:00Z	ftp://ftp.ncbi.nlm.nih.gov/genomes/all/GCA/004/301/465/GCA_004301465.1_ASM430146v1	ftp://ftp.ncbi.nlm.nih.gov/genomes/all/GCF/004/301/465/GCF_004301465.1_ASM430146v1
Escherichia coli	Bacteria;Proteobacteria;Gammaproteobacteria	L73	SAMN10319568	PRJNA498580	GCA_003711005.1	Complete	5.03009	50.8094	chromosome:NZ_CP033378.1/CP033378.1; plasmid pL73-2:NZ_CP033379.1/CP033379.1; plasmid pL73-3:NZ_CP033380.1/CP033380.1		3	4540	2018-11-05T00:00:00Z	ftp://ftp.ncbi.nlm.nih.gov/genomes/all/GCA/003/711/005/GCA_003711005.1_ASM371100v1	ftp://ftp.ncbi.nlm.nih.gov/genomes/all/GCF/003/711/005/GCF_003711005.1_ASM371100v1
Escherichia coli	Bacteria;Proteobacteria;Gammaproteobacteria	LIM	SAMN08367768	PRJNA430164	GCA_002899515.1	Complete	4.62497	50.8	chromosome:NZ_CP026027.1/CP026027.1		1	4180	2018-01-25T00:00:00Z	ftp://ftp.ncbi.nlm.nih.gov/genomes/all/GCA/002/899/515/GCA_002899515.1_ASM289951v1	ftp://ftp.ncbi.nlm.nih.gov/genomes/all/GCF/002/899/515/GCF_002899515.1_ASM289951v1
Escherichia coli	Bacteria;Proteobacteria;Gammaproteobacteria	LS4	SAMN07980822	PRJNA417204	GCA_002764015.1	Complete	5.3139	50.7538	chromosome:NZ_CP024717.1/CP024717.1; plasmid p1LS4:NZ_CP024718.1/CP024718.1; plasmid p2LS4:NZ_CP024719.1/CP024719.1		3	4906	2017-11-13T00:00:00Z	ftp://ftp.ncbi.nlm.nih.gov/genomes/all/GCA/002/764/015/GCA_002764015.1_ASM276401v1	ftp://ftp.ncbi.nlm.nih.gov/genomes/all/GCF/002/764/015/GCF_002764015.1_ASM276401v1
Escherichia coli	Bacteria;Proteobacteria;Gammaproteobacteria	M1	SAMN03252439	PRJNA269191	GCA_001901025.1	Complete	5.14807	50.6496	chromosome:NZ_CP010180.1/CP010180.1; plasmid A:NZ_CP010181.1/CP010181.1; plasmid B:NZ_CP010182.1/CP010182.1		3	4683	2016-12-12T00:00:00Z	ftp://ftp.ncbi.nlm.nih.gov/genomes/all/GCA/001/901/025/GCA_001901025.1_ASM190102v1	ftp://ftp.ncbi.nlm.nih.gov/genomes/all/GCF/001/901/025/GCF_001901025.1_ASM190102v1
Escherichia coli	Bacteria;Proteobacteria;Gammaproteobacteria	M10	SAMN03252444	PRJNA269191	GCA_001901125.1	Complete	4.9548	50.8518	chromosome:NZ_CP010200.1/CP010200.1; plasmid A:NZ_CP010201.1/CP010201.1; plasmid B:NZ_CP010202.1/CP010202.1; plasmid C:NZ_CP010203.1/CP010203.1; plasmid D:NZ_CP010204.1/CP010204.1; plasmid E:NZ_CP010205.1/CP010205.1		6	4615	2016-12-12T00:00:00Z	ftp://ftp.ncbi.nlm.nih.gov/genomes/all/GCA/001/901/125/GCA_001901125.1_ASM190112v1	ftp://ftp.ncbi.nlm.nih.gov/genomes/all/GCF/001/901/125/GCF_001901125.1_ASM190112v1
Escherichia coli	Bacteria;Proteobacteria;Gammaproteobacteria	M11	SAMN03252445	PRJNA269191	GCA_001901145.1	Complete	5.30613	50.5126	chromosome:NZ_CP010206.1/CP010206.1; plasmid A:NZ_CP010207.1/CP010207.1; plasmid B:NZ_CP010208.1/CP010208.1; plasmid C:NZ_CP010209.1/CP010209.1; plasmid D:NZ_CP010210.1/CP010210.1; plasmid E:NZ_CP010211.1/CP010211.1; plasmid F:NZ_CP010212.1/CP010212.1		7	4880	2016-12-12T00:00:00Z	ftp://ftp.ncbi.nlm.nih.gov/genomes/all/GCA/001/901/145/GCA_001901145.1_ASM190114v1	ftp://ftp.ncbi.nlm.nih.gov/genomes/all/GCF/001/901/145/GCF_001901145.1_ASM190114v1
Escherichia coli	Bacteria;Proteobacteria;Gammaproteobacteria	M15	SAMN03252446	PRJNA269191	GCA_001901165.1	Complete	5.3285	50.4668	chromosome:NZ_CP010213.1/CP010213.1; plasmid A:NZ_CP010214.1/CP010214.1; plasmid B:NZ_CP010215.1/CP010215.1; plasmid C:NZ_CP010216.1/CP010216.1; plasmid D:NZ_CP010217.1/CP010217.1; plasmid E:NZ_CP010218.1/CP010218.1		6	4888	2016-12-12T00:00:00Z	ftp://ftp.ncbi.nlm.nih.gov/genomes/all/GCA/001/901/165/GCA_001901165.1_ASM190116v1	ftp://ftp.ncbi.nlm.nih.gov/genomes/all/GCF/001/901/165/GCF_001901165.1_ASM190116v1
Escherichia coli	Bacteria;Proteobacteria;Gammaproteobacteria	M160133	SAMN07273977	PRJNA391721	GCA_002214205.1	Complete	5.4773	50.2981	chromosome:NZ_CP022164.1/CP022164.1; plasmid pM160133_p1:NZ_CP022165.1/CP022165.1; plasmid pM160133_p2:NZ_CP022166.1/CP022166.1; plasmid pM160133_p3:NZ_CP022167.1/CP022167.1		4	4971	2017-07-03T00:00:00Z	ftp://ftp.ncbi.nlm.nih.gov/genomes/all/GCA/002/214/205/GCA_002214205.1_ASM221420v1	ftp://ftp.ncbi.nlm.nih.gov/genomes/all/GCF/002/214/205/GCF_002214205.1_ASM221420v1
Escherichia coli	Bacteria;Proteobacteria;Gammaproteobacteria	M16807	SAMN09704974	PRJNA428178	GCA_003351485.1	Complete	5.13348	50.5	chromosome:NZ_CP031256.1/CP031256.1		1	4639	2018-08-01T00:00:00Z	ftp://ftp.ncbi.nlm.nih.gov/genomes/all/GCA/003/351/485/GCA_003351485.1_ASM335148v1	ftp://ftp.ncbi.nlm.nih.gov/genomes/all/GCF/003/351/485/GCF_003351485.1_ASM335148v1
Escherichia coli	Bacteria;Proteobacteria;Gammaproteobacteria	M18	SAMN03252447	PRJNA269191	GCA_001901185.1	Complete	5.16014	50.5051	chromosome:NZ_CP010219.1/CP010219.1; plasmid A:NZ_CP010220.1/CP010220.1		2	4728	2016-12-12T00:00:00Z	ftp://ftp.ncbi.nlm.nih.gov/genomes/all/GCA/001/901/185/GCA_001901185.1_ASM190118v1	ftp://ftp.ncbi.nlm.nih.gov/genomes/all/GCF/001/901/185/GCF_001901185.1_ASM190118v1
Escherichia coli	Bacteria;Proteobacteria;Gammaproteobacteria	M19	SAMN03252448	PRJNA269191	GCA_001901215.1	Complete	5.32715	50.4664	chromosome:NZ_CP010221.1/CP010221.1; plasmid A:NZ_CP010222.1/CP010222.1; plasmid B:NZ_CP010223.1/CP010223.1; plasmid C:NZ_CP010224.1/CP010224.1; plasmid D:NZ_CP010225.1/CP010225.1		5	4803	2016-12-12T00:00:00Z	ftp://ftp.ncbi.nlm.nih.gov/genomes/all/GCA/001/901/215/GCA_001901215.1_ASM190121v1	ftp://ftp.ncbi.nlm.nih.gov/genomes/all/GCF/001/901/215/GCF_001901215.1_ASM190121v1
Escherichia coli	Bacteria;Proteobacteria;Gammaproteobacteria	M217	SAMD00059754	PRJDB5126	GCA_003925895.1	Complete	5.00044	50.7009	chromosome:NZ_AP019189.1/AP019189.1; plasmid pM217_FII:NZ_AP018147.1/AP018147.1; plasmid pM217_I1:NZ_AP019190.1/AP019190.1		3	4463	2018-10-31T00:00:00Z	ftp://ftp.ncbi.nlm.nih.gov/genomes/all/GCA/003/925/895/GCA_003925895.1_ASM392589v1	ftp://ftp.ncbi.nlm.nih.gov/genomes/all/GCF/003/925/895/GCF_003925895.1_ASM392589v1
Escherichia coli	Bacteria;Proteobacteria;Gammaproteobacteria	M3	SAMN03252440	PRJNA269191	GCA_001901045.1	Complete	5.14634	50.6503	chromosome:NZ_CP010183.1/CP010183.1; plasmid A:NZ_CP010184.1/CP010184.1; plasmid B:NZ_CP010185.1/CP010185.1		3	4680	2016-12-12T00:00:00Z	ftp://ftp.ncbi.nlm.nih.gov/genomes/all/GCA/001/901/045/GCA_001901045.1_ASM190104v1	ftp://ftp.ncbi.nlm.nih.gov/genomes/all/GCF/001/901/045/GCF_001901045.1_ASM190104v1
Escherichia coli	Bacteria;Proteobacteria;Gammaproteobacteria	M6	SAMN03252441	PRJNA269191	GCA_001901065.1	Complete	5.31016	50.4502	chromosome:NZ_CP010186.1/CP010186.1; plasmid A:NZ_CP010187.1/CP010187.1; plasmid B:NZ_CP010188.1/CP010188.1; plasmid C:NZ_CP010189.1/CP010189.1; plasmid D:NZ_CP010190.1/CP010190.1		5	4782	2016-12-12T00:00:00Z	ftp://ftp.ncbi.nlm.nih.gov/genomes/all/GCA/001/901/065/GCA_001901065.1_ASM190106v1	ftp://ftp.ncbi.nlm.nih.gov/genomes/all/GCF/001/901/065/GCF_001901065.1_ASM190106v1
Escherichia coli	Bacteria;Proteobacteria;Gammaproteobacteria	M9	SAMN03252443	PRJNA269191	GCA_001901105.1	Complete	5.30435	50.4537	chromosome:NZ_CP010196.1/CP010196.1; plasmid A:NZ_CP010197.1/CP010197.1; plasmid B:NZ_CP010198.1/CP010198.1; plasmid C:NZ_CP010199.1/CP010199.1		4	4783	2016-12-12T00:00:00Z	ftp://ftp.ncbi.nlm.nih.gov/genomes/all/GCA/001/901/105/GCA_001901105.1_ASM190110v1	ftp://ftp.ncbi.nlm.nih.gov/genomes/all/GCF/001/901/105/GCF_001901105.1_ASM190110v1
Escherichia coli	Bacteria;Proteobacteria;Gammaproteobacteria	MCJCHV-1	SAMN09462202	PRJNA476955	GCA_003344465.1	Complete	5.04252	50.5895	chromosome:NZ_CP030111.1/CP030111.1; plasmid pNMEC-O75A:NZ_CP030112.1/CP030112.1; plasmid pNMEC-O75B:NZ_CP030113.1/CP030113.1; plasmid pNMEC-O75C:NZ_CP030114.1/CP030114.1; plasmid pNMEC-O75D:NZ_CP030115.1/CP030115.1; plasmid pNMEC-O75E:NZ_CP030116.1/CP030116.1		6	4583	2018-07-27T00:00:00Z	ftp://ftp.ncbi.nlm.nih.gov/genomes/all/GCA/003/344/465/GCA_003344465.1_ASM334446v1	ftp://ftp.ncbi.nlm.nih.gov/genomes/all/GCF/003/344/465/GCF_003344465.1_ASM334446v1
Escherichia coli	Bacteria;Proteobacteria;Gammaproteobacteria	MDR_56	SAMN06344815	PRJNA375745	GCA_002009315.1	Complete	5.46531	50.7798	chromosome:NZ_CP019903.1/CP019903.1; plasmid pMCR1-NY:NZ_CP019908.1/CP019908.1; plasmid unnamed1:NZ_CP019904.1/CP019904.1; plasmid unnamed2:NZ_CP019907.1/CP019907.1; plasmid unnamed3:NZ_CP019909.1/CP019909.1; plasmid unnamed4:NZ_CP019910.1/CP019910.1; plasmid unnamed5:NZ_CP019906.1/CP019906.1; plasmid unnamed6:NZ_CP019905.1/CP019905.1		8	5053	2017-03-02T00:00:00Z	ftp://ftp.ncbi.nlm.nih.gov/genomes/all/GCA/002/009/315/GCA_002009315.1_ASM200931v1	ftp://ftp.ncbi.nlm.nih.gov/genomes/all/GCF/002/009/315/GCF_002009315.1_ASM200931v1
Escherichia coli	Bacteria;Proteobacteria;Gammaproteobacteria	ME8067	SAMN08874680	PRJNA448977	GCA_003052665.1	Complete	4.61463	50.8	chromosome:NZ_CP028703.1/CP028703.1		1	4138	2018-04-17T00:00:00Z	ftp://ftp.ncbi.nlm.nih.gov/genomes/all/GCA/003/052/665/GCA_003052665.1_ASM305266v1	ftp://ftp.ncbi.nlm.nih.gov/genomes/all/GCF/003/052/665/GCF_003052665.1_ASM305266v1
Escherichia coli	Bacteria;Proteobacteria;Gammaproteobacteria	MEM	SAMN03960341	PRJNA292040	GCA_002237285.1	Complete	4.92808	50.7	chromosome:CP012378.1		1	4824	2017-07-31T00:00:00Z	ftp://ftp.ncbi.nlm.nih.gov/genomes/all/GCA/002/237/285/GCA_002237285.1_ASM223728v1
Escherichia coli	Bacteria;Proteobacteria;Gammaproteobacteria	MGY	SAMN06227049	PRJNA361209	GCA_001999185.1	Complete	4.64328	50.8	chromosome:NZ_CP019629.1/CP019629.1		1	4210	2017-02-14T00:00:00Z	ftp://ftp.ncbi.nlm.nih.gov/genomes/all/GCA/001/999/185/GCA_001999185.1_ASM199918v1	ftp://ftp.ncbi.nlm.nih.gov/genomes/all/GCF/001/999/185/GCF_001999185.1_ASM199918v1
Escherichia coli	Bacteria;Proteobacteria;Gammaproteobacteria	ML35	SAMN08326676	PRJNA428980	GCA_002879975.1	Complete	4.91877	50.8	chromosome:NZ_CP025747.1/CP025747.1		1	4488	2018-01-15T00:00:00Z	ftp://ftp.ncbi.nlm.nih.gov/genomes/all/GCA/002/879/975/GCA_002879975.1_ASM287997v1	ftp://ftp.ncbi.nlm.nih.gov/genomes/all/GCF/002/879/975/GCF_002879975.1_ASM287997v1
Escherichia coli	Bacteria;Proteobacteria;Gammaproteobacteria	MNCRE44	SAMN03287565	PRJNA272863	GCA_000931565.1	Complete	5.29227	50.786	chromosome:NZ_CP010876.1/CP010876.1; plasmid pMNCRE44_1:NZ_CP010877.1/CP010877.1; plasmid pMNCRE44_2:NZ_CP010878.1/CP010878.1; plasmid pMNCRE44_3:NZ_CP010879.1/CP010879.1; plasmid pMNCRE44_4:NZ_CP010880.1/CP010880.1; plasmid pMNCRE44_5:NZ_CP010881.1/CP010881.1; plasmid pMNCRE44_6:NZ_CP010882.1/CP010882.1		7	4896	2015-02-23T00:00:00Z	ftp://ftp.ncbi.nlm.nih.gov/genomes/all/GCA/000/931/565/GCA_000931565.1_ASM93156v1	ftp://ftp.ncbi.nlm.nih.gov/genomes/all/GCF/000/931/565/GCF_000931565.1_ASM93156v1
Escherichia coli	Bacteria;Proteobacteria;Gammaproteobacteria	MRE600	SAMN04395032	PRJNA308372	GCA_001542675.2	Complete	4.9808	50.8073	chromosome:CP014197.1; plasmid pColE1-MRE600:CP014198.2; plasmid pMRE600-1:CP014199.1; plasmid pMRE600-2:CP014200.1		4	4615	2016-01-29T00:00:00Z	ftp://ftp.ncbi.nlm.nih.gov/genomes/all/GCA/001/542/675/GCA_001542675.2_ASM154267v2	ftp://ftp.ncbi.nlm.nih.gov/genomes/all/GCF/001/542/675/GCF_001542675.2_ASM154267v2
Escherichia coli	Bacteria;Proteobacteria;Gammaproteobacteria	MRSN346355	SAMN06029896	PRJNA353939	GCA_001886575.1	Complete	5.11435	50.7366	chromosome:NZ_CP018121.1/CP018121.1; plasmid pMRSN346355_120.3:NZ_CP018122.1/CP018122.1; plasmid pMRSN346355_5.3:NZ_CP018126.1/CP018126.1; plasmid pMRSN346355_61.1:NZ_CP018125.1/CP018125.1; plasmid pMRSN346355_65.5:NZ_CP018124.1/CP018124.1; plasmid pMRSN346355_67.9:NZ_CP018123.1/CP018123.1		6	4623	2016-11-28T00:00:00Z	ftp://ftp.ncbi.nlm.nih.gov/genomes/all/GCA/001/886/575/GCA_001886575.1_ASM188657v1	ftp://ftp.ncbi.nlm.nih.gov/genomes/all/GCF/001/886/575/GCF_001886575.1_ASM188657v1
Escherichia coli	Bacteria;Proteobacteria;Gammaproteobacteria	MRSN346595	SAMN06029894	PRJNA353939	GCA_001886755.1	Complete	5.11663	50.7375	chromosome:NZ_CP018109.1/CP018109.1; plasmid pMRSN346595_120.3:NZ_CP018110.1/CP018110.1; plasmid pMRSN346595_5.3:NZ_CP018114.1/CP018114.1; plasmid pMRSN346595_62.2:NZ_CP018113.1/CP018113.1; plasmid pMRSN346595_64.5:NZ_CP018112.1/CP018112.1; plasmid pMRSN346595_67.9:NZ_CP018111.1/CP018111.1		6	4624	2016-11-28T00:00:00Z	ftp://ftp.ncbi.nlm.nih.gov/genomes/all/GCA/001/886/755/GCA_001886755.1_ASM188675v1	ftp://ftp.ncbi.nlm.nih.gov/genomes/all/GCF/001/886/755/GCF_001886755.1_ASM188675v1
Escherichia coli	Bacteria;Proteobacteria;Gammaproteobacteria	MRSN346638	SAMN06029895	PRJNA353939	GCA_001886555.1	Complete	5.1165	50.7406	chromosome:NZ_CP018115.1/CP018115.1; plasmid pMRSN346638_119.3:NZ_CP018116.1/CP018116.1; plasmid pMRSN346638_5.3:NZ_CP018120.1/CP018120.1; plasmid pMRSN346638_61.1:NZ_CP018119.1/CP018119.1; plasmid pMRSN346638_64.5:NZ_CP018118.1/CP018118.1; plasmid pMRSN346638_67.9:NZ_CP018117.1/CP018117.1		6	4624	2016-11-28T00:00:00Z	ftp://ftp.ncbi.nlm.nih.gov/genomes/all/GCA/001/886/555/GCA_001886555.1_ASM188655v1	ftp://ftp.ncbi.nlm.nih.gov/genomes/all/GCF/001/886/555/GCF_001886555.1_ASM188655v1
Escherichia coli	Bacteria;Proteobacteria;Gammaproteobacteria	MRSN346647	SAMN06067968	PRJNA353939	GCA_001890365.1	Complete	5.15861	50.6323	chromosome:NZ_CP018206.1/CP018206.1; plasmid pMRSN346647_113.1:NZ_CP018207.1/CP018207.1; plasmid pMRSN346647_4.1:NZ_CP018208.1/CP018208.1		3	4680	2016-12-07T00:00:00Z	ftp://ftp.ncbi.nlm.nih.gov/genomes/all/GCA/001/890/365/GCA_001890365.1_ASM189036v1	ftp://ftp.ncbi.nlm.nih.gov/genomes/all/GCF/001/890/365/GCF_001890365.1_ASM189036v1
Escherichia coli	Bacteria;Proteobacteria;Gammaproteobacteria	MRSN352231	SAMN06029893	PRJNA353939	GCA_001886535.1	Complete	5.20092	50.7198	chromosome:NZ_CP018103.1/CP018103.1; plasmid pMR0716_ColRNAI:NZ_CP018108.1/CP018108.1; plasmid pMR0716_IncFII:NZ_CP018107.1/CP018107.1; plasmid pMR0716_PSE:NZ_CP018105.1/CP018105.1; plasmid pMR0716_mcr1:NZ_CP018106.1/CP018106.1; plasmid pMR0716_tem1:NZ_CP018104.1/CP018104.1		6	4732	2016-11-28T00:00:00Z	ftp://ftp.ncbi.nlm.nih.gov/genomes/all/GCA/001/886/535/GCA_001886535.1_ASM188653v1	ftp://ftp.ncbi.nlm.nih.gov/genomes/all/GCF/001/886/535/GCF_001886535.1_ASM188653v1
Escherichia coli	Bacteria;Proteobacteria;Gammaproteobacteria	MRY15-117	SAMD00056131	PRJDB5007	GCA_002357895.1	Complete	5.29507	50.2175	chromosome:NZ_AP017617.1/AP017617.1; plasmid pMRY15-117_1:NZ_AP017618.1/AP017618.1; plasmid pMRY15-117_2:NZ_AP017619.1/AP017619.1		3	4835	2017-04-06T23:03:00Z	ftp://ftp.ncbi.nlm.nih.gov/genomes/all/GCA/002/357/895/GCA_002357895.1_ASM235789v1	ftp://ftp.ncbi.nlm.nih.gov/genomes/all/GCF/002/357/895/GCF_002357895.1_ASM235789v1
Escherichia coli	Bacteria;Proteobacteria;Gammaproteobacteria	MRY15-131	SAMD00056132	PRJDB5007	GCA_002357875.1	Complete	5.21995	50.3136	chromosome:NZ_AP017620.1/AP017620.1; plasmid pMRY15-131_1:NZ_AP017621.1/AP017621.1; plasmid pMRY15-131_2:NZ_AP017622.1/AP017622.1		3	4746	2017-04-06T23:04:00Z	ftp://ftp.ncbi.nlm.nih.gov/genomes/all/GCA/002/357/875/GCA_002357875.1_ASM235787v1	ftp://ftp.ncbi.nlm.nih.gov/genomes/all/GCF/002/357/875/GCF_002357875.1_ASM235787v1
Escherichia coli	Bacteria;Proteobacteria;Gammaproteobacteria	MS14384	SAMEA5128444	PRJEB29930	GCA_900622695.1	Complete	5.18604	50.7066	chromosome 1:NZ_LR130562.1/LR130562.1; plasmid 2:NZ_LR130563.1/LR130563.1		2	4689	2019-01-10T00:00:00Z	ftp://ftp.ncbi.nlm.nih.gov/genomes/all/GCA/900/622/695/GCA_900622695.1_MS14384	ftp://ftp.ncbi.nlm.nih.gov/genomes/all/GCF/900/622/695/GCF_900622695.1_MS14384
Escherichia coli	Bacteria;Proteobacteria;Gammaproteobacteria	MS14385	SAMEA5128442	PRJEB29930	GCA_900622655.1	Complete	5.46109	50.2816	chromosome 1:NZ_LR130555.1/LR130555.1; plasmid 2:NZ_LR130556.1/LR130556.1; plasmid 3:NZ_LR130557.1/LR130557.1; plasmid 4:NZ_LR130558.1/LR130558.1; plasmid 5:NZ_LR130559.1/LR130559.1; plasmid 6:NZ_LR130560.1/LR130560.1; plasmid 7:NZ_LR130561.1/LR130561.1		7	5057	2019-01-10T00:00:00Z	ftp://ftp.ncbi.nlm.nih.gov/genomes/all/GCA/900/622/655/GCA_900622655.1_MS14385	ftp://ftp.ncbi.nlm.nih.gov/genomes/all/GCF/900/622/655/GCF_900622655.1_MS14385
Escherichia coli	Bacteria;Proteobacteria;Gammaproteobacteria	MS14386	SAMEA5128443	PRJEB29930	GCA_900622665.1	Complete	5.05802	50.9091	chromosome 1:NZ_LR130552.1/LR130552.1; plasmid 2:NZ_LR130553.1/LR130553.1; plasmid 3:NZ_LR130554.1/LR130554.1		3	4602	2019-01-10T00:00:00Z	ftp://ftp.ncbi.nlm.nih.gov/genomes/all/GCA/900/622/665/GCA_900622665.1_MS14386	ftp://ftp.ncbi.nlm.nih.gov/genomes/all/GCF/900/622/665/GCF_900622665.1_MS14386
Escherichia coli	Bacteria;Proteobacteria;Gammaproteobacteria	MS14387	SAMEA5128445	PRJEB29930	GCA_900622685.1	Complete	5.23233	50.7347	chromosome 1:NZ_LR130564.1/LR130564.1; plasmid 2:NZ_LR130565.1/LR130565.1; plasmid 3:NZ_LR130566.1/LR130566.1		3	4780	2019-01-10T00:00:00Z	ftp://ftp.ncbi.nlm.nih.gov/genomes/all/GCA/900/622/685/GCA_900622685.1_MS14387	ftp://ftp.ncbi.nlm.nih.gov/genomes/all/GCF/900/622/685/GCF_900622685.1_MS14387
Escherichia coli	Bacteria;Proteobacteria;Gammaproteobacteria	MS6198	SAMN04939501	PRJNA301656	GCA_001721525.1	Complete	5.59978	50.4726	chromosome:NZ_CP015834.1/CP015834.1; plasmid pMS6198A:NZ_CP015835.1/CP015835.1; plasmid pMS6198B:NZ_CP015836.1/CP015836.1; plasmid pMS6198C:NZ_CP015837.1/CP015837.1; plasmid pMS6198D:NZ_CP015838.1/CP015838.1		5	5160	2016-09-08T00:00:00Z	ftp://ftp.ncbi.nlm.nih.gov/genomes/all/GCA/001/721/525/GCA_001721525.1_ASM172152v1	ftp://ftp.ncbi.nlm.nih.gov/genomes/all/GCF/001/721/525/GCF_001721525.1_ASM172152v1
Escherichia coli	Bacteria;Proteobacteria;Gammaproteobacteria	MS7163	SAMN08469740	PRJNA427051	GCA_003020885.1	Complete	5.29251	50.7043	chromosome:NZ_CP026853.1/CP026853.1; plasmid pMS7163A:NZ_CP026854.1/CP026854.1; plasmid pMS7163B:NZ_CP026855.1/CP026855.1		3	4897	2018-03-27T00:00:00Z	ftp://ftp.ncbi.nlm.nih.gov/genomes/all/GCA/003/020/885/GCA_003020885.1_ASM302088v1	ftp://ftp.ncbi.nlm.nih.gov/genomes/all/GCF/003/020/885/GCF_003020885.1_ASM302088v1
Escherichia coli	Bacteria;Proteobacteria;Gammaproteobacteria	MS8345	SAMN08148171	PRJNA421388	GCA_002846135.1	Complete	5.59542	50.3909	chromosome:NZ_CP025401.1/CP025401.1; plasmid pMS8345A:NZ_CP025402.1/CP025402.1; plasmid pMS8345B:NZ_CP025403.1/CP025403.1		3	5149	2017-12-21T00:00:00Z	ftp://ftp.ncbi.nlm.nih.gov/genomes/all/GCA/002/846/135/GCA_002846135.1_ASM284613v1	ftp://ftp.ncbi.nlm.nih.gov/genomes/all/GCF/002/846/135/GCF_002846135.1_ASM284613v1
Escherichia coli	Bacteria;Proteobacteria;Gammaproteobacteria	MVAST0167	SAMN04381852	PRJNA307507	GCA_001566655.1	Complete	5.01424	50.8033	chromosome:CP014492.1; plasmid pMVAST0167_1:CP014493.1; plasmid pMVAST0167_2:CP014494.1		3	4541	2016-02-23T00:00:00Z	ftp://ftp.ncbi.nlm.nih.gov/genomes/all/GCA/001/566/655/GCA_001566655.1_ASM156665v1	ftp://ftp.ncbi.nlm.nih.gov/genomes/all/GCF/001/566/655/GCF_001566655.1_ASM156665v1
Escherichia coli	Bacteria;Proteobacteria;Gammaproteobacteria	NADC 5570/86-24/6564	SAMN05729956	PRJNA341860	GCA_001806285.1	Complete	5.55946	50.4516	chromosome:NZ_CP017251.1/CP017251.1; plasmid pO157:NZ_CP017252.1/CP017252.1		2	5109	2016-10-21T00:00:00Z	ftp://ftp.ncbi.nlm.nih.gov/genomes/all/GCA/001/806/285/GCA_001806285.1_ASM180628v1	ftp://ftp.ncbi.nlm.nih.gov/genomes/all/GCF/001/806/285/GCF_001806285.1_ASM180628v1
Escherichia coli	Bacteria;Proteobacteria;Gammaproteobacteria	NADC 5570/86-24/6565	SAMN05729957	PRJNA341860	GCA_001806265.1	Complete	5.5598	50.4517	chromosome:NZ_CP017249.1/CP017249.1; plasmid pO157:NZ_CP017250.1/CP017250.1		2	5119	2016-10-21T00:00:00Z	ftp://ftp.ncbi.nlm.nih.gov/genomes/all/GCA/001/806/265/GCA_001806265.1_ASM180626v1	ftp://ftp.ncbi.nlm.nih.gov/genomes/all/GCF/001/806/265/GCF_001806265.1_ASM180626v1
Escherichia coli	Bacteria;Proteobacteria;Gammaproteobacteria	NCM3722	SAMN03659038	PRJNA284094	GCA_001043215.1	Complete	4.74559	50.7142	chromosome:NZ_CP011495.1/CP011495.1; plasmid F:NZ_CP011496.1/CP011496.1		2	4317	2015-06-30T00:00:00Z	ftp://ftp.ncbi.nlm.nih.gov/genomes/all/GCA/001/043/215/GCA_001043215.1_ASM104321v1	ftp://ftp.ncbi.nlm.nih.gov/genomes/all/GCF/001/043/215/GCF_001043215.1_ASM104321v1
Escherichia coli	Bacteria;Proteobacteria;Gammaproteobacteria	NCTC10430	SAMEA3368268	PRJEB6403	GCA_900635985.1	Complete	5.05969	50.5	chromosome 1:LR134208.1		1	4848	2018-12-19T00:00:00Z	ftp://ftp.ncbi.nlm.nih.gov/genomes/all/GCA/900/635/985/GCA_900635985.1_38187_D01	ftp://ftp.ncbi.nlm.nih.gov/genomes/all/GCF/900/635/985/GCF_900635985.1_38187_D01
Escherichia coli	Bacteria;Proteobacteria;Gammaproteobacteria	NCTC10444	SAMEA3529258	PRJEB6403	GCA_900635325.1	Complete	5.29503	50.5	chromosome 1:NZ_LR134092.1/LR134092.1		1	4714	2018-12-19T00:00:00Z	ftp://ftp.ncbi.nlm.nih.gov/genomes/all/GCA/900/635/325/GCA_900635325.1_41556_D01	ftp://ftp.ncbi.nlm.nih.gov/genomes/all/GCF/900/635/325/GCF_900635325.1_41556_D01
Escherichia coli	Bacteria;Proteobacteria;Gammaproteobacteria	NCTC10537	SAMEA3492660	PRJEB6403	GCA_900636305.1	Complete	4.60398	50.8	chromosome 1:NZ_LR134248.1/LR134248.1		1	4081	2018-12-19T00:00:00Z	ftp://ftp.ncbi.nlm.nih.gov/genomes/all/GCA/900/636/305/GCA_900636305.1_40415_B02	ftp://ftp.ncbi.nlm.nih.gov/genomes/all/GCF/900/636/305/GCF_900636305.1_40415_B02
Escherichia coli	Bacteria;Proteobacteria;Gammaproteobacteria	NCTC10973	SAMEA3376924	PRJEB6403	GCA_900636045.1	Complete	4.64767	50.9	chromosome 1:NZ_LR134216.1/LR134216.1		1	4203	2018-12-19T00:00:00Z	ftp://ftp.ncbi.nlm.nih.gov/genomes/all/GCA/900/636/045/GCA_900636045.1_38656_G02	ftp://ftp.ncbi.nlm.nih.gov/genomes/all/GCF/900/636/045/GCF_900636045.1_38656_G02
Escherichia coli	Bacteria;Proteobacteria;Gammaproteobacteria	NCTC11023	SAMEA3368272	PRJEB6403	GCA_900474495.1	Complete	4.70504	50.9	chromosome 1:NZ_LS483297.1/LS483297.1		1	4215	2018-06-17T00:00:00Z	ftp://ftp.ncbi.nlm.nih.gov/genomes/all/GCA/900/474/495/GCA_900474495.1_38344_F01	ftp://ftp.ncbi.nlm.nih.gov/genomes/all/GCF/900/474/495/GCF_900474495.1_38344_F01
Escherichia coli	Bacteria;Proteobacteria;Gammaproteobacteria	NCTC11105	SAMEA2709016	PRJEB6403	GCA_900635685.1	Complete	4.6928	50.7	chromosome 1:LR134157.1		1	4706	2018-12-19T00:00:00Z	ftp://ftp.ncbi.nlm.nih.gov/genomes/all/GCA/900/635/685/GCA_900635685.1_32407_D01	ftp://ftp.ncbi.nlm.nih.gov/genomes/all/GCF/900/635/685/GCF_900635685.1_32407_D01
Escherichia coli	Bacteria;Proteobacteria;Gammaproteobacteria	NCTC11113	SAMEA3376928	PRJEB6403	GCA_900636065.1	Complete	4.97236	50.6	chromosome 1:LR134221.1		1	4594	2018-12-19T00:00:00Z	ftp://ftp.ncbi.nlm.nih.gov/genomes/all/GCA/900/636/065/GCA_900636065.1_38670_D01	ftp://ftp.ncbi.nlm.nih.gov/genomes/all/GCF/900/636/065/GCF_900636065.1_38670_D01
Escherichia coli	Bacteria;Proteobacteria;Gammaproteobacteria	NCTC11121	SAMEA3368339	PRJEB6403	GCA_900636055.1	Complete	4.63522	50.9	chromosome 1:NZ_LR134220.1/LR134220.1		1	4123	2018-12-19T00:00:00Z	ftp://ftp.ncbi.nlm.nih.gov/genomes/all/GCA/900/636/055/GCA_900636055.1_38656_H02	ftp://ftp.ncbi.nlm.nih.gov/genomes/all/GCF/900/636/055/GCF_900636055.1_38656_H02
Escherichia coli	Bacteria;Proteobacteria;Gammaproteobacteria	NCTC11129	SAMEA3376927	PRJEB6403	GCA_900636075.1	Complete	5.00803	50.8	chromosome 1:NZ_LR134222.1/LR134222.1		1	4510	2018-12-19T00:00:00Z	ftp://ftp.ncbi.nlm.nih.gov/genomes/all/GCA/900/636/075/GCA_900636075.1_38670_C01	ftp://ftp.ncbi.nlm.nih.gov/genomes/all/GCF/900/636/075/GCF_900636075.1_38670_C01
Escherichia coli	Bacteria;Proteobacteria;Gammaproteobacteria	NCTC11151	SAMEA3376930	PRJEB6403	GCA_900635165.1	Complete	4.96143	50.7	chromosome 1:NZ_LR134031.1/LR134031.1		1	4533	2018-12-19T00:00:00Z	ftp://ftp.ncbi.nlm.nih.gov/genomes/all/GCA/900/635/165/GCA_900635165.1_38670_F01	ftp://ftp.ncbi.nlm.nih.gov/genomes/all/GCF/900/635/165/GCF_900635165.1_38670_F01
Escherichia coli	Bacteria;Proteobacteria;Gammaproteobacteria	NCTC11476	SAMEA3368289	PRJEB6403	GCA_900636005.1	Complete	4.80976	50.7	chromosome 1:NZ_LR134209.1/LR134209.1		1	4348	2018-12-19T00:00:00Z	ftp://ftp.ncbi.nlm.nih.gov/genomes/all/GCA/900/636/005/GCA_900636005.1_38389_A01	ftp://ftp.ncbi.nlm.nih.gov/genomes/all/GCF/900/636/005/GCF_900636005.1_38389_A01
Escherichia coli	Bacteria;Proteobacteria;Gammaproteobacteria	NCTC122	SAMEA4364219	PRJEB6403	GCA_900186905.1	Complete	4.62597	51	chromosome 1:NZ_LT906474.1/LT906474.1		1	4119	2017-08-15T00:00:00Z	ftp://ftp.ncbi.nlm.nih.gov/genomes/all/GCA/900/186/905/GCA_900186905.1_49923_G01	ftp://ftp.ncbi.nlm.nih.gov/genomes/all/GCF/900/186/905/GCF_900186905.1_49923_G01
Escherichia coli	Bacteria;Proteobacteria;Gammaproteobacteria	NCTC12655	SAMEA3469451	PRJEB6403	GCA_900635235.1	Complete	4.75732	50.7	chromosome 1:LR134083.1		1	4546	2018-12-19T00:00:00Z	ftp://ftp.ncbi.nlm.nih.gov/genomes/all/GCA/900/635/235/GCA_900635235.1_40105_D02	ftp://ftp.ncbi.nlm.nih.gov/genomes/all/GCF/900/635/235/GCF_900635235.1_40105_D02
Escherichia coli	Bacteria;Proteobacteria;Gammaproteobacteria	NCTC5934	SAMEA3251422	PRJEB6403	GCA_900635895.1	Complete	4.73193	50.7	chromosome 1:LR134191.1		1	4533	2018-12-19T00:00:00Z	ftp://ftp.ncbi.nlm.nih.gov/genomes/all/GCA/900/635/895/GCA_900635895.1_35910_C01	ftp://ftp.ncbi.nlm.nih.gov/genomes/all/GCF/900/635/895/GCF_900635895.1_35910_C01
Escherichia coli	Bacteria;Proteobacteria;Gammaproteobacteria	NCTC86	SAMN06314933	PRJNA373816	GCA_002007705.1	Complete	5.11192	50.7	chromosome:NZ_CP019778.1/CP019778.1		1	4512	2017-02-28T00:00:00Z	ftp://ftp.ncbi.nlm.nih.gov/genomes/all/GCA/002/007/705/GCA_002007705.1_ASM200770v1	ftp://ftp.ncbi.nlm.nih.gov/genomes/all/GCF/002/007/705/GCF_002007705.1_ASM200770v1
Escherichia coli	Bacteria;Proteobacteria;Gammaproteobacteria	NCTC8623	SAMEA3446331	PRJEB6403	GCA_900636175.1	Complete	4.9434	50.8	chromosome 1:NZ_LR134234.1/LR134234.1		1	4548	2018-12-19T00:00:00Z	ftp://ftp.ncbi.nlm.nih.gov/genomes/all/GCA/900/636/175/GCA_900636175.1_39130_G01	ftp://ftp.ncbi.nlm.nih.gov/genomes/all/GCF/900/636/175/GCF_900636175.1_39130_G01
Escherichia coli	Bacteria;Proteobacteria;Gammaproteobacteria	NCTC86EC	SAMEA3988096	PRJEB14041	GCA_900092615.1	Complete	5.14425	50.7	chromosome I:NZ_LT601384.1/LT601384.1		1	4458	2016-07-21T00:00:00Z	ftp://ftp.ncbi.nlm.nih.gov/genomes/all/GCA/900/092/615/GCA_900092615.1_PRJEB14041	ftp://ftp.ncbi.nlm.nih.gov/genomes/all/GCF/900/092/615/GCF_900092615.1_PRJEB14041
Escherichia coli	Bacteria;Proteobacteria;Gammaproteobacteria	NCTC9008	SAMEA3443760	PRJEB6403	GCA_900636195.1	Complete	4.75734	50.9	chromosome 1:NZ_LR134236.1/LR134236.1		1	4305	2018-12-19T00:00:00Z	ftp://ftp.ncbi.nlm.nih.gov/genomes/all/GCA/900/636/195/GCA_900636195.1_39220_B01	ftp://ftp.ncbi.nlm.nih.gov/genomes/all/GCF/900/636/195/GCF_900636195.1_39220_B01
Escherichia coli	Bacteria;Proteobacteria;Gammaproteobacteria	NCTC9022	SAMEA3446350	PRJEB6403	GCA_900636215.1	Complete	5.16768	50.6	chromosome 1:NZ_LR134237.1/LR134237.1		1	4639	2018-12-19T00:00:00Z	ftp://ftp.ncbi.nlm.nih.gov/genomes/all/GCA/900/636/215/GCA_900636215.1_39282_G02	ftp://ftp.ncbi.nlm.nih.gov/genomes/all/GCF/900/636/215/GCF_900636215.1_39282_G02
Escherichia coli	Bacteria;Proteobacteria;Gammaproteobacteria	NCTC9033	SAMEA3468847	PRJEB6403	GCA_900635225.1	Complete	5.24917	50.5	chromosome 1:LR134081.1		1	5497	2018-12-19T00:00:00Z	ftp://ftp.ncbi.nlm.nih.gov/genomes/all/GCA/900/635/225/GCA_900635225.1_39859_C02	ftp://ftp.ncbi.nlm.nih.gov/genomes/all/GCF/900/635/225/GCF_900635225.1_39859_C02
Escherichia coli	Bacteria;Proteobacteria;Gammaproteobacteria	NCTC9038	SAMEA3468848	PRJEB6403	GCA_900635215.1	Complete	4.68256	50.7	chromosome 1:NZ_LR134082.1/LR134082.1		1	4110	2018-12-19T00:00:00Z	ftp://ftp.ncbi.nlm.nih.gov/genomes/all/GCA/900/635/215/GCA_900635215.1_39859_D02	ftp://ftp.ncbi.nlm.nih.gov/genomes/all/GCF/900/635/215/GCF_900635215.1_39859_D02
Escherichia coli	Bacteria;Proteobacteria;Gammaproteobacteria	NCTC9040	SAMEA3505365	PRJEB6403	GCA_900636295.1	Complete	4.98489	50.9	chromosome 1:NZ_LR134247.1/LR134247.1		1	4391	2018-12-19T00:00:00Z	ftp://ftp.ncbi.nlm.nih.gov/genomes/all/GCA/900/636/295/GCA_900636295.1_40295_G02	ftp://ftp.ncbi.nlm.nih.gov/genomes/all/GCF/900/636/295/GCF_900636295.1_40295_G02
Escherichia coli	Bacteria;Proteobacteria;Gammaproteobacteria	NCTC9041	SAMEA3672878	PRJEB6403	GCA_900636605.1	Complete	4.69337	50.8	chromosome 1:NZ_LR134296.1/LR134296.1		1	4230	2018-12-19T00:00:00Z	ftp://ftp.ncbi.nlm.nih.gov/genomes/all/GCA/900/636/605/GCA_900636605.1_42912_F02	ftp://ftp.ncbi.nlm.nih.gov/genomes/all/GCF/900/636/605/GCF_900636605.1_42912_F02
Escherichia coli	Bacteria;Proteobacteria;Gammaproteobacteria	NCTC9044	SAMEA3451117	PRJEB6403	GCA_900636225.1	Complete	5.27821	50.5	chromosome 1:LR134238.1		1	5811	2018-12-19T00:00:00Z	ftp://ftp.ncbi.nlm.nih.gov/genomes/all/GCA/900/636/225/GCA_900636225.1_39304_C01	ftp://ftp.ncbi.nlm.nih.gov/genomes/all/GCF/900/636/225/GCF_900636225.1_39304_C01
Escherichia coli	Bacteria;Proteobacteria;Gammaproteobacteria	NCTC9054	SAMEA3400789	PRJEB6403	GCA_900636085.1	Complete	4.94155	50.8	chromosome 1:LR134225.1		1	5330	2018-12-19T00:00:00Z	ftp://ftp.ncbi.nlm.nih.gov/genomes/all/GCA/900/636/085/GCA_900636085.1_38891_D02	ftp://ftp.ncbi.nlm.nih.gov/genomes/all/GCF/900/636/085/GCF_900636085.1_38891_D02
Escherichia coli	Bacteria;Proteobacteria;Gammaproteobacteria	NCTC9064	SAMEA3861969	PRJEB6403	GCA_900636795.1	Complete	4.63668	50.8	chromosome 1:NZ_LR134315.1/LR134315.1		1	4173	2018-12-19T00:00:00Z	ftp://ftp.ncbi.nlm.nih.gov/genomes/all/GCA/900/636/795/GCA_900636795.1_44087_H02	ftp://ftp.ncbi.nlm.nih.gov/genomes/all/GCF/900/636/795/GCF_900636795.1_44087_H02
Escherichia coli	Bacteria;Proteobacteria;Gammaproteobacteria	NCTC9066	SAMEA3376909	PRJEB6403	GCA_900635145.1	Complete	4.64413	50.8	chromosome 1:NZ_LR134000.1/LR134000.1		1	4205	2018-12-19T00:00:00Z	ftp://ftp.ncbi.nlm.nih.gov/genomes/all/GCA/900/635/145/GCA_900635145.1_38490_G02	ftp://ftp.ncbi.nlm.nih.gov/genomes/all/GCF/900/635/145/GCF_900635145.1_38490_G02
Escherichia coli	Bacteria;Proteobacteria;Gammaproteobacteria	NCTC9080	SAMEA3672879	PRJEB6403	GCA_900636595.1	Complete	4.72274	50.8	chromosome 1:NZ_LR134295.1/LR134295.1		1	4230	2018-12-19T00:00:00Z	ftp://ftp.ncbi.nlm.nih.gov/genomes/all/GCA/900/636/595/GCA_900636595.1_42925_A01	ftp://ftp.ncbi.nlm.nih.gov/genomes/all/GCF/900/636/595/GCF_900636595.1_42925_A01
Escherichia coli	Bacteria;Proteobacteria;Gammaproteobacteria	NCTC9082	SAMEA3443763	PRJEB6403	GCA_900635205.1	Complete	5.03021	50.6	chromosome 1:NZ_LR134080.1/LR134080.1		1	4446	2018-12-19T00:00:00Z	ftp://ftp.ncbi.nlm.nih.gov/genomes/all/GCA/900/635/205/GCA_900635205.1_39081_F01	ftp://ftp.ncbi.nlm.nih.gov/genomes/all/GCF/900/635/205/GCF_900635205.1_39081_F01
Escherichia coli	Bacteria;Proteobacteria;Gammaproteobacteria	NCTC9084	SAMEA3403037	PRJEB6403	GCA_900635175.1	Complete	4.60192	50.7	chromosome 1:NZ_LR134075.1/LR134075.1		1	4052	2018-12-19T00:00:00Z	ftp://ftp.ncbi.nlm.nih.gov/genomes/all/GCA/900/635/175/GCA_900635175.1_38936_C01	ftp://ftp.ncbi.nlm.nih.gov/genomes/all/GCF/900/635/175/GCF_900635175.1_38936_C01
Escherichia coli	Bacteria;Proteobacteria;Gammaproteobacteria	NCTC9085	SAMEA3403038	PRJEB6403	GCA_900635195.1	Complete	4.96937	50.5	chromosome 1:LR134078.1		1	4750	2018-12-19T00:00:00Z	ftp://ftp.ncbi.nlm.nih.gov/genomes/all/GCA/900/635/195/GCA_900635195.1_38936_D01	ftp://ftp.ncbi.nlm.nih.gov/genomes/all/GCF/900/635/195/GCF_900635195.1_38936_D01
Escherichia coli	Bacteria;Proteobacteria;Gammaproteobacteria	NCTC9087	SAMEA3443772	PRJEB6403	GCA_900636145.1	Complete	4.59469	50.7	chromosome 1:NZ_LR134231.1/LR134231.1		1	4162	2018-12-19T00:00:00Z	ftp://ftp.ncbi.nlm.nih.gov/genomes/all/GCA/900/636/145/GCA_900636145.1_39111_A02	ftp://ftp.ncbi.nlm.nih.gov/genomes/all/GCF/900/636/145/GCF_900636145.1_39111_A02
Escherichia coli	Bacteria;Proteobacteria;Gammaproteobacteria	NCTC9088	SAMEA3403040	PRJEB6403	GCA_900636105.1	Complete	4.73667	50.8	chromosome 1:NZ_LR134226.1/LR134226.1		1	4248	2018-12-19T00:00:00Z	ftp://ftp.ncbi.nlm.nih.gov/genomes/all/GCA/900/636/105/GCA_900636105.1_38936_F01	ftp://ftp.ncbi.nlm.nih.gov/genomes/all/GCF/900/636/105/GCF_900636105.1_38936_F01
Escherichia coli	Bacteria;Proteobacteria;Gammaproteobacteria	NCTC9100	SAMEA3451123	PRJEB6403	GCA_900636235.1	Complete	4.53259	50.7	chromosome 1:NZ_LR134239.1/LR134239.1		1	4085	2018-12-19T00:00:00Z	ftp://ftp.ncbi.nlm.nih.gov/genomes/all/GCA/900/636/235/GCA_900636235.1_39610_B01	ftp://ftp.ncbi.nlm.nih.gov/genomes/all/GCF/900/636/235/GCF_900636235.1_39610_B01
Escherichia coli	Bacteria;Proteobacteria;Gammaproteobacteria	NCTC9102	SAMEA3403047	PRJEB6403	GCA_900636115.1	Complete	4.57306	50.7	chromosome 1:NZ_LR134227.1/LR134227.1		1	3957	2018-12-19T00:00:00Z	ftp://ftp.ncbi.nlm.nih.gov/genomes/all/GCA/900/636/115/GCA_900636115.1_39038_A01	ftp://ftp.ncbi.nlm.nih.gov/genomes/all/GCF/900/636/115/GCF_900636115.1_39038_A01
Escherichia coli	Bacteria;Proteobacteria;Gammaproteobacteria	NCTC9104	SAMEA2689768	PRJEB6403	GCA_900635635.1	Complete	4.693	50.7	chromosome 1:NZ_LR134152.1/LR134152.1		1	4124	2018-12-19T00:00:00Z	ftp://ftp.ncbi.nlm.nih.gov/genomes/all/GCA/900/635/635/GCA_900635635.1_31436_D01	ftp://ftp.ncbi.nlm.nih.gov/genomes/all/GCF/900/635/635/GCF_900635635.1_31436_D01
Escherichia coli	Bacteria;Proteobacteria;Gammaproteobacteria	NCTC9107	SAMEA3451127	PRJEB6403	GCA_900636245.1	Complete	4.74298	50.9	chromosome 1:NZ_LR134240.1/LR134240.1		1	4162	2018-12-19T00:00:00Z	ftp://ftp.ncbi.nlm.nih.gov/genomes/all/GCA/900/636/245/GCA_900636245.1_39610_F01	ftp://ftp.ncbi.nlm.nih.gov/genomes/all/GCF/900/636/245/GCF_900636245.1_39610_F01
Escherichia coli	Bacteria;Proteobacteria;Gammaproteobacteria	NCTC9112	SAMEA3403050	PRJEB6403	GCA_900635185.1	Complete	5.4687	50.7	chromosome 1:NZ_LR134079.1/LR134079.1		1	4958	2018-12-19T00:00:00Z	ftp://ftp.ncbi.nlm.nih.gov/genomes/all/GCA/900/635/185/GCA_900635185.1_39038_C01	ftp://ftp.ncbi.nlm.nih.gov/genomes/all/GCF/900/635/185/GCF_900635185.1_39038_C01
Escherichia coli	Bacteria;Proteobacteria;Gammaproteobacteria	NCTC9113	SAMEA3867446	PRJEB6403	GCA_900636785.1	Complete	4.85391	50.8	chromosome 1:NZ_LR134311.1/LR134311.1		1	4377	2018-12-19T00:00:00Z	ftp://ftp.ncbi.nlm.nih.gov/genomes/all/GCA/900/636/785/GCA_900636785.1_44257_F01	ftp://ftp.ncbi.nlm.nih.gov/genomes/all/GCF/900/636/785/GCF_900636785.1_44257_F01
Escherichia coli	Bacteria;Proteobacteria;Gammaproteobacteria	NCTC9699	SAMEA3403043	PRJEB6403	GCA_900636125.1	Complete	4.96985	50.7	chromosome 1:NZ_LR134228.1/LR134228.1		1	4483	2018-12-19T00:00:00Z	ftp://ftp.ncbi.nlm.nih.gov/genomes/all/GCA/900/636/125/GCA_900636125.1_38977_C01	ftp://ftp.ncbi.nlm.nih.gov/genomes/all/GCF/900/636/125/GCF_900636125.1_38977_C01
Escherichia coli	Bacteria;Proteobacteria;Gammaproteobacteria	NCTC9702	SAMEA3469441	PRJEB6403	GCA_900636275.1	Complete	5.29796	50.5	chromosome 1:LR134246.1		1	5693	2018-12-19T00:00:00Z	ftp://ftp.ncbi.nlm.nih.gov/genomes/all/GCA/900/636/275/GCA_900636275.1_40295_G01	ftp://ftp.ncbi.nlm.nih.gov/genomes/all/GCF/900/636/275/GCF_900636275.1_40295_G01
Escherichia coli	Bacteria;Proteobacteria;Gammaproteobacteria	NCTC9966	SAMEA3451135	PRJEB6403	GCA_900474445.1	Complete	4.7053	50.9	chromosome 1:NZ_LS483296.1/LS483296.1		1	4161	2018-06-17T00:00:00Z	ftp://ftp.ncbi.nlm.nih.gov/genomes/all/GCA/900/474/445/GCA_900474445.1_39641_B02	ftp://ftp.ncbi.nlm.nih.gov/genomes/all/GCF/900/474/445/GCF_900474445.1_39641_B02
Escherichia coli	Bacteria;Proteobacteria;Gammaproteobacteria	NCTC9967	SAMEA3468857	PRJEB6403	GCA_900474625.1	Complete	4.64879	50.9	chromosome 1:NZ_LS483303.1/LS483303.1		1	4131	2018-06-17T00:00:00Z	ftp://ftp.ncbi.nlm.nih.gov/genomes/all/GCA/900/474/625/GCA_900474625.1_39888_E01	ftp://ftp.ncbi.nlm.nih.gov/genomes/all/GCF/900/474/625/GCF_900474625.1_39888_E01
Escherichia coli	Bacteria;Proteobacteria;Gammaproteobacteria	NGF1	SAMN05194365	PRJNA324008	GCA_001660585.1	Complete	5.07482	50.6194	chromosome:NZ_CP016007.1/CP016007.1; plasmid pNGF1_pCROD2_like:NZ_CP016008.1/CP016008.1; plasmid pNGF1_pCol_let_like:NZ_CP016009.1/CP016009.1		3	4597	2016-06-09T00:00:00Z	ftp://ftp.ncbi.nlm.nih.gov/genomes/all/GCA/001/660/585/GCA_001660585.1_ASM166058v1	ftp://ftp.ncbi.nlm.nih.gov/genomes/all/GCF/001/660/585/GCF_001660585.1_ASM166058v1
Escherichia coli	Bacteria;Proteobacteria;Gammaproteobacteria	NissleGFP_pZE21	SAMN10824104	PRJNA517280	GCA_004135125.1	Complete	5.06679	50.594	chromosome:NZ_CP035486.1/CP035486.1; plasmid pMut1:NZ_CP035488.1/CP035488.1; plasmid pMut2:NZ_CP035487.1/CP035487.1; plasmid pZE21:NZ_CP035489.1/CP035489.1		4	4556	2019-02-03T00:00:00Z	ftp://ftp.ncbi.nlm.nih.gov/genomes/all/GCA/004/135/125/GCA_004135125.1_ASM413512v1	ftp://ftp.ncbi.nlm.nih.gov/genomes/all/GCF/004/135/125/GCF_004135125.1_ASM413512v1
Escherichia coli	Bacteria;Proteobacteria;Gammaproteobacteria	NMEC O18	SAMN02666437	PRJNA239361	GCA_001021595.1	Complete	5.00278	50.7	chromosome:NZ_CP007275.1/CP007275.1		1	4587	2015-06-08T00:00:00Z	ftp://ftp.ncbi.nlm.nih.gov/genomes/all/GCA/001/021/595/GCA_001021595.1_ASM102159v1	ftp://ftp.ncbi.nlm.nih.gov/genomes/all/GCF/001/021/595/GCF_001021595.1_ASM102159v1
Escherichia coli	Bacteria;Proteobacteria;Gammaproteobacteria	NQ3	SAMN07980821	PRJNA417204	GCA_002763995.1	Complete	5.3139	50.7537	chromosome:NZ_CP024720.1/CP024720.1; plasmid p1NQ3:NZ_CP024721.1/CP024721.1; plasmid p2NQ3:NZ_CP024722.1/CP024722.1		3	4909	2017-11-13T00:00:00Z	ftp://ftp.ncbi.nlm.nih.gov/genomes/all/GCA/002/763/995/GCA_002763995.1_ASM276399v1	ftp://ftp.ncbi.nlm.nih.gov/genomes/all/GCF/002/763/995/GCF_002763995.1_ASM276399v1
Escherichia coli	Bacteria;Proteobacteria;Gammaproteobacteria	O177:H21	SAMN05407982	PRJNA329265	GCA_001693635.1	Complete	5.49488	50.3712	chromosome:NZ_CP016546.1/CP016546.1; plasmid unnamed1:NZ_CP016547.1/CP016547.1; plasmid unnamed2:NZ_CP016548.1/CP016548.1; plasmid unnamed3:NZ_CP016549.1/CP016549.1; plasmid unnamed4:NZ_CP016550.1/CP016550.1; plasmid unnamed5:NZ_CP016551.1/CP016551.1		6	4990	2016-07-26T00:00:00Z	ftp://ftp.ncbi.nlm.nih.gov/genomes/all/GCA/001/693/635/GCA_001693635.1_ASM169363v1	ftp://ftp.ncbi.nlm.nih.gov/genomes/all/GCF/001/693/635/GCF_001693635.1_ASM169363v1
Escherichia coli	Bacteria;Proteobacteria;Gammaproteobacteria	PA20	SAMN04040761	PRJNA294158	GCA_001865295.1	Complete	5.6186	50.5505	chromosome:NZ_CP017669.1/CP017669.1; plasmid pO157:NZ_CP017670.1/CP017670.1		2	5213	2016-11-03T00:00:00Z	ftp://ftp.ncbi.nlm.nih.gov/genomes/all/GCA/001/865/295/GCA_001865295.1_ASM186529v1	ftp://ftp.ncbi.nlm.nih.gov/genomes/all/GCF/001/865/295/GCF_001865295.1_ASM186529v1
Escherichia coli	Bacteria;Proteobacteria;Gammaproteobacteria	PA45B	SAMN06920354	PRJNA385892	GCA_002285755.1	Complete	5.22193	50.531	chromosome:NZ_CP021288.1/CP021288.1; plasmid pPA45B:NZ_CP021289.1/CP021289.1		2	4776	2017-09-05T00:00:00Z	ftp://ftp.ncbi.nlm.nih.gov/genomes/all/GCA/002/285/755/GCA_002285755.1_ASM228575v1	ftp://ftp.ncbi.nlm.nih.gov/genomes/all/GCF/002/285/755/GCF_002285755.1_ASM228575v1
Escherichia coli	Bacteria;Proteobacteria;Gammaproteobacteria	PAR	SAMN03963238	PRJNA292046	GCA_002237305.1	Complete	4.85974	50.4	chromosome:NZ_CP012379.1/CP012379.1		1	4414	2017-07-31T00:00:00Z	ftp://ftp.ncbi.nlm.nih.gov/genomes/all/GCA/002/237/305/GCA_002237305.1_ASM223730v1	ftp://ftp.ncbi.nlm.nih.gov/genomes/all/GCF/002/237/305/GCF_002237305.1_ASM223730v1
Escherichia coli	Bacteria;Proteobacteria;Gammaproteobacteria	PF9285	SAMN11333172	PRJNA530748	GCA_004771235.1	Complete	5.44189	50.6745	chromosome:NZ_CP038791.1/CP038791.1; plasmid pDW54_1:NZ_CP038792.1/CP038792.1; plasmid pDW54_2:NZ_CP038793.1/CP038793.1; plasmid pDW54_3:NZ_CP038794.1/CP038794.1; plasmid pDW54_4:NZ_CP038795.1/CP038795.1		5	4969	2019-04-11T00:00:00Z	ftp://ftp.ncbi.nlm.nih.gov/genomes/all/GCA/004/771/235/GCA_004771235.1_ASM477123v1	ftp://ftp.ncbi.nlm.nih.gov/genomes/all/GCF/004/771/235/GCF_004771235.1_ASM477123v1
Escherichia coli	Bacteria;Proteobacteria;Gammaproteobacteria	PigCaeca_1	SAMN11268909	PRJNA529503	GCA_004801575.1	Complete	4.89848	50.7684	chromosome:NZ_CP039298.1/CP039298.1; plasmid unnamed1:NZ_CP039299.1/CP039299.1; plasmid unnamed2:NZ_CP039300.1/CP039300.1; plasmid unnamed3:NZ_CP039301.1/CP039301.1; plasmid unnamed4:NZ_CP039302.1/CP039302.1		5	4493	2019-04-21T00:00:00Z	ftp://ftp.ncbi.nlm.nih.gov/genomes/all/GCA/004/801/575/GCA_004801575.1_ASM480157v1	ftp://ftp.ncbi.nlm.nih.gov/genomes/all/GCF/004/801/575/GCF_004801575.1_ASM480157v1
Escherichia coli	Bacteria;Proteobacteria;Gammaproteobacteria	PigCaeca_2	SAMN11268910	PRJNA529503	GCA_004792495.1	Complete	4.96708	50.8894	chromosome:NZ_CP038857.1/CP038857.1; plasmid unnamed:NZ_CP038858.1/CP038858.1		2	4504	2019-04-14T00:00:00Z	ftp://ftp.ncbi.nlm.nih.gov/genomes/all/GCA/004/792/495/GCA_004792495.1_ASM479249v1	ftp://ftp.ncbi.nlm.nih.gov/genomes/all/GCF/004/792/495/GCF_004792495.1_ASM479249v1
Escherichia coli	Bacteria;Proteobacteria;Gammaproteobacteria	PSUO103	SAMN04543670	PRJNA314794	GCA_002215155.1	Complete	5.52265	50.6762	chromosome:CP014752.1; plasmid unnamed:CP014753.1		2	4987	2017-07-06T00:00:00Z	ftp://ftp.ncbi.nlm.nih.gov/genomes/all/GCA/002/215/155/GCA_002215155.1_ASM221515v1	ftp://ftp.ncbi.nlm.nih.gov/genomes/all/GCF/002/215/155/GCF_002215155.1_ASM221515v1
Escherichia coli	Bacteria;Proteobacteria;Gammaproteobacteria	PSUO2	SAMN03783363	PRJNA287563	GCA_002215095.1	Complete	5.03526	50.5868	chromosome:NZ_CP011915.1/CP011915.1; plasmid pPSUO2:NZ_CP011916.1/CP011916.1		2	4540	2017-07-06T00:00:00Z	ftp://ftp.ncbi.nlm.nih.gov/genomes/all/GCA/002/215/095/GCA_002215095.1_ASM221509v1	ftp://ftp.ncbi.nlm.nih.gov/genomes/all/GCF/002/215/095/GCF_002215095.1_ASM221509v1
Escherichia coli	Bacteria;Proteobacteria;Gammaproteobacteria	PSUO78	SAMN03783370	PRJNA287566	GCA_002215115.1	Complete	5.23057	50.6686	chromosome:CP012112.1; plasmid pPSUO78_1:CP012113.1; plasmid pPSUO78_2:CP012114.1		3	4617	2017-07-06T00:00:00Z	ftp://ftp.ncbi.nlm.nih.gov/genomes/all/GCA/002/215/115/GCA_002215115.1_ASM221511v1	ftp://ftp.ncbi.nlm.nih.gov/genomes/all/GCF/002/215/115/GCF_002215115.1_ASM221511v1
Escherichia coli	Bacteria;Proteobacteria;Gammaproteobacteria	RM10466	SAMN08724662	PRJNA438708	GCA_003176855.1	Complete	5.27288	50.7586	chromosome:NZ_CP028381.1/CP028381.1; plasmid pRM10466-1:NZ_CP028382.1/CP028382.1; plasmid pRM10466-2:NZ_CP028383.1/CP028383.1		3	4920	2018-05-30T00:00:00Z	ftp://ftp.ncbi.nlm.nih.gov/genomes/all/GCA/003/176/855/GCA_003176855.1_ASM317685v1	ftp://ftp.ncbi.nlm.nih.gov/genomes/all/GCF/003/176/855/GCF_003176855.1_ASM317685v1
Escherichia coli	Bacteria;Proteobacteria;Gammaproteobacteria	RM14715	SAMN08581174	PRJNA341281	GCA_003044015.1	Complete	4.82509	50.6	chromosome:CP027104.1		1	4455	2018-04-06T00:00:00Z	ftp://ftp.ncbi.nlm.nih.gov/genomes/all/GCA/003/044/015/GCA_003044015.1_ASM304401v1	ftp://ftp.ncbi.nlm.nih.gov/genomes/all/GCF/003/044/015/GCF_003044015.1_ASM304401v1
Escherichia coli	Bacteria;Proteobacteria;Gammaproteobacteria	RM14721	SAMN08581173	PRJNA341281	GCA_003013205.1	Complete	4.72645	50.8775	chromosome:NZ_CP027105.1/CP027105.1; plasmid pRM14721:NZ_CP027106.1/CP027106.1		2	4198	2018-03-21T00:00:00Z	ftp://ftp.ncbi.nlm.nih.gov/genomes/all/GCA/003/013/205/GCA_003013205.1_ASM301320v1	ftp://ftp.ncbi.nlm.nih.gov/genomes/all/GCF/003/013/205/GCF_003013205.1_ASM301320v1
Escherichia coli	Bacteria;Proteobacteria;Gammaproteobacteria	RM14723	SAMN08581175	PRJNA341281	GCA_003043915.1	Complete	4.75403	50.6	chromosome:NZ_CP027103.1/CP027103.1		1	4308	2018-04-06T00:00:00Z	ftp://ftp.ncbi.nlm.nih.gov/genomes/all/GCA/003/043/915/GCA_003043915.1_ASM304391v1	ftp://ftp.ncbi.nlm.nih.gov/genomes/all/GCF/003/043/915/GCF_003043915.1_ASM304391v1
Escherichia coli	Bacteria;Proteobacteria;Gammaproteobacteria	RM9131	SAMN08822959	PRJNA448153	GCA_003288295.1	Complete	5.43269	50.5081	chromosome:NZ_CP028429.1/CP028429.1; plasmid pRM9131-1:NZ_CP028430.1/CP028430.1; plasmid pRM9131-2:NZ_CP028431.1/CP028431.1		3	5004	2018-07-05T00:00:00Z	ftp://ftp.ncbi.nlm.nih.gov/genomes/all/GCA/003/288/295/GCA_003288295.1_ASM328829v1	ftp://ftp.ncbi.nlm.nih.gov/genomes/all/GCF/003/288/295/GCF_003288295.1_ASM328829v1
Escherichia coli	Bacteria;Proteobacteria;Gammaproteobacteria	RM9387	SAMN03264844	PRJNA253935	GCA_000801165.1	Complete	4.99595	50.7528	chromosome:NZ_CP009104.1/CP009104.1; plasmid pO104_H7:NZ_CP009105.1/CP009105.1		2	4593	2014-12-15T00:00:00Z	ftp://ftp.ncbi.nlm.nih.gov/genomes/all/GCA/000/801/165/GCA_000801165.1_ASM80116v1	ftp://ftp.ncbi.nlm.nih.gov/genomes/all/GCF/000/801/165/GCF_000801165.1_ASM80116v1
Escherichia coli	Bacteria;Proteobacteria;Gammaproteobacteria	RM9975	SAMN08823043	PRJNA448155	GCA_003288275.1	Complete	5.43242	50.5049	chromosome:NZ_CP028432.1/CP028432.1; plasmid pRM9975-1:NZ_CP028433.1/CP028433.1; plasmid pRM9975-2:NZ_CP028434.1/CP028434.1		3	5012	2018-07-05T00:00:00Z	ftp://ftp.ncbi.nlm.nih.gov/genomes/all/GCA/003/288/275/GCA_003288275.1_ASM328827v1	ftp://ftp.ncbi.nlm.nih.gov/genomes/all/GCF/003/288/275/GCF_003288275.1_ASM328827v1
Escherichia coli	Bacteria;Proteobacteria;Gammaproteobacteria	RR1	SAMN03384316	PRJNA272568	GCA_001276585.2	Complete	4.58729	50.8	chromosome:NZ_CP011113.2/CP011113.2		1	4126	2015-08-31T00:00:00Z	ftp://ftp.ncbi.nlm.nih.gov/genomes/all/GCA/001/276/585/GCA_001276585.2_ASM127658v2	ftp://ftp.ncbi.nlm.nih.gov/genomes/all/GCF/001/276/585/GCF_001276585.2_ASM127658v2
Escherichia coli	Bacteria;Proteobacteria;Gammaproteobacteria	RS571	SAMN10535911	PRJNA509034	GCA_004114395.1	Complete	5.34813	50.3129	chromosome:NZ_CP034389.1/CP034389.1; plasmid pRS571-MCR-1.1:NZ_CP034390.1/CP034390.1; plasmid punnamed3:NZ_CP034391.1/CP034391.1; plasmid punnamed4:NZ_CP034392.1/CP034392.1		4	4888	2019-01-25T00:00:00Z	ftp://ftp.ncbi.nlm.nih.gov/genomes/all/GCA/004/114/395/GCA_004114395.1_ASM411439v1	ftp://ftp.ncbi.nlm.nih.gov/genomes/all/GCF/004/114/395/GCF_004114395.1_ASM411439v1
Escherichia coli	Bacteria;Proteobacteria;Gammaproteobacteria	S1	SAMN03252449	PRJNA269191	GCA_001901315.1	Complete	4.70721	50.7999	chromosome:NZ_CP010226.1/CP010226.1; plasmid A:NZ_CP010227.1/CP010227.1		2	4260	2016-12-12T00:00:00Z	ftp://ftp.ncbi.nlm.nih.gov/genomes/all/GCA/001/901/315/GCA_001901315.1_ASM190131v1	ftp://ftp.ncbi.nlm.nih.gov/genomes/all/GCF/001/901/315/GCF_001901315.1_ASM190131v1
Escherichia coli	Bacteria;Proteobacteria;Gammaproteobacteria	S10	SAMN03252451	PRJNA269191	GCA_001901465.1	Complete	4.88621	50.8	chromosome:NZ_CP010229.1/CP010229.1		1	4492	2016-12-12T00:00:00Z	ftp://ftp.ncbi.nlm.nih.gov/genomes/all/GCA/001/901/465/GCA_001901465.1_ASM190146v1	ftp://ftp.ncbi.nlm.nih.gov/genomes/all/GCF/001/901/465/GCF_001901465.1_ASM190146v1
Escherichia coli	Bacteria;Proteobacteria;Gammaproteobacteria	S21	SAMN03252452	PRJNA269191	GCA_001900925.1	Complete	4.73362	50.8	chromosome:NZ_CP010230.1/CP010230.1		1	4311	2016-12-12T00:00:00Z	ftp://ftp.ncbi.nlm.nih.gov/genomes/all/GCA/001/900/925/GCA_001900925.1_ASM190092v1	ftp://ftp.ncbi.nlm.nih.gov/genomes/all/GCF/001/900/925/GCF_001900925.1_ASM190092v1
Escherichia coli	Bacteria;Proteobacteria;Gammaproteobacteria	S3	SAMN03252450	PRJNA269191	GCA_001900905.1	Complete	4.63237	50.7	chromosome:NZ_CP010228.1/CP010228.1		1	4242	2016-12-12T00:00:00Z	ftp://ftp.ncbi.nlm.nih.gov/genomes/all/GCA/001/900/905/GCA_001900905.1_ASM190090v1	ftp://ftp.ncbi.nlm.nih.gov/genomes/all/GCF/001/900/905/GCF_001900905.1_ASM190090v1
Escherichia coli	Bacteria;Proteobacteria;Gammaproteobacteria	S30	SAMN03252453	PRJNA269191	GCA_001901365.1	Complete	5.07285	50.6299	chromosome:NZ_CP010231.1/CP010231.1; plasmid A:NZ_CP010232.1/CP010232.1; plasmid B:NZ_CP010233.1/CP010233.1; plasmid C:NZ_CP010234.1/CP010234.1		4	4571	2016-12-12T00:00:00Z	ftp://ftp.ncbi.nlm.nih.gov/genomes/all/GCA/001/901/365/GCA_001901365.1_ASM190136v1	ftp://ftp.ncbi.nlm.nih.gov/genomes/all/GCF/001/901/365/GCF_001901365.1_ASM190136v1
Escherichia coli	Bacteria;Proteobacteria;Gammaproteobacteria	S40	SAMN03252454	PRJNA269191	GCA_001900945.1	Complete	5.39918	50.9	chromosome:NZ_CP010235.1/CP010235.1		1	4953	2016-12-12T00:00:00Z	ftp://ftp.ncbi.nlm.nih.gov/genomes/all/GCA/001/900/945/GCA_001900945.1_ASM190094v1	ftp://ftp.ncbi.nlm.nih.gov/genomes/all/GCF/001/900/945/GCF_001900945.1_ASM190094v1
Escherichia coli	Bacteria;Proteobacteria;Gammaproteobacteria	S42	SAMN03252455	PRJNA269191	GCA_001900965.1	Complete	4.83881	50.9	chromosome:NZ_CP010236.1/CP010236.1		1	4414	2016-12-12T00:00:00Z	ftp://ftp.ncbi.nlm.nih.gov/genomes/all/GCA/001/900/965/GCA_001900965.1_ASM190096v1	ftp://ftp.ncbi.nlm.nih.gov/genomes/all/GCF/001/900/965/GCF_001900965.1_ASM190096v1
Escherichia coli	Bacteria;Proteobacteria;Gammaproteobacteria	S43	SAMN03252456	PRJNA269191	GCA_001900985.1	Complete	5.04371	50.6	chromosome:NZ_CP010237.1/CP010237.1		1	4519	2016-12-12T00:00:00Z	ftp://ftp.ncbi.nlm.nih.gov/genomes/all/GCA/001/900/985/GCA_001900985.1_ASM190098v1	ftp://ftp.ncbi.nlm.nih.gov/genomes/all/GCF/001/900/985/GCF_001900985.1_ASM190098v1
Escherichia coli	Bacteria;Proteobacteria;Gammaproteobacteria	S50	SAMN03252457	PRJNA269191	GCA_001901405.1	Complete	4.98172	50.7	chromosome:NZ_CP010238.1/CP010238.1; plasmid A:NZ_CP010239.1/CP010239.1		2	4575	2016-12-12T00:00:00Z	ftp://ftp.ncbi.nlm.nih.gov/genomes/all/GCA/001/901/405/GCA_001901405.1_ASM190140v1	ftp://ftp.ncbi.nlm.nih.gov/genomes/all/GCF/001/901/405/GCF_001901405.1_ASM190140v1
Escherichia coli	Bacteria;Proteobacteria;Gammaproteobacteria	S51	SAMN05190012	PRJNA323827	GCA_001660565.1	Complete	5.18616	50.6301	chromosome:NZ_CP015995.1/CP015995.1; plasmid pS51_1:NZ_CP015996.1/CP015996.1; plasmid pS51_2:NZ_CP015997.1/CP015997.1		3	4767	2016-06-09T00:00:00Z	ftp://ftp.ncbi.nlm.nih.gov/genomes/all/GCA/001/660/565/GCA_001660565.1_ASM166056v1	ftp://ftp.ncbi.nlm.nih.gov/genomes/all/GCF/001/660/565/GCF_001660565.1_ASM166056v1
Escherichia coli	Bacteria;Proteobacteria;Gammaproteobacteria	S56	SAMN03252458	PRJNA269191	GCA_001901445.1	Complete	4.99252	50.8244	chromosome:NZ_CP010242.1/CP010242.1; plasmid A:NZ_CP010243.1/CP010243.1; plasmid B:NZ_CP010244.1/CP010244.1; plasmid C:NZ_CP010245.1/CP010245.1		4	4548	2016-12-12T00:00:00Z	ftp://ftp.ncbi.nlm.nih.gov/genomes/all/GCA/001/901/445/GCA_001901445.1_ASM190144v1	ftp://ftp.ncbi.nlm.nih.gov/genomes/all/GCF/001/901/445/GCF_001901445.1_ASM190144v1
Escherichia coli	Bacteria;Proteobacteria;Gammaproteobacteria	S65EC	SAMN10879429	PRJNA517996	GCA_004299805.1	Complete	5.33456	50.7028	chromosome:NZ_CP036245.1/CP036245.1; plasmid pS65EC:NZ_CP036244.1/CP036244.1		2	4910	2019-02-26T00:00:00Z	ftp://ftp.ncbi.nlm.nih.gov/genomes/all/GCA/004/299/805/GCA_004299805.1_ASM429980v1	ftp://ftp.ncbi.nlm.nih.gov/genomes/all/GCF/004/299/805/GCF_004299805.1_ASM429980v1
Escherichia coli	Bacteria;Proteobacteria;Gammaproteobacteria	SA186	SAMN07411973	PRJNA395653	GCA_003856995.1	Complete	5.58594	50.3988	chromosome:NZ_CP022730.1/CP022730.1; plasmid pSA186_2:NZ_CP022731.1/CP022731.1; plasmid pSA186_3:NZ_CP022732.1/CP022732.1; plasmid pSA186_4:NZ_CP022733.1/CP022733.1; plasmid pSA186_5:NZ_CP022734.1/CP022734.1; plasmid pSA186_MCR1:NZ_CP022735.1/CP022735.1		6	5115	2018-12-03T00:00:00Z	ftp://ftp.ncbi.nlm.nih.gov/genomes/all/GCA/003/856/995/GCA_003856995.1_ASM385699v1	ftp://ftp.ncbi.nlm.nih.gov/genomes/all/GCF/003/856/995/GCF_003856995.1_ASM385699v1
Escherichia coli	Bacteria;Proteobacteria;Gammaproteobacteria	SaT040	SAMN04381849	PRJNA307507	GCA_001566615.1	Complete	5.17604	50.6088	chromosome:NZ_CP014495.1/CP014495.1; plasmid pSaT040:NZ_CP014496.1/CP014496.1		2	4760	2016-02-23T00:00:00Z	ftp://ftp.ncbi.nlm.nih.gov/genomes/all/GCA/001/566/615/GCA_001566615.1_ASM156661v1	ftp://ftp.ncbi.nlm.nih.gov/genomes/all/GCF/001/566/615/GCF_001566615.1_ASM156661v1
Escherichia coli	Bacteria;Proteobacteria;Gammaproteobacteria	SC516	SAMN08104834	PRJNA420050	GCA_002812545.1	Complete	4.7924	50.8	chromosome:NZ_CP025048.1/CP025048.1		1	4252	2017-12-06T00:00:00Z	ftp://ftp.ncbi.nlm.nih.gov/genomes/all/GCA/002/812/545/GCA_002812545.1_ASM281254v1	ftp://ftp.ncbi.nlm.nih.gov/genomes/all/GCF/002/812/545/GCF_002812545.1_ASM281254v1
Escherichia coli	Bacteria;Proteobacteria;Gammaproteobacteria	SCEC020001	SAMN06909172	PRJNA418674	GCA_002165115.2	Complete	5.05221	50.4917	chromosome:NZ_CP032426.1/CP032426.1; plasmid p1_020001:NZ_CP032420.1/CP032420.1; plasmid p2_020001:NZ_CP032421.1/CP032421.1; plasmid p3_020001:NZ_CP032422.1/CP032422.1; plasmid p4_020001:NZ_CP032423.1/CP032423.1; plasmid pNDM5_020001:NZ_CP032424.1/CP032424.1; plasmid pOXA1_020001:NZ_CP032425.1/CP032425.1		7	4566	2018-09-19T00:00:00Z	ftp://ftp.ncbi.nlm.nih.gov/genomes/all/GCA/002/165/115/GCA_002165115.2_ASM216511v2	ftp://ftp.ncbi.nlm.nih.gov/genomes/all/GCF/002/165/115/GCF_002165115.2_ASM216511v2
Escherichia coli	Bacteria;Proteobacteria;Gammaproteobacteria	SCEC020007	SAMN08281024	PRJNA418674	GCA_002870165.1	Complete	5.02973	51.0059	chromosome:NZ_CP025627.1/CP025627.1; plasmid pBOKZ_020007:CP025625.1; plasmid pBOKZ_SCEC020007:NZ_CP025625.1/; plasmid pNDM5_020007:CP025626.1; plasmid pNDM5_SCEC020007:NZ_CP025626.1/		3	4765	2018-01-10T00:00:00Z	ftp://ftp.ncbi.nlm.nih.gov/genomes/all/GCA/002/870/165/GCA_002870165.1_ASM287016v1	ftp://ftp.ncbi.nlm.nih.gov/genomes/all/GCF/002/870/165/GCF_002870165.1_ASM287016v1
Escherichia coli	Bacteria;Proteobacteria;Gammaproteobacteria	SCEC020022	SAMN06909177	PRJNA418674	GCA_002165095.2	Complete	5.32627	50.6707	chromosome:NZ_CP032892.1/CP032892.1; plasmid p1_020022:NZ_CP032880.1/CP032880.1; plasmid p2_020022:NZ_CP032881.1/CP032881.1; plasmid p3_020022:NZ_CP032882.1/CP032882.1; plasmid p4_020022:NZ_CP032883.1/CP032883.1; plasmid p5_020022:NZ_CP032884.1/CP032884.1; plasmid p6_020022:NZ_CP032885.1/CP032885.1; plasmid p7_020022:NZ_CP032886.1/CP032886.1; plasmid p8_020022:NZ_CP032887.1/CP032887.1; plasmid pC…		13	4870	2018-10-10T00:00:00Z	ftp://ftp.ncbi.nlm.nih.gov/genomes/all/GCA/002/165/095/GCA_002165095.2_ASM216509v2	ftp://ftp.ncbi.nlm.nih.gov/genomes/all/GCF/002/165/095/GCF_002165095.2_ASM216509v2
Escherichia coli	Bacteria;Proteobacteria;Gammaproteobacteria	SCEC020023	SAMN07768275	PRJNA418674	GCA_002850675.5	Complete	5.12093	50.8378	chromosome:NZ_CP025950.3/CP025950.4; plasmid p020023_6:NZ_CP025946.1/; plasmid p1_020023:NZ_CP025945.2/CP025945.3; plasmid p2_020023:CP025946.1; plasmid p3_020023:NZ_CP025947.3/CP025947.4; plasmid pCTXM55_020023:CP025949.1; plasmid pNDM21_020023:NZ_CP025948.1/CP025948.1; plasmid pOXA10_020023:NZ_CP025944.3/CP025944.4; plasmid pRmtB_020023:NZ_CP025949.1/		7	4686	2018-01-22T00:00:00Z	ftp://ftp.ncbi.nlm.nih.gov/genomes/all/GCA/002/850/675/GCA_002850675.5_ASM285067v5	ftp://ftp.ncbi.nlm.nih.gov/genomes/all/GCF/002/850/675/GCF_002850675.4_ASM285067v5
Escherichia coli	Bacteria;Proteobacteria;Gammaproteobacteria	SCEC020026	SAMN06909178	PRJNA418674	GCA_002164975.2	Complete	4.91391	50.5707	chromosome:NZ_CP034958.1/CP034958.1; plasmid p1_020026:NZ_CP034954.1/CP034954.1; plasmid p2_020026:NZ_CP034955.1/CP034955.1; plasmid pCTXM15_020026:NZ_CP034956.1/CP034956.1; plasmid pNDM5_020026:NZ_CP034957.1/CP034957.1		5	4450	2019-01-09T00:00:00Z	ftp://ftp.ncbi.nlm.nih.gov/genomes/all/GCA/002/164/975/GCA_002164975.2_ASM216497v2	ftp://ftp.ncbi.nlm.nih.gov/genomes/all/GCF/002/164/975/GCF_002164975.2_ASM216497v2
Escherichia coli	Bacteria;Proteobacteria;Gammaproteobacteria	SD134209	SAMN09278797	PRJNA473579	GCA_003203755.1	Complete	5.62646	50.4477	chromosome:NZ_CP029692.1/CP029692.1; plasmid pSD134209-1:NZ_CP029690.1/CP029690.1; plasmid pSD134209-2:NZ_CP029691.1/CP029691.1		3	5246	2018-06-09T00:00:00Z	ftp://ftp.ncbi.nlm.nih.gov/genomes/all/GCA/003/203/755/GCA_003203755.1_ASM320375v1	ftp://ftp.ncbi.nlm.nih.gov/genomes/all/GCF/003/203/755/GCF_003203755.1_ASM320375v1
Escherichia coli	Bacteria;Proteobacteria;Gammaproteobacteria	SEC470	SAMN03576594	PRJNA244370	GCA_000987875.1	Complete	5.15343	50.8	chromosome:NZ_CP007594.1/CP007594.1		1	4711	2015-05-04T00:00:00Z	ftp://ftp.ncbi.nlm.nih.gov/genomes/all/GCA/000/987/875/GCA_000987875.1_ASM98787v1	ftp://ftp.ncbi.nlm.nih.gov/genomes/all/GCF/000/987/875/GCF_000987875.1_ASM98787v1
Escherichia coli	Bacteria;Proteobacteria;Gammaproteobacteria	SF-088	SAMN04026225	PRJNA294467	GCA_001280325.1	Complete	5.207	50.6116	chromosome:NZ_CP012635.1/CP012635.1; plasmid pSF-088-1:NZ_CP012636.1/CP012636.1; plasmid pSF-088-2:NZ_CP012637.1/CP012637.1; plasmid pSF-088-3:NZ_CP012638.1/CP012638.1		4	4790	2015-09-09T00:00:00Z	ftp://ftp.ncbi.nlm.nih.gov/genomes/all/GCA/001/280/325/GCA_001280325.1_ASM128032v1	ftp://ftp.ncbi.nlm.nih.gov/genomes/all/GCF/001/280/325/GCF_001280325.1_ASM128032v1
Escherichia coli	Bacteria;Proteobacteria;Gammaproteobacteria	SF-166	SAMN04026226	PRJNA294467	GCA_001280385.1	Complete	5.02518	50.6091	chromosome:NZ_CP012633.1/CP012633.1; plasmid pSF-166-1:NZ_CP012634.1/CP012634.1		2	4550	2015-09-09T00:00:00Z	ftp://ftp.ncbi.nlm.nih.gov/genomes/all/GCA/001/280/385/GCA_001280385.1_ASM128038v1	ftp://ftp.ncbi.nlm.nih.gov/genomes/all/GCF/001/280/385/GCF_001280385.1_ASM128038v1
Escherichia coli	Bacteria;Proteobacteria;Gammaproteobacteria	SF-173	SAMN04026227	PRJNA294467	GCA_001280405.1	Complete	5.15281	50.6434	chromosome:NZ_CP012631.1/CP012631.1; plasmid pSF-173-1:NZ_CP012632.1/CP012632.1		2	4734	2015-09-09T00:00:00Z	ftp://ftp.ncbi.nlm.nih.gov/genomes/all/GCA/001/280/405/GCA_001280405.1_ASM128040v1	ftp://ftp.ncbi.nlm.nih.gov/genomes/all/GCF/001/280/405/GCF_001280405.1_ASM128040v1
Escherichia coli	Bacteria;Proteobacteria;Gammaproteobacteria	SF-468	SAMN04026228	PRJNA294467	GCA_001280345.1	Complete	5.35864	50.6061	chromosome:NZ_CP012625.1/CP012625.1; plasmid pSF-468-1:NZ_CP012626.1/CP012626.1; plasmid pSF-468-2:NZ_CP012627.1/CP012627.1; plasmid pSF-468-3:NZ_CP012628.1/CP012628.1; plasmid pSF-468-4:NZ_CP012629.1/CP012629.1; plasmid pSF-468-5:NZ_CP012630.1/CP012630.1		6	4996	2015-09-09T00:00:00Z	ftp://ftp.ncbi.nlm.nih.gov/genomes/all/GCA/001/280/345/GCA_001280345.1_ASM128034v1	ftp://ftp.ncbi.nlm.nih.gov/genomes/all/GCF/001/280/345/GCF_001280345.1_ASM128034v1
Escherichia coli	Bacteria;Proteobacteria;Gammaproteobacteria	SK1144	SAMD00127374	PRJDB7093	GCA_003966775.1	Complete	5.19881	50.713	chromosome:NZ_AP018784.1/AP018784.1; plasmid pSK1144:NZ_AP018785.1/AP018785.1		2	4789	2018-10-30T00:00:00Z	ftp://ftp.ncbi.nlm.nih.gov/genomes/all/GCA/003/966/775/GCA_003966775.1_ASM396677v1	ftp://ftp.ncbi.nlm.nih.gov/genomes/all/GCF/003/966/775/GCF_003966775.1_ASM396677v1
Escherichia coli	Bacteria;Proteobacteria;Gammaproteobacteria	SLK172	SAMN05853574	PRJNA344951	GCA_001936315.1	Complete	5.77366	50.4392	chromosome:NZ_CP017631.1/CP017631.1; plasmid pSLK172-1:NZ_CP017632.1/CP017632.1; plasmid pSLK172-2:NZ_CP017633.1/CP017633.1		3	5313	2017-01-05T00:00:00Z	ftp://ftp.ncbi.nlm.nih.gov/genomes/all/GCA/001/936/315/GCA_001936315.1_ASM193631v1	ftp://ftp.ncbi.nlm.nih.gov/genomes/all/GCF/001/936/315/GCF_001936315.1_ASM193631v1
Escherichia coli	Bacteria;Proteobacteria;Gammaproteobacteria	SMN013SH2	SAMN07716515	PRJNA412521	GCA_002863885.1	Complete	5.27772	50.3792	chromosome:NZ_CP023673.1/CP023673.1; plasmid pO177A2:NZ_CP023674.1/CP023674.1; plasmid pO177B2:NZ_CP023675.1/CP023675.1		3	4804	2018-01-05T00:00:00Z	ftp://ftp.ncbi.nlm.nih.gov/genomes/all/GCA/002/863/885/GCA_002863885.1_ASM286388v1	ftp://ftp.ncbi.nlm.nih.gov/genomes/all/GCF/002/863/885/GCF_002863885.1_ASM286388v1
Escherichia coli	Bacteria;Proteobacteria;Gammaproteobacteria	SMN152SH1	SAMN07806871	PRJNA412521	GCA_002863685.1	Complete	5.44706	50.58	chromosome:NZ_CP024618.1/CP024618.1; plasmid pO177A1:NZ_CP024617.1/CP024617.1; plasmid pO177B1:NZ_CP024616.1/CP024616.1; plasmid pO177C1:NZ_CP024615.1/CP024615.1		4	4968	2018-01-05T00:00:00Z	ftp://ftp.ncbi.nlm.nih.gov/genomes/all/GCA/002/863/685/GCA_002863685.1_ASM286368v1	ftp://ftp.ncbi.nlm.nih.gov/genomes/all/GCF/002/863/685/GCF_002863685.1_ASM286368v1
Escherichia coli	Bacteria;Proteobacteria;Gammaproteobacteria	SMN197SH3	SAMN07767837	PRJNA412521	GCA_002863665.1	Complete	5.4117	50.5792	chromosome:NZ_CP024056.1/CP024056.1; plasmid pO177A3:NZ_CP024055.1/CP024055.1; plasmid pO177B3:NZ_CP024054.1/CP024054.1; plasmid pO177C3:NZ_CP024053.1/CP024053.1		4	4966	2018-01-05T00:00:00Z	ftp://ftp.ncbi.nlm.nih.gov/genomes/all/GCA/002/863/665/GCA_002863665.1_ASM286366v1	ftp://ftp.ncbi.nlm.nih.gov/genomes/all/GCF/002/863/665/GCF_002863665.1_ASM286366v1
Escherichia coli	Bacteria;Proteobacteria;Gammaproteobacteria	SQ110	SAMN03276543	PRJNA241498	GCA_000988425.1	Complete	4.60513	50.8	chromosome:NZ_CP011322.1/CP011322.1		1	4196	2015-05-06T00:00:00Z	ftp://ftp.ncbi.nlm.nih.gov/genomes/all/GCA/000/988/425/GCA_000988425.1_ASM98842v1	ftp://ftp.ncbi.nlm.nih.gov/genomes/all/GCF/000/988/425/GCF_000988425.1_ASM98842v1
Escherichia coli	Bacteria;Proteobacteria;Gammaproteobacteria	SQ171	SAMN03276544	PRJNA241498	GCA_000988445.1	Complete	4.5997	50.8	chromosome:CP011323.1		1	4140	2015-05-06T00:00:00Z	ftp://ftp.ncbi.nlm.nih.gov/genomes/all/GCA/000/988/445/GCA_000988445.1_ASM98844v1
Escherichia coli	Bacteria;Proteobacteria;Gammaproteobacteria	SQ2203	SAMN03276542	PRJNA241498	GCA_000988465.1	Complete	4.6053	50.8	chromosome:NZ_CP011324.1/CP011324.1		1	4196	2015-05-06T00:00:00Z	ftp://ftp.ncbi.nlm.nih.gov/genomes/all/GCA/000/988/465/GCA_000988465.1_ASM98846v1	ftp://ftp.ncbi.nlm.nih.gov/genomes/all/GCF/000/988/465/GCF_000988465.1_ASM98846v1
Escherichia coli	Bacteria;Proteobacteria;Gammaproteobacteria	SQ37	SAMN03276545	PRJNA241498	GCA_000988355.1	Complete	4.63346	50.8	chromosome:NZ_CP011320.1/CP011320.1		1	4197	2015-05-06T00:00:00Z	ftp://ftp.ncbi.nlm.nih.gov/genomes/all/GCA/000/988/355/GCA_000988355.1_ASM98835v1	ftp://ftp.ncbi.nlm.nih.gov/genomes/all/GCF/000/988/355/GCF_000988355.1_ASM98835v1
Escherichia coli	Bacteria;Proteobacteria;Gammaproteobacteria	SQ88	SAMN03276546	PRJNA241498	GCA_000988385.1	Complete	4.61088	50.8	chromosome:NZ_CP011321.1/CP011321.1		1	4196	2015-05-06T00:00:00Z	ftp://ftp.ncbi.nlm.nih.gov/genomes/all/GCA/000/988/385/GCA_000988385.1_ASM98838v1	ftp://ftp.ncbi.nlm.nih.gov/genomes/all/GCF/000/988/385/GCF_000988385.1_ASM98838v1
Escherichia coli	Bacteria;Proteobacteria;Gammaproteobacteria	SRCC 1675	SAMN04202539	PRJNA299765	GCA_001612495.1	Complete	5.60197	50.5524	chromosome:NZ_CP015023.1/CP015023.1; plasmid pSRCC 1675:NZ_CP015022.1/CP015022.1		2	5194	2016-04-06T00:00:00Z	ftp://ftp.ncbi.nlm.nih.gov/genomes/all/GCA/001/612/495/GCA_001612495.1_ASM161249v1	ftp://ftp.ncbi.nlm.nih.gov/genomes/all/GCF/001/612/495/GCF_001612495.1_ASM161249v1
Escherichia coli	Bacteria;Proteobacteria;Gammaproteobacteria	ST2747	SAMN02666696	PRJNA238952	GCA_000599665.1	Complete	5.05451	50.7	chromosome:NZ_CP007392.1/CP007392.1		1	4506	2014-03-19T00:00:00Z	ftp://ftp.ncbi.nlm.nih.gov/genomes/all/GCA/000/599/665/GCA_000599665.1_ASM59966v1	ftp://ftp.ncbi.nlm.nih.gov/genomes/all/GCF/000/599/665/GCF_000599665.1_ASM59966v1
Escherichia coli	Bacteria;Proteobacteria;Gammaproteobacteria	ST540	SAMN02647163	PRJNA238952	GCA_000597845.1	Complete	4.75863	51.1	chromosome:NZ_CP007265.1/CP007265.1		1	4280	2014-03-19T00:00:00Z	ftp://ftp.ncbi.nlm.nih.gov/genomes/all/GCA/000/597/845/GCA_000597845.1_ASM59784v1	ftp://ftp.ncbi.nlm.nih.gov/genomes/all/GCF/000/597/845/GCF_000597845.1_ASM59784v1
Escherichia coli	Bacteria;Proteobacteria;Gammaproteobacteria	ST648	SAMN02800875	PRJNA248607	GCA_001485455.1	Complete	5.19583	50.6142	chromosome:NZ_CP008697.1/CP008697.1; plasmid pEC648_1:NZ_CP008715.1/CP008715.1; plasmid pEC648_2:NZ_CP008716.1/CP008716.1; plasmid pEC648_3:NZ_CP008717.1/CP008717.1; plasmid pEC648_4:NZ_CP008718.1/CP008718.1; plasmid pEC648_5:NZ_CP008719.1/CP008719.1; plasmid pEC648_6:NZ_CP008720.1/CP008720.1; plasmid pEC648_7:NZ_CP008721.1/CP008721.1		8	4642	2016-01-05T00:00:00Z	ftp://ftp.ncbi.nlm.nih.gov/genomes/all/GCA/001/485/455/GCA_001485455.1_ASM148545v1	ftp://ftp.ncbi.nlm.nih.gov/genomes/all/GCF/001/485/455/GCF_001485455.1_ASM148545v1
Escherichia coli	Bacteria;Proteobacteria;Gammaproteobacteria	STEC299	SAMN07302603	PRJNA392470	GCA_002863845.1	Complete	5.158	50.4184	chromosome:NZ_CP022279.1/CP022279.1; plasmid pSTEC299_1:NZ_CP022280.1/CP022280.1; plasmid pSTEC299_2:NZ_CP022281.1/CP022281.1		3	4733	2018-01-05T00:00:00Z	ftp://ftp.ncbi.nlm.nih.gov/genomes/all/GCA/002/863/845/GCA_002863845.1_ASM286384v1	ftp://ftp.ncbi.nlm.nih.gov/genomes/all/GCF/002/863/845/GCF_002863845.1_ASM286384v1
Escherichia coli	Bacteria;Proteobacteria;Gammaproteobacteria	strain Z247	SAMN06925129	PRJNA386074	GCA_002142715.1	Complete	5.40007	50.386	chromosome:NZ_CP021207.1/CP021207.1; plasmid p2474-3:NZ_CP021208.1/CP021208.1; plasmid p2474-MCR1:NZ_CP021209.1/CP021209.1; plasmid p2474-NDM1:NZ_CP021210.1/CP021210.1		4	4972	2017-05-16T00:00:00Z	ftp://ftp.ncbi.nlm.nih.gov/genomes/all/GCA/002/142/715/GCA_002142715.1_ASM214271v1	ftp://ftp.ncbi.nlm.nih.gov/genomes/all/GCF/002/142/715/GCF_002142715.1_ASM214271v1
Escherichia coli	Bacteria;Proteobacteria;Gammaproteobacteria	tolC-	SAMN06115651	PRJNA356505	GCA_001932515.1	Complete	4.7922	50.7	chromosome:NZ_CP018801.1/CP018801.1		1	4361	2017-01-03T00:00:00Z	ftp://ftp.ncbi.nlm.nih.gov/genomes/all/GCA/001/932/515/GCA_001932515.1_ASM193251v1	ftp://ftp.ncbi.nlm.nih.gov/genomes/all/GCF/001/932/515/GCF_001932515.1_ASM193251v1
Escherichia coli	Bacteria;Proteobacteria;Gammaproteobacteria	U12A	SAMN10817475	PRJNA516746	GCA_004141955.1	Complete	5.38482	50.7134	chromosome:NZ_CP035476.1/CP035476.1; plasmid pU12A_A:NZ_CP035468.1/CP035468.1; plasmid pU12A_B:NZ_CP035469.1/CP035469.1; plasmid pU12A_C:NZ_CP035470.1/CP035470.1; plasmid pU12A_D:NZ_CP035471.1/CP035471.1; plasmid pU12A_E:NZ_CP035472.1/CP035472.1; plasmid pU12A_F:NZ_CP035473.1/CP035473.1; plasmid pU12A_G:NZ_CP035474.1/CP035474.1; plasmid pU12A_H:NZ_CP035475.1/CP035475.1		9	5015	2019-02-04T00:00:00Z	ftp://ftp.ncbi.nlm.nih.gov/genomes/all/GCA/004/141/955/GCA_004141955.1_ASM414195v1	ftp://ftp.ncbi.nlm.nih.gov/genomes/all/GCF/004/141/955/GCF_004141955.1_ASM414195v1
Escherichia coli	Bacteria;Proteobacteria;Gammaproteobacteria	U13A	SAMN10817700	PRJNA516747	GCA_004135165.1	Complete	5.30062	50.8188	chromosome:NZ_CP035477.1/CP035477.1; plasmid pU13A_A:NZ_CP035478.1/CP035478.1; plasmid pU13A_B:NZ_CP035479.1/CP035479.1; plasmid pU13A_C:NZ_CP035480.1/CP035480.1; plasmid pU13A_D:NZ_CP035481.1/CP035481.1; plasmid pU13A_E:NZ_CP035482.1/CP035482.1; plasmid pU13A_F:NZ_CP035483.1/CP035483.1		7	4916	2019-02-03T00:00:00Z	ftp://ftp.ncbi.nlm.nih.gov/genomes/all/GCA/004/135/165/GCA_004135165.1_ASM413516v1	ftp://ftp.ncbi.nlm.nih.gov/genomes/all/GCF/004/135/165/GCF_004135165.1_ASM413516v1
Escherichia coli	Bacteria;Proteobacteria;Gammaproteobacteria	U14A	SAMN10836813	PRJNA516748	GCA_004135915.1	Complete	5.30058	50.8174	chromosome:NZ_CP035516.1/CP035516.1; plasmid pU14A_A:NZ_CP035517.1/CP035517.1; plasmid pU14A_B:NZ_CP035518.1/CP035518.1; plasmid pU14A_C:NZ_CP035519.1/CP035519.1; plasmid pU14A_D:NZ_CP035520.1/CP035520.1; plasmid pU14A_E:NZ_CP035521.1/CP035521.1; plasmid pU14A_F:NZ_CP035522.1/CP035522.1		7	4914	2019-02-04T00:00:00Z	ftp://ftp.ncbi.nlm.nih.gov/genomes/all/GCA/004/135/915/GCA_004135915.1_ASM413591v1	ftp://ftp.ncbi.nlm.nih.gov/genomes/all/GCF/004/135/915/GCF_004135915.1_ASM413591v1
Escherichia coli	Bacteria;Proteobacteria;Gammaproteobacteria	U15A	SAMN10837069	PRJNA516749	GCA_004193755.1	Complete	5.12802	50.8094	chromosome:NZ_CP035720.1/CP035720.1; plasmid pU15A_A:NZ_CP035721.1/CP035721.1; plasmid pU15A_B:NZ_CP035722.1/CP035722.1; plasmid pU15A_C:NZ_CP035723.1/CP035723.1; plasmid pU15A_D:NZ_CP035724.1/CP035724.1; plasmid pU15A_E:NZ_CP035725.1/CP035725.1; plasmid pU15A_F:NZ_CP035726.1/CP035726.1		7	4776	2019-02-13T00:00:00Z	ftp://ftp.ncbi.nlm.nih.gov/genomes/all/GCA/004/193/755/GCA_004193755.1_ASM419375v1	ftp://ftp.ncbi.nlm.nih.gov/genomes/all/GCF/004/193/755/GCF_004193755.1_ASM419375v1
Escherichia coli	Bacteria;Proteobacteria;Gammaproteobacteria	UK_Dog_Liverpool	SAMN09829654	PRJNA473397	GCA_003413625.1	Complete	5.11485	50.6428	chromosome:NZ_CP031653.1/CP031653.1; plasmid pCARB35_01:NZ_CP031654.1/CP031654.1; plasmid pCARB35_02:NZ_CP031655.1/CP031655.1; plasmid pCARB35_03:NZ_CP031656.1/CP031656.1; plasmid pCARB35_04:NZ_CP031657.1/CP031657.1; plasmid pCARB35_05:NZ_CP031658.1/CP031658.1		6	4624	2018-08-22T00:00:00Z	ftp://ftp.ncbi.nlm.nih.gov/genomes/all/GCA/003/413/625/GCA_003413625.1_ASM341362v1	ftp://ftp.ncbi.nlm.nih.gov/genomes/all/GCF/003/413/625/GCF_003413625.1_ASM341362v1
Escherichia coli	Bacteria;Proteobacteria;Gammaproteobacteria	uk_P46212	SAMN04159541	PRJNA297860	GCA_001469815.1	Complete	5.25041	50.8548	chromosome:NZ_CP013658.1/CP013658.1; plasmid unnamed:NZ_CP013657.1/CP013657.1		2	4800	2015-12-18T00:00:00Z	ftp://ftp.ncbi.nlm.nih.gov/genomes/all/GCA/001/469/815/GCA_001469815.1_ASM146981v1	ftp://ftp.ncbi.nlm.nih.gov/genomes/all/GCF/001/469/815/GCF_001469815.1_ASM146981v1
Escherichia coli	Bacteria;Proteobacteria;Gammaproteobacteria	UPEC 26-1	SAMN05392487	PRJNA329167	GCA_001693315.1	Complete	5.32975	50.5312	chromosome:NZ_CP016497.1/CP016497.1; plasmid unnamed1:NZ_CP016498.1/CP016498.1		2	4834	2016-07-25T00:00:00Z	ftp://ftp.ncbi.nlm.nih.gov/genomes/all/GCA/001/693/315/GCA_001693315.1_ASM169331v1	ftp://ftp.ncbi.nlm.nih.gov/genomes/all/GCF/001/693/315/GCF_001693315.1_ASM169331v1
Escherichia coli	Bacteria;Proteobacteria;Gammaproteobacteria	USML2	SAMN03294311	PRJNA273553	GCA_000833635.2	Complete	4.50276	50.8	chromosome:NZ_CP011124.1/CP011124.1		1	4033	2017-03-17T00:00:00Z	ftp://ftp.ncbi.nlm.nih.gov/genomes/all/GCA/000/833/635/GCA_000833635.2_ASM83363v2	ftp://ftp.ncbi.nlm.nih.gov/genomes/all/GCF/000/833/635/GCF_000833635.2_ASM83363v2
Escherichia coli	Bacteria;Proteobacteria;Gammaproteobacteria	VH1	SAMN08875353	PRJNA449061	GCA_003150815.1	Complete	4.49203	50.7579	chromosome:CP028704.1; plasmid pVH1:CP028705.1		2	4303	2018-05-24T00:00:00Z	ftp://ftp.ncbi.nlm.nih.gov/genomes/all/GCA/003/150/815/GCA_003150815.1_ASM315081v1
Escherichia coli	Bacteria;Proteobacteria;Gammaproteobacteria	W2-5	SAMN10230267	PRJNA495707	GCA_003667405.1	Complete	5.06476	50.5074	chromosome:NZ_CP032989.1/CP032989.1; plasmid p2_W2-5:NZ_CP032991.1/CP032991.1; plasmid pMCR_W2-5:NZ_CP032990.1/CP032990.1		3	4541	2018-10-20T00:00:00Z	ftp://ftp.ncbi.nlm.nih.gov/genomes/all/GCA/003/667/405/GCA_003667405.1_ASM366740v1	ftp://ftp.ncbi.nlm.nih.gov/genomes/all/GCF/003/667/405/GCF_003667405.1_ASM366740v1
Escherichia coli	Bacteria;Proteobacteria;Gammaproteobacteria	W5-6	SAMN10230266	PRJNA495707	GCA_003667425.1	Complete	4.99744	50.4514	chromosome:NZ_CP032992.1/CP032992.1; plasmid p2_W5-6:NZ_CP032994.1/CP032994.1; plasmid p3_W5-6:NZ_CP032995.1/CP032995.1; plasmid pMCR_W5-6:NZ_CP032993.1/CP032993.1		4	4424	2018-10-20T00:00:00Z	ftp://ftp.ncbi.nlm.nih.gov/genomes/all/GCA/003/667/425/GCA_003667425.1_ASM366742v1	ftp://ftp.ncbi.nlm.nih.gov/genomes/all/GCF/003/667/425/GCF_003667425.1_ASM366742v1
Escherichia coli	Bacteria;Proteobacteria;Gammaproteobacteria	WAT	SAMN03963241	PRJNA292047	GCA_002237325.1	Complete	4.84748	50.8	chromosome:NZ_CP012380.1/CP012380.1		1	4470	2017-07-31T00:00:00Z	ftp://ftp.ncbi.nlm.nih.gov/genomes/all/GCA/002/237/325/GCA_002237325.1_ASM223732v1	ftp://ftp.ncbi.nlm.nih.gov/genomes/all/GCF/002/237/325/GCF_002237325.1_ASM223732v1
Escherichia coli	Bacteria;Proteobacteria;Gammaproteobacteria	WB61	SAMN06341081	PRJNA374983	GCA_002966755.1	Complete	4.68705	50.7	chromosome:NZ_CP020025.1/CP020025.1		1	4213	2018-03-02T00:00:00Z	ftp://ftp.ncbi.nlm.nih.gov/genomes/all/GCA/002/966/755/GCA_002966755.1_ASM296675v1	ftp://ftp.ncbi.nlm.nih.gov/genomes/all/GCF/002/966/755/GCF_002966755.1_ASM296675v1
Escherichia coli	Bacteria;Proteobacteria;Gammaproteobacteria	WCHEC000837	SAMN06231252	PRJNA418674	GCA_002164595.2	Complete	5.38866	50.6757	chromosome:NZ_CP032879.1/CP032879.1; plasmid p1_000837:NZ_CP032875.1/CP032875.1; plasmid p2_000837:NZ_CP032876.1/CP032876.1; plasmid pCTXM15_000837:NZ_CP032877.1/CP032877.1; plasmid pNDM4_000837:NZ_CP032878.1/CP032878.1		5	4928	2018-10-10T00:00:00Z	ftp://ftp.ncbi.nlm.nih.gov/genomes/all/GCA/002/164/595/GCA_002164595.2_ASM216459v2	ftp://ftp.ncbi.nlm.nih.gov/genomes/all/GCF/002/164/595/GCF_002164595.2_ASM216459v2
Escherichia coli	Bacteria;Proteobacteria;Gammaproteobacteria	WCHEC005237	SAMN06209723	PRJNA418674	GCA_002945135.3	Complete	5.18721	50.825	chromosome:NZ_CP026580.3/CP026580.3; plasmid p1_005237:NZ_CP026572.2/CP026572.2; plasmid p2_005237:NZ_CP026573.2/CP026573.2; plasmid p3_005237:NZ_CP026574.2/CP026574.2; plasmid p4_005237:NZ_CP026575.2/CP026575.2; plasmid pCTX-M-55_005237:NZ_CP026576.2/CP026576.2; plasmid pNDM5_005237:NZ_CP026577.2/CP026577.2; plasmid pQnrS1_005237:NZ_CP026578.2/CP026578.2; plasmid pRmtB1_005237:NZ_CP026579.1/CP02…		9	4678	2018-02-12T00:00:00Z	ftp://ftp.ncbi.nlm.nih.gov/genomes/all/GCA/002/945/135/GCA_002945135.3_ASM294513v3	ftp://ftp.ncbi.nlm.nih.gov/genomes/all/GCF/002/945/135/GCF_002945135.3_ASM294513v3
Escherichia coli	Bacteria;Proteobacteria;Gammaproteobacteria	WCHEC005784	SAMN06209728	PRJNA418674	GCA_003051985.2	Complete	4.9725	50.7666	chromosome:NZ_CP028578.2/CP028578.2; plasmid p1_005784:NZ_CP028575.2/CP028575.2; plasmid pCTXM15_005784:NZ_CP028576.1/CP028576.1; plasmid pNDM5_005784:NZ_CP028577.1/CP028577.1		4	4535	2018-04-16T00:00:00Z	ftp://ftp.ncbi.nlm.nih.gov/genomes/all/GCA/003/051/985/GCA_003051985.2_ASM305198v2	ftp://ftp.ncbi.nlm.nih.gov/genomes/all/GCF/003/051/985/GCF_003051985.2_ASM305198v2
Escherichia coli	Bacteria;Proteobacteria;Gammaproteobacteria	WCHEC020031	SAMN08932733	PRJNA418674	GCA_003711045.1	Complete	4.89476	50.566	chromosome:NZ_CP033401.1/CP033401.1; plasmid p1_020031:NZ_CP033397.1/CP033397.1; plasmid p2_020031:NZ_CP033398.1/CP033398.1; plasmid pNDM5_020031:NZ_CP033399.1/CP033399.1; plasmid pOXA1_020031:NZ_CP033400.1/CP033400.1		5	4431	2018-11-05T00:00:00Z	ftp://ftp.ncbi.nlm.nih.gov/genomes/all/GCA/003/711/045/GCA_003711045.1_ASM371104v1	ftp://ftp.ncbi.nlm.nih.gov/genomes/all/GCF/003/711/045/GCF_003711045.1_ASM371104v1
Escherichia coli	Bacteria;Proteobacteria;Gammaproteobacteria	WCHEC020032	SAMN06909180	PRJNA418674	GCA_002164865.2	Complete	4.95894	50.62	chromosome:NZ_CP034966.1/CP034966.1; plasmid p1_020032:NZ_CP034959.1/CP034959.1; plasmid p2_020032:NZ_CP034960.1/CP034960.1; plasmid p3_020032:NZ_CP034961.1/CP034961.1; plasmid p4_020032:NZ_CP034962.1/CP034962.1; plasmid pCMY42_020032:NZ_CP034963.1/CP034963.1; plasmid pCTXM3_020032:NZ_CP034964.1/CP034964.1; plasmid pNDM5_020032:NZ_CP034965.1/CP034965.1		8	4533	2019-01-09T00:00:00Z	ftp://ftp.ncbi.nlm.nih.gov/genomes/all/GCA/002/164/865/GCA_002164865.2_ASM216486v2	ftp://ftp.ncbi.nlm.nih.gov/genomes/all/GCF/002/164/865/GCF_002164865.2_ASM216486v2
Escherichia coli	Bacteria;Proteobacteria;Gammaproteobacteria	WCHEC025943	SAMN07510673	PRJNA418674	GCA_002811555.3	Complete	5.3512	50.3539	chromosome:NZ_CP027205.2/CP027205.2; plasmid p1_025943:NZ_CP027199.1/CP027199.1; plasmid p2_025943:NZ_CP027200.1/CP027200.1; plasmid p3_025943:NZ_CP027201.2/CP027201.2; plasmid pMCR1_025943:NZ_CP027202.2/CP027202.2; plasmid pMCR3_025943:NZ_CP027203.2/CP027203.2; plasmid pNDM5_025943:NZ_CP027204.2/CP027204.2		7	4924	2018-02-27T00:00:00Z	ftp://ftp.ncbi.nlm.nih.gov/genomes/all/GCA/002/811/555/GCA_002811555.3_ASM281155v3	ftp://ftp.ncbi.nlm.nih.gov/genomes/all/GCF/002/811/555/GCF_002811555.3_ASM281155v3
Escherichia coli	Bacteria;Proteobacteria;Gammaproteobacteria	WCHEC025970	SAMN10956393	PRJNA418674	GCA_004295365.1	Complete	5.3042	50.5638	chromosome:NZ_CP036177.1/CP036177.1; plasmid p1_025970:NZ_CP036180.1/CP036180.1; plasmid p2_025970:NZ_CP036181.1/CP036181.1; plasmid p3_025970:NZ_CP036182.1/CP036182.1; plasmid p4_025970:NZ_CP036183.1/CP036183.1; plasmid p5_025970:NZ_CP036184.1/CP036184.1; plasmid p6_025970:NZ_CP036185.1/CP036185.1; plasmid pCTXM199_025970:NZ_CP036178.1/CP036178.1; plasmid pNDM5_025970:NZ_CP036179.1/CP036179.1		9	4888	2019-02-25T00:00:00Z	ftp://ftp.ncbi.nlm.nih.gov/genomes/all/GCA/004/295/365/GCA_004295365.1_ASM429536v1	ftp://ftp.ncbi.nlm.nih.gov/genomes/all/GCF/004/295/365/GCF_004295365.1_ASM429536v1
Escherichia coli	Bacteria;Proteobacteria;Gammaproteobacteria	WCHEC035053S1G0	SAMN08932768	PRJNA450216	GCA_003172465.2	Complete	4.6852	50.8	chromosome:NZ_CP034595.1/CP034595.1		1	4286	2018-12-19T00:00:00Z	ftp://ftp.ncbi.nlm.nih.gov/genomes/all/GCA/003/172/465/GCA_003172465.2_ASM317246v2	ftp://ftp.ncbi.nlm.nih.gov/genomes/all/GCF/003/172/465/GCF_003172465.2_ASM317246v2
Escherichia coli	Bacteria;Proteobacteria;Gammaproteobacteria	WCHEC035148	SAMN09202772	PRJNA418674	GCA_003268695.1	Complete	4.9437	50.6565	chromosome:NZ_CP029369.1/CP029369.1; plasmid p1_035148:NZ_CP029365.1/CP029365.1; plasmid p2_035148:NZ_CP029366.1/CP029366.1; plasmid pCMY42_035148:NZ_CP029367.1/CP029367.1; plasmid pQnrS1_035148:NZ_CP029368.1/CP029368.1		5	4490	2018-06-27T00:00:00Z	ftp://ftp.ncbi.nlm.nih.gov/genomes/all/GCA/003/268/695/GCA_003268695.1_ASM326869v1	ftp://ftp.ncbi.nlm.nih.gov/genomes/all/GCF/003/268/695/GCF_003268695.1_ASM326869v1
Escherichia coli	Bacteria;Proteobacteria;Gammaproteobacteria	WCHEC050613	SAMN06197014	PRJNA418674	GCA_001969285.4	Complete	5.12704	50.6091	chromosome:NZ_CP019213.3/CP019213.3; plasmid p2_050613:NZ_CP019216.3/CP019216.3; plasmid p3_050613:NZ_CP028466.1/CP028466.1; plasmid p4_050613:NZ_CP028467.2/CP028467.2; plasmid pI1_WCHEC050613:NZ_CP019215.2/; plasmid pI_050613:CP019215.2; plasmid pMCR_WCHEC050613:NZ_CP019214.3/CP019214.3		6	4695	2017-01-23T00:00:00Z	ftp://ftp.ncbi.nlm.nih.gov/genomes/all/GCA/001/969/285/GCA_001969285.4_ASM196928v4	ftp://ftp.ncbi.nlm.nih.gov/genomes/all/GCF/001/969/285/GCF_001969285.3_ASM196928v4
Escherichia coli	Bacteria;Proteobacteria;Gammaproteobacteria	WCHEC4533	SAMN06909152	PRJNA418674	GCA_002164645.3	Complete	5.39122	50.673	chromosome:NZ_CP028589.2/CP028589.2; plasmid p1_000533:NZ_CP028585.2/CP028585.2; plasmid p2_000533:NZ_CP028586.1/CP028586.1; plasmid pCTXM15_000533:NZ_CP028587.1/CP028587.1; plasmid pNDM4_000533:NZ_CP028588.1/CP028588.1		5	4938	2018-04-05T00:00:00Z	ftp://ftp.ncbi.nlm.nih.gov/genomes/all/GCA/002/164/645/GCA_002164645.3_ASM216464v3	ftp://ftp.ncbi.nlm.nih.gov/genomes/all/GCF/002/164/645/GCF_002164645.3_ASM216464v3
Escherichia coli	Bacteria;Proteobacteria;Gammaproteobacteria	WCHEC96200	SAMN06909153	PRJNA418674	GCA_002164635.4	Complete	5.34034	50.6785	chromosome:NZ_CP022229.3/CP022229.3; plasmid p1_000200:NZ_CP022228.3/CP022228.3; plasmid pCTXM15_000200:NZ_CP022227.3/CP022227.3; plasmid pNDM4_WCHEC96200:NZ_CP022226.2/CP022226.2		4	4901	2017-08-08T00:00:00Z	ftp://ftp.ncbi.nlm.nih.gov/genomes/all/GCA/002/164/635/GCA_002164635.4_ASM216463v4	ftp://ftp.ncbi.nlm.nih.gov/genomes/all/GCF/002/164/635/GCF_002164635.4_ASM216463v4
Escherichia coli	Bacteria;Proteobacteria;Gammaproteobacteria	WG5	SAMN07819355	PRJNA415232	GCA_002761835.1	Complete	4.59289	51	chromosome:NZ_CP024090.1/CP024090.1		1	4086	2017-11-08T00:00:00Z	ftp://ftp.ncbi.nlm.nih.gov/genomes/all/GCA/002/761/835/GCA_002761835.1_ASM276183v1	ftp://ftp.ncbi.nlm.nih.gov/genomes/all/GCF/002/761/835/GCF_002761835.1_ASM276183v1
Escherichia coli	Bacteria;Proteobacteria;Gammaproteobacteria	WI1 isolate	SAMEA19195168	PRJEB18462	GCA_900174625.1	Complete	5.00889	50.8149	chromosome WI1:NZ_LT838196.1/LT838196.1; plasmid pWI1-KPC3:NZ_LT838197.1/LT838197.1; plasmid pWI1-incFII:NZ_LT838198.1/LT838198.1; plasmid pWI1-incI1:NZ_LT838199.1/LT838199.1		4	4586	2017-04-20T00:00:00Z	ftp://ftp.ncbi.nlm.nih.gov/genomes/all/GCA/900/174/625/GCA_900174625.1_WI1-reUpload	ftp://ftp.ncbi.nlm.nih.gov/genomes/all/GCF/900/174/625/GCF_900174625.1_WI1-reUpload
Escherichia coli	Bacteria;Proteobacteria;Gammaproteobacteria	WI2 isolate	SAMEA19195918	PRJEB18462	GCA_900174635.1	Complete	5.05322	50.739	chromosome WI2:NZ_LT838200.1/LT838200.1; plasmid pWI2-OXA48:NZ_LT838202.1/LT838202.1; plasmid pWI2-incFII:NZ_LT838203.1/LT838203.1; plasmid pWI2-incI1:NZ_LT838204.1/LT838204.1; plasmid pWI2-mcr:NZ_LT838201.1/LT838201.1		5	4652	2017-04-20T00:00:00Z	ftp://ftp.ncbi.nlm.nih.gov/genomes/all/GCA/900/174/635/GCA_900174635.1_WI2	ftp://ftp.ncbi.nlm.nih.gov/genomes/all/GCF/900/174/635/GCF_900174635.1_WI2
Escherichia coli	Bacteria;Proteobacteria;Gammaproteobacteria	Y5	SAMN04299569	PRJNA304360	GCA_001860505.1	Complete	4.83927	50.8	chromosome:NZ_CP013483.1/CP013483.1		1	4319	2016-11-01T00:00:00Z	ftp://ftp.ncbi.nlm.nih.gov/genomes/all/GCA/001/860/505/GCA_001860505.1_ASM186050v1	ftp://ftp.ncbi.nlm.nih.gov/genomes/all/GCF/001/860/505/GCF_001860505.1_ASM186050v1
Escherichia coli	Bacteria;Proteobacteria;Gammaproteobacteria	YD786	SAMN04227566	PRJNA300553	GCA_001442495.1	Complete	4.8635	50.6	chromosome:NZ_CP013112.1/CP013112.1		1	4365	2015-11-10T00:00:00Z	ftp://ftp.ncbi.nlm.nih.gov/genomes/all/GCA/001/442/495/GCA_001442495.1_ASM144249v1	ftp://ftp.ncbi.nlm.nih.gov/genomes/all/GCF/001/442/495/GCF_001442495.1_ASM144249v1
Escherichia coli	Bacteria;Proteobacteria;Gammaproteobacteria	YDC107	SAMN07974445	PRJNA416908	GCA_002925525.1	Complete	5.57986	50.5904	chromosome:CP025713.1; chromosome:CP025712.1; chromosome:NZ_CP025707.1/CP025707.1; plasmid pYDC107_184:NZ_CP025708.1/CP025708.1; plasmid pYDC107_41:NZ_CP025711.1/CP025711.1; plasmid pYDC107_70:NZ_CP025710.1/CP025710.1		5	5258	2018-01-12T00:00:00Z	ftp://ftp.ncbi.nlm.nih.gov/genomes/all/GCA/002/925/525/GCA_002925525.1_YDC107	ftp://ftp.ncbi.nlm.nih.gov/genomes/all/GCF/002/925/525/GCF_002925525.1_YDC107
Escherichia coli	Bacteria;Proteobacteria;Gammaproteobacteria	Z1002	SAMN06924979	PRJNA386069	GCA_002142675.1	Complete	5.62852	50.5236	chromosome:NZ_CP021202.1/CP021202.1; plasmid p1002-1:NZ_CP021203.1/CP021203.1; plasmid p1002-4:NZ_CP021204.1/CP021204.1; plasmid p1002-MCR1:NZ_CP021205.1/CP021205.1; plasmid p1002-NDM1:NZ_CP021206.1/CP021206.1		5	5152	2017-05-16T00:00:00Z	ftp://ftp.ncbi.nlm.nih.gov/genomes/all/GCA/002/142/675/GCA_002142675.1_ASM214267v1	ftp://ftp.ncbi.nlm.nih.gov/genomes/all/GCF/002/142/675/GCF_002142675.1_ASM214267v1
Escherichia coli	Bacteria;Proteobacteria;Gammaproteobacteria	ZH063	SAMN04381853	PRJNA307507	GCA_001577325.1	Complete	5.19705	50.718	chromosome:NZ_CP014522.1/CP014522.1; plasmid pZH063_1:NZ_CP014523.1/CP014523.1; plasmid pZH063_2:NZ_CP014524.1/CP014524.1		3	4776	2016-02-29T00:00:00Z	ftp://ftp.ncbi.nlm.nih.gov/genomes/all/GCA/001/577/325/GCA_001577325.1_ASM157732v1	ftp://ftp.ncbi.nlm.nih.gov/genomes/all/GCF/001/577/325/GCF_001577325.1_ASM157732v1
Escherichia coli	Bacteria;Proteobacteria;Gammaproteobacteria	ZH193	SAMN04381846	PRJNA307507	GCA_001566675.1	Complete	5.25638	50.9077	chromosome:NZ_CP014497.1/CP014497.1; plasmid pZH193:NZ_CP014498.1/CP014498.1		2	4834	2016-02-23T00:00:00Z	ftp://ftp.ncbi.nlm.nih.gov/genomes/all/GCA/001/566/675/GCA_001566675.1_ASM156667v1	ftp://ftp.ncbi.nlm.nih.gov/genomes/all/GCF/001/566/675/GCF_001566675.1_ASM156667v1
Escherichia coli 042	Bacteria;Proteobacteria;Gammaproteobacteria	42	SAMEA2272277	PRJEA40647	GCA_000027125.1	Complete	5.35532	50.5767	chromosome:NC_017626.1/FN554766.1; plasmid pAA:NC_017627.1/FN554767.1		2	4910	2010-01-28T00:00:00Z	ftp://ftp.ncbi.nlm.nih.gov/genomes/all/GCA/000/027/125/GCA_000027125.1_ASM2712v1	ftp://ftp.ncbi.nlm.nih.gov/genomes/all/GCF/000/027/125/GCF_000027125.1_ASM2712v1
Escherichia coli 1303	Bacteria;Proteobacteria;Gammaproteobacteria	1303	SAMN02949643	PRJNA46529	GCA_000829985.1	Complete	5.15693	50.5867	chromosome:NZ_CP009166.1/CP009166.1; plasmid p1303_109:NZ_CP009167.1/CP009167.1; plasmid p1303_5:NZ_CP009169.1/CP009169.1; plasmid p1303_95:NZ_CP009168.1/CP009168.1		4	4649	2015-01-29T00:00:00Z	ftp://ftp.ncbi.nlm.nih.gov/genomes/all/GCA/000/829/985/GCA_000829985.1_ASM82998v1	ftp://ftp.ncbi.nlm.nih.gov/genomes/all/GCF/000/829/985/GCF_000829985.1_ASM82998v1
Escherichia coli 536	Bacteria;Proteobacteria;Gammaproteobacteria	536	SAMN02604181	PRJNA16235	GCA_000013305.1	Complete	4.93892	50.5	chromosome:NC_008253.1/CP000247.1		1	4348	2006-07-13T00:00:00Z	ftp://ftp.ncbi.nlm.nih.gov/genomes/all/GCA/000/013/305/GCA_000013305.1_ASM1330v1	ftp://ftp.ncbi.nlm.nih.gov/genomes/all/GCF/000/013/305/GCF_000013305.1_ASM1330v1
Escherichia coli 55989	Bacteria;Proteobacteria;Gammaproteobacteria	55989	SAMEA3138229	PRJNA33413	GCA_000026245.1	Complete	5.15486	50.7	chromosome:NC_011748.1/CU928145.2		1	4686	2008-12-16T00:00:00Z	ftp://ftp.ncbi.nlm.nih.gov/genomes/all/GCA/000/026/245/GCA_000026245.1_ASM2624v1	ftp://ftp.ncbi.nlm.nih.gov/genomes/all/GCF/000/026/245/GCF_000026245.1_ASM2624v1
Escherichia coli ABU 83972	Bacteria;Proteobacteria;Gammaproteobacteria	ABU 83972	SAMN02603258	PRJNA38725	GCA_000148365.1	Complete	5.13296	50.6001	chromosome:NC_017631.1/CP001671.1; plasmid pABU:NC_017629.1/CP001833.1		2	4624	2010-09-22T00:00:00Z	ftp://ftp.ncbi.nlm.nih.gov/genomes/all/GCA/000/148/365/GCA_000148365.1_ASM14836v1	ftp://ftp.ncbi.nlm.nih.gov/genomes/all/GCF/000/148/365/GCF_000148365.1_ASM14836v1
Escherichia coli ACN001	Bacteria;Proteobacteria;Gammaproteobacteria	ACN001	SAMN03852615	PRJNA194515	GCA_001051135.1	Complete	4.93658	50.7	chromosome:NZ_CP007442.1/CP007442.1		1	4473	2015-07-09T00:00:00Z	ftp://ftp.ncbi.nlm.nih.gov/genomes/all/GCA/001/051/135/GCA_001051135.1_ASM105113v1	ftp://ftp.ncbi.nlm.nih.gov/genomes/all/GCF/001/051/135/GCF_001051135.1_ASM105113v1
Escherichia coli APEC IMT5155	Bacteria;Proteobacteria;Gammaproteobacteria	APEC IMT5155	SAMN03274236	PRJNA200980	GCA_000813165.1	Complete	5.12606	50.565	chromosome:NZ_CP005930.1/CP005930.1; plasmid p1ColV5155:NZ_CP005931.1/CP005931.1; plasmid p25155:NZ_CP005932.1/CP005932.1		3	4604	2015-01-02T00:00:00Z	ftp://ftp.ncbi.nlm.nih.gov/genomes/all/GCA/000/813/165/GCA_000813165.1_ASM81316v1	ftp://ftp.ncbi.nlm.nih.gov/genomes/all/GCF/000/813/165/GCF_000813165.1_ASM81316v1
Escherichia coli APEC O1	Bacteria;Proteobacteria;Gammaproteobacteria	APEC O1	SAMN02603424	PRJNA16718	GCA_000014845.1	Complete	5.49765	50.2915	chromosome:NC_008563.1/CP000468.1; plasmid pAPEC-O1-ColBM:NC_009837.1/DQ381420.1; plasmid pAPEC-O1-R:NC_009838.1/DQ517526.1		3	5084	2006-10-04T00:00:00Z	ftp://ftp.ncbi.nlm.nih.gov/genomes/all/GCA/000/014/845/GCA_000014845.1_ASM1484v1	ftp://ftp.ncbi.nlm.nih.gov/genomes/all/GCF/000/014/845/GCF_000014845.1_ASM1484v1
Escherichia coli APEC O18	Bacteria;Proteobacteria;Gammaproteobacteria	APEC O18	SAMN03761813	PRJNA219414	GCA_001021615.1	Complete	5.00657	50.7	chromosome:NZ_CP006830.1/CP006830.1		1	4601	2015-06-08T00:00:00Z	ftp://ftp.ncbi.nlm.nih.gov/genomes/all/GCA/001/021/615/GCA_001021615.1_APECO18	ftp://ftp.ncbi.nlm.nih.gov/genomes/all/GCF/001/021/615/GCF_001021615.1_APECO18
Escherichia coli APEC O2-211	Bacteria;Proteobacteria;Gammaproteobacteria	APEC O2-211	SAMN03761814	PRJNA219410	GCA_001021635.2	Complete	5.31834	50.5426	chromosome:NZ_CP006834.2/CP006834.2; plasmid pAPEC-O2-211A-ColV:NZ_CP030791.1/CP030791.1; plasmid pAPEC-O2-211B:NZ_CP030792.1/CP030792.1; plasmid pAPEC-O2-211C:NZ_CP030793.1/CP030793.1		4	4851	2015-06-08T00:00:00Z	ftp://ftp.ncbi.nlm.nih.gov/genomes/all/GCA/001/021/635/GCA_001021635.2_ASM102163v2	ftp://ftp.ncbi.nlm.nih.gov/genomes/all/GCF/001/021/635/GCF_001021635.2_ASM102163v2
Escherichia coli APEC O78	Bacteria;Proteobacteria;Gammaproteobacteria	APEC O78	SAMN02603426	PRJNA184588	GCA_000332755.1	Complete	4.79843	50.7	chromosome:NC_020163.1/CP004009.1		1	4384	2013-01-23T00:00:00Z	ftp://ftp.ncbi.nlm.nih.gov/genomes/all/GCA/000/332/755/GCA_000332755.1_ASM33275v1	ftp://ftp.ncbi.nlm.nih.gov/genomes/all/GCF/000/332/755/GCF_000332755.1_ASM33275v1
Escherichia coli ATCC 25922	Bacteria;Proteobacteria;Gammaproteobacteria	ATCC 25922	SAMN02929659	PRJNA244551	GCA_000743255.1	Complete	5.20344	50.3906	chromosome:NZ_CP009072.1/CP009072.1; plasmid unnamed_1:NZ_CP009073.1/CP009073.1; plasmid unnamed_2:NZ_CP009074.1/CP009074.1		3	4709	2014-08-22T00:00:00Z	ftp://ftp.ncbi.nlm.nih.gov/genomes/all/GCA/000/743/255/GCA_000743255.1_ASM74325v1	ftp://ftp.ncbi.nlm.nih.gov/genomes/all/GCF/000/743/255/GCF_000743255.1_ASM74325v1
Escherichia coli ATCC 8739	Bacteria;Proteobacteria;Gammaproteobacteria	ATCC 8739	SAMN02598405	PRJNA18083	GCA_000019385.1	Complete	4.74622	50.9	chromosome:NC_010468.1/CP000946.1		1	4261	2008-03-11T00:00:00Z	ftp://ftp.ncbi.nlm.nih.gov/genomes/all/GCA/000/019/385/GCA_000019385.1_ASM1938v1	ftp://ftp.ncbi.nlm.nih.gov/genomes/all/GCF/000/019/385/GCF_000019385.1_ASM1938v1
Escherichia coli B	Bacteria;Proteobacteria;Gammaproteobacteria	C2566	SAMN04435507	PRJNA309539	GCA_001559615.2	Complete	4.47896	50.8	chromosome:NZ_CP014268.2/CP014268.2		1	4019	2016-02-11T00:00:00Z	ftp://ftp.ncbi.nlm.nih.gov/genomes/all/GCA/001/559/615/GCA_001559615.2_ASM155961v2	ftp://ftp.ncbi.nlm.nih.gov/genomes/all/GCF/001/559/615/GCF_001559615.2_ASM155961v2
Escherichia coli B	Bacteria;Proteobacteria;Gammaproteobacteria	C3029	SAMN04435508	PRJNA309540	GCA_001559635.1	Complete	4.56919	50.8	chromosome:NZ_CP014269.1/CP014269.1		1	4134	2016-02-11T00:00:00Z	ftp://ftp.ncbi.nlm.nih.gov/genomes/all/GCA/001/559/635/GCA_001559635.1_ASM155963v1	ftp://ftp.ncbi.nlm.nih.gov/genomes/all/GCF/001/559/635/GCF_001559635.1_ASM155963v1
Escherichia coli B str. REL606	Bacteria;Proteobacteria;Gammaproteobacteria	REL606	SAMN02603421	PRJNA18281	GCA_000017985.1	Complete	4.62981	50.8	chromosome:NC_012967.1/CP000819.1		1	4157	2009-07-15T00:00:00Z	ftp://ftp.ncbi.nlm.nih.gov/genomes/all/GCA/000/017/985/GCA_000017985.1_ASM1798v1	ftp://ftp.ncbi.nlm.nih.gov/genomes/all/GCF/000/017/985/GCF_000017985.1_ASM1798v1
Escherichia coli B7A	Bacteria;Proteobacteria;Gammaproteobacteria	B7A	SAMN02918008	PRJNA205485	GCA_000725265.1	Complete	5.23044	50.7206	chromosome:CP005998.1; plasmid pEB1:CP005999.1; plasmid pEB2:CP006000.1; plasmid pEB3:CP006001.1; plasmid pEB4:CP006002.1		5	5384	2014-07-14T00:00:00Z	ftp://ftp.ncbi.nlm.nih.gov/genomes/all/GCA/000/725/265/GCA_000725265.1_ASM72526v1	ftp://ftp.ncbi.nlm.nih.gov/genomes/all/GCF/000/725/265/GCF_000725265.1_ASM72526v1
Escherichia coli BL21(DE3)	Bacteria;Proteobacteria;Gammaproteobacteria	BL21(DE3)	SAMEA2272558	PRJEA28965	GCA_000009565.2	Complete	4.55895	50.8	chromosome:NC_012892.2/AM946981.2		1	4091	2009-06-30T00:00:00Z	ftp://ftp.ncbi.nlm.nih.gov/genomes/all/GCA/000/009/565/GCA_000009565.2_ASM956v1	ftp://ftp.ncbi.nlm.nih.gov/genomes/all/GCF/000/009/565/GCF_000009565.1_ASM956v1
Escherichia coli 'BL21-Gold(DE3)pLysS AG'	Bacteria;Proteobacteria;Gammaproteobacteria	BL21-Gold(DE3)pLysS AG	SAMN00002656	PRJNA30681	GCA_000023665.1	Complete	4.57094	50.8	chromosome:NC_012947.1/CP001665.1		1	4122	2009-07-09T00:00:00Z	ftp://ftp.ncbi.nlm.nih.gov/genomes/all/GCA/000/023/665/GCA_000023665.1_ASM2366v1	ftp://ftp.ncbi.nlm.nih.gov/genomes/all/GCF/000/023/665/GCF_000023665.1_ASM2366v1
Escherichia coli BW25113	Bacteria;Proteobacteria;Gammaproteobacteria	AM187	SAMN11080426	PRJNA525908	GCA_004355105.1	Complete	4.62486	50.8	chromosome:NZ_CP037857.1/CP037857.1		1	4202	2019-03-19T00:00:00Z	ftp://ftp.ncbi.nlm.nih.gov/genomes/all/GCA/004/355/105/GCA_004355105.1_ASM435510v1	ftp://ftp.ncbi.nlm.nih.gov/genomes/all/GCF/004/355/105/GCF_004355105.1_ASM435510v1
[truncated: 1,390 more rows]
