# Supplementary material for: BacAnt: A Combination Annotation Server for Bacterial DNA Sequences to Identify Antibiotic Resistance Genes, Integrons, and Transposable Elements
Source: Front Microbiol. 2021 Jul 23;12:649969. doi: 10.3389/fmicb.2021.649969 (PMC8343408; doi:10.3389/fmicb.2021.649969)
Supplement: Supplementary file 6 [file Table_6.XLSX]

## Sheet: Sheet1
Organism	Strain	AMR1	locus_tag	start	end	AMR2	locus_tag	start	end	pvalue
Acinetobacter_baumannii	071	sul1	MEDG01000007.1	67229	68068	aac(6')-Ib	MEDG01000007.1	68578	69132	0.001
Acinetobacter_baumannii	080	aadA2	MDTR01000042.1	5287	6020	aph(3'')-Ib	MDTR01000042.1	89	891	0
Acinetobacter_baumannii	080	sul1	MDTR01000044.1	2577	3416	aac(6')-Ib	MDTR01000044.1	4542	5096	0.001
Acinetobacter_baumannii	09A16CRGN0014	sul1	CP034242.1	1382998	1383837	aph(3')-Ia	CP034242.1	1377703	1378518	0
Acinetobacter_baumannii	09A16CRGN0014	aac(6')-Ib'	CP034242.1	1380365	1380919	aadA1	CP034242.1	1381702	1382493	0
Acinetobacter_baumannii	09A16CRGN0014	sul1	CP034242.1	1382998	1383837	aadA1	CP034242.1	1381702	1382493	0
Acinetobacter_baumannii	09A16CRGN0014	aac(6')-Ib'	CP034242.1	1380365	1380919	sul1	CP034242.1	1382998	1383837	0
Acinetobacter_baumannii	09A16CRGN0014	catB8	CP034242.1	1381012	1381644	sul1	CP034242.1	1382998	1383837	0
Acinetobacter_baumannii	09A16CRGN0014	aac(6')-Ib'	CP034242.1	1380365	1380919	armA	CP034242.1	1387183	1387956	0
Acinetobacter_baumannii	09A16CRGN0014	catB8	CP034242.1	1381012	1381644	armA	CP034242.1	1387183	1387956	0
Acinetobacter_baumannii	09A16CRGN0014	sul1	CP034242.1	1382998	1383837	armA	CP034242.1	1387183	1387956	0
Acinetobacter_baumannii	09A16CRGN0014	aac(6')-Ib'	CP034242.1	1380365	1380919	msr(E)	CP034242.1	1390255	1391730	0
Acinetobacter_baumannii	09A16CRGN0014	catB8	CP034242.1	1381012	1381644	msr(E)	CP034242.1	1390255	1391730	0
Acinetobacter_baumannii	09A16CRGN0014	armA	CP034242.1	1387183	1387956	msr(E)	CP034242.1	1390255	1391730	0
Acinetobacter_baumannii	09A16CRGN0014	aadA1	CP034242.1	1381702	1382493	mph(E)	CP034242.1	1391786	1392670	0
Acinetobacter_baumannii	09A16CRGN003B	sul1	CP034243.1	1382971	1383810	aph(3')-Ia	CP034243.1	1377676	1378491	0
Acinetobacter_baumannii	09A16CRGN003B	aac(6')-Ib'	CP034243.1	1380338	1380892	aadA1	CP034243.1	1381675	1382466	0
Acinetobacter_baumannii	09A16CRGN003B	sul1	CP034243.1	1382971	1383810	aadA1	CP034243.1	1381675	1382466	0
Acinetobacter_baumannii	09A16CRGN003B	aac(6')-Ib'	CP034243.1	1380338	1380892	sul1	CP034243.1	1382971	1383810	0
Acinetobacter_baumannii	09A16CRGN003B	catB8	CP034243.1	1380985	1381617	sul1	CP034243.1	1382971	1383810	0
Acinetobacter_baumannii	09A16CRGN003B	aac(6')-Ib'	CP034243.1	1380338	1380892	armA	CP034243.1	1387156	1387929	0
Acinetobacter_baumannii	09A16CRGN003B	catB8	CP034243.1	1380985	1381617	armA	CP034243.1	1387156	1387929	0
Acinetobacter_baumannii	09A16CRGN003B	sul1	CP034243.1	1382971	1383810	armA	CP034243.1	1387156	1387929	0
Acinetobacter_baumannii	09A16CRGN003B	aac(6')-Ib'	CP034243.1	1380338	1380892	msr(E)	CP034243.1	1390228	1391703	0
Acinetobacter_baumannii	09A16CRGN003B	catB8	CP034243.1	1380985	1381617	msr(E)	CP034243.1	1390228	1391703	0
Acinetobacter_baumannii	09A16CRGN003B	armA	CP034243.1	1387156	1387929	msr(E)	CP034243.1	1390228	1391703	0
Acinetobacter_baumannii	09A16CRGN003B	aadA1	CP034243.1	1381675	1382466	mph(E)	CP034243.1	1391759	1392643	0
Acinetobacter_baumannii	10042	sul1	CP023026.1	1274089	1274928	aph(3')-Ia	CP023026.1	1268794	1269609	0
Acinetobacter_baumannii	10042	aac(6')-Ib'	CP023026.1	1271456	1272010	aadA1	CP023026.1	1272793	1273584	0
Acinetobacter_baumannii	10042	sul1	CP023026.1	1274089	1274928	aadA1	CP023026.1	1272793	1273584	0
Acinetobacter_baumannii	10042	aac(6')-Ib'	CP023026.1	1271456	1272010	sul1	CP023026.1	1274089	1274928	0
Acinetobacter_baumannii	10042	catB8	CP023026.1	1272103	1272735	sul1	CP023026.1	1274089	1274928	0
Acinetobacter_baumannii	10042	aac(6')-Ib'	CP023026.1	1271456	1272010	armA	CP023026.1	1278273	1279046	0
Acinetobacter_baumannii	10042	catB8	CP023026.1	1272103	1272735	armA	CP023026.1	1278273	1279046	0
Acinetobacter_baumannii	10042	sul1	CP023026.1	1274089	1274928	armA	CP023026.1	1278273	1279046	0
Acinetobacter_baumannii	10042	aph(3')-Ia	CP023026.1	1268794	1269609	blaTEM-12	CP023026.1	2566631	2567491	0
Acinetobacter_baumannii	1008_ABAU	aadA1	JWGN01000073.1	14388	15179	mph(E)	JWGN01000073.1	4211	5095	0
Acinetobacter_baumannii	1008_ABAU	armA	JWGN01000073.1	8925	9698	msr(E)	JWGN01000073.1	5151	6626	0
Acinetobacter_baumannii	1008_ABAU	catB8	JWGN01000073.1	15237	15869	msr(E)	JWGN01000073.1	5151	6626	0
Acinetobacter_baumannii	1008_ABAU	aac(6')-Ib'	JWGN01000073.1	15962	16516	msr(E)	JWGN01000073.1	5151	6626	0
Acinetobacter_baumannii	1008_ABAU	sul1	JWGN01000073.1	13044	13883	armA	JWGN01000073.1	8925	9698	0
Acinetobacter_baumannii	1008_ABAU	catB8	JWGN01000073.1	15237	15869	armA	JWGN01000073.1	8925	9698	0
Acinetobacter_baumannii	1008_ABAU	aac(6')-Ib'	JWGN01000073.1	15962	16516	armA	JWGN01000073.1	8925	9698	0
Acinetobacter_baumannii	1008_ABAU	catB8	JWGN01000073.1	15237	15869	sul1	JWGN01000073.1	13044	13883	0
Acinetobacter_baumannii	1008_ABAU	aac(6')-Ib'	JWGN01000073.1	15962	16516	sul1	JWGN01000073.1	13044	13883	0
Acinetobacter_baumannii	1008_ABAU	sul1	JWGN01000073.1	13044	13883	aadA1	JWGN01000073.1	14388	15179	0
Acinetobacter_baumannii	1008_ABAU	aac(6')-Ib'	JWGN01000073.1	15962	16516	aadA1	JWGN01000073.1	14388	15179	0
Acinetobacter_baumannii	1038_ABAU	aac(6')-Ib'	JWFF01000068.1	1030	1584	aadA1	JWFF01000068.1	2367	3158	0
Acinetobacter_baumannii	1038_ABAU	sul1	JWFF01000068.1	3663	4502	aadA1	JWFF01000068.1	2367	3158	0
Acinetobacter_baumannii	1038_ABAU	aac(6')-Ib'	JWFF01000068.1	1030	1584	sul1	JWFF01000068.1	3663	4502	0
Acinetobacter_baumannii	1038_ABAU	catB8	JWFF01000068.1	1677	2309	sul1	JWFF01000068.1	3663	4502	0
Acinetobacter_baumannii	1038_ABAU	aac(6')-Ib'	JWFF01000068.1	1030	1584	armA	JWFF01000068.1	7848	8621	0
Acinetobacter_baumannii	1038_ABAU	catB8	JWFF01000068.1	1677	2309	armA	JWFF01000068.1	7848	8621	0
Acinetobacter_baumannii	1038_ABAU	sul1	JWFF01000068.1	3663	4502	armA	JWFF01000068.1	7848	8621	0
Acinetobacter_baumannii	1038_ABAU	aac(6')-Ib'	JWFF01000068.1	1030	1584	msr(E)	JWFF01000068.1	10920	12395	0
Acinetobacter_baumannii	1038_ABAU	catB8	JWFF01000068.1	1677	2309	msr(E)	JWFF01000068.1	10920	12395	0
Acinetobacter_baumannii	1038_ABAU	armA	JWFF01000068.1	7848	8621	msr(E)	JWFF01000068.1	10920	12395	0
Acinetobacter_baumannii	1038_ABAU	aadA1	JWFF01000068.1	2367	3158	mph(E)	JWFF01000068.1	12451	13335	0
Acinetobacter_baumannii	1039_ABAU	aadA1	JWFE01000225.1	14368	15159	mph(E)	JWFE01000225.1	4191	5075	0
Acinetobacter_baumannii	1039_ABAU	armA	JWFE01000225.1	8905	9678	msr(E)	JWFE01000225.1	5131	6606	0
Acinetobacter_baumannii	1039_ABAU	catB8	JWFE01000225.1	15217	15849	msr(E)	JWFE01000225.1	5131	6606	0
Acinetobacter_baumannii	1039_ABAU	aac(6')-Ib'	JWFE01000225.1	15942	16496	msr(E)	JWFE01000225.1	5131	6606	0
Acinetobacter_baumannii	1039_ABAU	sul1	JWFE01000225.1	13024	13863	armA	JWFE01000225.1	8905	9678	0
Acinetobacter_baumannii	1039_ABAU	catB8	JWFE01000225.1	15217	15849	armA	JWFE01000225.1	8905	9678	0
Acinetobacter_baumannii	1039_ABAU	aac(6')-Ib'	JWFE01000225.1	15942	16496	armA	JWFE01000225.1	8905	9678	0
Acinetobacter_baumannii	1039_ABAU	catB8	JWFE01000225.1	15217	15849	sul1	JWFE01000225.1	13024	13863	0
Acinetobacter_baumannii	1039_ABAU	aac(6')-Ib'	JWFE01000225.1	15942	16496	sul1	JWFE01000225.1	13024	13863	0
Acinetobacter_baumannii	1039_ABAU	sul1	JWFE01000225.1	13024	13863	aadA1	JWFE01000225.1	14368	15159	0
Acinetobacter_baumannii	1039_ABAU	aac(6')-Ib'	JWFE01000225.1	15942	16496	aadA1	JWFE01000225.1	14368	15159	0
Acinetobacter_baumannii	103SM	aph(3')-Ia	FUEM01000057.1	861	1676	ant(2'')-Ia	FUEM01000057.1	1727	2260	0
Acinetobacter_baumannii	10441_14	armA	LGYW01000053.1	13631	14404	msr(E)	LGYW01000053.1	16703	18178	0
Acinetobacter_baumannii	1051176	sul1	JEZB01000045.1	2244	3083	aadA1	JEZB01000045.1	948	1739	0
Acinetobacter_baumannii	113	sul1	APLO01000135.1	10252	11091	aadA1	APLO01000135.1	8956	9747	0
Acinetobacter_baumannii	1153_ABAU	aadA1	JWBD01000035.1	14391	15182	mph(E)	JWBD01000035.1	4214	5098	0
Acinetobacter_baumannii	1153_ABAU	armA	JWBD01000035.1	8928	9701	msr(E)	JWBD01000035.1	5154	6629	0
Acinetobacter_baumannii	1153_ABAU	catB8	JWBD01000035.1	15240	15872	msr(E)	JWBD01000035.1	5154	6629	0
Acinetobacter_baumannii	1153_ABAU	aac(6')-Ib'	JWBD01000035.1	15965	16519	msr(E)	JWBD01000035.1	5154	6629	0
Acinetobacter_baumannii	1153_ABAU	sul1	JWBD01000035.1	13047	13886	armA	JWBD01000035.1	8928	9701	0
Acinetobacter_baumannii	1153_ABAU	catB8	JWBD01000035.1	15240	15872	armA	JWBD01000035.1	8928	9701	0
Acinetobacter_baumannii	1153_ABAU	aac(6')-Ib'	JWBD01000035.1	15965	16519	armA	JWBD01000035.1	8928	9701	0
Acinetobacter_baumannii	1153_ABAU	catB8	JWBD01000035.1	15240	15872	sul1	JWBD01000035.1	13047	13886	0
Acinetobacter_baumannii	1153_ABAU	aac(6')-Ib'	JWBD01000035.1	15965	16519	sul1	JWBD01000035.1	13047	13886	0
Acinetobacter_baumannii	1153_ABAU	sul1	JWBD01000035.1	13047	13886	aadA1	JWBD01000035.1	14391	15182	0
Acinetobacter_baumannii	1153_ABAU	aac(6')-Ib'	JWBD01000035.1	15965	16519	aadA1	JWBD01000035.1	14391	15182	0
Acinetobacter_baumannii	1168_ABAU	aac(6')-Ib'	JWAN01000065.1	1038	1592	aadA1	JWAN01000065.1	2375	3166	0
Acinetobacter_baumannii	1168_ABAU	sul1	JWAN01000065.1	3671	4510	aadA1	JWAN01000065.1	2375	3166	0
Acinetobacter_baumannii	1168_ABAU	aac(6')-Ib'	JWAN01000065.1	1038	1592	sul1	JWAN01000065.1	3671	4510	0
Acinetobacter_baumannii	1168_ABAU	catB8	JWAN01000065.1	1685	2317	sul1	JWAN01000065.1	3671	4510	0
Acinetobacter_baumannii	1168_ABAU	aac(6')-Ib'	JWAN01000065.1	1038	1592	armA	JWAN01000065.1	7856	8629	0
Acinetobacter_baumannii	1168_ABAU	catB8	JWAN01000065.1	1685	2317	armA	JWAN01000065.1	7856	8629	0
Acinetobacter_baumannii	1168_ABAU	sul1	JWAN01000065.1	3671	4510	armA	JWAN01000065.1	7856	8629	0
Acinetobacter_baumannii	1168_ABAU	aac(6')-Ib'	JWAN01000065.1	1038	1592	msr(E)	JWAN01000065.1	10928	12403	0
Acinetobacter_baumannii	1168_ABAU	catB8	JWAN01000065.1	1685	2317	msr(E)	JWAN01000065.1	10928	12403	0
Acinetobacter_baumannii	1168_ABAU	armA	JWAN01000065.1	7856	8629	msr(E)	JWAN01000065.1	10928	12403	0
Acinetobacter_baumannii	1168_ABAU	aadA1	JWAN01000065.1	2375	3166	mph(E)	JWAN01000065.1	12459	13343	0
Acinetobacter_baumannii	11A1213CRGN008	sul1	CP035186.1	1337114	1337953	aph(3')-Ia	CP035186.1	1331819	1332634	0
Acinetobacter_baumannii	11A1213CRGN008	aac(6')-Ib'	CP035186.1	1334481	1335035	aadA1	CP035186.1	1335818	1336609	0
Acinetobacter_baumannii	11A1213CRGN008	sul1	CP035186.1	1337114	1337953	aadA1	CP035186.1	1335818	1336609	0
Acinetobacter_baumannii	11A1213CRGN008	aac(6')-Ib'	CP035186.1	1334481	1335035	sul1	CP035186.1	1337114	1337953	0
Acinetobacter_baumannii	11A1213CRGN008	catB8	CP035186.1	1335128	1335760	sul1	CP035186.1	1337114	1337953	0
Acinetobacter_baumannii	11A1213CRGN008	aac(6')-Ib'	CP035186.1	1334481	1335035	armA	CP035186.1	1341299	1342072	0
Acinetobacter_baumannii	11A1213CRGN008	catB8	CP035186.1	1335128	1335760	armA	CP035186.1	1341299	1342072	0
Acinetobacter_baumannii	11A1213CRGN008	sul1	CP035186.1	1337114	1337953	armA	CP035186.1	1341299	1342072	0
Acinetobacter_baumannii	11A1213CRGN008	aac(6')-Ib'	CP035186.1	1334481	1335035	msr(E)	CP035186.1	1344371	1345846	0
Acinetobacter_baumannii	11A1213CRGN008	catB8	CP035186.1	1335128	1335760	msr(E)	CP035186.1	1344371	1345846	0
Acinetobacter_baumannii	11A1213CRGN008	armA	CP035186.1	1341299	1342072	msr(E)	CP035186.1	1344371	1345846	0
Acinetobacter_baumannii	11A1213CRGN008	aadA1	CP035186.1	1335818	1336609	mph(E)	CP035186.1	1345902	1346786	0
Acinetobacter_baumannii	11A1213CRGN008	aph(3')-Ia	CP035186.1	1331819	1332634	blaTEM-12	CP035186.1	2643308	2644168	0
Acinetobacter_baumannii	11A1213CRGN055	sul1	CP035185.1	1322974	1323813	aph(3')-Ia	CP035185.1	1317679	1318494	0
Acinetobacter_baumannii	11A1213CRGN055	aac(6')-Ib'	CP035185.1	1320341	1320895	aadA1	CP035185.1	1321678	1322469	0
Acinetobacter_baumannii	11A1213CRGN055	sul1	CP035185.1	1322974	1323813	aadA1	CP035185.1	1321678	1322469	0
Acinetobacter_baumannii	11A1213CRGN055	aac(6')-Ib'	CP035185.1	1320341	1320895	sul1	CP035185.1	1322974	1323813	0
Acinetobacter_baumannii	11A1213CRGN055	catB8	CP035185.1	1320988	1321620	sul1	CP035185.1	1322974	1323813	0
Acinetobacter_baumannii	11A1213CRGN055	aac(6')-Ib'	CP035185.1	1320341	1320895	armA	CP035185.1	1327159	1327932	0
Acinetobacter_baumannii	11A1213CRGN055	catB8	CP035185.1	1320988	1321620	armA	CP035185.1	1327159	1327932	0
Acinetobacter_baumannii	11A1213CRGN055	sul1	CP035185.1	1322974	1323813	armA	CP035185.1	1327159	1327932	0
Acinetobacter_baumannii	11A1213CRGN055	aac(6')-Ib'	CP035185.1	1320341	1320895	msr(E)	CP035185.1	1330231	1331706	0
Acinetobacter_baumannii	11A1213CRGN055	catB8	CP035185.1	1320988	1321620	msr(E)	CP035185.1	1330231	1331706	0
Acinetobacter_baumannii	11A1213CRGN055	armA	CP035185.1	1327159	1327932	msr(E)	CP035185.1	1330231	1331706	0
Acinetobacter_baumannii	11A1213CRGN055	aadA1	CP035185.1	1321678	1322469	mph(E)	CP035185.1	1331762	1332646	0
Acinetobacter_baumannii	11A1213CRGN055	aph(3')-Ia	CP035185.1	1317679	1318494	blaTEM-12	CP035185.1	2632772	2633632	0
Acinetobacter_baumannii	11A1314CRGN088	sul1	CP035184.1	1322865	1323704	aph(3')-Ia	CP035184.1	1317570	1318385	0
Acinetobacter_baumannii	11A1314CRGN088	aac(6')-Ib'	CP035184.1	1320232	1320786	aadA1	CP035184.1	1321569	1322360	0
Acinetobacter_baumannii	11A1314CRGN088	sul1	CP035184.1	1322865	1323704	aadA1	CP035184.1	1321569	1322360	0
Acinetobacter_baumannii	11A1314CRGN088	aac(6')-Ib'	CP035184.1	1320232	1320786	sul1	CP035184.1	1322865	1323704	0
Acinetobacter_baumannii	11A1314CRGN088	catB8	CP035184.1	1320879	1321511	sul1	CP035184.1	1322865	1323704	0
Acinetobacter_baumannii	11A1314CRGN088	aac(6')-Ib'	CP035184.1	1320232	1320786	armA	CP035184.1	1327050	1327823	0
Acinetobacter_baumannii	11A1314CRGN088	catB8	CP035184.1	1320879	1321511	armA	CP035184.1	1327050	1327823	0
Acinetobacter_baumannii	11A1314CRGN088	sul1	CP035184.1	1322865	1323704	armA	CP035184.1	1327050	1327823	0
Acinetobacter_baumannii	11A1314CRGN088	aac(6')-Ib'	CP035184.1	1320232	1320786	msr(E)	CP035184.1	1330122	1331597	0
Acinetobacter_baumannii	11A1314CRGN088	catB8	CP035184.1	1320879	1321511	msr(E)	CP035184.1	1330122	1331597	0
Acinetobacter_baumannii	11A1314CRGN088	armA	CP035184.1	1327050	1327823	msr(E)	CP035184.1	1330122	1331597	0
Acinetobacter_baumannii	11A1314CRGN088	aadA1	CP035184.1	1321569	1322360	mph(E)	CP035184.1	1331653	1332537	0
Acinetobacter_baumannii	11A1314CRGN088	aph(3')-Ia	CP035184.1	1317570	1318385	blaTEM-12	CP035184.1	2632663	2633523	0
Acinetobacter_baumannii	11A14CRGN003	sul1	CP035183.1	1326796	1327635	aph(3')-Ia	CP035183.1	1321501	1322316	0
Acinetobacter_baumannii	11A14CRGN003	aac(6')-Ib'	CP035183.1	1324163	1324717	aadA1	CP035183.1	1325500	1326291	0
Acinetobacter_baumannii	11A14CRGN003	sul1	CP035183.1	1326796	1327635	aadA1	CP035183.1	1325500	1326291	0
Acinetobacter_baumannii	11A14CRGN003	aac(6')-Ib'	CP035183.1	1324163	1324717	sul1	CP035183.1	1326796	1327635	0
Acinetobacter_baumannii	11A14CRGN003	catB8	CP035183.1	1324810	1325442	sul1	CP035183.1	1326796	1327635	0
Acinetobacter_baumannii	11A14CRGN003	aac(6')-Ib'	CP035183.1	1324163	1324717	armA	CP035183.1	1330981	1331754	0
Acinetobacter_baumannii	11A14CRGN003	catB8	CP035183.1	1324810	1325442	armA	CP035183.1	1330981	1331754	0
Acinetobacter_baumannii	11A14CRGN003	sul1	CP035183.1	1326796	1327635	armA	CP035183.1	1330981	1331754	0
Acinetobacter_baumannii	11A14CRGN003	aac(6')-Ib'	CP035183.1	1324163	1324717	msr(E)	CP035183.1	1334053	1335528	0
Acinetobacter_baumannii	11A14CRGN003	catB8	CP035183.1	1324810	1325442	msr(E)	CP035183.1	1334053	1335528	0
Acinetobacter_baumannii	11A14CRGN003	armA	CP035183.1	1330981	1331754	msr(E)	CP035183.1	1334053	1335528	0
Acinetobacter_baumannii	11A14CRGN003	aadA1	CP035183.1	1325500	1326291	mph(E)	CP035183.1	1335584	1336468	0
Acinetobacter_baumannii	11A14CRGN003	aph(3')-Ia	CP035183.1	1321501	1322316	blaTEM-12	CP035183.1	2637854	2638714	0
Acinetobacter_baumannii	1406182	sul1	JFXK01000056.1	5952	6791	aadA1	JFXK01000056.1	3828	4619	0
Acinetobacter_baumannii	1428368	sul1	JFXM02000004.1	115759	116598	aph(3')-Ia	JFXM02000004.1	109092	109907	0
Acinetobacter_baumannii	1428368	sul1	JFXM02000004.1	115759	116598	aadA1	JFXM02000004.1	114463	115254	0
Acinetobacter_baumannii	14336	aph(3')-Ia	FUEN01000112.1	556	1371	ant(2'')-Ia	FUEN01000112.1	1422	1955	0
Acinetobacter_baumannii	15A34	aac(6')-Ib'	CP020590.1	1150774	1151328	aadA1	CP020590.1	1152111	1152902	0
Acinetobacter_baumannii	15A34	sul1	CP020590.1	1153407	1154246	aadA1	CP020590.1	1152111	1152902	0
Acinetobacter_baumannii	15A34	aac(6')-Ib'	CP020590.1	1150774	1151328	sul1	CP020590.1	1153407	1154246	0
Acinetobacter_baumannii	15A34	catB8	CP020590.1	1151421	1152053	sul1	CP020590.1	1153407	1154246	0
Acinetobacter_baumannii	15A34	aac(6')-Ib'	CP020590.1	1150774	1151328	armA	CP020590.1	1157591	1158364	0
Acinetobacter_baumannii	15A34	catB8	CP020590.1	1151421	1152053	armA	CP020590.1	1157591	1158364	0
Acinetobacter_baumannii	15A34	sul1	CP020590.1	1153407	1154246	armA	CP020590.1	1157591	1158364	0
Acinetobacter_baumannii	15A34	aac(6')-Ib'	CP020590.1	1150774	1151328	msr(E)	CP020590.1	1160663	1162138	0
Acinetobacter_baumannii	15A34	catB8	CP020590.1	1151421	1152053	msr(E)	CP020590.1	1160663	1162138	0
Acinetobacter_baumannii	15A34	armA	CP020590.1	1157591	1158364	msr(E)	CP020590.1	1160663	1162138	0
Acinetobacter_baumannii	15A34	aadA1	CP020590.1	1152111	1152902	mph(E)	CP020590.1	1162194	1163078	0
Acinetobacter_baumannii	15A5	aac(6')-Ib'	CP020574.1	3728469	3729023	aadA1	CP020574.1	3729806	3730597	0
Acinetobacter_baumannii	15A5	sul1	CP020574.1	3731102	3731941	aadA1	CP020574.1	3729806	3730597	0
Acinetobacter_baumannii	15A5	aac(6')-Ib'	CP020574.1	3728469	3729023	sul1	CP020574.1	3731102	3731941	0
Acinetobacter_baumannii	15A5	catB8	CP020574.1	3729116	3729748	sul1	CP020574.1	3731102	3731941	0
Acinetobacter_baumannii	15A5	aac(6')-Ib'	CP020574.1	3728469	3729023	armA	CP020574.1	3735254	3736027	0
Acinetobacter_baumannii	15A5	catB8	CP020574.1	3729116	3729748	armA	CP020574.1	3735254	3736027	0
Acinetobacter_baumannii	15A5	sul1	CP020574.1	3731102	3731941	armA	CP020574.1	3735254	3736027	0
Acinetobacter_baumannii	15A5	aac(6')-Ib'	CP020574.1	3728469	3729023	msr(E)	CP020574.1	3738326	3739801	0
Acinetobacter_baumannii	15A5	catB8	CP020574.1	3729116	3729748	msr(E)	CP020574.1	3738326	3739801	0
Acinetobacter_baumannii	15A5	armA	CP020574.1	3735254	3736027	msr(E)	CP020574.1	3738326	3739801	0
Acinetobacter_baumannii	15A5	aadA1	CP020574.1	3729806	3730597	mph(E)	CP020574.1	3739857	3740741	0
Acinetobacter_baumannii	2003BJAB12	armA	JSCK01000032.1	8958	9731	msr(E)	JSCK01000032.1	5184	6659	0
Acinetobacter_baumannii	2004BJAB10	armA	JSCJ01000049.1	8975	9748	msr(E)	JSCJ01000049.1	5201	6676	0
Acinetobacter_baumannii	2004BJAB13	armA	JSCL01000030.1	1262	2035	msr(E)	JSCL01000030.1	4334	5809	0
Acinetobacter_baumannii	2004BJAB14	armA	KN708085.1	3490	4263	msr(E)	KN708085.1	6562	8037	0
Acinetobacter_baumannii	2005JSAB1	sul1	KN708112.1	25	864	aadA1	KN708112.1	1369	2196	0
Acinetobacter_baumannii	2005JSAB1	armA	JSCO01000038.1	3416	4189	msr(E)	JSCO01000038.1	6488	7963	0
Acinetobacter_baumannii	2005LNAB4	armA	JSCU01000029.1	3416	4189	msr(E)	JSCU01000029.1	6488	7963	0
Acinetobacter_baumannii	2008S11-069	sul1	CP033516.1	1307336	1308175	aph(3')-Ia	CP033516.1	1302043	1302857	0
Acinetobacter_baumannii	2008S11-069	aac(6')-Ib'	CP033516.1	1304704	1305258	aadA1	CP033516.1	1306040	1306831	0
Acinetobacter_baumannii	2008S11-069	sul1	CP033516.1	1307336	1308175	aadA1	CP033516.1	1306040	1306831	0
Acinetobacter_baumannii	2008S11-069	aac(6')-Ib'	CP033516.1	1304704	1305258	sul1	CP033516.1	1307336	1308175	0
Acinetobacter_baumannii	2008S11-069	catB8	CP033516.1	1305350	1305982	sul1	CP033516.1	1307336	1308175	0
Acinetobacter_baumannii	2008S11-069	aac(6')-Ib'	CP033516.1	1304704	1305258	armA	CP033516.1	1311517	1312290	0
Acinetobacter_baumannii	2008S11-069	catB8	CP033516.1	1305350	1305982	armA	CP033516.1	1311517	1312290	0
Acinetobacter_baumannii	2008S11-069	sul1	CP033516.1	1307336	1308175	armA	CP033516.1	1311517	1312290	0
Acinetobacter_baumannii	2008S11-069	aac(6')-Ib'	CP033516.1	1304704	1305258	msr(E)	CP033516.1	1314589	1316063	0
Acinetobacter_baumannii	2008S11-069	catB8	CP033516.1	1305350	1305982	msr(E)	CP033516.1	1314589	1316063	0
Acinetobacter_baumannii	2008S11-069	armA	CP033516.1	1311517	1312290	msr(E)	CP033516.1	1314589	1316063	0
Acinetobacter_baumannii	2008S11-069	aadA1	CP033516.1	1306040	1306831	mph(E)	CP033516.1	1316119	1317002	0
Acinetobacter_baumannii	2008S11-069	aph(3')-Ia	CP033516.1	1302043	1302857	blaTEM-12	CP033516.1	1660283	1661140	0
Acinetobacter_baumannii	2011BJAB1	armA	JRHV01000035.1	6952	7725	msr(E)	JRHV01000035.1	3178	4653	0
Acinetobacter_baumannii	2011BJAB2	aac(6')-Ib'	JRHW01000034.1	1051	1605	aadA1	JRHW01000034.1	2388	3179	0
Acinetobacter_baumannii	2011BJAB2	sul1	JRHW01000034.1	3684	4523	aadA1	JRHW01000034.1	2388	3179	0
Acinetobacter_baumannii	2011BJAB2	aac(6')-Ib'	JRHW01000034.1	1051	1605	sul1	JRHW01000034.1	3684	4523	0
Acinetobacter_baumannii	2011BJAB2	catB8	JRHW01000034.1	1698	2330	sul1	JRHW01000034.1	3684	4523	0
Acinetobacter_baumannii	2011BJAB2	aac(6')-Ib'	JRHW01000034.1	1051	1605	armA	JRHW01000034.1	7868	8641	0
Acinetobacter_baumannii	2011BJAB2	catB8	JRHW01000034.1	1698	2330	armA	JRHW01000034.1	7868	8641	0
Acinetobacter_baumannii	2011BJAB2	sul1	JRHW01000034.1	3684	4523	armA	JRHW01000034.1	7868	8641	0
Acinetobacter_baumannii	2011BJAB2	aac(6')-Ib'	JRHW01000034.1	1051	1605	msr(E)	JRHW01000034.1	10940	12415	0
Acinetobacter_baumannii	2011BJAB2	catB8	JRHW01000034.1	1698	2330	msr(E)	JRHW01000034.1	10940	12415	0
Acinetobacter_baumannii	2011BJAB2	armA	JRHW01000034.1	7868	8641	msr(E)	JRHW01000034.1	10940	12415	0
Acinetobacter_baumannii	2011BJAB2	aadA1	JRHW01000034.1	2388	3179	mph(E)	JRHW01000034.1	12471	13355	0
Acinetobacter_baumannii	2011BJAB3	aac(6')-Ib'	JSCG01000033.1	1071	1625	aadA1	JSCG01000033.1	2408	3199	0
Acinetobacter_baumannii	2011BJAB3	sul1	JSCG01000033.1	3704	4543	aadA1	JSCG01000033.1	2408	3199	0
Acinetobacter_baumannii	2011BJAB3	aac(6')-Ib'	JSCG01000033.1	1071	1625	sul1	JSCG01000033.1	3704	4543	0
Acinetobacter_baumannii	2011BJAB3	catB8	JSCG01000033.1	1718	2350	sul1	JSCG01000033.1	3704	4543	0
Acinetobacter_baumannii	2011BJAB3	aac(6')-Ib'	JSCG01000033.1	1071	1625	armA	JSCG01000033.1	7888	8661	0
Acinetobacter_baumannii	2011BJAB3	catB8	JSCG01000033.1	1718	2350	armA	JSCG01000033.1	7888	8661	0
Acinetobacter_baumannii	2011BJAB3	sul1	JSCG01000033.1	3704	4543	armA	JSCG01000033.1	7888	8661	0
Acinetobacter_baumannii	2011BJAB3	aac(6')-Ib'	JSCG01000033.1	1071	1625	msr(E)	JSCG01000033.1	10960	12435	0
Acinetobacter_baumannii	2011BJAB3	catB8	JSCG01000033.1	1718	2350	msr(E)	JSCG01000033.1	10960	12435	0
Acinetobacter_baumannii	2011BJAB3	armA	JSCG01000033.1	7888	8661	msr(E)	JSCG01000033.1	10960	12435	0
Acinetobacter_baumannii	2011BJAB3	aadA1	JSCG01000033.1	2408	3199	mph(E)	JSCG01000033.1	12491	13375	0
Acinetobacter_baumannii	2011BJAB4	armA	JSCH01000019.1	1254	2027	msr(E)	JSCH01000019.1	4326	5801	0
Acinetobacter_baumannii	2011BJAB5	aac(6')-Ib'	JSCY01000022.1	1063	1617	aadA1	JSCY01000022.1	2400	3191	0
Acinetobacter_baumannii	2011BJAB5	sul1	JSCY01000022.1	3696	4535	aadA1	JSCY01000022.1	2400	3191	0
Acinetobacter_baumannii	2011BJAB5	aac(6')-Ib'	JSCY01000022.1	1063	1617	sul1	JSCY01000022.1	3696	4535	0
Acinetobacter_baumannii	2011BJAB5	catB8	JSCY01000022.1	1710	2342	sul1	JSCY01000022.1	3696	4535	0
Acinetobacter_baumannii	2011BJAB5	aac(6')-Ib'	JSCY01000022.1	1063	1617	armA	JSCY01000022.1	7880	8653	0
Acinetobacter_baumannii	2011BJAB5	catB8	JSCY01000022.1	1710	2342	armA	JSCY01000022.1	7880	8653	0
Acinetobacter_baumannii	2011BJAB5	sul1	JSCY01000022.1	3696	4535	armA	JSCY01000022.1	7880	8653	0
Acinetobacter_baumannii	2011BJAB5	aac(6')-Ib'	JSCY01000022.1	1063	1617	msr(E)	JSCY01000022.1	10952	12427	0
Acinetobacter_baumannii	2011BJAB5	catB8	JSCY01000022.1	1710	2342	msr(E)	JSCY01000022.1	10952	12427	0
Acinetobacter_baumannii	2011BJAB5	armA	JSCY01000022.1	7880	8653	msr(E)	JSCY01000022.1	10952	12427	0
Acinetobacter_baumannii	2011BJAB5	aadA1	JSCY01000022.1	2400	3191	mph(E)	JSCY01000022.1	12483	13367	0
Acinetobacter_baumannii	2011BJAB6	aadA1	JSDM01000020.1	12398	13189	mph(E)	JSDM01000020.1	2222	3106	0
Acinetobacter_baumannii	2011BJAB6	armA	JSDM01000020.1	6936	7709	msr(E)	JSDM01000020.1	3162	4637	0
Acinetobacter_baumannii	2011BJAB6	catB8	JSDM01000020.1	13247	13879	msr(E)	JSDM01000020.1	3162	4637	0
Acinetobacter_baumannii	2011BJAB6	aac(6')-Ib'	JSDM01000020.1	13972	14526	msr(E)	JSDM01000020.1	3162	4637	0
Acinetobacter_baumannii	2011BJAB6	sul1	JSDM01000020.1	11054	11893	armA	JSDM01000020.1	6936	7709	0
Acinetobacter_baumannii	2011BJAB6	catB8	JSDM01000020.1	13247	13879	armA	JSDM01000020.1	6936	7709	0
Acinetobacter_baumannii	2011BJAB6	aac(6')-Ib'	JSDM01000020.1	13972	14526	armA	JSDM01000020.1	6936	7709	0
Acinetobacter_baumannii	2011BJAB6	catB8	JSDM01000020.1	13247	13879	sul1	JSDM01000020.1	11054	11893	0
Acinetobacter_baumannii	2011BJAB6	aac(6')-Ib'	JSDM01000020.1	13972	14526	sul1	JSDM01000020.1	11054	11893	0
Acinetobacter_baumannii	2011BJAB6	sul1	JSDM01000020.1	11054	11893	aadA1	JSDM01000020.1	12398	13189	0
Acinetobacter_baumannii	2011BJAB6	aac(6')-Ib'	JSDM01000020.1	13972	14526	aadA1	JSDM01000020.1	12398	13189	0
Acinetobacter_baumannii	2011BJAB7	armA	JSCI01000027.1	3424	4197	msr(E)	JSCI01000027.1	6496	7971	0
Acinetobacter_baumannii	2011BJAB8	sul1	JSCZ01000019.1	1310	2149	aadA1	JSCZ01000019.1	14	805	0
Acinetobacter_baumannii	2011BJAB8	armA	JSCZ01000032.1	8525	9298	msr(E)	JSCZ01000032.1	4751	6226	0
Acinetobacter_baumannii	2011GDAB1	armA	JSDC01000023.1	8601	9374	msr(E)	JSDC01000023.1	4827	6302	0
Acinetobacter_baumannii	2011GDAB3	armA	JSCN01000053.1	19836	20609	msr(E)	JSCN01000053.1	22908	24383	0
Acinetobacter_baumannii	2011GDAB4	sul1	JSDE01000013.1	25	864	aadA1	JSDE01000013.1	1369	2160	0
Acinetobacter_baumannii	2011GDAB4	armA	JSDE01000031.1	8900	9673	msr(E)	JSDE01000031.1	5126	6601	0
Acinetobacter_baumannii	2011HNAB1	sul1	KN708412.1	1357	2196	aadA1	KN708412.1	14	805	0
Acinetobacter_baumannii	2011HNAB1	armA	JSDF01000034.1	3406	4179	msr(E)	JSDF01000034.1	6478	7953	0
Acinetobacter_baumannii	2011LNAB1	sul1	JSCT01000022.1	1258	2097	aadA1	JSCT01000022.1	2602	3393	0
Acinetobacter_baumannii	2011LNAB2	aac(6')-Ib'	JSDH01000033.1	1015	1569	aadA1	JSDH01000033.1	2352	3143	0
Acinetobacter_baumannii	2011LNAB2	sul1	JSDH01000033.1	3648	4487	aadA1	JSDH01000033.1	2352	3143	0
Acinetobacter_baumannii	2011LNAB2	aac(6')-Ib'	JSDH01000033.1	1015	1569	sul1	JSDH01000033.1	3648	4487	0
Acinetobacter_baumannii	2011LNAB2	catB8	JSDH01000033.1	1662	2294	sul1	JSDH01000033.1	3648	4487	0
Acinetobacter_baumannii	2011LNAB2	aac(6')-Ib'	JSDH01000033.1	1015	1569	armA	JSDH01000033.1	7832	8605	0
Acinetobacter_baumannii	2011LNAB2	catB8	JSDH01000033.1	1662	2294	armA	JSDH01000033.1	7832	8605	0
Acinetobacter_baumannii	2011LNAB2	sul1	JSDH01000033.1	3648	4487	armA	JSDH01000033.1	7832	8605	0
Acinetobacter_baumannii	2011LNAB2	aac(6')-Ib'	JSDH01000033.1	1015	1569	msr(E)	JSDH01000033.1	10904	12379	0
Acinetobacter_baumannii	2011LNAB2	catB8	JSDH01000033.1	1662	2294	msr(E)	JSDH01000033.1	10904	12379	0
Acinetobacter_baumannii	2011LNAB2	armA	JSDH01000033.1	7832	8605	msr(E)	JSDH01000033.1	10904	12379	0
Acinetobacter_baumannii	2011LNAB2	aadA1	JSDH01000033.1	2352	3143	mph(E)	JSDH01000033.1	12435	13319	0
Acinetobacter_baumannii	2011LNAB3	armA	KN708551.1	8951	9724	msr(E)	KN708551.1	5126	6601	0
Acinetobacter_baumannii	2011LNAB3	sul1	KN708551.1	13069	13908	armA	KN708551.1	8951	9724	0
Acinetobacter_baumannii	2011SDAB1	aac(6')-Ib'	KN708167.1	1087	1641	aadA1	KN708167.1	2424	3215	0
Acinetobacter_baumannii	2011SDAB1	sul1	KN708167.1	3720	4559	aadA1	KN708167.1	2424	3215	0
Acinetobacter_baumannii	2011SDAB1	aac(6')-Ib'	KN708167.1	1087	1641	sul1	KN708167.1	3720	4559	0
Acinetobacter_baumannii	2011SDAB1	catB8	KN708167.1	1734	2366	sul1	KN708167.1	3720	4559	0
Acinetobacter_baumannii	2011SDAB1	aac(6')-Ib'	KN708167.1	1087	1641	armA	KN708167.1	7933	8706	0
Acinetobacter_baumannii	2011SDAB1	catB8	KN708167.1	1734	2366	armA	KN708167.1	7933	8706	0
Acinetobacter_baumannii	2011SDAB1	sul1	KN708167.1	3720	4559	armA	KN708167.1	7933	8706	0
Acinetobacter_baumannii	2011SDAB1	aac(6')-Ib'	KN708167.1	1087	1641	msr(E)	KN708167.1	11005	12480	0
Acinetobacter_baumannii	2011SDAB1	catB8	KN708167.1	1734	2366	msr(E)	KN708167.1	11005	12480	0
Acinetobacter_baumannii	2011SDAB1	armA	KN708167.1	7933	8706	msr(E)	KN708167.1	11005	12480	0
Acinetobacter_baumannii	2011SDAB1	aadA1	KN708167.1	2424	3215	mph(E)	KN708167.1	12536	13420	0
Acinetobacter_baumannii	2011SDAB2	aadA1	JSCR01000017.1	12416	13207	mph(E)	JSCR01000017.1	2240	3124	0
Acinetobacter_baumannii	2011SDAB2	armA	JSCR01000017.1	6954	7727	msr(E)	JSCR01000017.1	3180	4655	0
Acinetobacter_baumannii	2011SDAB2	catB8	JSCR01000017.1	13265	13897	msr(E)	JSCR01000017.1	3180	4655	0
Acinetobacter_baumannii	2011SDAB2	aac(6')-Ib'	JSCR01000017.1	13990	14544	msr(E)	JSCR01000017.1	3180	4655	0
Acinetobacter_baumannii	2011SDAB2	sul1	JSCR01000017.1	11072	11911	armA	JSCR01000017.1	6954	7727	0
Acinetobacter_baumannii	2011SDAB2	catB8	JSCR01000017.1	13265	13897	armA	JSCR01000017.1	6954	7727	0
Acinetobacter_baumannii	2011SDAB2	aac(6')-Ib'	JSCR01000017.1	13990	14544	armA	JSCR01000017.1	6954	7727	0
Acinetobacter_baumannii	2011SDAB2	catB8	JSCR01000017.1	13265	13897	sul1	JSCR01000017.1	11072	11911	0
Acinetobacter_baumannii	2011SDAB2	aac(6')-Ib'	JSCR01000017.1	13990	14544	sul1	JSCR01000017.1	11072	11911	0
Acinetobacter_baumannii	2011SDAB2	sul1	JSCR01000017.1	11072	11911	aadA1	JSCR01000017.1	12416	13207	0
Acinetobacter_baumannii	2011SDAB2	aac(6')-Ib'	JSCR01000017.1	13990	14544	aadA1	JSCR01000017.1	12416	13207	0
Acinetobacter_baumannii	2011SDAB3	aac(6')-Ib'	JSCS01000042.1	1015	1569	aadA1	JSCS01000042.1	2352	3143	0
Acinetobacter_baumannii	2011SDAB3	sul1	JSCS01000042.1	3648	4487	aadA1	JSCS01000042.1	2352	3143	0
Acinetobacter_baumannii	2011SDAB3	aac(6')-Ib'	JSCS01000042.1	1015	1569	sul1	JSCS01000042.1	3648	4487	0
Acinetobacter_baumannii	2011SDAB3	catB8	JSCS01000042.1	1662	2294	sul1	JSCS01000042.1	3648	4487	0
Acinetobacter_baumannii	2011SDAB3	aac(6')-Ib'	JSCS01000042.1	1015	1569	armA	JSCS01000042.1	7832	8605	0
Acinetobacter_baumannii	2011SDAB3	catB8	JSCS01000042.1	1662	2294	armA	JSCS01000042.1	7832	8605	0
Acinetobacter_baumannii	2011SDAB3	sul1	JSCS01000042.1	3648	4487	armA	JSCS01000042.1	7832	8605	0
Acinetobacter_baumannii	2011SDAB3	aac(6')-Ib'	JSCS01000042.1	1015	1569	msr(E)	JSCS01000042.1	10904	12379	0
Acinetobacter_baumannii	2011SDAB3	catB8	JSCS01000042.1	1662	2294	msr(E)	JSCS01000042.1	10904	12379	0
Acinetobacter_baumannii	2011SDAB3	armA	JSCS01000042.1	7832	8605	msr(E)	JSCS01000042.1	10904	12379	0
Acinetobacter_baumannii	2011SDAB3	aadA1	JSCS01000042.1	2352	3143	mph(E)	JSCS01000042.1	12435	13319	0
Acinetobacter_baumannii	2011SHAB1	sul1	JSCP01000039.1	1250	2089	aadA1	JSCP01000039.1	2594	3385	0
Acinetobacter_baumannii	2011ZJAB1	sul1	JSCV01000023.1	25	864	aadA1	JSCV01000023.1	1369	2160	0
Acinetobacter_baumannii	2011ZJAB1	armA	JSCV01000061.1	3364	4137	msr(E)	JSCV01000061.1	6436	7911	0
Acinetobacter_baumannii	2011ZJAB2	sul1	JSDJ01000017.1	1310	2149	aadA1	JSDJ01000017.1	14	805	0
Acinetobacter_baumannii	2011ZJAB2	armA	JSDJ01000034.1	5348	6121	msr(E)	JSDJ01000034.1	1574	3049	0
Acinetobacter_baumannii	2011ZJAB3	sul1	JSDK01000053.1	1256	2095	aadA1	JSDK01000053.1	2600	3391	0
Acinetobacter_baumannii	2012046	armA	NDXK01000045.1	5458	6231	msr(E)	NDXK01000045.1	8530	10005	0
Acinetobacter_baumannii	2015ZJAB1	sul1	LQCM01000044.1	25	864	aadA1	LQCM01000044.1	1369	2160	0
Acinetobacter_baumannii	2015ZJAB1	armA	LQCM01000039.1	3392	4165	msr(E)	LQCM01000039.1	6464	7939	0
Acinetobacter_baumannii	2015ZJAB2	sul1	LQCN01000042.1	25	864	aadA1	LQCN01000042.1	1369	2160	0
Acinetobacter_baumannii	2015ZJAB2	armA	LQCN01000038.1	8902	9675	msr(E)	LQCN01000038.1	5128	6603	0
Acinetobacter_baumannii	2015ZJAB3	sul1	LQCO01000010.1	1280	2119	aadA1	LQCO01000010.1	2624	3415	0
Acinetobacter_baumannii	2015ZJAB4	armA	LQCP01000020.1	8919	9692	msr(E)	LQCP01000020.1	5145	6620	0
Acinetobacter_baumannii	2015ZJAB7	aac(6')-Ib'	LQCQ01000047.1	1030	1584	aadA1	LQCQ01000047.1	2367	3158	0
Acinetobacter_baumannii	2015ZJAB7	sul1	LQCQ01000047.1	3663	4502	aadA1	LQCQ01000047.1	2367	3158	0
Acinetobacter_baumannii	2015ZJAB7	aac(6')-Ib'	LQCQ01000047.1	1030	1584	sul1	LQCQ01000047.1	3663	4502	0
Acinetobacter_baumannii	2015ZJAB7	catB8	LQCQ01000047.1	1677	2309	sul1	LQCQ01000047.1	3663	4502	0
Acinetobacter_baumannii	2015ZJAB7	aac(6')-Ib'	LQCQ01000047.1	1030	1584	armA	LQCQ01000047.1	7847	8620	0
Acinetobacter_baumannii	2015ZJAB7	catB8	LQCQ01000047.1	1677	2309	armA	LQCQ01000047.1	7847	8620	0
Acinetobacter_baumannii	2015ZJAB7	sul1	LQCQ01000047.1	3663	4502	armA	LQCQ01000047.1	7847	8620	0
Acinetobacter_baumannii	2015ZJAB7	aac(6')-Ib'	LQCQ01000047.1	1030	1584	msr(E)	LQCQ01000047.1	10919	12394	0
Acinetobacter_baumannii	2015ZJAB7	catB8	LQCQ01000047.1	1677	2309	msr(E)	LQCQ01000047.1	10919	12394	0
Acinetobacter_baumannii	2015ZJAB7	armA	LQCQ01000047.1	7847	8620	msr(E)	LQCQ01000047.1	10919	12394	0
Acinetobacter_baumannii	2015ZJAB7	aadA1	LQCQ01000047.1	2367	3158	mph(E)	LQCQ01000047.1	12450	13334	0
Acinetobacter_baumannii	20C15	floR	FUEQ01000096.1	6260	7474	aac(6')-Ian	FUEQ01000096.1	2673	3245	0
Acinetobacter_baumannii	20C15	aph(3')-Ia	FUEQ01000161.1	856	1671	ant(2'')-Ia	FUEQ01000161.1	1722	2255	0
Acinetobacter_baumannii	25C30	floR	FUER01000074.1	5960	7174	aac(6')-Ian	FUER01000074.1	2373	2945	0
Acinetobacter_baumannii	25C30	aph(3')-Ia	FUER01000110.1	785	1600	ant(2'')-Ia	FUER01000110.1	201	734	0
Acinetobacter_baumannii	28	aph(3')-Ia	MAFT01000052.1	6704	7519	ant(2'')-Ia	MAFT01000052.1	6120	6653	0
Acinetobacter_baumannii	2MG	floR	FUEX01000051.1	5963	7177	aac(6')-Ian	FUEX01000051.1	2373	2945	0
Acinetobacter_baumannii	2MG	aph(3')-Ia	FUEX01000065.1	785	1600	ant(2'')-Ia	FUEX01000065.1	201	734	0
Acinetobacter_baumannii	2RED09	aph(3')-Ia	FUEU01000065.1	556	1371	ant(2'')-Ia	FUEU01000065.1	1422	1955	0
Acinetobacter_baumannii	341	armA	JQSD01000005.1	174975	175748	msr(E)	JQSD01000005.1	178047	179522	0
Acinetobacter_baumannii	3909	aph(3')-Ia	AEOZ01000231.1	372	1187	ant(2'')-Ia	AEOZ01000231.1	1238	1771	0
Acinetobacter_baumannii	410_17	blaTEM-150	SDHB01000007.1	39722	40582	dfrA1	SDHB01000007.1	45932	46405	0
Acinetobacter_baumannii	410_17	aadA1	SDHB01000007.1	47082	47870	dfrA1	SDHB01000007.1	45932	46405	0
Acinetobacter_baumannii	410_17	aadA1	SDHB01000007.1	47082	47870	sat2_gen	SDHB01000007.1	46500	47024	0
Acinetobacter_baumannii	4190	aadA1	AEPA01000253.1	4894	5682	dfrA1	AEPA01000253.1	3744	4217	0
Acinetobacter_baumannii	4190	aadA1	AEPA01000253.1	4894	5682	sat2_gen	AEPA01000253.1	4312	4836	0
Acinetobacter_baumannii	428	sul1	MDTS01000040.1	4017	4856	aac(6')-Ib	MDTS01000040.1	2337	2891	0.001
Acinetobacter_baumannii	428	aadA2	MDTS01000047.1	2546	3337	aph(3'')-Ib	MDTS01000047.1	3368	4170	0
Acinetobacter_baumannii	4300STDY7045677	armA	UFGQ01000001.1	467219	467992	msr(E)	UFGQ01000001.1	470291	471766	0
Acinetobacter_baumannii	4300STDY7045679	armA	UFGM01000006.1	8991	9764	msr(E)	UFGM01000006.1	5217	6692	0
Acinetobacter_baumannii	4300STDY7045683	armA	UFGR01000042.1	5715	6488	msr(E)	UFGR01000042.1	8787	10262	0
Acinetobacter_baumannii	4300STDY7045684	armA	UFGJ01000001.1	396308	397081	msr(E)	UFGJ01000001.1	399380	400855	0
Acinetobacter_baumannii	4300STDY7045685	armA	UFGK01000004.1	174960	175733	msr(E)	UFGK01000004.1	178032	179507	0
Acinetobacter_baumannii	4300STDY7045687	armA	UFIZ01000008.1	165430	166203	msr(E)	UFIZ01000008.1	168502	169977	0
Acinetobacter_baumannii	4300STDY7045688	armA	UFGV01000009.1	142293	143066	msr(E)	UFGV01000009.1	145365	146840	0
Acinetobacter_baumannii	4300STDY7045689	armA	UFIY01000061.1	8987	9760	msr(E)	UFIY01000061.1	5213	6688	0
Acinetobacter_baumannii	4300STDY7045690	armA	UFHI01000008.1	9002	9775	msr(E)	UFHI01000008.1	5228	6703	0
Acinetobacter_baumannii	4300STDY7045691	armA	UFHG01000026.1	8874	9647	msr(E)	UFHG01000026.1	5100	6575	0
Acinetobacter_baumannii	4300STDY7045692	aac(6')-Ib'	UFHF01000060.1	1874	2428	aadA1	UFHF01000060.1	300	1091	0
Acinetobacter_baumannii	4300STDY7045692	armA	UFHF01000047.1	8434	9207	msr(E)	UFHF01000047.1	4660	6135	0
Acinetobacter_baumannii	4300STDY7045692	sul1	UFHF01000047.1	12552	13391	armA	UFHF01000047.1	8434	9207	0
Acinetobacter_baumannii	4300STDY7045693	armA	UFHB01000025.1	29565	30338	msr(E)	UFHB01000025.1	32637	34112	0
Acinetobacter_baumannii	4300STDY7045694	armA	UFGW01000028.1	11409	12182	msr(E)	UFGW01000028.1	7635	9110	0
Acinetobacter_baumannii	4300STDY7045698	armA	UFHZ01000008.1	8991	9764	msr(E)	UFHZ01000008.1	5217	6692	0
Acinetobacter_baumannii	4300STDY7045699	armA	UFID01000025.1	29571	30344	msr(E)	UFID01000025.1	32643	34118	0
Acinetobacter_baumannii	4300STDY7045701	armA	UFHY01000030.1	8991	9764	msr(E)	UFHY01000030.1	5217	6692	0
Acinetobacter_baumannii	4300STDY7045703	armA	UFIF01000009.1	142298	143071	msr(E)	UFIF01000009.1	145370	146845	0
Acinetobacter_baumannii	4300STDY7045705	armA	UFIL01000009.1	9005	9778	msr(E)	UFIL01000009.1	5231	6706	0
Acinetobacter_baumannii	4300STDY7045708	blaOXA-58	UFIO01000040.1	11416	12258	aac(3)-IId	UFIO01000040.1	19920	20780	0
Acinetobacter_baumannii	4300STDY7045708	arr-2	UFIO01000030.1	13129	13581	ant(2'')-Ia	UFIO01000030.1	12511	13044	0
Acinetobacter_baumannii	4300STDY7045708	aadA1	UFIO01000030.1	16243	17034	ant(2'')-Ia	UFIO01000030.1	12511	13044	0
Acinetobacter_baumannii	4300STDY7045708	sul1	UFIO01000030.1	17539	18378	aadA1	UFIO01000030.1	16243	17034	0
Acinetobacter_baumannii	4300STDY7045711	armA	UFII01000025.1	29596	30369	msr(E)	UFII01000025.1	32668	34143	0
Acinetobacter_baumannii	4300STDY7045712	armA	UIRI01000028.1	29587	30360	msr(E)	UIRI01000028.1	32659	34134	0
Acinetobacter_baumannii	4300STDY7045713	armA	UFIC01000025.1	29529	30302	msr(E)	UFIC01000025.1	32601	34076	0
Acinetobacter_baumannii	4300STDY7045714	aac(6')-Ib'	UFIN01000065.1	1103	1657	aadA1	UFIN01000065.1	2440	3231	0
Acinetobacter_baumannii	4300STDY7045714	sul1	UFIN01000065.1	3736	4575	aadA1	UFIN01000065.1	2440	3231	0
Acinetobacter_baumannii	4300STDY7045714	aac(6')-Ib'	UFIN01000065.1	1103	1657	sul1	UFIN01000065.1	3736	4575	0
Acinetobacter_baumannii	4300STDY7045714	catB8	UFIN01000065.1	1750	2382	sul1	UFIN01000065.1	3736	4575	0
Acinetobacter_baumannii	4300STDY7045714	aac(6')-Ib'	UFIN01000065.1	1103	1657	armA	UFIN01000065.1	7920	8693	0
Acinetobacter_baumannii	4300STDY7045714	catB8	UFIN01000065.1	1750	2382	armA	UFIN01000065.1	7920	8693	0
Acinetobacter_baumannii	4300STDY7045714	sul1	UFIN01000065.1	3736	4575	armA	UFIN01000065.1	7920	8693	0
Acinetobacter_baumannii	4300STDY7045714	aac(6')-Ib'	UFIN01000065.1	1103	1657	msr(E)	UFIN01000065.1	10992	12467	0
Acinetobacter_baumannii	4300STDY7045714	catB8	UFIN01000065.1	1750	2382	msr(E)	UFIN01000065.1	10992	12467	0
Acinetobacter_baumannii	4300STDY7045714	armA	UFIN01000065.1	7920	8693	msr(E)	UFIN01000065.1	10992	12467	0
Acinetobacter_baumannii	4300STDY7045714	aadA1	UFIN01000065.1	2440	3231	mph(E)	UFIN01000065.1	12523	13407	0
Acinetobacter_baumannii	4300STDY7045718	armA	UFIB01000027.1	29561	30334	msr(E)	UFIB01000027.1	32633	34108	0
Acinetobacter_baumannii	4300STDY7045720	armA	UFIS01000006.1	8991	9764	msr(E)	UFIS01000006.1	5217	6692	0
Acinetobacter_baumannii	4300STDY7045721	armA	UFIU01000040.1	5742	6515	msr(E)	UFIU01000040.1	8814	10289	0
Acinetobacter_baumannii	4300STDY7045722	armA	UFIX01000043.1	5709	6482	msr(E)	UFIX01000043.1	8781	10256	0
Acinetobacter_baumannii	4300STDY7045725	armA	UFIW01000008.1	175054	175827	msr(E)	UFIW01000008.1	178126	179601	0
Acinetobacter_baumannii	4300STDY7045726	armA	UFJH01000029.1	9011	9784	msr(E)	UFJH01000029.1	5237	6712	0
Acinetobacter_baumannii	4300STDY7045727	armA	UFJG01000029.1	8873	9646	msr(E)	UFJG01000029.1	5099	6574	0
Acinetobacter_baumannii	4300STDY7045728	armA	UFJQ01000007.1	142263	143036	msr(E)	UFJQ01000007.1	145335	146810	0
Acinetobacter_baumannii	4300STDY7045729	armA	UFJJ01000004.1	174960	175733	msr(E)	UFJJ01000004.1	178032	179507	0
Acinetobacter_baumannii	4300STDY7045731	armA	UFJE01000049.1	5692	6465	msr(E)	UFJE01000049.1	8764	10239	0
Acinetobacter_baumannii	4300STDY7045732	armA	UFJI01000008.1	142291	143064	msr(E)	UFJI01000008.1	145363	146838	0
Acinetobacter_baumannii	4300STDY7045733	armA	UFJW01000022.1	42352	43125	msr(E)	UFJW01000022.1	45424	46899	0
Acinetobacter_baumannii	4300STDY7045735	armA	UFJD01000029.1	8838	9611	msr(E)	UFJD01000029.1	5064	6539	0
Acinetobacter_baumannii	4300STDY7045736	armA	UFJL01000026.1	29578	30351	msr(E)	UFJL01000026.1	32650	34125	0
Acinetobacter_baumannii	4300STDY7045737	armA	UFJB01000008.1	142280	143053	msr(E)	UFJB01000008.1	145352	146827	0
Acinetobacter_baumannii	4300STDY7045738	armA	UFJK01000008.1	142324	143097	msr(E)	UFJK01000008.1	145396	146871	0
Acinetobacter_baumannii	4300STDY7045739	armA	UFJX01000113.1	1362	2135	msr(E)	UFJX01000113.1	4434	5909	0
Acinetobacter_baumannii	4300STDY7045740	armA	UFJM01000005.1	8991	9764	msr(E)	UFJM01000005.1	5217	6692	0
Acinetobacter_baumannii	4300STDY7045742	armA	UFJO01000006.1	8827	9600	msr(E)	UFJO01000006.1	5053	6528	0
Acinetobacter_baumannii	4300STDY7045746	armA	UIRJ01000109.1	8991	9764	msr(E)	UIRJ01000109.1	5217	6692	0
Acinetobacter_baumannii	4300STDY7045747	armA	UFJV01000019.1	69345	70118	msr(E)	UFJV01000019.1	72417	73892	0
Acinetobacter_baumannii	4300STDY7045748	armA	UFJS01000010.1	185365	186138	msr(E)	UFJS01000010.1	188437	189855	0
Acinetobacter_baumannii	4300STDY7045749	armA	UFJU01000008.1	120554	121327	msr(E)	UFJU01000008.1	123626	125101	0
Acinetobacter_baumannii	4300STDY7045753	sul1	UFKI01000049.1	2940	3779	aadA1	UFKI01000049.1	1644	2435	0
Acinetobacter_baumannii	4300STDY7045754	aac(6')-Ib'	UFKL01000025.1	1113	1667	aadA1	UFKL01000025.1	2450	3241	0
Acinetobacter_baumannii	4300STDY7045754	sul1	UFKL01000025.1	3746	4585	aadA1	UFKL01000025.1	2450	3241	0
Acinetobacter_baumannii	4300STDY7045754	aac(6')-Ib'	UFKL01000025.1	1113	1667	sul1	UFKL01000025.1	3746	4585	0
Acinetobacter_baumannii	4300STDY7045754	catB8	UFKL01000025.1	1760	2392	sul1	UFKL01000025.1	3746	4585	0
Acinetobacter_baumannii	4300STDY7045754	aac(6')-Ib'	UFKL01000025.1	1113	1667	armA	UFKL01000025.1	7930	8703	0
Acinetobacter_baumannii	4300STDY7045754	catB8	UFKL01000025.1	1760	2392	armA	UFKL01000025.1	7930	8703	0
Acinetobacter_baumannii	4300STDY7045754	sul1	UFKL01000025.1	3746	4585	armA	UFKL01000025.1	7930	8703	0
Acinetobacter_baumannii	4300STDY7045754	aac(6')-Ib'	UFKL01000025.1	1113	1667	msr(E)	UFKL01000025.1	11002	12477	0
Acinetobacter_baumannii	4300STDY7045754	catB8	UFKL01000025.1	1760	2392	msr(E)	UFKL01000025.1	11002	12477	0
Acinetobacter_baumannii	4300STDY7045754	armA	UFKL01000025.1	7930	8703	msr(E)	UFKL01000025.1	11002	12477	0
Acinetobacter_baumannii	4300STDY7045754	aadA1	UFKL01000025.1	2450	3241	mph(E)	UFKL01000025.1	12533	13417	0
Acinetobacter_baumannii	4300STDY7045755	armA	UFKD01000009.1	11114	11887	msr(E)	UFKD01000009.1	7340	8815	0
Acinetobacter_baumannii	4300STDY7045756	sul1	UFKP01000053.1	2142	2981	aadA1	UFKP01000053.1	3486	4277	0
Acinetobacter_baumannii	4300STDY7045756	armA	UFKP01000007.1	9050	9823	msr(E)	UFKP01000007.1	5276	6751	0
Acinetobacter_baumannii	4300STDY7045757	armA	UFKO01000007.1	8991	9764	msr(E)	UFKO01000007.1	5217	6692	0
Acinetobacter_baumannii	4300STDY7045760	armA	UFKK01000027.1	29567	30340	msr(E)	UFKK01000027.1	32639	34114	0
Acinetobacter_baumannii	4300STDY7045761	armA	UFKH01000029.1	9686	10459	msr(E)	UFKH01000029.1	5912	7387	0
Acinetobacter_baumannii	4300STDY7045762	armA	UFLT01000072.1	1191	1964	msr(E)	UFLT01000072.1	4263	5738	0
Acinetobacter_baumannii	4300STDY7045764	armA	UFKM01000007.1	142273	143046	msr(E)	UFKM01000007.1	145345	146820	0
Acinetobacter_baumannii	4300STDY7045767	armA	UFKE01000005.1	166095	166868	msr(E)	UFKE01000005.1	169167	170642	0
Acinetobacter_baumannii	4300STDY7045768	armA	UFKF01000008.1	142272	143045	msr(E)	UFKF01000008.1	145344	146819	0
Acinetobacter_baumannii	4300STDY7045769	armA	UFKA01000029.1	8991	9764	msr(E)	UFKA01000029.1	5217	6692	0
Acinetobacter_baumannii	4300STDY7045773	armA	UFLS01000066.1	1362	2135	msr(E)	UFLS01000066.1	4434	5909	0
Acinetobacter_baumannii	4300STDY7045775	aac(6')-Ib'	UFKW01000039.1	1103	1657	aadA1	UFKW01000039.1	2440	3231	0
Acinetobacter_baumannii	4300STDY7045775	sul1	UFKW01000039.1	3736	4575	aadA1	UFKW01000039.1	2440	3231	0
Acinetobacter_baumannii	4300STDY7045775	aac(6')-Ib'	UFKW01000039.1	1103	1657	sul1	UFKW01000039.1	3736	4575	0
Acinetobacter_baumannii	4300STDY7045775	catB8	UFKW01000039.1	1750	2382	sul1	UFKW01000039.1	3736	4575	0
Acinetobacter_baumannii	4300STDY7045775	aac(6')-Ib'	UFKW01000039.1	1103	1657	armA	UFKW01000039.1	7920	8693	0
Acinetobacter_baumannii	4300STDY7045775	catB8	UFKW01000039.1	1750	2382	armA	UFKW01000039.1	7920	8693	0
Acinetobacter_baumannii	4300STDY7045775	sul1	UFKW01000039.1	3736	4575	armA	UFKW01000039.1	7920	8693	0
Acinetobacter_baumannii	4300STDY7045775	aac(6')-Ib'	UFKW01000039.1	1103	1657	msr(E)	UFKW01000039.1	10992	12467	0
Acinetobacter_baumannii	4300STDY7045775	catB8	UFKW01000039.1	1750	2382	msr(E)	UFKW01000039.1	10992	12467	0
Acinetobacter_baumannii	4300STDY7045775	armA	UFKW01000039.1	7920	8693	msr(E)	UFKW01000039.1	10992	12467	0
Acinetobacter_baumannii	4300STDY7045775	aadA1	UFKW01000039.1	2440	3231	mph(E)	UFKW01000039.1	12523	13407	0
Acinetobacter_baumannii	4300STDY7045776	aac(6')-Ib'	UFKX01000053.1	1103	1657	aadA1	UFKX01000053.1	2440	3231	0
Acinetobacter_baumannii	4300STDY7045776	sul1	UFKX01000053.1	3736	4575	aadA1	UFKX01000053.1	2440	3231	0
Acinetobacter_baumannii	4300STDY7045776	aac(6')-Ib'	UFKX01000053.1	1103	1657	sul1	UFKX01000053.1	3736	4575	0
Acinetobacter_baumannii	4300STDY7045776	catB8	UFKX01000053.1	1750	2382	sul1	UFKX01000053.1	3736	4575	0
Acinetobacter_baumannii	4300STDY7045776	aac(6')-Ib'	UFKX01000053.1	1103	1657	armA	UFKX01000053.1	7920	8693	0
Acinetobacter_baumannii	4300STDY7045776	catB8	UFKX01000053.1	1750	2382	armA	UFKX01000053.1	7920	8693	0
Acinetobacter_baumannii	4300STDY7045776	sul1	UFKX01000053.1	3736	4575	armA	UFKX01000053.1	7920	8693	0
Acinetobacter_baumannii	4300STDY7045776	aac(6')-Ib'	UFKX01000053.1	1103	1657	msr(E)	UFKX01000053.1	10992	12467	0
Acinetobacter_baumannii	4300STDY7045776	catB8	UFKX01000053.1	1750	2382	msr(E)	UFKX01000053.1	10992	12467	0
Acinetobacter_baumannii	4300STDY7045776	armA	UFKX01000053.1	7920	8693	msr(E)	UFKX01000053.1	10992	12467	0
Acinetobacter_baumannii	4300STDY7045776	aadA1	UFKX01000053.1	2440	3231	mph(E)	UFKX01000053.1	12523	13407	0
Acinetobacter_baumannii	4300STDY7045777	armA	UFKU01000008.1	8991	9764	msr(E)	UFKU01000008.1	5217	6692	0
Acinetobacter_baumannii	4300STDY7045778	armA	UFKT01000004.1	226192	226965	msr(E)	UFKT01000004.1	229264	230739	0
Acinetobacter_baumannii	4300STDY7045781	armA	UFKZ01000033.1	20925	21698	msr(E)	UFKZ01000033.1	23997	25472	0
Acinetobacter_baumannii	4300STDY7045782	armA	UFLL01000008.1	142286	143059	msr(E)	UFLL01000008.1	145358	146833	0
Acinetobacter_baumannii	4300STDY7045783	armA	UFLK01000003.1	8979	9752	msr(E)	UFLK01000003.1	5205	6680	0
Acinetobacter_baumannii	4300STDY7045784	armA	UFLF01000033.1	20978	21751	msr(E)	UFLF01000033.1	24050	25525	0
Acinetobacter_baumannii	4300STDY7045785	armA	UFLB01000007.1	142270	143043	msr(E)	UFLB01000007.1	145342	146817	0
Acinetobacter_baumannii	4300STDY7045786	armA	UFLI01000041.1	354	1127	msr(E)	UFLI01000041.1	3426	4901	0
Acinetobacter_baumannii	4300STDY7045786	blaPER-7	UFLI01000037.1	7448	8374	cmlA5	UFLI01000037.1	2564	3823	0
Acinetobacter_baumannii	4300STDY7045787	armA	UFLN01000001.1	525977	526750	msr(E)	UFLN01000001.1	529049	530524	0
Acinetobacter_baumannii	4300STDY7045789	armA	UFLG01000034.1	8991	9764	msr(E)	UFLG01000034.1	5217	6692	0
Acinetobacter_baumannii	4300STDY7045791	armA	UFLO01000034.1	11377	12150	msr(E)	UFLO01000034.1	7603	9078	0
Acinetobacter_baumannii	4300STDY7045792	armA	UFLM01000014.1	100277	101050	msr(E)	UFLM01000014.1	103349	104824	0
Acinetobacter_baumannii	4300STDY7045793	armA	UFLA01000006.1	8979	9752	msr(E)	UFLA01000006.1	5205	6680	0
Acinetobacter_baumannii	4300STDY7045794	armA	UFLJ01000034.1	20978	21751	msr(E)	UFLJ01000034.1	24050	25525	0
Acinetobacter_baumannii	4300STDY7045800	armA	UFLX01000016.1	77404	78177	msr(E)	UFLX01000016.1	73630	75105	0
Acinetobacter_baumannii	4300STDY7045801	armA	UFLP01000006.1	174960	175733	msr(E)	UFLP01000006.1	178032	179507	0
Acinetobacter_baumannii	4300STDY7045802	armA	UFLW01000043.1	354	1127	msr(E)	UFLW01000043.1	3426	4901	0
Acinetobacter_baumannii	4300STDY7045802	blaPER-7	UFLW01000032.1	25835	26761	cmlA5	UFLW01000032.1	20951	22210	0
Acinetobacter_baumannii	4300STDY7045803	armA	UFLQ01000006.1	174960	175733	msr(E)	UFLQ01000006.1	178032	179507	0
Acinetobacter_baumannii	4300STDY7045805	armA	UFMK01000003.1	9674	10447	msr(E)	UFMK01000003.1	5900	7375	0
Acinetobacter_baumannii	4300STDY7045807	armA	UFMM01000009.1	142280	143053	msr(E)	UFMM01000009.1	145352	146827	0
Acinetobacter_baumannii	4300STDY7045809	armA	UFMG01000008.1	142276	143049	msr(E)	UFMG01000008.1	145348	146823	0
Acinetobacter_baumannii	4300STDY7045810	armA	UFME01000009.1	142270	143043	msr(E)	UFME01000009.1	145342	146817	0
Acinetobacter_baumannii	4300STDY7045812	armA	UFMA01000003.1	9674	10447	msr(E)	UFMA01000003.1	5900	7375	0
Acinetobacter_baumannii	4300STDY7045815	armA	UFMC01000033.1	20978	21751	msr(E)	UFMC01000033.1	24050	25525	0
Acinetobacter_baumannii	4300STDY7045816	armA	UFMB01000004.1	212284	213057	msr(E)	UFMB01000004.1	215356	216831	0
Acinetobacter_baumannii	4300STDY7045817	armA	UFLZ01000035.1	20978	21751	msr(E)	UFLZ01000035.1	24050	25525	0
Acinetobacter_baumannii	4300STDY7045819	armA	UFMI01000006.1	8426	9199	msr(E)	UFMI01000006.1	4652	6127	0
Acinetobacter_baumannii	4300STDY7045822	armA	UFMV01000031.1	8991	9764	msr(E)	UFMV01000031.1	5217	6692	0
Acinetobacter_baumannii	4300STDY7045823	blaOXA-58	UFMQ01000044.1	660	1502	aac(3)-IId	UFMQ01000044.1	9164	10024	0
Acinetobacter_baumannii	4300STDY7045823	arr-2	UFMQ01000031.1	13182	13634	ant(2'')-Ia	UFMQ01000031.1	12564	13097	0
Acinetobacter_baumannii	4300STDY7045823	aadA1	UFMQ01000031.1	16296	17087	ant(2'')-Ia	UFMQ01000031.1	12564	13097	0
Acinetobacter_baumannii	4300STDY7045823	sul1	UFMQ01000031.1	17592	18431	aadA1	UFMQ01000031.1	16296	17087	0
Acinetobacter_baumannii	4300STDY7045824	blaPER-7	UFMS01000044.1	6753	7679	cmlA5	UFMS01000044.1	1869	3128	0
Acinetobacter_baumannii	4300STDY7045824	armA	UFMS01000049.1	354	1127	msr(E)	UFMS01000049.1	3426	4901	0
Acinetobacter_baumannii	4300STDY7045825	armA	UFNW01000085.1	1191	1964	msr(E)	UFNW01000085.1	4263	5738	0
Acinetobacter_baumannii	4300STDY7045826	armA	UFMU01000009.1	142280	143053	msr(E)	UFMU01000009.1	145352	146827	0
Acinetobacter_baumannii	4300STDY7045827	armA	UFMT01000009.1	142270	143043	msr(E)	UFMT01000009.1	145342	146817	0
Acinetobacter_baumannii	4300STDY7045828	armA	UFMR01000030.1	6612	7385	msr(E)	UFMR01000030.1	2838	4313	0
Acinetobacter_baumannii	4300STDY7045830	armA	UFNA01000049.1	10327	11100	msr(E)	UFNA01000049.1	13399	14874	0
Acinetobacter_baumannii	4300STDY7045832	armA	UFNF01000032.1	25201	25974	msr(E)	UFNF01000032.1	28273	29748	0
Acinetobacter_baumannii	4300STDY7045833	armA	UFNE01000035.1	20978	21751	msr(E)	UFNE01000035.1	24050	25525	0
Acinetobacter_baumannii	4300STDY7045835	armA	UFMY01000028.1	6612	7385	msr(E)	UFMY01000028.1	2838	4313	0
Acinetobacter_baumannii	4300STDY7045837	armA	UFNK01000032.1	20884	21657	msr(E)	UFNK01000032.1	23956	25431	0
Acinetobacter_baumannii	4300STDY7045840	armA	UFNJ01000033.1	354	1127	msr(E)	UFNJ01000033.1	3426	4901	0
Acinetobacter_baumannii	4300STDY7045840	arr-2	UFNJ01000033.1	9354	9806	msr(E)	UFNJ01000033.1	3426	4901	0
Acinetobacter_baumannii	4300STDY7045840	arr-2	UFNJ01000033.1	9354	9806	mph(E)	UFNJ01000033.1	4957	5841	0
Acinetobacter_baumannii	4300STDY7045840	blaPER-7	UFNJ01000033.1	15011	15937	cmlA5	UFNJ01000033.1	10127	11386	0
Acinetobacter_baumannii	4300STDY7045841	armA	UFNI01000005.1	174960	175733	msr(E)	UFNI01000005.1	178032	179507	0
Acinetobacter_baumannii	4300STDY7045843	armA	UFMZ01000009.1	175054	175827	msr(E)	UFMZ01000009.1	178126	179601	0
Acinetobacter_baumannii	4300STDY7045844	armA	UFNH01000030.1	33946	34719	msr(E)	UFNH01000030.1	37018	38493	0
Acinetobacter_baumannii	4300STDY7045845	blaVEB-1	UFNM01000040.1	1530	2429	ant(2'')-Ia	UFNM01000040.1	2574	3107	0
Acinetobacter_baumannii	4300STDY7045845	arr-2	UFNM01000040.1	3192	3644	ant(2'')-Ia	UFNM01000040.1	2574	3107	0
Acinetobacter_baumannii	4300STDY7045845	aadA1	UFNM01000040.1	5317	6108	ant(2'')-Ia	UFNM01000040.1	2574	3107	0
Acinetobacter_baumannii	4300STDY7045845	blaVEB-1	UFNM01000040.1	1530	2429	arr-2	UFNM01000040.1	3192	3644	0
Acinetobacter_baumannii	4300STDY7045845	cmlA6	UFNM01000040.1	3965	5224	arr-2	UFNM01000040.1	3192	3644	0
Acinetobacter_baumannii	4300STDY7045845	sul1	UFNM01000040.1	6613	7452	aadA1	UFNM01000040.1	5317	6108	0
Acinetobacter_baumannii	4300STDY7045846	sul1	UISY01000053.1	1205	2044	aadA1	UISY01000053.1	126	700	0
Acinetobacter_baumannii	4300STDY7045846	sul1	UISY01000053.1	1205	2044	armA	UISY01000053.1	5389	6162	0
Acinetobacter_baumannii	4300STDY7045846	armA	UISY01000053.1	5389	6162	msr(E)	UISY01000053.1	8461	9936	0
Acinetobacter_baumannii	4300STDY7045846	aadA1	UISY01000053.1	126	700	mph(E)	UISY01000053.1	9992	10876	0
Acinetobacter_baumannii	4300STDY7045851	aac(6')-Ib'	UFNP01000064.1	1103	1657	aadA1	UFNP01000064.1	2440	3231	0
Acinetobacter_baumannii	4300STDY7045851	sul1	UFNP01000064.1	3736	4575	aadA1	UFNP01000064.1	2440	3231	0
Acinetobacter_baumannii	4300STDY7045851	aac(6')-Ib'	UFNP01000064.1	1103	1657	sul1	UFNP01000064.1	3736	4575	0
Acinetobacter_baumannii	4300STDY7045851	catB8	UFNP01000064.1	1750	2382	sul1	UFNP01000064.1	3736	4575	0
Acinetobacter_baumannii	4300STDY7045851	aac(6')-Ib'	UFNP01000064.1	1103	1657	armA	UFNP01000064.1	7920	8693	0
Acinetobacter_baumannii	4300STDY7045851	catB8	UFNP01000064.1	1750	2382	armA	UFNP01000064.1	7920	8693	0
Acinetobacter_baumannii	4300STDY7045851	sul1	UFNP01000064.1	3736	4575	armA	UFNP01000064.1	7920	8693	0
Acinetobacter_baumannii	4300STDY7045851	aac(6')-Ib'	UFNP01000064.1	1103	1657	msr(E)	UFNP01000064.1	10992	12467	0
Acinetobacter_baumannii	4300STDY7045851	catB8	UFNP01000064.1	1750	2382	msr(E)	UFNP01000064.1	10992	12467	0
Acinetobacter_baumannii	4300STDY7045851	armA	UFNP01000064.1	7920	8693	msr(E)	UFNP01000064.1	10992	12467	0
Acinetobacter_baumannii	4300STDY7045851	aadA1	UFNP01000064.1	2440	3231	mph(E)	UFNP01000064.1	12523	13407	0
Acinetobacter_baumannii	4300STDY7045852	sul1	UFNO01000043.1	831	1670	aadA1	UFNO01000043.1	2175	2966	0
Acinetobacter_baumannii	4300STDY7045852	cmlA6	UFNO01000043.1	3059	4318	arr-2	UFNO01000043.1	4639	5091	0
Acinetobacter_baumannii	4300STDY7045852	blaVEB-1	UFNO01000043.1	5854	6753	arr-2	UFNO01000043.1	4639	5091	0
Acinetobacter_baumannii	4300STDY7045852	aadA1	UFNO01000043.1	2175	2966	ant(2'')-Ia	UFNO01000043.1	5176	5709	0
Acinetobacter_baumannii	4300STDY7045852	arr-2	UFNO01000043.1	4639	5091	ant(2'')-Ia	UFNO01000043.1	5176	5709	0
Acinetobacter_baumannii	4300STDY7045852	blaVEB-1	UFNO01000043.1	5854	6753	ant(2'')-Ia	UFNO01000043.1	5176	5709	0
Acinetobacter_baumannii	4300STDY7045854	armA	UFNR01000007.1	8991	9764	msr(E)	UFNR01000007.1	5217	6692	0
Acinetobacter_baumannii	4300STDY7045855	armA	UFNU01000007.1	3349	4122	msr(E)	UFNU01000007.1	149	1050	0
Acinetobacter_baumannii	4300STDY7045857	aac(6')-Ib'	UFNS01000069.1	1103	1657	aadA1	UFNS01000069.1	2440	3231	0
Acinetobacter_baumannii	4300STDY7045857	sul1	UFNS01000069.1	3736	4575	aadA1	UFNS01000069.1	2440	3231	0
Acinetobacter_baumannii	4300STDY7045857	aac(6')-Ib'	UFNS01000069.1	1103	1657	sul1	UFNS01000069.1	3736	4575	0
Acinetobacter_baumannii	4300STDY7045857	catB8	UFNS01000069.1	1750	2382	sul1	UFNS01000069.1	3736	4575	0
Acinetobacter_baumannii	4300STDY7045857	aac(6')-Ib'	UFNS01000069.1	1103	1657	armA	UFNS01000069.1	7920	8693	0
Acinetobacter_baumannii	4300STDY7045857	catB8	UFNS01000069.1	1750	2382	armA	UFNS01000069.1	7920	8693	0
Acinetobacter_baumannii	4300STDY7045857	sul1	UFNS01000069.1	3736	4575	armA	UFNS01000069.1	7920	8693	0
Acinetobacter_baumannii	4300STDY7045857	aac(6')-Ib'	UFNS01000069.1	1103	1657	msr(E)	UFNS01000069.1	10992	12467	0
Acinetobacter_baumannii	4300STDY7045857	catB8	UFNS01000069.1	1750	2382	msr(E)	UFNS01000069.1	10992	12467	0
Acinetobacter_baumannii	4300STDY7045857	armA	UFNS01000069.1	7920	8693	msr(E)	UFNS01000069.1	10992	12467	0
Acinetobacter_baumannii	4300STDY7045857	aadA1	UFNS01000069.1	2440	3231	mph(E)	UFNS01000069.1	12523	13407	0
Acinetobacter_baumannii	4300STDY7045858	armA	UFNV01000016.1	89424	90197	msr(E)	UFNV01000016.1	92496	93971	0
Acinetobacter_baumannii	4300STDY7045862	armA	UFOC01000004.1	189566	190339	msr(E)	UFOC01000004.1	192638	194113	0
Acinetobacter_baumannii	4300STDY7045867	aadA1	UFOV01000048.1	14471	15262	mph(E)	UFOV01000048.1	4295	5179	0
Acinetobacter_baumannii	4300STDY7045867	armA	UFOV01000048.1	9009	9782	msr(E)	UFOV01000048.1	5235	6710	0
Acinetobacter_baumannii	4300STDY7045867	catB8	UFOV01000048.1	15320	15952	msr(E)	UFOV01000048.1	5235	6710	0
Acinetobacter_baumannii	4300STDY7045867	aac(6')-Ib'	UFOV01000048.1	16045	16599	msr(E)	UFOV01000048.1	5235	6710	0
Acinetobacter_baumannii	4300STDY7045867	sul1	UFOV01000048.1	13127	13966	armA	UFOV01000048.1	9009	9782	0
Acinetobacter_baumannii	4300STDY7045867	catB8	UFOV01000048.1	15320	15952	armA	UFOV01000048.1	9009	9782	0
Acinetobacter_baumannii	4300STDY7045867	aac(6')-Ib'	UFOV01000048.1	16045	16599	armA	UFOV01000048.1	9009	9782	0
Acinetobacter_baumannii	4300STDY7045867	catB8	UFOV01000048.1	15320	15952	sul1	UFOV01000048.1	13127	13966	0
Acinetobacter_baumannii	4300STDY7045867	aac(6')-Ib'	UFOV01000048.1	16045	16599	sul1	UFOV01000048.1	13127	13966	0
Acinetobacter_baumannii	4300STDY7045867	sul1	UFOV01000048.1	13127	13966	aadA1	UFOV01000048.1	14471	15262	0
Acinetobacter_baumannii	4300STDY7045867	aac(6')-Ib'	UFOV01000048.1	16045	16599	aadA1	UFOV01000048.1	14471	15262	0
Acinetobacter_baumannii	4300STDY7045869	armA	UFOW01000007.1	162231	163004	msr(E)	UFOW01000007.1	165303	166778	0
Acinetobacter_baumannii	4300STDY7045871	aadA1	UFOP01000048.1	16352	17143	mph(E)	UFOP01000048.1	6176	7060	0
Acinetobacter_baumannii	4300STDY7045871	armA	UFOP01000048.1	10890	11663	msr(E)	UFOP01000048.1	7116	8591	0
Acinetobacter_baumannii	4300STDY7045871	catB8	UFOP01000048.1	17201	17833	msr(E)	UFOP01000048.1	7116	8591	0
Acinetobacter_baumannii	4300STDY7045871	aac(6')-Ib'	UFOP01000048.1	17926	18480	msr(E)	UFOP01000048.1	7116	8591	0
Acinetobacter_baumannii	4300STDY7045871	sul1	UFOP01000048.1	15008	15847	armA	UFOP01000048.1	10890	11663	0
Acinetobacter_baumannii	4300STDY7045871	catB8	UFOP01000048.1	17201	17833	armA	UFOP01000048.1	10890	11663	0
Acinetobacter_baumannii	4300STDY7045871	aac(6')-Ib'	UFOP01000048.1	17926	18480	armA	UFOP01000048.1	10890	11663	0
Acinetobacter_baumannii	4300STDY7045871	catB8	UFOP01000048.1	17201	17833	sul1	UFOP01000048.1	15008	15847	0
Acinetobacter_baumannii	4300STDY7045871	aac(6')-Ib'	UFOP01000048.1	17926	18480	sul1	UFOP01000048.1	15008	15847	0
Acinetobacter_baumannii	4300STDY7045871	sul1	UFOP01000048.1	15008	15847	aadA1	UFOP01000048.1	16352	17143	0
Acinetobacter_baumannii	4300STDY7045871	aac(6')-Ib'	UFOP01000048.1	17926	18480	aadA1	UFOP01000048.1	16352	17143	0
Acinetobacter_baumannii	4300STDY7045872	blaOXA-58	UFOH01000029.1	9571	10413	aac(3)-IId	UFOH01000029.1	1049	1909	0
Acinetobacter_baumannii	4300STDY7045872	blaVEB-1	UFOH01000035.1	823	1722	ant(2'')-Ia	UFOH01000035.1	1867	2400	0
Acinetobacter_baumannii	4300STDY7045872	arr-2	UFOH01000035.1	2485	2937	ant(2'')-Ia	UFOH01000035.1	1867	2400	0
Acinetobacter_baumannii	4300STDY7045872	aadA1	UFOH01000035.1	4610	5401	ant(2'')-Ia	UFOH01000035.1	1867	2400	0
Acinetobacter_baumannii	4300STDY7045872	blaVEB-1	UFOH01000035.1	823	1722	arr-2	UFOH01000035.1	2485	2937	0
Acinetobacter_baumannii	4300STDY7045872	cmlA6	UFOH01000035.1	3258	4517	arr-2	UFOH01000035.1	2485	2937	0
Acinetobacter_baumannii	4300STDY7045872	sul1	UFOH01000035.1	5906	6745	aadA1	UFOH01000035.1	4610	5401	0
Acinetobacter_baumannii	4300STDY7045874	blaVEB-1	UFOI01000041.1	835	1734	ant(2'')-Ia	UFOI01000041.1	1879	2412	0
Acinetobacter_baumannii	4300STDY7045874	arr-2	UFOI01000041.1	2497	2949	ant(2'')-Ia	UFOI01000041.1	1879	2412	0
Acinetobacter_baumannii	4300STDY7045874	aadA1	UFOI01000041.1	4622	5413	ant(2'')-Ia	UFOI01000041.1	1879	2412	0
Acinetobacter_baumannii	4300STDY7045874	blaVEB-1	UFOI01000041.1	835	1734	arr-2	UFOI01000041.1	2497	2949	0
Acinetobacter_baumannii	4300STDY7045874	cmlA6	UFOI01000041.1	3270	4529	arr-2	UFOI01000041.1	2497	2949	0
Acinetobacter_baumannii	4300STDY7045874	sul1	UFOI01000041.1	5918	6757	aadA1	UFOI01000041.1	4622	5413	0
Acinetobacter_baumannii	4300STDY7045875	aadA1	UFOX01000007.1	149730	150304	mph(E)	UFOX01000007.1	139554	140438	0
Acinetobacter_baumannii	4300STDY7045875	armA	UFOX01000007.1	144268	145041	msr(E)	UFOX01000007.1	140494	141969	0
Acinetobacter_baumannii	4300STDY7045875	sul1	UFOX01000007.1	148386	149225	armA	UFOX01000007.1	144268	145041	0
Acinetobacter_baumannii	4300STDY7045875	sul1	UFOX01000007.1	148386	149225	aadA1	UFOX01000007.1	149730	150304	0
Acinetobacter_baumannii	4300STDY7045876	aadA1	UFOK01000047.1	15148	15939	mph(E)	UFOK01000047.1	4972	5856	0
Acinetobacter_baumannii	4300STDY7045876	armA	UFOK01000047.1	9686	10459	msr(E)	UFOK01000047.1	5912	7387	0
Acinetobacter_baumannii	4300STDY7045876	catB8	UFOK01000047.1	15997	16629	msr(E)	UFOK01000047.1	5912	7387	0
Acinetobacter_baumannii	4300STDY7045876	aac(6')-Ib'	UFOK01000047.1	16722	17276	msr(E)	UFOK01000047.1	5912	7387	0
Acinetobacter_baumannii	4300STDY7045876	sul1	UFOK01000047.1	13804	14643	armA	UFOK01000047.1	9686	10459	0
Acinetobacter_baumannii	4300STDY7045876	catB8	UFOK01000047.1	15997	16629	armA	UFOK01000047.1	9686	10459	0
Acinetobacter_baumannii	4300STDY7045876	aac(6')-Ib'	UFOK01000047.1	16722	17276	armA	UFOK01000047.1	9686	10459	0
Acinetobacter_baumannii	4300STDY7045876	catB8	UFOK01000047.1	15997	16629	sul1	UFOK01000047.1	13804	14643	0
Acinetobacter_baumannii	4300STDY7045876	aac(6')-Ib'	UFOK01000047.1	16722	17276	sul1	UFOK01000047.1	13804	14643	0
Acinetobacter_baumannii	4300STDY7045876	sul1	UFOK01000047.1	13804	14643	aadA1	UFOK01000047.1	15148	15939	0
Acinetobacter_baumannii	4300STDY7045876	aac(6')-Ib'	UFOK01000047.1	16722	17276	aadA1	UFOK01000047.1	15148	15939	0
Acinetobacter_baumannii	4300STDY7045878	armA	UFOL01000007.1	3555	4328	msr(E)	UFOL01000007.1	355	1256	0
Acinetobacter_baumannii	4300STDY7045880	sul1	UFOU01000067.1	5622	6461	aph(3')-Ia	UFOU01000067.1	327	1142	0
Acinetobacter_baumannii	4300STDY7045880	aac(6')-Ib'	UFOU01000067.1	2989	3543	aadA1	UFOU01000067.1	4326	5117	0
Acinetobacter_baumannii	4300STDY7045880	sul1	UFOU01000067.1	5622	6461	aadA1	UFOU01000067.1	4326	5117	0
Acinetobacter_baumannii	4300STDY7045880	aac(6')-Ib'	UFOU01000067.1	2989	3543	sul1	UFOU01000067.1	5622	6461	0
Acinetobacter_baumannii	4300STDY7045880	catB8	UFOU01000067.1	3636	4268	sul1	UFOU01000067.1	5622	6461	0
Acinetobacter_baumannii	4300STDY7045880	aac(6')-Ib'	UFOU01000067.1	2989	3543	armA	UFOU01000067.1	9806	10579	0
Acinetobacter_baumannii	4300STDY7045880	catB8	UFOU01000067.1	3636	4268	armA	UFOU01000067.1	9806	10579	0
Acinetobacter_baumannii	4300STDY7045880	sul1	UFOU01000067.1	5622	6461	armA	UFOU01000067.1	9806	10579	0
Acinetobacter_baumannii	4300STDY7045880	aac(6')-Ib'	UFOU01000067.1	2989	3543	msr(E)	UFOU01000067.1	12878	14353	0
Acinetobacter_baumannii	4300STDY7045880	catB8	UFOU01000067.1	3636	4268	msr(E)	UFOU01000067.1	12878	14353	0
Acinetobacter_baumannii	4300STDY7045880	armA	UFOU01000067.1	9806	10579	msr(E)	UFOU01000067.1	12878	14353	0
Acinetobacter_baumannii	4300STDY7045880	aadA1	UFOU01000067.1	4326	5117	mph(E)	UFOU01000067.1	14409	15293	0
Acinetobacter_baumannii	4300STDY7045883	armA	UFOQ01000009.1	8328	9101	msr(E)	UFOQ01000009.1	4554	6029	0
Acinetobacter_baumannii	4300STDY7045893	blaOXA-58	UFPC01000024.1	1439	2281	aac(3)-IId	UFPC01000024.1	9941	10801	0
Acinetobacter_baumannii	4300STDY7045896	sul1	UFPD01000037.1	1310	2149	aadA1	UFPD01000037.1	14	805	0
Acinetobacter_baumannii	4300STDY7045896	sul1	UFPD01000037.1	1310	2149	armA	UFPD01000037.1	5494	6267	0
Acinetobacter_baumannii	4300STDY7045896	armA	UFPD01000037.1	5494	6267	msr(E)	UFPD01000037.1	8566	9856	0
Acinetobacter_baumannii	4300STDY7045896	aph(3')-Ia	UFPD01000042.1	723	1538	blaTEM-12	UFPD01000042.1	3124	3984	0
Acinetobacter_baumannii	4300STDY7045899	armA	UFPY01000009.1	8991	9764	msr(E)	UFPY01000009.1	5217	6692	0
Acinetobacter_baumannii	4300STDY7045900	armA	UFPK01000008.1	8991	9764	msr(E)	UFPK01000008.1	5217	6692	0
Acinetobacter_baumannii	4300STDY7045901	armA	UFPJ01000008.1	8991	9764	msr(E)	UFPJ01000008.1	5217	6692	0
Acinetobacter_baumannii	4300STDY7045902	armA	UFPZ01000007.1	8991	9764	msr(E)	UFPZ01000007.1	5217	6692	0
Acinetobacter_baumannii	4300STDY7045903	armA	UFPQ01000008.1	8991	9764	msr(E)	UFPQ01000008.1	5217	6692	0
Acinetobacter_baumannii	4300STDY7045904	sul1	UFPW01000053.1	25	864	aadA1	UFPW01000053.1	1369	2160	0
Acinetobacter_baumannii	4300STDY7045904	armA	UFPW01000035.1	3446	4219	msr(E)	UFPW01000035.1	6518	7993	0
Acinetobacter_baumannii	4300STDY7045905	armA	UFPT01000009.1	8991	9764	msr(E)	UFPT01000009.1	5217	6692	0
Acinetobacter_baumannii	4300STDY7045907	aac(6')-Ib'	UFPM01000037.1	3596	4150	aadA1	UFPM01000037.1	4933	5724	0
Acinetobacter_baumannii	4300STDY7045907	sul1	UFPM01000037.1	6229	7068	aadA1	UFPM01000037.1	4933	5724	0
Acinetobacter_baumannii	4300STDY7045907	aac(6')-Ib'	UFPM01000037.1	3596	4150	sul1	UFPM01000037.1	6229	7068	0
Acinetobacter_baumannii	4300STDY7045907	catB8	UFPM01000037.1	4243	4875	sul1	UFPM01000037.1	6229	7068	0
Acinetobacter_baumannii	4300STDY7045907	aac(6')-Ib'	UFPM01000037.1	3596	4150	armA	UFPM01000037.1	10413	11186	0
Acinetobacter_baumannii	4300STDY7045907	catB8	UFPM01000037.1	4243	4875	armA	UFPM01000037.1	10413	11186	0
Acinetobacter_baumannii	4300STDY7045907	sul1	UFPM01000037.1	6229	7068	armA	UFPM01000037.1	10413	11186	0
Acinetobacter_baumannii	4300STDY7045907	aac(6')-Ib'	UFPM01000037.1	3596	4150	msr(E)	UFPM01000037.1	13485	14960	0
Acinetobacter_baumannii	4300STDY7045907	catB8	UFPM01000037.1	4243	4875	msr(E)	UFPM01000037.1	13485	14960	0
Acinetobacter_baumannii	4300STDY7045907	armA	UFPM01000037.1	10413	11186	msr(E)	UFPM01000037.1	13485	14960	0
Acinetobacter_baumannii	4300STDY7045907	aadA1	UFPM01000037.1	4933	5724	mph(E)	UFPM01000037.1	15016	15900	0
Acinetobacter_baumannii	4300STDY7045908	armA	UFPO01000007.1	8991	9764	msr(E)	UFPO01000007.1	5217	6692	0
Acinetobacter_baumannii	4300STDY7045909	aac(6')-Ib'	UFPU01000041.1	1153	1707	aadA1	UFPU01000041.1	2490	3281	0
Acinetobacter_baumannii	4300STDY7045909	sul1	UFPU01000041.1	3786	4625	aadA1	UFPU01000041.1	2490	3281	0
Acinetobacter_baumannii	4300STDY7045909	aac(6')-Ib'	UFPU01000041.1	1153	1707	sul1	UFPU01000041.1	3786	4625	0
Acinetobacter_baumannii	4300STDY7045909	catB8	UFPU01000041.1	1800	2432	sul1	UFPU01000041.1	3786	4625	0
Acinetobacter_baumannii	4300STDY7045909	aac(6')-Ib'	UFPU01000041.1	1153	1707	armA	UFPU01000041.1	7970	8743	0
Acinetobacter_baumannii	4300STDY7045909	catB8	UFPU01000041.1	1800	2432	armA	UFPU01000041.1	7970	8743	0
Acinetobacter_baumannii	4300STDY7045909	sul1	UFPU01000041.1	3786	4625	armA	UFPU01000041.1	7970	8743	0
Acinetobacter_baumannii	4300STDY7045909	aac(6')-Ib'	UFPU01000041.1	1153	1707	msr(E)	UFPU01000041.1	11042	12517	0
Acinetobacter_baumannii	4300STDY7045909	catB8	UFPU01000041.1	1800	2432	msr(E)	UFPU01000041.1	11042	12517	0
Acinetobacter_baumannii	4300STDY7045909	armA	UFPU01000041.1	7970	8743	msr(E)	UFPU01000041.1	11042	12517	0
Acinetobacter_baumannii	4300STDY7045909	aadA1	UFPU01000041.1	2490	3281	mph(E)	UFPU01000041.1	12573	13457	0
Acinetobacter_baumannii	440	sul1	MEDH01000003.1	124621	125460	aac(6')-Ib	MEDH01000003.1	125970	126524	0.001
Acinetobacter_baumannii	440	sul1	MEDH01000003.1	124621	125460	aph(3')-Ia	MEDH01000003.1	129252	130067	0
Acinetobacter_baumannii	461	armA	LCTE01000001.1	174974	175747	msr(E)	LCTE01000001.1	178046	179521	0
Acinetobacter_baumannii	499	aadA1	MWPK01000053.1	9884	10672	sat2_gen	MWPK01000053.1	10730	11254	0
Acinetobacter_baumannii	499	aadA1	MWPK01000053.1	9884	10672	dfrA1	MWPK01000053.1	11349	11822	0
Acinetobacter_baumannii	499	blaTEM-150	MWPK01000053.1	17172	18032	dfrA1	MWPK01000053.1	11349	11822	0
Acinetobacter_baumannii	502	blaTEM-150	MWPL01000063.1	989	1849	dfrA1	MWPL01000063.1	7199	7672	0
Acinetobacter_baumannii	502	aadA1	MWPL01000063.1	8349	9137	dfrA1	MWPL01000063.1	7199	7672	0
Acinetobacter_baumannii	502	aadA1	MWPL01000063.1	8349	9137	sat2_gen	MWPL01000063.1	7767	8291	0
Acinetobacter_baumannii	5021_13	sul1	LGYV01000077.1	2952	3791	armA	LGYV01000077.1	8473	9246	0
Acinetobacter_baumannii	5021_13	armA	LGYV01000077.1	8473	9246	msr(E)	LGYV01000077.1	11545	13020	0
Acinetobacter_baumannii	554L	armA	NKXQ01000110.1	5263	6036	msr(E)	NKXQ01000110.1	8335	9810	0
Acinetobacter_baumannii	5845	sul1	CP023034.1	548483	549322	aph(3')-Ia	CP023034.1	543188	544003	0
Acinetobacter_baumannii	5845	aac(6')-Ib'	CP023034.1	545850	546404	aadA1	CP023034.1	547187	547978	0
Acinetobacter_baumannii	5845	sul1	CP023034.1	548483	549322	aadA1	CP023034.1	547187	547978	0
Acinetobacter_baumannii	5845	aac(6')-Ib'	CP023034.1	545850	546404	sul1	CP023034.1	548483	549322	0
Acinetobacter_baumannii	5845	catB8	CP023034.1	546497	547129	sul1	CP023034.1	548483	549322	0
Acinetobacter_baumannii	5845	aac(6')-Ib'	CP023034.1	545850	546404	armA	CP023034.1	552667	553440	0
Acinetobacter_baumannii	5845	catB8	CP023034.1	546497	547129	armA	CP023034.1	552667	553440	0
Acinetobacter_baumannii	5845	sul1	CP023034.1	548483	549322	armA	CP023034.1	552667	553440	0
Acinetobacter_baumannii	5845	aac(6')-Ib'	CP023034.1	545850	546404	msr(E)	CP023034.1	555739	557214	0
Acinetobacter_baumannii	5845	catB8	CP023034.1	546497	547129	msr(E)	CP023034.1	555739	557214	0
Acinetobacter_baumannii	5845	armA	CP023034.1	552667	553440	msr(E)	CP023034.1	555739	557214	0
Acinetobacter_baumannii	5845	aadA1	CP023034.1	547187	547978	mph(E)	CP023034.1	557270	558154	0
Acinetobacter_baumannii	5845	aph(3')-Ia	CP023034.1	543188	544003	blaTEM-12	CP023034.1	1848602	1849462	0
Acinetobacter_baumannii	5MO	aph(3')-Ia	FUEY01000120.1	861	1676	ant(2'')-Ia	FUEY01000120.1	1727	2260	0
Acinetobacter_baumannii	5MO	floR	FUEY01000083.1	6265	7479	aac(6')-Ian	FUEY01000083.1	2678	3250	0
Acinetobacter_baumannii	6014059	sul1	GL891950.1	378	1217	aadA1	GL891950.1	1722	2513	0
Acinetobacter_baumannii	61SM01	floR	FUEL01000050.1	6265	7479	aac(6')-Ian	FUEL01000050.1	2678	3250	0
Acinetobacter_baumannii	61SM01	aph(3')-Ia	FUEL01000058.1	861	1676	ant(2'')-Ia	FUEL01000058.1	1727	2260	0
Acinetobacter_baumannii	65SM01	aph(3')-Ia	FUEV01000087.1	856	1671	ant(2'')-Ia	FUEV01000087.1	1722	2255	0
Acinetobacter_baumannii	65SM01	floR	FUEV01000066.1	6260	7474	aac(6')-Ian	FUEV01000066.1	2673	3245	0
Acinetobacter_baumannii	6870155	sul1	JRWO01000006.1	221611	222450	tet(A)	JRWO01000006.1	230009	231208	0
Acinetobacter_baumannii	6870155	aph(3')-Ia	JRWO01000006.1	247001	247816	blaTEM-12	JRWO01000006.1	240609	241469	0
Acinetobacter_baumannii	6870155	sul1	JRWO01000006.1	221611	222450	aph(3')-Ia	JRWO01000006.1	247001	247816	0
Acinetobacter_baumannii	6870155	sul1	JRWO01000006.1	221611	222450	aadA1	JRWO01000006.1	251934	252725	0
Acinetobacter_baumannii	68SM01	aph(3')-Ia	FUEK01000046.1	785	1600	ant(2'')-Ia	FUEK01000046.1	201	734	0
Acinetobacter_baumannii	68SM01	floR	FUEK01000037.1	6260	7474	aac(6')-Ian	FUEK01000037.1	2673	3245	0
Acinetobacter_baumannii	72SM01	aph(3')-Ia	FUEW01000103.1	856	1671	ant(2'')-Ia	FUEW01000103.1	1722	2255	0
Acinetobacter_baumannii	74SM01	floR	FUES01000069.1	6260	7474	aac(6')-Ian	FUES01000069.1	2673	3245	0
Acinetobacter_baumannii	74SM01	aph(3')-Ia	FUES01000088.1	856	1671	ant(2'')-Ia	FUES01000088.1	1722	2255	0
Acinetobacter_baumannii	7847	sul1	CP023031.1	2015461	2016300	aph(3')-Ia	CP023031.1	2010166	2010981	0
Acinetobacter_baumannii	7847	aac(6')-Ib'	CP023031.1	2012828	2013382	aadA1	CP023031.1	2014165	2014956	0
Acinetobacter_baumannii	7847	sul1	CP023031.1	2015461	2016300	aadA1	CP023031.1	2014165	2014956	0
Acinetobacter_baumannii	7847	aac(6')-Ib'	CP023031.1	2012828	2013382	sul1	CP023031.1	2015461	2016300	0
Acinetobacter_baumannii	7847	catB8	CP023031.1	2013475	2014107	sul1	CP023031.1	2015461	2016300	0
Acinetobacter_baumannii	7847	aac(6')-Ib'	CP023031.1	2012828	2013382	armA	CP023031.1	2019645	2020418	0
Acinetobacter_baumannii	7847	catB8	CP023031.1	2013475	2014107	armA	CP023031.1	2019645	2020418	0
Acinetobacter_baumannii	7847	sul1	CP023031.1	2015461	2016300	armA	CP023031.1	2019645	2020418	0
Acinetobacter_baumannii	7847	aac(6')-Ib'	CP023031.1	2012828	2013382	msr(E)	CP023031.1	2022717	2024192	0
Acinetobacter_baumannii	7847	catB8	CP023031.1	2013475	2014107	msr(E)	CP023031.1	2022717	2024192	0
Acinetobacter_baumannii	7847	armA	CP023031.1	2019645	2020418	msr(E)	CP023031.1	2022717	2024192	0
Acinetobacter_baumannii	7847	aadA1	CP023031.1	2014165	2014956	mph(E)	CP023031.1	2024248	2025132	0
Acinetobacter_baumannii	7847	aph(3')-Ia	CP023031.1	2010166	2010981	blaTEM-12	CP023031.1	3309565	3310425	0
Acinetobacter_baumannii	891	blaTEM-150	MWPM01000064.1	989	1849	dfrA1	MWPM01000064.1	7199	7672	0
Acinetobacter_baumannii	891	aadA1	MWPM01000064.1	8349	9137	dfrA1	MWPM01000064.1	7199	7672	0
Acinetobacter_baumannii	891	aadA1	MWPM01000064.1	8349	9137	sat2_gen	MWPM01000064.1	7767	8291	0
Acinetobacter_baumannii	895	blaTEM-150	MWPN01000076.1	2497	3357	dfrA1	MWPN01000076.1	8707	9180	0
Acinetobacter_baumannii	895	aadA1	MWPN01000076.1	9857	10645	dfrA1	MWPN01000076.1	8707	9180	0
Acinetobacter_baumannii	895	aadA1	MWPN01000076.1	9857	10645	sat2_gen	MWPN01000076.1	9275	9799	0
Acinetobacter_baumannii	9201	sul1	CP023020.1	2844150	2844989	aadA5	CP023020.1	2841303	2842091	0
Acinetobacter_baumannii	923	blaTEM-150	MWPO01000060.1	989	1849	dfrA1	MWPO01000060.1	7199	7672	0
Acinetobacter_baumannii	923	aadA1	MWPO01000060.1	8349	9137	dfrA1	MWPO01000060.1	7199	7672	0
Acinetobacter_baumannii	923	aadA1	MWPO01000060.1	8349	9137	sat2_gen	MWPO01000060.1	7767	8291	0
Acinetobacter_baumannii	96SM	aph(3')-Ia	FUEP01000057.1	861	1676	ant(2'')-Ia	FUEP01000057.1	1727	2260	0
Acinetobacter_baumannii	96SM	floR	FUEP01000046.1	5960	7174	aac(6')-Ian	FUEP01000046.1	2373	2945	0
Acinetobacter_baumannii	991	blaTEM-150	MWPP01000069.1	989	1849	dfrA1	MWPP01000069.1	7199	7672	0
Acinetobacter_baumannii	991	aadA1	MWPP01000069.1	8349	9137	dfrA1	MWPP01000069.1	7199	7672	0
Acinetobacter_baumannii	991	aadA1	MWPP01000069.1	8349	9137	sat2_gen	MWPP01000069.1	7767	8291	0
Acinetobacter_baumannii	996_ABAU	aadA1	JUKM01000073.1	14388	15179	mph(E)	JUKM01000073.1	4211	5095	0
Acinetobacter_baumannii	996_ABAU	armA	JUKM01000073.1	8925	9698	msr(E)	JUKM01000073.1	5151	6626	0
Acinetobacter_baumannii	996_ABAU	catB8	JUKM01000073.1	15237	15869	msr(E)	JUKM01000073.1	5151	6626	0
Acinetobacter_baumannii	996_ABAU	aac(6')-Ib'	JUKM01000073.1	15962	16516	msr(E)	JUKM01000073.1	5151	6626	0
Acinetobacter_baumannii	996_ABAU	sul1	JUKM01000073.1	13044	13883	armA	JUKM01000073.1	8925	9698	0
Acinetobacter_baumannii	996_ABAU	catB8	JUKM01000073.1	15237	15869	armA	JUKM01000073.1	8925	9698	0
Acinetobacter_baumannii	996_ABAU	aac(6')-Ib'	JUKM01000073.1	15962	16516	armA	JUKM01000073.1	8925	9698	0
Acinetobacter_baumannii	996_ABAU	catB8	JUKM01000073.1	15237	15869	sul1	JUKM01000073.1	13044	13883	0
Acinetobacter_baumannii	996_ABAU	aac(6')-Ib'	JUKM01000073.1	15962	16516	sul1	JUKM01000073.1	13044	13883	0
Acinetobacter_baumannii	996_ABAU	sul1	JUKM01000073.1	13044	13883	aadA1	JUKM01000073.1	14388	15179	0
Acinetobacter_baumannii	996_ABAU	aac(6')-Ib'	JUKM01000073.1	15962	16516	aadA1	JUKM01000073.1	14388	15179	0
Acinetobacter_baumannii	A1	sul1	CP010781.1	272178	273017	tet(A)	CP010781.1	280576	281775	0
Acinetobacter_baumannii	A1	sul1	CP010781.1	272178	273017	aadA1	CP010781.1	292515	293306	0
Acinetobacter_baumannii	A13	armA	AVPO01000038.1	8534	9307	msr(E)	AVPO01000038.1	4760	6235	0
Acinetobacter_baumannii	A13	sul1	AVPO01000053.1	1310	2149	aadA1	AVPO01000053.1	14	805	0
Acinetobacter_baumannii	A1-360	sul1	QORH01000057.1	3512	4351	aadA1	QORH01000057.1	2216	3007	0
Acinetobacter_baumannii	A155	sul1	JXSV01000033.1	3020	3859	aac(6')-Ib	JXSV01000033.1	1956	2510	0.001
Acinetobacter_baumannii	A33405	aadA1	JPXZ01000048.1	95596	96384	sat2_gen	JPXZ01000048.1	96442	96966	0
Acinetobacter_baumannii	A33405	aadA1	JPXZ01000048.1	95596	96384	dfrA1	JPXZ01000048.1	97061	97534	0
Acinetobacter_baumannii	A33405	blaTEM-150	JPXZ01000048.1	102884	103744	dfrA1	JPXZ01000048.1	97061	97534	0
Acinetobacter_baumannii	A388	sul1	CP024418.1	265032	265871	tet(A)	CP024418.1	273430	274629	0
Acinetobacter_baumannii	A388	sul1	CP024418.1	265032	265871	aadA1	CP024418.1	3774651	3775442	0
Acinetobacter_baumannii	A388	sul1	CP024418.1	265032	265871	aac(6')-Ib	CP024418.1	3777026	3777580	0.001
Acinetobacter_baumannii	A388	sul1	CP024418.1	265032	265871	aph(3')-Ia	CP024418.1	3779749	3780564	0
Acinetobacter_baumannii	A83	sul1	FBWU01000008.1	4756	5595	aadA1	FBWU01000008.1	3460	4251	0
Acinetobacter_baumannii	A85	sul1	CP021782.1	282851	283690	tet(A)	CP021782.1	291249	292448	0
Acinetobacter_baumannii	A85	aph(3')-Ia	CP021782.1	308483	309298	blaTEM-12	CP021782.1	301849	302709	0
Acinetobacter_baumannii	A85	sul1	CP021782.1	282851	283690	aph(3')-Ia	CP021782.1	308483	309298	0
Acinetobacter_baumannii	A85	sul1	CP021782.1	282851	283690	aadA1	CP021782.1	313416	314207	0
Acinetobacter_baumannii	A92	sul1	FBWV01000014.1	4754	5593	aadA1	FBWV01000014.1	3458	4249	0
Acinetobacter_baumannii	AB_002	armA	RIAM01000009.1	162946	163719	msr(E)	RIAM01000009.1	166018	167493	0
Acinetobacter_baumannii	AB0057	sul1	CP001182.2	283631	284470	tet(A)	CP001182.2	292029	293228	0
Acinetobacter_baumannii	AB0057	aph(3')-Ia	CP001182.2	309263	310078	blaTEM-12	CP001182.2	302629	303489	0
Acinetobacter_baumannii	AB0057	sul1	CP001182.2	283631	284470	aph(3')-Ia	CP001182.2	309263	310078	0
Acinetobacter_baumannii	AB0057	sul1	CP001182.2	283631	284470	aadA1	CP001182.2	314196	314987	0
Acinetobacter_baumannii	AB_014	armA	RIAL01000009.1	149738	150511	msr(E)	RIAL01000009.1	152810	154285	0
Acinetobacter_baumannii	AB_020	armA	RIAK01000011.1	133192	133965	msr(E)	RIAK01000011.1	136264	137739	0
Acinetobacter_baumannii	AB_023	armA	RIAJ01000009.1	149738	150511	msr(E)	RIAJ01000009.1	152810	154285	0
Acinetobacter_baumannii	AB_025	armA	RIAI01000029.1	8992	9765	msr(E)	RIAI01000029.1	5218	6693	0
Acinetobacter_baumannii	AB_026	armA	RIAH01000080.1	5413	6186	msr(E)	RIAH01000080.1	8485	9960	0
Acinetobacter_baumannii	AB_029	armA	RIAG01000081.1	8992	9765	msr(E)	RIAG01000081.1	5218	6693	0
Acinetobacter_baumannii	AB_035	armA	RIAF01000005.1	184810	185583	msr(E)	RIAF01000005.1	187882	189357	0
Acinetobacter_baumannii	Ab04-mff	blaPER-7	CP012007.1	101633	102559	cmlA5	CP012007.1	96731	97990	0
Acinetobacter_baumannii	Ab04-mff	sul1	CP012007.1	98523	99362	armA	CP012007.1	109995	110768	0
Acinetobacter_baumannii	Ab04-mff	armA	CP012007.1	109995	110768	msr(E)	CP012007.1	113067	114542	0
Acinetobacter_baumannii	AB_053	armA	RIAB01000037.1	21661	22434	msr(E)	RIAB01000037.1	24733	26208	0
Acinetobacter_baumannii	AB_056	armA	RIAA01000009.1	133609	134382	msr(E)	RIAA01000009.1	136681	138156	0
Acinetobacter_baumannii	AB_062	armA	RHZZ01000049.1	5377	6150	msr(E)	RHZZ01000049.1	8449	9924	0
Acinetobacter_baumannii	AB07	armA	CP006963.1	2659196	2659969	msr(E)	CP006963.1	2655422	2656897	0
Acinetobacter_baumannii	AB_074	armA	RHZY01000020.1	8992	9765	msr(E)	RHZY01000020.1	5218	6693	0
Acinetobacter_baumannii	AB_077	armA	RHZX01000004.1	211359	212132	msr(E)	RHZX01000004.1	214431	215906	0
Acinetobacter_baumannii	AB_083	aac(6')-Ib'	RHZW01000059.1	1055	1609	aadA1	RHZW01000059.1	2392	3183	0
Acinetobacter_baumannii	AB_083	sul1	RHZW01000059.1	3688	4527	aadA1	RHZW01000059.1	2392	3183	0
Acinetobacter_baumannii	AB_083	aac(6')-Ib'	RHZW01000059.1	1055	1609	sul1	RHZW01000059.1	3688	4527	0
Acinetobacter_baumannii	AB_083	catB8	RHZW01000059.1	1702	2334	sul1	RHZW01000059.1	3688	4527	0
Acinetobacter_baumannii	AB_083	aac(6')-Ib'	RHZW01000059.1	1055	1609	armA	RHZW01000059.1	7872	8645	0
Acinetobacter_baumannii	AB_083	catB8	RHZW01000059.1	1702	2334	armA	RHZW01000059.1	7872	8645	0
Acinetobacter_baumannii	AB_083	sul1	RHZW01000059.1	3688	4527	armA	RHZW01000059.1	7872	8645	0
Acinetobacter_baumannii	AB_083	aac(6')-Ib'	RHZW01000059.1	1055	1609	msr(E)	RHZW01000059.1	10944	12419	0
Acinetobacter_baumannii	AB_083	catB8	RHZW01000059.1	1702	2334	msr(E)	RHZW01000059.1	10944	12419	0
Acinetobacter_baumannii	AB_083	armA	RHZW01000059.1	7872	8645	msr(E)	RHZW01000059.1	10944	12419	0
Acinetobacter_baumannii	AB_083	aadA1	RHZW01000059.1	2392	3183	mph(E)	RHZW01000059.1	12475	13359	0
Acinetobacter_baumannii	AB_085	armA	RHZV01000009.1	133609	134382	msr(E)	RHZV01000009.1	136681	138156	0
Acinetobacter_baumannii	AB_088	aac(6')-Ib'	RHZU01000067.1	1055	1609	aadA1	RHZU01000067.1	2392	3183	0
Acinetobacter_baumannii	AB_088	sul1	RHZU01000067.1	3688	4527	aadA1	RHZU01000067.1	2392	3183	0
Acinetobacter_baumannii	AB_088	aac(6')-Ib'	RHZU01000067.1	1055	1609	sul1	RHZU01000067.1	3688	4527	0
Acinetobacter_baumannii	AB_088	catB8	RHZU01000067.1	1702	2334	sul1	RHZU01000067.1	3688	4527	0
Acinetobacter_baumannii	AB_088	aac(6')-Ib'	RHZU01000067.1	1055	1609	armA	RHZU01000067.1	7872	8645	0
Acinetobacter_baumannii	AB_088	catB8	RHZU01000067.1	1702	2334	armA	RHZU01000067.1	7872	8645	0
Acinetobacter_baumannii	AB_088	sul1	RHZU01000067.1	3688	4527	armA	RHZU01000067.1	7872	8645	0
Acinetobacter_baumannii	AB_088	aac(6')-Ib'	RHZU01000067.1	1055	1609	msr(E)	RHZU01000067.1	10944	12419	0
Acinetobacter_baumannii	AB_088	catB8	RHZU01000067.1	1702	2334	msr(E)	RHZU01000067.1	10944	12419	0
Acinetobacter_baumannii	AB_088	armA	RHZU01000067.1	7872	8645	msr(E)	RHZU01000067.1	10944	12419	0
Acinetobacter_baumannii	AB_088	aadA1	RHZU01000067.1	2392	3183	mph(E)	RHZU01000067.1	12475	13359	0
Acinetobacter_baumannii	AB_091	armA	RHZT01000011.1	133192	133965	msr(E)	RHZT01000011.1	136264	137739	0
Acinetobacter_baumannii	AB_094	armA	RHZS01000009.1	133443	134216	msr(E)	RHZS01000009.1	136515	137990	0
Acinetobacter_baumannii	AB_095	sul1	RHZR01000027.1	6063	6902	aac(6')-Ib	RHZR01000027.1	8028	8582	0.001
Acinetobacter_baumannii	AB_097	armA	RHZQ01000039.1	24921	25694	msr(E)	RHZQ01000039.1	27993	29468	0
Acinetobacter_baumannii	AB_098	armA	RHZP01000005.1	133443	134216	msr(E)	RHZP01000005.1	136515	137990	0
Acinetobacter_baumannii	AB10	armA	PXNA01000036.1	5358	6131	msr(E)	PXNA01000036.1	1584	3059	0
Acinetobacter_baumannii	AB10	sul1	PXNA01000042.1	25	864	aadA1	PXNA01000042.1	1369	2160	0
Acinetobacter_baumannii	AB100	aadA1	NKJY01000067.1	13034	13825	mph(E)	NKJY01000067.1	2858	3742	0
Acinetobacter_baumannii	AB100	armA	NKJY01000067.1	7572	8345	msr(E)	NKJY01000067.1	3798	5273	0
Acinetobacter_baumannii	AB100	catB8	NKJY01000067.1	13883	14515	msr(E)	NKJY01000067.1	3798	5273	0
Acinetobacter_baumannii	AB100	aac(6')-Ib'	NKJY01000067.1	14608	15162	msr(E)	NKJY01000067.1	3798	5273	0
Acinetobacter_baumannii	AB100	sul1	NKJY01000067.1	11690	12529	armA	NKJY01000067.1	7572	8345	0
Acinetobacter_baumannii	AB100	catB8	NKJY01000067.1	13883	14515	armA	NKJY01000067.1	7572	8345	0
Acinetobacter_baumannii	AB100	aac(6')-Ib'	NKJY01000067.1	14608	15162	armA	NKJY01000067.1	7572	8345	0
Acinetobacter_baumannii	AB100	catB8	NKJY01000067.1	13883	14515	sul1	NKJY01000067.1	11690	12529	0
Acinetobacter_baumannii	AB100	aac(6')-Ib'	NKJY01000067.1	14608	15162	sul1	NKJY01000067.1	11690	12529	0
Acinetobacter_baumannii	AB100	sul1	NKJY01000067.1	11690	12529	aadA1	NKJY01000067.1	13034	13825	0
Acinetobacter_baumannii	AB100	aac(6')-Ib'	NKJY01000067.1	14608	15162	aadA1	NKJY01000067.1	13034	13825	0
Acinetobacter_baumannii	AB_100	armA	RHZO01000005.1	133443	134216	msr(E)	RHZO01000005.1	136515	137990	0
Acinetobacter_baumannii	Ab101	sul1	FPGW01000072.1	1303	2142	aadA1	FPGW01000072.1	2647	3438	0
Acinetobacter_baumannii	AB101	armA	NKJX01000025.1	6872	7645	msr(E)	NKJX01000025.1	3098	4573	0
Acinetobacter_baumannii	AB101	catB8	NKJX01000084.1	2218	2850	sul1	NKJX01000084.1	25	864	0
Acinetobacter_baumannii	AB101	aac(6')-Ib'	NKJX01000084.1	2943	3497	sul1	NKJX01000084.1	25	864	0
Acinetobacter_baumannii	AB101	sul1	NKJX01000084.1	25	864	aadA1	NKJX01000084.1	1369	2160	0
Acinetobacter_baumannii	AB101	aac(6')-Ib'	NKJX01000084.1	2943	3497	aadA1	NKJX01000084.1	1369	2160	0
Acinetobacter_baumannii	Ab102	sul1	FPGV01000068.1	1304	2143	aadA1	FPGV01000068.1	2648	3439	0
Acinetobacter_baumannii	AB_102	armA	RHZN01000009.1	133609	134382	msr(E)	RHZN01000009.1	136681	138156	0
Acinetobacter_baumannii	Ab103	sul1	UCPL01000006.1	1789	2628	aadA1	UCPL01000006.1	493	1284	0
Acinetobacter_baumannii	AB_104	armA	RHZM01000009.1	133609	134382	msr(E)	RHZM01000009.1	136681	138156	0
Acinetobacter_baumannii	Ab105	sul1	UCPS01000006.1	1791	2630	aadA1	UCPS01000006.1	495	1286	0
Acinetobacter_baumannii	Ab107	sul1	UCPZ01000006.1	1793	2632	aadA1	UCPZ01000006.1	497	1288	0
Acinetobacter_baumannii	AB_107	armA	RHZL01000003.1	124685	125458	msr(E)	RHZL01000003.1	127757	129232	0
Acinetobacter_baumannii	AB108	armA	NKJW01000035.1	6872	7645	msr(E)	NKJW01000035.1	3098	4573	0
Acinetobacter_baumannii	AB108	aac(6')-Ib'	NKJW01000078.1	2224	2778	aadA1	NKJW01000078.1	3561	4352	0
Acinetobacter_baumannii	AB108	sul1	NKJW01000078.1	4857	5696	aadA1	NKJW01000078.1	3561	4352	0
Acinetobacter_baumannii	AB108	aac(6')-Ib'	NKJW01000078.1	2224	2778	sul1	NKJW01000078.1	4857	5696	0
Acinetobacter_baumannii	AB108	catB8	NKJW01000078.1	2871	3503	sul1	NKJW01000078.1	4857	5696	0
Acinetobacter_baumannii	AB112	aac(6')-Ib'	NKJV01000047.1	1269	1823	aadA1	NKJV01000047.1	2606	3397	0
Acinetobacter_baumannii	AB112	sul1	NKJV01000047.1	3902	4741	aadA1	NKJV01000047.1	2606	3397	0
Acinetobacter_baumannii	AB112	aac(6')-Ib'	NKJV01000047.1	1269	1823	sul1	NKJV01000047.1	3902	4741	0
Acinetobacter_baumannii	AB112	catB8	NKJV01000047.1	1916	2548	sul1	NKJV01000047.1	3902	4741	0
Acinetobacter_baumannii	AB112	aac(6')-Ib'	NKJV01000047.1	1269	1823	armA	NKJV01000047.1	8086	8859	0
Acinetobacter_baumannii	AB112	catB8	NKJV01000047.1	1916	2548	armA	NKJV01000047.1	8086	8859	0
Acinetobacter_baumannii	AB112	sul1	NKJV01000047.1	3902	4741	armA	NKJV01000047.1	8086	8859	0
Acinetobacter_baumannii	AB112	aac(6')-Ib'	NKJV01000047.1	1269	1823	msr(E)	NKJV01000047.1	11158	12633	0
Acinetobacter_baumannii	AB112	catB8	NKJV01000047.1	1916	2548	msr(E)	NKJV01000047.1	11158	12633	0
Acinetobacter_baumannii	AB112	armA	NKJV01000047.1	8086	8859	msr(E)	NKJV01000047.1	11158	12633	0
Acinetobacter_baumannii	AB112	aadA1	NKJV01000047.1	2606	3397	mph(E)	NKJV01000047.1	12689	13573	0
Acinetobacter_baumannii	Ab113	sul1	FPGY01000052.1	1793	2632	aadA1	FPGY01000052.1	497	1288	0
Acinetobacter_baumannii	Ab114	sul1	FPHA01000071.1	1793	2632	aadA1	FPHA01000071.1	497	1288	0
Acinetobacter_baumannii	Ab115	sul1	UCPY01000053.1	1303	2142	aadA1	UCPY01000053.1	2647	3438	0
Acinetobacter_baumannii	AB_115	armA	RHZK01000008.1	133443	134216	msr(E)	RHZK01000008.1	136515	137990	0
Acinetobacter_baumannii	Ab116	sul1	FPGP01000081.1	1303	2142	aadA1	FPGP01000081.1	2647	3438	0
Acinetobacter_baumannii	Ab118	sul1	UEJD01000006.1	1785	2624	aadA1	UEJD01000006.1	489	1280	0
Acinetobacter_baumannii	AB118	armA	NKJU01000050.1	7040	7813	msr(E)	NKJU01000050.1	3266	4741	0
Acinetobacter_baumannii	AB118	sul1	NKJU01000085.1	25	864	aadA1	NKJU01000085.1	1369	2160	0
Acinetobacter_baumannii	Ab_12	sul1	NJIB01000041.1	6302	7141	aadA1	NJIB01000041.1	5006	5797	0
Acinetobacter_baumannii	Ab124	sul1	UCPO01000060.1	1297	2136	aadA1	UCPO01000060.1	2641	3432	0
Acinetobacter_baumannii	AB_126	armA	RHZJ01000007.1	175178	175951	msr(E)	RHZJ01000007.1	178250	179725	0
Acinetobacter_baumannii	Ab128	sul1	UCPX01000050.1	1783	2622	aadA1	UCPX01000050.1	487	1278	0
Acinetobacter_baumannii	Ab129	sul1	UCQA01000058.1	1295	2134	aadA1	UCQA01000058.1	2639	3430	0
Acinetobacter_baumannii	AB13	armA	PXMX01000009.1	8907	9680	msr(E)	PXMX01000009.1	5133	6608	0
Acinetobacter_baumannii	Ab130	sul1	UCQH01000068.1	1293	2132	aadA1	UCQH01000068.1	2637	3428	0
Acinetobacter_baumannii	Ab131	sul1	UCPT01000071.1	1295	2134	aadA1	UCPT01000071.1	2639	3430	0
Acinetobacter_baumannii	Ab132	sul1	UCPW01000052.1	1295	2134	aadA1	UCPW01000052.1	2639	3430	0
Acinetobacter_baumannii	Ab134	sul1	UCPU01000069.1	1779	2618	aadA1	UCPU01000069.1	483	1274	0
Acinetobacter_baumannii	AB134	aadA1	NKJT01000087.1	13133	13924	mph(E)	NKJT01000087.1	2957	3841	0
Acinetobacter_baumannii	AB134	armA	NKJT01000087.1	7671	8444	msr(E)	NKJT01000087.1	3897	5372	0
Acinetobacter_baumannii	AB134	catB8	NKJT01000087.1	13982	14614	msr(E)	NKJT01000087.1	3897	5372	0
Acinetobacter_baumannii	AB134	aac(6')-Ib'	NKJT01000087.1	14707	15261	msr(E)	NKJT01000087.1	3897	5372	0
Acinetobacter_baumannii	AB134	sul1	NKJT01000087.1	11789	12628	armA	NKJT01000087.1	7671	8444	0
Acinetobacter_baumannii	AB134	catB8	NKJT01000087.1	13982	14614	armA	NKJT01000087.1	7671	8444	0
Acinetobacter_baumannii	AB134	aac(6')-Ib'	NKJT01000087.1	14707	15261	armA	NKJT01000087.1	7671	8444	0
Acinetobacter_baumannii	AB134	catB8	NKJT01000087.1	13982	14614	sul1	NKJT01000087.1	11789	12628	0
Acinetobacter_baumannii	AB134	aac(6')-Ib'	NKJT01000087.1	14707	15261	sul1	NKJT01000087.1	11789	12628	0
Acinetobacter_baumannii	AB134	sul1	NKJT01000087.1	11789	12628	aadA1	NKJT01000087.1	13133	13924	0
Acinetobacter_baumannii	AB134	aac(6')-Ib'	NKJT01000087.1	14707	15261	aadA1	NKJT01000087.1	13133	13924	0
Acinetobacter_baumannii	Ab136	sul1	UCQJ01000063.1	1785	2624	aadA1	UCQJ01000063.1	489	1280	0
Acinetobacter_baumannii	Ab137	sul1	UCQP01000086.1	1787	2626	aadA1	UCQP01000086.1	491	1282	0
Acinetobacter_baumannii	Ab138	sul1	UCQF01000061.1	1771	2610	aadA1	UCQF01000061.1	475	1266	0
Acinetobacter_baumannii	Ab139	sul1	UCQI01000061.1	1297	2136	aadA1	UCQI01000061.1	2641	3432	0
Acinetobacter_baumannii	Ab140	sul1	UCQG01000067.1	1273	2112	aadA1	UCQG01000067.1	2617	3408	0
Acinetobacter_baumannii	AB_140	armA	RHZI01000021.1	69346	70119	msr(E)	RHZI01000021.1	72418	73893	0
Acinetobacter_baumannii	Ab141	sul1	UCQM01000063.1	1787	2626	aadA1	UCQM01000063.1	491	1282	0
Acinetobacter_baumannii	Ab142	sul1	UCQB01000064.1	1287	2126	aadA1	UCQB01000064.1	2631	3422	0
Acinetobacter_baumannii	Ab143	sul1	UEIW01000062.1	1297	2136	aadA1	UEIW01000062.1	2641	3432	0
Acinetobacter_baumannii	Ab144	sul1	UEIX01000085.1	1783	2622	aadA1	UEIX01000085.1	487	1278	0
Acinetobacter_baumannii	Ab145	sul1	UCRB01000086.1	1295	2134	aadA1	UCRB01000086.1	2639	3430	0
Acinetobacter_baumannii	AB_145	armA	RHZH01000008.1	162529	163302	msr(E)	RHZH01000008.1	165601	167076	0
Acinetobacter_baumannii	Ab146	sul1	UCQO01000088.1	1291	2130	aadA1	UCQO01000088.1	2635	3426	0
Acinetobacter_baumannii	Ab147	sul1	UEIY01000089.1	1295	2134	aadA1	UEIY01000089.1	2639	3430	0
Acinetobacter_baumannii	AB147	catB8	NKJS01000116.1	2218	2850	sul1	NKJS01000116.1	25	864	0
Acinetobacter_baumannii	AB147	aac(6')-Ib'	NKJS01000116.1	2943	3497	sul1	NKJS01000116.1	25	864	0
Acinetobacter_baumannii	AB147	sul1	NKJS01000116.1	25	864	aadA1	NKJS01000116.1	1369	2160	0
Acinetobacter_baumannii	AB147	aac(6')-Ib'	NKJS01000116.1	2943	3497	aadA1	NKJS01000116.1	1369	2160	0
Acinetobacter_baumannii	AB147	armA	NKJS01000087.1	6872	7645	msr(E)	NKJS01000087.1	3098	4573	0
Acinetobacter_baumannii	AB_147	armA	RHZG01000007.1	174755	175528	msr(E)	RHZG01000007.1	177827	179302	0
Acinetobacter_baumannii	Ab148	sul1	UCRE01000081.1	1767	2606	aadA1	UCRE01000081.1	471	1262	0
Acinetobacter_baumannii	Ab149	sul1	UEIZ01000077.1	1295	2134	aadA1	UEIZ01000077.1	2639	3430	0
Acinetobacter_baumannii	AB_149	armA	RHZF01000008.1	162946	163719	msr(E)	RHZF01000008.1	166018	167493	0
Acinetobacter_baumannii	AB15	armA	PXMV01000007.1	181193	181966	msr(E)	PXMV01000007.1	184265	185740	0
Acinetobacter_baumannii	Ab150	sul1	UCRI01000081.1	1273	2112	aadA1	UCRI01000081.1	2617	3408	0
Acinetobacter_baumannii	Ab152	sul1	UCQK01000081.1	1293	2132	aadA1	UCQK01000081.1	2637	3428	0
Acinetobacter_baumannii	AB_152	armA	RHZE01000008.1	8992	9765	msr(E)	RHZE01000008.1	5218	6693	0
Acinetobacter_baumannii	Ab153	sul1	UCQN01000062.1	1297	2136	aadA1	UCQN01000062.1	2641	3432	0
Acinetobacter_baumannii	Ab154	sul1	UCQV01000080.1	1771	2610	aadA1	UCQV01000080.1	475	1266	0
Acinetobacter_baumannii	Ab155	sul1	UCQT01000066.1	1785	2624	aadA1	UCQT01000066.1	489	1280	0
Acinetobacter_baumannii	Ab156	sul1	UEJA01000070.1	1777	2616	aadA1	UEJA01000070.1	481	1272	0
Acinetobacter_baumannii	AB156	aadA1	NKJR01000052.1	13034	13825	mph(E)	NKJR01000052.1	2858	3742	0
Acinetobacter_baumannii	AB156	armA	NKJR01000052.1	7572	8345	msr(E)	NKJR01000052.1	3798	5273	0
Acinetobacter_baumannii	AB156	catB8	NKJR01000052.1	13883	14515	msr(E)	NKJR01000052.1	3798	5273	0
Acinetobacter_baumannii	AB156	aac(6')-Ib'	NKJR01000052.1	14608	15162	msr(E)	NKJR01000052.1	3798	5273	0
Acinetobacter_baumannii	AB156	sul1	NKJR01000052.1	11690	12529	armA	NKJR01000052.1	7572	8345	0
Acinetobacter_baumannii	AB156	catB8	NKJR01000052.1	13883	14515	armA	NKJR01000052.1	7572	8345	0
Acinetobacter_baumannii	AB156	aac(6')-Ib'	NKJR01000052.1	14608	15162	armA	NKJR01000052.1	7572	8345	0
Acinetobacter_baumannii	AB156	catB8	NKJR01000052.1	13883	14515	sul1	NKJR01000052.1	11690	12529	0
Acinetobacter_baumannii	AB156	aac(6')-Ib'	NKJR01000052.1	14608	15162	sul1	NKJR01000052.1	11690	12529	0
Acinetobacter_baumannii	AB156	sul1	NKJR01000052.1	11690	12529	aadA1	NKJR01000052.1	13034	13825	0
Acinetobacter_baumannii	AB156	aac(6')-Ib'	NKJR01000052.1	14608	15162	aadA1	NKJR01000052.1	13034	13825	0
Acinetobacter_baumannii	AB_156	armA	RHZD01000012.1	8943	9716	msr(E)	RHZD01000012.1	5169	6644	0
Acinetobacter_baumannii	Ab157	sul1	UCQS01000075.1	1290	2129	aadA1	UCQS01000075.1	2634	3425	0
Acinetobacter_baumannii	Ab158	sul1	UCQW01000093.1	1295	2134	aadA1	UCQW01000093.1	2639	3430	0
Acinetobacter_baumannii	Ab159	sul1	UEJI01000084.1	1787	2626	aadA1	UEJI01000084.1	491	1282	0
Acinetobacter_baumannii	AB_159	armA	RHZC01000012.1	133400	134173	msr(E)	RHZC01000012.1	136472	137947	0
Acinetobacter_baumannii	AB16	armA	PXMU01000009.1	227800	228573	msr(E)	PXMU01000009.1	230872	232347	0
Acinetobacter_baumannii	Ab160	sul1	UCQQ01000073.1	1773	2612	aadA1	UCQQ01000073.1	477	1268	0
Acinetobacter_baumannii	Ab161	sul1	UEJF01000069.1	1281	2120	aadA1	UEJF01000069.1	2625	3416	0
Acinetobacter_baumannii	AB161	aac(6')-Ib'	NKJQ01000134.1	998	1552	aadA1	NKJQ01000134.1	2335	3126	0
Acinetobacter_baumannii	AB161	sul1	NKJQ01000134.1	3631	4470	aadA1	NKJQ01000134.1	2335	3126	0
Acinetobacter_baumannii	AB161	aac(6')-Ib'	NKJQ01000134.1	998	1552	sul1	NKJQ01000134.1	3631	4470	0
Acinetobacter_baumannii	AB161	catB8	NKJQ01000134.1	1645	2277	sul1	NKJQ01000134.1	3631	4470	0
Acinetobacter_baumannii	AB161	aac(6')-Ib'	NKJQ01000134.1	998	1552	armA	NKJQ01000134.1	7815	8588	0
Acinetobacter_baumannii	AB161	catB8	NKJQ01000134.1	1645	2277	armA	NKJQ01000134.1	7815	8588	0
Acinetobacter_baumannii	AB161	sul1	NKJQ01000134.1	3631	4470	armA	NKJQ01000134.1	7815	8588	0
Acinetobacter_baumannii	AB161	aac(6')-Ib'	NKJQ01000134.1	998	1552	msr(E)	NKJQ01000134.1	10887	12362	0
Acinetobacter_baumannii	AB161	catB8	NKJQ01000134.1	1645	2277	msr(E)	NKJQ01000134.1	10887	12362	0
Acinetobacter_baumannii	AB161	armA	NKJQ01000134.1	7815	8588	msr(E)	NKJQ01000134.1	10887	12362	0
Acinetobacter_baumannii	AB161	aadA1	NKJQ01000134.1	2335	3126	mph(E)	NKJQ01000134.1	12418	13302	0
Acinetobacter_baumannii	AB_161	aadA1	RHZB01000042.1	14403	15194	mph(E)	RHZB01000042.1	4227	5111	0
Acinetobacter_baumannii	AB_161	armA	RHZB01000042.1	8941	9714	msr(E)	RHZB01000042.1	5167	6642	0
Acinetobacter_baumannii	AB_161	catB8	RHZB01000042.1	15252	15884	msr(E)	RHZB01000042.1	5167	6642	0
Acinetobacter_baumannii	AB_161	aac(6')-Ib'	RHZB01000042.1	15977	16531	msr(E)	RHZB01000042.1	5167	6642	0
Acinetobacter_baumannii	AB_161	sul1	RHZB01000042.1	13059	13898	armA	RHZB01000042.1	8941	9714	0
Acinetobacter_baumannii	AB_161	catB8	RHZB01000042.1	15252	15884	armA	RHZB01000042.1	8941	9714	0
Acinetobacter_baumannii	AB_161	aac(6')-Ib'	RHZB01000042.1	15977	16531	armA	RHZB01000042.1	8941	9714	0
Acinetobacter_baumannii	AB_161	catB8	RHZB01000042.1	15252	15884	sul1	RHZB01000042.1	13059	13898	0
Acinetobacter_baumannii	AB_161	aac(6')-Ib'	RHZB01000042.1	15977	16531	sul1	RHZB01000042.1	13059	13898	0
Acinetobacter_baumannii	AB_161	sul1	RHZB01000042.1	13059	13898	aadA1	RHZB01000042.1	14403	15194	0
Acinetobacter_baumannii	AB_161	aac(6')-Ib'	RHZB01000042.1	15977	16531	aadA1	RHZB01000042.1	14403	15194	0
Acinetobacter_baumannii	Ab162	sul1	UCRU01000078.1	1297	2136	aadA1	UCRU01000078.1	2641	3432	0
Acinetobacter_baumannii	AB162	aac(6')-Ib'	NKJP01000083.1	1095	1649	aadA1	NKJP01000083.1	2432	3223	0
Acinetobacter_baumannii	AB162	sul1	NKJP01000083.1	3728	4567	aadA1	NKJP01000083.1	2432	3223	0
Acinetobacter_baumannii	AB162	aac(6')-Ib'	NKJP01000083.1	1095	1649	sul1	NKJP01000083.1	3728	4567	0
Acinetobacter_baumannii	AB162	catB8	NKJP01000083.1	1742	2374	sul1	NKJP01000083.1	3728	4567	0
Acinetobacter_baumannii	AB162	aac(6')-Ib'	NKJP01000083.1	1095	1649	armA	NKJP01000083.1	7912	8685	0
Acinetobacter_baumannii	AB162	catB8	NKJP01000083.1	1742	2374	armA	NKJP01000083.1	7912	8685	0
Acinetobacter_baumannii	AB162	sul1	NKJP01000083.1	3728	4567	armA	NKJP01000083.1	7912	8685	0
Acinetobacter_baumannii	AB162	aac(6')-Ib'	NKJP01000083.1	1095	1649	msr(E)	NKJP01000083.1	10984	12459	0
Acinetobacter_baumannii	AB162	catB8	NKJP01000083.1	1742	2374	msr(E)	NKJP01000083.1	10984	12459	0
Acinetobacter_baumannii	AB162	armA	NKJP01000083.1	7912	8685	msr(E)	NKJP01000083.1	10984	12459	0
Acinetobacter_baumannii	AB162	aadA1	NKJP01000083.1	2432	3223	mph(E)	NKJP01000083.1	12515	13399	0
Acinetobacter_baumannii	Ab163	sul1	UCRD01000072.1	1779	2618	aadA1	UCRD01000072.1	483	1274	0
Acinetobacter_baumannii	Ab164	sul1	UEJE01000087.1	1291	2130	aadA1	UEJE01000087.1	2635	3426	0
Acinetobacter_baumannii	AB165	aadA1	NKJO01000132.1	13034	13825	mph(E)	NKJO01000132.1	2858	3742	0
Acinetobacter_baumannii	AB165	armA	NKJO01000132.1	7572	8345	msr(E)	NKJO01000132.1	3798	5273	0
Acinetobacter_baumannii	AB165	catB8	NKJO01000132.1	13883	14515	msr(E)	NKJO01000132.1	3798	5273	0
Acinetobacter_baumannii	AB165	aac(6')-Ib'	NKJO01000132.1	14608	15162	msr(E)	NKJO01000132.1	3798	5273	0
Acinetobacter_baumannii	AB165	sul1	NKJO01000132.1	11690	12529	armA	NKJO01000132.1	7572	8345	0
Acinetobacter_baumannii	AB165	catB8	NKJO01000132.1	13883	14515	armA	NKJO01000132.1	7572	8345	0
Acinetobacter_baumannii	AB165	aac(6')-Ib'	NKJO01000132.1	14608	15162	armA	NKJO01000132.1	7572	8345	0
Acinetobacter_baumannii	AB165	catB8	NKJO01000132.1	13883	14515	sul1	NKJO01000132.1	11690	12529	0
Acinetobacter_baumannii	AB165	aac(6')-Ib'	NKJO01000132.1	14608	15162	sul1	NKJO01000132.1	11690	12529	0
Acinetobacter_baumannii	AB165	sul1	NKJO01000132.1	11690	12529	aadA1	NKJO01000132.1	13034	13825	0
Acinetobacter_baumannii	AB165	aac(6')-Ib'	NKJO01000132.1	14608	15162	aadA1	NKJO01000132.1	13034	13825	0
Acinetobacter_baumannii	AB_165	sul1	RHZA01000019.1	5060	5899	aac(6')-Ib	RHZA01000019.1	3380	3934	0.001
Acinetobacter_baumannii	Ab166	sul1	UEJC01000070.1	1785	2624	aadA1	UEJC01000070.1	489	1280	0
Acinetobacter_baumannii	AB166	sul1	NKJN01000057.1	1290	2129	aadA1	NKJN01000057.1	2634	3425	0
Acinetobacter_baumannii	Ab168	sul1	UCRL01000076.1	1789	2628	aadA1	UCRL01000076.1	493	1284	0
Acinetobacter_baumannii	AB_168	armA	RHYZ01000009.1	133609	134382	msr(E)	RHYZ01000009.1	136681	138156	0
Acinetobacter_baumannii	Ab169	sul1	UCQZ01000079.1	1775	2614	aadA1	UCQZ01000079.1	479	1270	0
Acinetobacter_baumannii	AB17	armA	PXMT01000028.1	8740	9513	msr(E)	PXMT01000028.1	4966	6441	0
Acinetobacter_baumannii	Ab170	sul1	UCRC01000074.1	1769	2608	aadA1	UCRC01000074.1	473	1264	0
Acinetobacter_baumannii	AB_170	armA	RHYY01000008.1	133609	134382	msr(E)	RHYY01000008.1	136681	138156	0
Acinetobacter_baumannii	Ab171	sul1	UCRA01000071.1	1787	2626	aadA1	UCRA01000071.1	491	1282	0
Acinetobacter_baumannii	Ab172	sul1	UCRF01000075.1	1287	2126	aadA1	UCRF01000075.1	2631	3422	0
Acinetobacter_baumannii	AB172	aac(6')-Ib'	NKJM01000028.1	998	1552	aadA1	NKJM01000028.1	2335	3126	0
Acinetobacter_baumannii	AB172	sul1	NKJM01000028.1	3631	4470	aadA1	NKJM01000028.1	2335	3126	0
Acinetobacter_baumannii	AB172	aac(6')-Ib'	NKJM01000028.1	998	1552	sul1	NKJM01000028.1	3631	4470	0
Acinetobacter_baumannii	AB172	catB8	NKJM01000028.1	1645	2277	sul1	NKJM01000028.1	3631	4470	0
Acinetobacter_baumannii	AB172	aac(6')-Ib'	NKJM01000028.1	998	1552	armA	NKJM01000028.1	7815	8588	0
Acinetobacter_baumannii	AB172	catB8	NKJM01000028.1	1645	2277	armA	NKJM01000028.1	7815	8588	0
Acinetobacter_baumannii	AB172	sul1	NKJM01000028.1	3631	4470	armA	NKJM01000028.1	7815	8588	0
Acinetobacter_baumannii	AB172	aac(6')-Ib'	NKJM01000028.1	998	1552	msr(E)	NKJM01000028.1	10887	12362	0
Acinetobacter_baumannii	AB172	catB8	NKJM01000028.1	1645	2277	msr(E)	NKJM01000028.1	10887	12362	0
Acinetobacter_baumannii	AB172	armA	NKJM01000028.1	7815	8588	msr(E)	NKJM01000028.1	10887	12362	0
Acinetobacter_baumannii	AB172	aadA1	NKJM01000028.1	2335	3126	mph(E)	NKJM01000028.1	12418	13302	0
Acinetobacter_baumannii	AB_172	armA	RHYX01000009.1	133609	134382	msr(E)	RHYX01000009.1	136681	138156	0
Acinetobacter_baumannii	Ab173	sul1	UCRH01000083.1	1775	2614	aadA1	UCRH01000083.1	479	1270	0
Acinetobacter_baumannii	AB173	sul1	NKJL01000051.1	1236	2075	aadA1	NKJL01000051.1	2580	3371	0
Acinetobacter_baumannii	Ab174	sul1	UCRK01000088.1	1297	2136	aadA1	UCRK01000088.1	2641	3432	0
Acinetobacter_baumannii	AB174	sul1	NKJK01000056.1	1321	2160	aadA1	NKJK01000056.1	2665	3456	0
Acinetobacter_baumannii	Ab175_GEIH-2000	sul1	MSMI01000881.1	1736	2575	tet(A)	MSMI01000881.1	11037	12236	0
Acinetobacter_baumannii	AB_1766_8	armA	AMJO01000108.1	894	1667	msr(E)	AMJO01000108.1	3966	5441	0
Acinetobacter_baumannii	Ab177	sul1	UCQX01000075.1	1785	2624	aadA1	UCQX01000075.1	489	1280	0
Acinetobacter_baumannii	Ab178	sul1	UCRV01000067.1	1287	2126	aadA1	UCRV01000067.1	2631	3422	0
Acinetobacter_baumannii	Ab179	sul1	UCSA01000093.1	1265	2104	aadA1	UCSA01000093.1	2609	3400	0
Acinetobacter_baumannii	AB18	armA	PXMS01000011.1	8739	9512	msr(E)	PXMS01000011.1	4965	6440	0
Acinetobacter_baumannii	Ab180	sul1	UCSE01000069.1	1771	2610	aadA1	UCSE01000069.1	475	1266	0
Acinetobacter_baumannii	Ab181	sul1	UCRM01000093.1	1781	2620	aadA1	UCRM01000093.1	485	1276	0
Acinetobacter_baumannii	Ab182	sul1	UCRO01000068.1	1263	2102	aadA1	UCRO01000068.1	2607	3398	0
Acinetobacter_baumannii	Ab184	sul1	UCRS01000083.1	1787	2626	aadA1	UCRS01000083.1	491	1282	0
Acinetobacter_baumannii	AB1845	armA	LVYA01000104.1	3411	4184	msr(E)	LVYA01000104.1	6483	7958	0
Acinetobacter_baumannii	Ab185	sul1	UCRG01000073.1	1293	2132	aadA1	UCRG01000073.1	2637	3428	0
Acinetobacter_baumannii	Ab186	sul1	UCRY01000083.1	1783	2622	aadA1	UCRY01000083.1	487	1278	0
Acinetobacter_baumannii	AB_186	armA	RHYW01000008.1	133609	134382	msr(E)	RHYW01000008.1	136681	138156	0
Acinetobacter_baumannii	Ab187	sul1	UCRW01000062.1	1295	2134	aadA1	UCRW01000062.1	2639	3430	0
Acinetobacter_baumannii	Ab188	sul1	UCRJ01000059.1	6337	7176	aadA1	UCRJ01000059.1	5041	5832	0
Acinetobacter_baumannii	Ab189	sul1	UCSP01000077.1	1293	2132	aadA1	UCSP01000077.1	2637	3428	0
Acinetobacter_baumannii	AB19	armA	PXMR01000041.1	19782	20555	msr(E)	PXMR01000041.1	22854	24329	0
Acinetobacter_baumannii	Ab192	sul1	UCSD01000062.1	1299	2138	aadA1	UCSD01000062.1	2643	3434	0
Acinetobacter_baumannii	Ab193	sul1	UCSC01000089.1	1285	2124	aadA1	UCSC01000089.1	2629	3420	0
Acinetobacter_baumannii	AB_193	armA	RHYU01000021.1	68929	69702	msr(E)	RHYU01000021.1	72001	73476	0
Acinetobacter_baumannii	AB1H8	sul1	ANNC01000054.1	1687	2526	aadA1	ANNC01000054.1	3031	3822	0
Acinetobacter_baumannii	AB20	armA	PXMQ01000002.1	8740	9513	msr(E)	PXMQ01000002.1	4966	6441	0
Acinetobacter_baumannii	AB_2008-15-69	sul1	AMHN01000060.1	3732	4571	aadA2	AMHN01000060.1	7380	8171	0
Acinetobacter_baumannii	AB_2008-23-01-01-7	aadA2	AMHQ01000102.1	2197	2988	aph(3'')-Ib	AMHQ01000102.1	3019	3821	0
Acinetobacter_baumannii	AB_2008-23-07-01-7	aadA1	AMHR01000024.1	14378	15169	mph(E)	AMHR01000024.1	4201	5085	0
Acinetobacter_baumannii	AB_2008-23-07-01-7	armA	AMHR01000024.1	8915	9688	msr(E)	AMHR01000024.1	5141	6616	0
Acinetobacter_baumannii	AB_2008-23-07-01-7	catB8	AMHR01000024.1	15227	15859	msr(E)	AMHR01000024.1	5141	6616	0
Acinetobacter_baumannii	AB_2008-23-07-01-7	aac(6')-Ib'	AMHR01000024.1	15952	16506	msr(E)	AMHR01000024.1	5141	6616	0
Acinetobacter_baumannii	AB_2008-23-07-01-7	sul1	AMHR01000024.1	13034	13873	armA	AMHR01000024.1	8915	9688	0
Acinetobacter_baumannii	AB_2008-23-07-01-7	catB8	AMHR01000024.1	15227	15859	armA	AMHR01000024.1	8915	9688	0
Acinetobacter_baumannii	AB_2008-23-07-01-7	aac(6')-Ib'	AMHR01000024.1	15952	16506	armA	AMHR01000024.1	8915	9688	0
Acinetobacter_baumannii	AB_2008-23-07-01-7	catB8	AMHR01000024.1	15227	15859	sul1	AMHR01000024.1	13034	13873	0
Acinetobacter_baumannii	AB_2008-23-07-01-7	aac(6')-Ib'	AMHR01000024.1	15952	16506	sul1	AMHR01000024.1	13034	13873	0
Acinetobacter_baumannii	AB_2008-23-07-01-7	sul1	AMHR01000024.1	13034	13873	aadA1	AMHR01000024.1	14378	15169	0
Acinetobacter_baumannii	AB_2008-23-07-01-7	aac(6')-Ib'	AMHR01000024.1	15952	16506	aadA1	AMHR01000024.1	14378	15169	0
Acinetobacter_baumannii	AB_203	armA	RHYS01000019.1	69346	70119	msr(E)	RHYS01000019.1	72418	73893	0
Acinetobacter_baumannii	AB21	armA	PXMP01000015.1	8740	9513	msr(E)	PXMP01000015.1	4966	6441	0
Acinetobacter_baumannii	AB210	aadA1	AEOX01000044.1	14552	15343	mph(E)	AEOX01000044.1	4376	5260	0
Acinetobacter_baumannii	AB210	armA	AEOX01000044.1	9090	9863	msr(E)	AEOX01000044.1	5316	6791	0
Acinetobacter_baumannii	AB210	catB8	AEOX01000044.1	15401	16033	msr(E)	AEOX01000044.1	5316	6791	0
Acinetobacter_baumannii	AB210	aac(6')-Ib'	AEOX01000044.1	16126	16680	msr(E)	AEOX01000044.1	5316	6791	0
Acinetobacter_baumannii	AB210	sul1	AEOX01000044.1	13208	14047	armA	AEOX01000044.1	9090	9863	0
Acinetobacter_baumannii	AB210	catB8	AEOX01000044.1	15401	16033	armA	AEOX01000044.1	9090	9863	0
Acinetobacter_baumannii	AB210	aac(6')-Ib'	AEOX01000044.1	16126	16680	armA	AEOX01000044.1	9090	9863	0
Acinetobacter_baumannii	AB210	catB8	AEOX01000044.1	15401	16033	sul1	AEOX01000044.1	13208	14047	0
Acinetobacter_baumannii	AB210	aac(6')-Ib'	AEOX01000044.1	16126	16680	sul1	AEOX01000044.1	13208	14047	0
Acinetobacter_baumannii	AB210	sul1	AEOX01000044.1	13208	14047	aadA1	AEOX01000044.1	14552	15343	0
Acinetobacter_baumannii	AB210	aac(6')-Ib'	AEOX01000044.1	16126	16680	aadA1	AEOX01000044.1	14552	15343	0
Acinetobacter_baumannii	AB210M	aadA1	LAPU01000039.1	14552	15343	mph(E)	LAPU01000039.1	4376	5260	0
Acinetobacter_baumannii	AB210M	armA	LAPU01000039.1	9090	9863	msr(E)	LAPU01000039.1	5316	6791	0
Acinetobacter_baumannii	AB210M	catB8	LAPU01000039.1	15401	16033	msr(E)	LAPU01000039.1	5316	6791	0
Acinetobacter_baumannii	AB210M	aac(6')-Ib'	LAPU01000039.1	16126	16680	msr(E)	LAPU01000039.1	5316	6791	0
Acinetobacter_baumannii	AB210M	sul1	LAPU01000039.1	13208	14047	armA	LAPU01000039.1	9090	9863	0
Acinetobacter_baumannii	AB210M	catB8	LAPU01000039.1	15401	16033	armA	LAPU01000039.1	9090	9863	0
Acinetobacter_baumannii	AB210M	aac(6')-Ib'	LAPU01000039.1	16126	16680	armA	LAPU01000039.1	9090	9863	0
Acinetobacter_baumannii	AB210M	catB8	LAPU01000039.1	15401	16033	sul1	LAPU01000039.1	13208	14047	0
Acinetobacter_baumannii	AB210M	aac(6')-Ib'	LAPU01000039.1	16126	16680	sul1	LAPU01000039.1	13208	14047	0
Acinetobacter_baumannii	AB210M	sul1	LAPU01000039.1	13208	14047	aadA1	LAPU01000039.1	14552	15343	0
Acinetobacter_baumannii	AB210M	aac(6')-Ib'	LAPU01000039.1	16126	16680	aadA1	LAPU01000039.1	14552	15343	0
Acinetobacter_baumannii	Ab211	sul1	UCSH01000059.1	1783	2622	aadA1	UCSH01000059.1	487	1278	0
Acinetobacter_baumannii	Ab218	sul1	UCSU01000063.1	1307	2146	aadA1	UCSU01000063.1	2651	3442	0
Acinetobacter_baumannii	Ab219	sul1	UCSY01000075.1	1299	2138	aadA1	UCSY01000075.1	2643	3434	0
Acinetobacter_baumannii	AB22	armA	PXMO01000013.1	227800	228573	msr(E)	PXMO01000013.1	230872	232347	0
Acinetobacter_baumannii	Ab220	sul1	UCSO01000078.1	1305	2144	aadA1	UCSO01000078.1	2649	3440	0
Acinetobacter_baumannii	Ab221	sul1	UCSW01000072.1	1301	2140	aadA1	UCSW01000072.1	2645	3436	0
Acinetobacter_baumannii	AB_221	aac(6')-Ib'	RHYR01000046.1	1055	1609	aadA1	RHYR01000046.1	2392	3183	0
Acinetobacter_baumannii	AB_221	sul1	RHYR01000046.1	3688	4527	aadA1	RHYR01000046.1	2392	3183	0
Acinetobacter_baumannii	AB_221	aac(6')-Ib'	RHYR01000046.1	1055	1609	sul1	RHYR01000046.1	3688	4527	0
Acinetobacter_baumannii	AB_221	catB8	RHYR01000046.1	1702	2334	sul1	RHYR01000046.1	3688	4527	0
Acinetobacter_baumannii	AB_221	aac(6')-Ib'	RHYR01000046.1	1055	1609	armA	RHYR01000046.1	7872	8645	0
Acinetobacter_baumannii	AB_221	catB8	RHYR01000046.1	1702	2334	armA	RHYR01000046.1	7872	8645	0
Acinetobacter_baumannii	AB_221	sul1	RHYR01000046.1	3688	4527	armA	RHYR01000046.1	7872	8645	0
Acinetobacter_baumannii	AB_221	aac(6')-Ib'	RHYR01000046.1	1055	1609	msr(E)	RHYR01000046.1	10944	12419	0
Acinetobacter_baumannii	AB_221	catB8	RHYR01000046.1	1702	2334	msr(E)	RHYR01000046.1	10944	12419	0
Acinetobacter_baumannii	AB_221	armA	RHYR01000046.1	7872	8645	msr(E)	RHYR01000046.1	10944	12419	0
Acinetobacter_baumannii	AB_221	aadA1	RHYR01000046.1	2392	3183	mph(E)	RHYR01000046.1	12475	13359	0
Acinetobacter_baumannii	Ab222	sul1	UCSQ01000066.1	1293	2132	aadA1	UCSQ01000066.1	2637	3428	0
Acinetobacter_baumannii	Ab223	sul1	UCSX01000064.1	1305	2144	aadA1	UCSX01000064.1	2649	3440	0
Acinetobacter_baumannii	Ab224	sul1	UCSI01000068.1	1795	2634	aadA1	UCSI01000068.1	499	1290	0
Acinetobacter_baumannii	Ab225	sul1	UCSM01000076.1	1795	2634	aadA1	UCSM01000076.1	499	1290	0
Acinetobacter_baumannii	Ab227	sul1	UCSJ01000076.1	1297	2136	aadA1	UCSJ01000076.1	2641	3432	0
Acinetobacter_baumannii	Ab228	sul1	UCSZ01000066.1	1305	2144	aadA1	UCSZ01000066.1	2649	3440	0
Acinetobacter_baumannii	Ab229	sul1	UCTD01000082.1	1307	2146	aadA1	UCTD01000082.1	2651	3442	0
Acinetobacter_baumannii	AB23	armA	PXMN01000014.1	78572	79345	msr(E)	PXMN01000014.1	81644	83119	0
Acinetobacter_baumannii	AB_230	aac(6')-Ib'	RHYQ01000046.1	1055	1609	aadA1	RHYQ01000046.1	2392	3183	0
Acinetobacter_baumannii	AB_230	sul1	RHYQ01000046.1	3688	4527	aadA1	RHYQ01000046.1	2392	3183	0
Acinetobacter_baumannii	AB_230	aac(6')-Ib'	RHYQ01000046.1	1055	1609	sul1	RHYQ01000046.1	3688	4527	0
Acinetobacter_baumannii	AB_230	catB8	RHYQ01000046.1	1702	2334	sul1	RHYQ01000046.1	3688	4527	0
Acinetobacter_baumannii	AB_230	aac(6')-Ib'	RHYQ01000046.1	1055	1609	armA	RHYQ01000046.1	7872	8645	0
Acinetobacter_baumannii	AB_230	catB8	RHYQ01000046.1	1702	2334	armA	RHYQ01000046.1	7872	8645	0
Acinetobacter_baumannii	AB_230	sul1	RHYQ01000046.1	3688	4527	armA	RHYQ01000046.1	7872	8645	0
Acinetobacter_baumannii	AB_230	aac(6')-Ib'	RHYQ01000046.1	1055	1609	msr(E)	RHYQ01000046.1	10944	12419	0
Acinetobacter_baumannii	AB_230	catB8	RHYQ01000046.1	1702	2334	msr(E)	RHYQ01000046.1	10944	12419	0
Acinetobacter_baumannii	AB_230	armA	RHYQ01000046.1	7872	8645	msr(E)	RHYQ01000046.1	10944	12419	0
Acinetobacter_baumannii	AB_230	aadA1	RHYQ01000046.1	2392	3183	mph(E)	RHYQ01000046.1	12475	13359	0
Acinetobacter_baumannii	Ab231	sul1	UCTP01000087.1	1793	2632	aadA1	UCTP01000087.1	497	1288	0
Acinetobacter_baumannii	Ab232	sul1	UCTN01000078.1	1303	2142	aadA1	UCTN01000078.1	2647	3438	0
Acinetobacter_baumannii	Ab233	sul1	UCTE01000077.1	1791	2630	aadA1	UCTE01000077.1	495	1286	0
Acinetobacter_baumannii	AB24	armA	PXMM01000030.1	19782	20555	msr(E)	PXMM01000030.1	22854	24329	0
Acinetobacter_baumannii	AB250	aac(6')-Ib'	LXJW01000037.1	1272	1826	aadA1	LXJW01000037.1	2609	3400	0
Acinetobacter_baumannii	AB250	sul1	LXJW01000037.1	3905	4744	aadA1	LXJW01000037.1	2609	3400	0
Acinetobacter_baumannii	AB250	aac(6')-Ib'	LXJW01000037.1	1272	1826	sul1	LXJW01000037.1	3905	4744	0
Acinetobacter_baumannii	AB250	catB8	LXJW01000037.1	1919	2551	sul1	LXJW01000037.1	3905	4744	0
Acinetobacter_baumannii	AB250	aac(6')-Ib'	LXJW01000037.1	1272	1826	armA	LXJW01000037.1	8089	8862	0
Acinetobacter_baumannii	AB250	catB8	LXJW01000037.1	1919	2551	armA	LXJW01000037.1	8089	8862	0
Acinetobacter_baumannii	AB250	sul1	LXJW01000037.1	3905	4744	armA	LXJW01000037.1	8089	8862	0
Acinetobacter_baumannii	AB250	aac(6')-Ib'	LXJW01000037.1	1272	1826	msr(E)	LXJW01000037.1	11161	12636	0
Acinetobacter_baumannii	AB250	catB8	LXJW01000037.1	1919	2551	msr(E)	LXJW01000037.1	11161	12636	0
Acinetobacter_baumannii	AB250	armA	LXJW01000037.1	8089	8862	msr(E)	LXJW01000037.1	11161	12636	0
Acinetobacter_baumannii	AB250	aadA1	LXJW01000037.1	2609	3400	mph(E)	LXJW01000037.1	12692	13576	0
Acinetobacter_baumannii	AB252	sul1	LXNE01000051.1	6607	7371	armA	LXNE01000051.1	2489	3262	0
Acinetobacter_baumannii	AB252	aac(6')-Ib'	LXNE01000086.1	1258	1812	aadA1	LXNE01000086.1	2595	3386	0
Acinetobacter_baumannii	AB254	aac(6')-Ib'	LXNF01000173.1	1248	1802	aadA1	LXNF01000173.1	2585	3376	0
Acinetobacter_baumannii	AB254	sul1	LXNF01000173.1	3881	4720	aadA1	LXNF01000173.1	2585	3376	0
Acinetobacter_baumannii	AB254	aac(6')-Ib'	LXNF01000173.1	1248	1802	sul1	LXNF01000173.1	3881	4720	0
Acinetobacter_baumannii	AB254	catB8	LXNF01000173.1	1895	2527	sul1	LXNF01000173.1	3881	4720	0
Acinetobacter_baumannii	AB254	aac(6')-Ib'	LXNF01000173.1	1248	1802	armA	LXNF01000173.1	8065	8838	0
Acinetobacter_baumannii	AB254	catB8	LXNF01000173.1	1895	2527	armA	LXNF01000173.1	8065	8838	0
Acinetobacter_baumannii	AB254	sul1	LXNF01000173.1	3881	4720	armA	LXNF01000173.1	8065	8838	0
Acinetobacter_baumannii	AB254	aac(6')-Ib'	LXNF01000173.1	1248	1802	msr(E)	LXNF01000173.1	11137	12612	0
Acinetobacter_baumannii	AB254	catB8	LXNF01000173.1	1895	2527	msr(E)	LXNF01000173.1	11137	12612	0
Acinetobacter_baumannii	AB254	armA	LXNF01000173.1	8065	8838	msr(E)	LXNF01000173.1	11137	12612	0
Acinetobacter_baumannii	AB254	aadA1	LXNF01000173.1	2585	3376	mph(E)	LXNF01000173.1	12668	13552	0
Acinetobacter_baumannii	AB_258	armA	RHYO01000037.1	21661	22434	msr(E)	RHYO01000037.1	24733	26208	0
Acinetobacter_baumannii	AB26	armA	PXMK01000008.1	8743	9516	msr(E)	PXMK01000008.1	4969	6444	0
Acinetobacter_baumannii	AB_261	armA	RHYN01000036.1	21661	22434	msr(E)	RHYN01000036.1	24733	26208	0
Acinetobacter_baumannii	AB263	catB8	LYNI01000035.1	4703	5335	sul1	LYNI01000035.1	2510	3349	0
Acinetobacter_baumannii	AB263	aac(6')-Ib'	LYNI01000035.1	5428	5982	sul1	LYNI01000035.1	2510	3349	0
Acinetobacter_baumannii	AB263	sul1	LYNI01000035.1	2510	3349	aadA1	LYNI01000035.1	3854	4645	0
Acinetobacter_baumannii	AB263	aac(6')-Ib'	LYNI01000035.1	5428	5982	aadA1	LYNI01000035.1	3854	4645	0
Acinetobacter_baumannii	AB263	armA	LYNI01000069.1	8675	9448	msr(E)	LYNI01000069.1	4901	6376	0
Acinetobacter_baumannii	AB_267	armA	RHYM01000036.1	21661	22434	msr(E)	RHYM01000036.1	24733	26208	0
Acinetobacter_baumannii	AB27	armA	PXMJ01000032.1	162246	163019	msr(E)	PXMJ01000032.1	165318	166793	0
Acinetobacter_baumannii	AB_272	armA	RHYL01000009.1	133443	134216	msr(E)	RHYL01000009.1	136515	137990	0
Acinetobacter_baumannii	AB28	armA	PXMI01000033.1	19782	20555	msr(E)	PXMI01000033.1	22854	24329	0
Acinetobacter_baumannii	Ab29	sul1	FPFJ01000065.1	1297	2136	aadA1	FPFJ01000065.1	2641	3432	0
Acinetobacter_baumannii	AB29	armA	PXMH01000035.1	8740	9513	msr(E)	PXMH01000035.1	4966	6441	0
Acinetobacter_baumannii	AB3	armA	PXNH01000024.1	8907	9680	msr(E)	PXNH01000024.1	5133	6608	0
Acinetobacter_baumannii	AB30	armA	PXMG01000034.1	3439	4212	msr(E)	PXMG01000034.1	6511	7986	0
Acinetobacter_baumannii	AB30	sul1	PXMG01000035.1	25	864	aadA1	PXMG01000035.1	1369	2160	0
Acinetobacter_baumannii	AB321	armA	LYNK01000089.1	5958	6731	msr(E)	LYNK01000089.1	2184	3659	0
Acinetobacter_baumannii	AB32_M	sul1	FMVV01000017.1	7420	7948	aadA2	FMVV01000017.1	10002	10793	0
Acinetobacter_baumannii	AB_331	armA	RHYK01000022.1	69169	69942	msr(E)	RHYK01000022.1	72241	73716	0
Acinetobacter_baumannii	AB34	armA	PXMC01000015.1	8906	9679	msr(E)	PXMC01000015.1	5132	6607	0
Acinetobacter_baumannii	AB34299	aph(3')-Ia	CP014291.1	457595	458410	blaTEM-12	CP014291.1	464009	464869	0
Acinetobacter_baumannii	AB35	armA	PXMB01000019.1	227801	228574	msr(E)	PXMB01000019.1	230873	232348	0
Acinetobacter_baumannii	AB354	aadA1	LYNL01000079.1	14586	15377	mph(E)	LYNL01000079.1	4410	5294	0
Acinetobacter_baumannii	AB354	armA	LYNL01000079.1	9124	9897	msr(E)	LYNL01000079.1	5350	6825	0
Acinetobacter_baumannii	AB354	catB8	LYNL01000079.1	15435	16067	msr(E)	LYNL01000079.1	5350	6825	0
Acinetobacter_baumannii	AB354	aac(6')-Ib'	LYNL01000079.1	16160	16714	msr(E)	LYNL01000079.1	5350	6825	0
Acinetobacter_baumannii	AB354	sul1	LYNL01000079.1	13242	14081	armA	LYNL01000079.1	9124	9897	0
Acinetobacter_baumannii	AB354	catB8	LYNL01000079.1	15435	16067	armA	LYNL01000079.1	9124	9897	0
Acinetobacter_baumannii	AB354	aac(6')-Ib'	LYNL01000079.1	16160	16714	armA	LYNL01000079.1	9124	9897	0
Acinetobacter_baumannii	AB354	catB8	LYNL01000079.1	15435	16067	sul1	LYNL01000079.1	13242	14081	0
Acinetobacter_baumannii	AB354	aac(6')-Ib'	LYNL01000079.1	16160	16714	sul1	LYNL01000079.1	13242	14081	0
Acinetobacter_baumannii	AB354	sul1	LYNL01000079.1	13242	14081	aadA1	LYNL01000079.1	14586	15377	0
Acinetobacter_baumannii	AB354	aac(6')-Ib'	LYNL01000079.1	16160	16714	aadA1	LYNL01000079.1	14586	15377	0
Acinetobacter_baumannii	AB3560	sul1	LRDV01000033.1	14906	15745	tet(A)	LRDV01000033.1	5245	6444	0
Acinetobacter_baumannii	AB36	armA	PXMA01000002.1	227801	228574	msr(E)	PXMA01000002.1	230873	232348	0
Acinetobacter_baumannii	AB360	armA	NGKM01000024.1	50485	51258	msr(E)	NGKM01000024.1	46711	48186	0
Acinetobacter_baumannii	AB360	blaPER-7	NGKM01000030.1	23336	24262	cmlA5	NGKM01000030.1	18434	19693	0
Acinetobacter_baumannii	AB_368	armA	RHYD01000007.1	8992	9765	msr(E)	RHYD01000007.1	5218	6693	0
Acinetobacter_baumannii	AB_369	armA	RHYC01000008.1	174963	175736	msr(E)	RHYC01000008.1	178035	179510	0
Acinetobacter_baumannii	AB37	armA	PXLZ01000007.1	8740	9513	msr(E)	PXLZ01000007.1	4966	6441	0
Acinetobacter_baumannii	AB3785	sul1	LRDX01000045.1	6229	7068	aadA1	LRDX01000045.1	4933	5724	0
Acinetobacter_baumannii	AB38	armA	PXLY01000043.1	19782	20555	msr(E)	PXLY01000043.1	22854	24329	0
Acinetobacter_baumannii	AB388	armA	LYNN01000036.1	3302	4075	msr(E)	LYNN01000036.1	6374	7849	0
Acinetobacter_baumannii	AB388	catB8	LYNN01000213.1	2578	3210	sul1	LYNN01000213.1	385	1224	0
Acinetobacter_baumannii	AB388	aac(6')-Ib'	LYNN01000213.1	3303	3857	sul1	LYNN01000213.1	385	1224	0
Acinetobacter_baumannii	AB388	sul1	LYNN01000213.1	385	1224	aadA1	LYNN01000213.1	1729	2520	0
Acinetobacter_baumannii	AB388	aac(6')-Ib'	LYNN01000213.1	3303	3857	aadA1	LYNN01000213.1	1729	2520	0
Acinetobacter_baumannii	AB_389	armA	RHXX01000002.1	211610	212383	msr(E)	RHXX01000002.1	214682	216157	0
Acinetobacter_baumannii	AB39	armA	PXLX01000013.1	19782	20555	msr(E)	PXLX01000013.1	22854	24329	0
Acinetobacter_baumannii	AB_390	sul1	RHXW01000046.1	1293	2132	aadA1	RHXW01000046.1	2637	3428	0
Acinetobacter_baumannii	AB_391	armA	RHXV01000002.1	8943	9716	msr(E)	RHXV01000002.1	5169	6644	0
Acinetobacter_baumannii	AB393	armA	LYNO01000030.1	9093	9866	msr(E)	LYNO01000030.1	5319	6794	0
Acinetobacter_baumannii	AB393	catB8	LYNO01000046.1	1856	2488	sul1	LYNO01000046.1	1	502	0
Acinetobacter_baumannii	AB393	sul1	LYNO01000046.1	1	502	aadA1	LYNO01000046.1	1007	1798	0
Acinetobacter_baumannii	AB4	aac(6')-Ib'	PXNG01000036.1	1018	1572	aadA1	PXNG01000036.1	2355	3146	0
Acinetobacter_baumannii	AB4	sul1	PXNG01000036.1	3651	4490	aadA1	PXNG01000036.1	2355	3146	0
Acinetobacter_baumannii	AB4	aac(6')-Ib'	PXNG01000036.1	1018	1572	sul1	PXNG01000036.1	3651	4490	0
Acinetobacter_baumannii	AB4	catB8	PXNG01000036.1	1665	2297	sul1	PXNG01000036.1	3651	4490	0
Acinetobacter_baumannii	AB4	aac(6')-Ib'	PXNG01000036.1	1018	1572	armA	PXNG01000036.1	7835	8608	0
Acinetobacter_baumannii	AB4	catB8	PXNG01000036.1	1665	2297	armA	PXNG01000036.1	7835	8608	0
Acinetobacter_baumannii	AB4	sul1	PXNG01000036.1	3651	4490	armA	PXNG01000036.1	7835	8608	0
Acinetobacter_baumannii	AB4	aac(6')-Ib'	PXNG01000036.1	1018	1572	msr(E)	PXNG01000036.1	10907	12382	0
Acinetobacter_baumannii	AB4	catB8	PXNG01000036.1	1665	2297	msr(E)	PXNG01000036.1	10907	12382	0
Acinetobacter_baumannii	AB4	armA	PXNG01000036.1	7835	8608	msr(E)	PXNG01000036.1	10907	12382	0
Acinetobacter_baumannii	AB4	aadA1	PXNG01000036.1	2355	3146	mph(E)	PXNG01000036.1	12438	13322	0
Acinetobacter_baumannii	AB40	armA	PXLW01000019.1	174926	175699	msr(E)	PXLW01000019.1	177998	179473	0
Acinetobacter_baumannii	AB4025	sul1	LREA01000065.1	6228	7067	aadA1	LREA01000065.1	4932	5723	0
Acinetobacter_baumannii	AB4026	sul1	LREB01000007.1	1235	2074	aadA1	LREB01000007.1	2579	3370	0
Acinetobacter_baumannii	AB4027	sul1	LREC01000057.1	1234	2073	aadA1	LREC01000057.1	2578	3369	0
Acinetobacter_baumannii	AB41	armA	PXLV01000003.1	174926	175699	msr(E)	PXLV01000003.1	177998	179473	0
Acinetobacter_baumannii	Ab42	sul1	FPFR01000063.1	1289	2128	aadA1	FPFR01000063.1	2633	3424	0
Acinetobacter_baumannii	Ab43	sul1	FPEO01000049.1	1297	2136	aadA1	FPEO01000049.1	2641	3432	0
Acinetobacter_baumannii	AB4332	sul1	RJLV01000064.1	1979	2818	aadA5	RJLV01000064.1	682	1470	0
Acinetobacter_baumannii	AB4332	sul1	RJLV01000064.1	1979	2818	armA	RJLV01000064.1	6163	6936	0
Acinetobacter_baumannii	AB4332	armA	RJLV01000064.1	6163	6936	msr(E)	RJLV01000064.1	9235	10710	0
Acinetobacter_baumannii	AB4332	aph(3')-Ia	RJLV01000070.1	806	1621	ant(2'')-Ia	RJLV01000070.1	222	755	0
Acinetobacter_baumannii	Ab44	sul1	FPGF01000067.1	1295	2134	aadA1	FPGF01000067.1	2639	3430	0
Acinetobacter_baumannii	AB4448	aadA2	LREE01000040.1	2401	3192	aph(3'')-Ib	LREE01000040.1	3223	4025	0
Acinetobacter_baumannii	AB4456	sul1	LREF01000048.1	14906	15745	tet(A)	LREF01000048.1	5245	6444	0
Acinetobacter_baumannii	AB4498	sul1	LREH01000067.1	1234	2073	aadA1	LREH01000067.1	2578	3369	0
Acinetobacter_baumannii	Ab45	sul1	UEFS01000048.1	1297	2136	aadA1	UEFS01000048.1	2641	3432	0
Acinetobacter_baumannii	Ab4568	sul1	CP024613.1	2640091	2640930	aadA1	CP024613.1	2641435	2642226	0
Acinetobacter_baumannii	Ab46	sul1	FPEZ01000069.1	1785	2624	aadA1	FPEZ01000069.1	489	1280	0
Acinetobacter_baumannii	AB46	armA	NKKN01000125.1	3342	4115	msr(E)	NKKN01000125.1	6414	7889	0
Acinetobacter_baumannii	AB46	sul1	NKKN01000132.1	24	863	aadA1	NKKN01000132.1	1368	2159	0
Acinetobacter_baumannii	Ab4653	sul1	CP024612.1	1674111	1674950	armA	CP024612.1	1687311	1688084	0
Acinetobacter_baumannii	Ab4653	armA	CP024612.1	1687311	1688084	msr(E)	CP024612.1	1690383	1691858	0
Acinetobacter_baumannii	Ab4653	sul1	CP024612.1	1674111	1674950	aadA1	CP024612.1	2665308	2666099	0
Acinetobacter_baumannii	Ab4653	sul1	CP024612.1	1674111	1674950	aph(3')-Ia	CP024612.1	2670870	2671685	0
Acinetobacter_baumannii	Ab4653	aph(3')-Ia	CP024612.1	2670870	2671685	blaTEM-12	CP024612.1	2677459	2678319	0
Acinetobacter_baumannii	AB469	armA	LYNR01000043.1	2448	3221	msr(E)	LYNR01000043.1	5520	6995	0
Acinetobacter_baumannii	AB469	aac(6')-Ib'	LYNR01000066.1	2476	3030	aadA1	LYNR01000066.1	902	1693	0
Acinetobacter_baumannii	Ab47	sul1	FPEY01000079.1	1783	2622	aadA1	FPEY01000079.1	487	1278	0
Acinetobacter_baumannii	AB4795	sul1	LREI01000030.1	1235	2074	aadA1	LREI01000030.1	2579	3370	0
Acinetobacter_baumannii	Ab48	sul1	FPFQ01000080.1	1297	2136	aadA1	FPFQ01000080.1	2641	3432	0
Acinetobacter_baumannii	AB4857	sul1	AHAG01000030.1	71746	72585	tet(A)	AHAG01000030.1	62085	63284	0
Acinetobacter_baumannii	AB492	armA	LYNT01000040.1	9124	9897	msr(E)	LYNT01000040.1	5350	6825	0
Acinetobacter_baumannii	AB492	sul1	LYNT01000156.1	1598	2437	aadA1	LYNT01000156.1	302	1093	0
Acinetobacter_baumannii	Ab4977	sul1	CP024611.1	2606359	2607198	aadA1	CP024611.1	2607703	2608494	0
Acinetobacter_baumannii	Ab50	sul1	UCOQ01000046.1	1715	2554	aadA1	UCOQ01000046.1	3059	3850	0
Acinetobacter_baumannii	AB5075	sul1	JHUI01000014.1	56650	57489	aac(6')-Ib	JHUI01000014.1	58615	59169	0.001
Acinetobacter_baumannii	AB5075	aadA2	JHUI01000014.1	63058	63849	aph(3'')-Ib	JHUI01000014.1	62225	63027	0
Acinetobacter_baumannii	AB5075	sul1	JHUI01000014.1	56650	57489	aadA2	JHUI01000014.1	63058	63849	0
Acinetobacter_baumannii	AB5075-UW	sul1	CP008707.1	28166	29005	aac(6')-Ib	CP008707.1	30131	30685	0.001
Acinetobacter_baumannii	AB5075-UW	aadA2	CP008707.1	34574	35365	aph(3'')-Ib	CP008707.1	33741	34543	0
Acinetobacter_baumannii	AB5075-UW	sul1	CP008707.1	28166	29005	aadA2	CP008707.1	34574	35365	0
Acinetobacter_baumannii	Ab52	sul1	UCOO01000041.1	1711	2550	aadA1	UCOO01000041.1	3055	3846	0
Acinetobacter_baumannii	AB52	aac(6')-Ib'	NKKM01000055.1	998	1552	aadA1	NKKM01000055.1	2335	3126	0
Acinetobacter_baumannii	AB52	sul1	NKKM01000055.1	3631	4470	aadA1	NKKM01000055.1	2335	3126	0
Acinetobacter_baumannii	AB52	aac(6')-Ib'	NKKM01000055.1	998	1552	sul1	NKKM01000055.1	3631	4470	0
Acinetobacter_baumannii	AB52	catB8	NKKM01000055.1	1645	2277	sul1	NKKM01000055.1	3631	4470	0
Acinetobacter_baumannii	AB52	aac(6')-Ib'	NKKM01000055.1	998	1552	armA	NKKM01000055.1	7815	8588	0
Acinetobacter_baumannii	AB52	catB8	NKKM01000055.1	1645	2277	armA	NKKM01000055.1	7815	8588	0
Acinetobacter_baumannii	AB52	sul1	NKKM01000055.1	3631	4470	armA	NKKM01000055.1	7815	8588	0
Acinetobacter_baumannii	AB52	aac(6')-Ib'	NKKM01000055.1	998	1552	msr(E)	NKKM01000055.1	10887	12362	0
Acinetobacter_baumannii	AB52	catB8	NKKM01000055.1	1645	2277	msr(E)	NKKM01000055.1	10887	12362	0
Acinetobacter_baumannii	AB52	armA	NKKM01000055.1	7815	8588	msr(E)	NKKM01000055.1	10887	12362	0
Acinetobacter_baumannii	AB52	aadA1	NKKM01000055.1	2335	3126	mph(E)	NKKM01000055.1	12418	13302	0
Acinetobacter_baumannii	AB5375	sul1	RJLW01000046.1	1979	2818	aadA5	RJLW01000046.1	682	1470	0
Acinetobacter_baumannii	AB5375	sul1	RJLW01000046.1	1979	2818	armA	RJLW01000046.1	6163	6936	0
Acinetobacter_baumannii	AB5375	armA	RJLW01000046.1	6163	6936	msr(E)	RJLW01000046.1	9235	10710	0
Acinetobacter_baumannii	AB5375	aph(3')-Ia	RJLW01000069.1	806	1621	ant(2'')-Ia	RJLW01000069.1	222	755	0
Acinetobacter_baumannii	AB54	aac(6')-Ib'	NKKL01000075.1	998	1552	aadA1	NKKL01000075.1	2335	3126	0
Acinetobacter_baumannii	AB54	sul1	NKKL01000075.1	3631	4470	aadA1	NKKL01000075.1	2335	3126	0
Acinetobacter_baumannii	AB54	aac(6')-Ib'	NKKL01000075.1	998	1552	sul1	NKKL01000075.1	3631	4470	0
Acinetobacter_baumannii	AB54	catB8	NKKL01000075.1	1645	2277	sul1	NKKL01000075.1	3631	4470	0
Acinetobacter_baumannii	AB54	aac(6')-Ib'	NKKL01000075.1	998	1552	armA	NKKL01000075.1	7815	8588	0
Acinetobacter_baumannii	AB54	catB8	NKKL01000075.1	1645	2277	armA	NKKL01000075.1	7815	8588	0
Acinetobacter_baumannii	AB54	sul1	NKKL01000075.1	3631	4470	armA	NKKL01000075.1	7815	8588	0
Acinetobacter_baumannii	AB54	aac(6')-Ib'	NKKL01000075.1	998	1552	msr(E)	NKKL01000075.1	10887	12362	0
Acinetobacter_baumannii	AB54	catB8	NKKL01000075.1	1645	2277	msr(E)	NKKL01000075.1	10887	12362	0
Acinetobacter_baumannii	AB54	armA	NKKL01000075.1	7815	8588	msr(E)	NKKL01000075.1	10887	12362	0
Acinetobacter_baumannii	AB54	aadA1	NKKL01000075.1	2335	3126	mph(E)	NKKL01000075.1	12418	13302	0
Acinetobacter_baumannii	AB559	sul1	LYNV01000099.1	6774	7613	aadA1	LYNV01000099.1	5478	6269	0
Acinetobacter_baumannii	AB56	armA	NKKK01000013.1	3342	4115	msr(E)	NKKK01000013.1	6414	7889	0
Acinetobacter_baumannii	AB56	catB8	NKKK01000062.1	2218	2850	sul1	NKKK01000062.1	25	864	0
Acinetobacter_baumannii	AB56	aac(6')-Ib'	NKKK01000062.1	2943	3497	sul1	NKKK01000062.1	25	864	0
Acinetobacter_baumannii	AB56	sul1	NKKK01000062.1	25	864	aadA1	NKKK01000062.1	1369	2160	0
Acinetobacter_baumannii	AB56	aac(6')-Ib'	NKKK01000062.1	2943	3497	aadA1	NKKK01000062.1	1369	2160	0
Acinetobacter_baumannii	AB576	aac(6')-Ib'	LYNW01000477.1	1229	1783	aadA1	LYNW01000477.1	2566	3357	0
Acinetobacter_baumannii	AB576	sul1	LYNW01000477.1	3862	4701	aadA1	LYNW01000477.1	2566	3357	0
Acinetobacter_baumannii	AB576	aac(6')-Ib'	LYNW01000477.1	1229	1783	sul1	LYNW01000477.1	3862	4701	0
Acinetobacter_baumannii	AB576	catB8	LYNW01000477.1	1876	2508	sul1	LYNW01000477.1	3862	4701	0
Acinetobacter_baumannii	AB576	aac(6')-Ib'	LYNW01000477.1	1229	1783	armA	LYNW01000477.1	8046	8819	0
Acinetobacter_baumannii	AB576	catB8	LYNW01000477.1	1876	2508	armA	LYNW01000477.1	8046	8819	0
Acinetobacter_baumannii	AB576	sul1	LYNW01000477.1	3862	4701	armA	LYNW01000477.1	8046	8819	0
Acinetobacter_baumannii	AB576	aac(6')-Ib'	LYNW01000477.1	1229	1783	msr(E)	LYNW01000477.1	11118	12593	0
Acinetobacter_baumannii	AB576	catB8	LYNW01000477.1	1876	2508	msr(E)	LYNW01000477.1	11118	12593	0
Acinetobacter_baumannii	AB576	armA	LYNW01000477.1	8046	8819	msr(E)	LYNW01000477.1	11118	12593	0
Acinetobacter_baumannii	AB576	aadA1	LYNW01000477.1	2566	3357	mph(E)	LYNW01000477.1	12649	13533	0
Acinetobacter_baumannii	AB578	sul1	LYNX01000038.1	2245	3084	aadA1	LYNX01000038.1	949	1740	0
Acinetobacter_baumannii	AB578	catB8	LYNX01000038.1	259	891	sul1	LYNX01000038.1	2245	3084	0
Acinetobacter_baumannii	AB578	armA	LYNX01000053.1	415	1188	msr(E)	LYNX01000053.1	3487	4962	0
Acinetobacter_baumannii	Ab58	sul1	UCON01000063.1	3922	4625	aadA1	UCON01000063.1	2566	3357	0
Acinetobacter_baumannii	AB595	armA	LYNY01000453.1	1320	2093	msr(E)	LYNY01000453.1	4392	5867	0
Acinetobacter_baumannii	AB596	armA	LYNZ01000063.1	2975	3748	msr(E)	LYNZ01000063.1	6047	7522	0
Acinetobacter_baumannii	AB596	sul1	LYNZ01000082.1	767	1606	aadA1	LYNZ01000082.1	2111	2902	0
Acinetobacter_baumannii	AB601	aac(6')-Ib'	LYOA01000023.1	443	997	aadA1	LYOA01000023.1	1780	2571	0
Acinetobacter_baumannii	AB601	sul1	LYOA01000023.1	3076	3590	aadA1	LYOA01000023.1	1780	2571	0
Acinetobacter_baumannii	AB601	aac(6')-Ib'	LYOA01000023.1	443	997	sul1	LYOA01000023.1	3076	3590	0
Acinetobacter_baumannii	AB601	catB8	LYOA01000023.1	1090	1722	sul1	LYOA01000023.1	3076	3590	0
Acinetobacter_baumannii	AB601	armA	LYOA01000167.1	9308	10081	msr(E)	LYOA01000167.1	5534	7009	0
Acinetobacter_baumannii	Ab62	sul1	UCPJ01000055.1	1293	2132	aadA1	UCPJ01000055.1	2637	3428	0
Acinetobacter_baumannii	Ab63	sul1	UCOW01000052.1	1293	2132	aadA1	UCOW01000052.1	2637	3428	0
Acinetobacter_baumannii	Ab64	sul1	UEJL01000052.1	3862	4701	aadA1	UEJL01000052.1	2566	3357	0
Acinetobacter_baumannii	Ab65	sul1	UCOT01000051.1	3862	4701	aadA1	UCOT01000051.1	2566	3357	0
Acinetobacter_baumannii	Ab67	sul1	UCPD01000132.1	3862	4701	aadA1	UCPD01000132.1	2566	3357	0
Acinetobacter_baumannii	Ab69	sul1	UCPE01000050.1	3862	4701	aadA1	UCPE01000050.1	2566	3357	0
Acinetobacter_baumannii	AB7	armA	QPHV01000069.1	3400	4173	msr(E)	QPHV01000069.1	6472	7947	0
Acinetobacter_baumannii	AB7	sul1	QPHV01000112.1	25	864	aadA1	QPHV01000112.1	1369	2162	0
Acinetobacter_baumannii	AB72	armA	NKKJ01000114.1	6872	7645	msr(E)	NKKJ01000114.1	3098	4573	0
Acinetobacter_baumannii	AB72	aac(6')-Ib'	NKKJ01000074.1	296	850	aadA1	NKKJ01000074.1	1633	2424	0
Acinetobacter_baumannii	AB72	sul1	NKKJ01000074.1	2929	3768	aadA1	NKKJ01000074.1	1633	2424	0
Acinetobacter_baumannii	AB72	aac(6')-Ib'	NKKJ01000074.1	296	850	sul1	NKKJ01000074.1	2929	3768	0
Acinetobacter_baumannii	AB72	catB8	NKKJ01000074.1	943	1575	sul1	NKKJ01000074.1	2929	3768	0
Acinetobacter_baumannii	Ab73	sul1	FPFP01000056.1	1783	2622	aadA1	FPFP01000056.1	487	1278	0
Acinetobacter_baumannii	AB73	aadA1	NKKI01000066.1	13034	13825	mph(E)	NKKI01000066.1	2858	3742	0
Acinetobacter_baumannii	AB73	armA	NKKI01000066.1	7572	8345	msr(E)	NKKI01000066.1	3798	5273	0
Acinetobacter_baumannii	AB73	catB8	NKKI01000066.1	13883	14515	msr(E)	NKKI01000066.1	3798	5273	0
Acinetobacter_baumannii	AB73	aac(6')-Ib'	NKKI01000066.1	14608	15162	msr(E)	NKKI01000066.1	3798	5273	0
Acinetobacter_baumannii	AB73	sul1	NKKI01000066.1	11690	12529	armA	NKKI01000066.1	7572	8345	0
Acinetobacter_baumannii	AB73	catB8	NKKI01000066.1	13883	14515	armA	NKKI01000066.1	7572	8345	0
Acinetobacter_baumannii	AB73	aac(6')-Ib'	NKKI01000066.1	14608	15162	armA	NKKI01000066.1	7572	8345	0
Acinetobacter_baumannii	AB73	catB8	NKKI01000066.1	13883	14515	sul1	NKKI01000066.1	11690	12529	0
Acinetobacter_baumannii	AB73	aac(6')-Ib'	NKKI01000066.1	14608	15162	sul1	NKKI01000066.1	11690	12529	0
Acinetobacter_baumannii	AB73	sul1	NKKI01000066.1	11690	12529	aadA1	NKKI01000066.1	13034	13825	0
Acinetobacter_baumannii	AB73	aac(6')-Ib'	NKKI01000066.1	14608	15162	aadA1	NKKI01000066.1	13034	13825	0
Acinetobacter_baumannii	AB74	aadA1	NKKH01000017.1	13154	13945	mph(E)	NKKH01000017.1	2978	3862	0
Acinetobacter_baumannii	AB74	armA	NKKH01000017.1	7692	8465	msr(E)	NKKH01000017.1	3918	5393	0
Acinetobacter_baumannii	AB74	catB8	NKKH01000017.1	14003	14635	msr(E)	NKKH01000017.1	3918	5393	0
Acinetobacter_baumannii	AB74	aac(6')-Ib'	NKKH01000017.1	14728	15282	msr(E)	NKKH01000017.1	3918	5393	0
Acinetobacter_baumannii	AB74	sul1	NKKH01000017.1	11810	12649	armA	NKKH01000017.1	7692	8465	0
Acinetobacter_baumannii	AB74	catB8	NKKH01000017.1	14003	14635	armA	NKKH01000017.1	7692	8465	0
Acinetobacter_baumannii	AB74	aac(6')-Ib'	NKKH01000017.1	14728	15282	armA	NKKH01000017.1	7692	8465	0
Acinetobacter_baumannii	AB74	catB8	NKKH01000017.1	14003	14635	sul1	NKKH01000017.1	11810	12649	0
Acinetobacter_baumannii	AB74	aac(6')-Ib'	NKKH01000017.1	14728	15282	sul1	NKKH01000017.1	11810	12649	0
Acinetobacter_baumannii	AB74	sul1	NKKH01000017.1	11810	12649	aadA1	NKKH01000017.1	13154	13945	0
Acinetobacter_baumannii	AB74	aac(6')-Ib'	NKKH01000017.1	14728	15282	aadA1	NKKH01000017.1	13154	13945	0
Acinetobacter_baumannii	AB75	aac(6')-Ib'	NKKG01000091.1	1246	1800	aadA1	NKKG01000091.1	2583	3374	0
Acinetobacter_baumannii	AB75	sul1	NKKG01000091.1	3879	4718	aadA1	NKKG01000091.1	2583	3374	0
Acinetobacter_baumannii	AB75	aac(6')-Ib'	NKKG01000091.1	1246	1800	sul1	NKKG01000091.1	3879	4718	0
Acinetobacter_baumannii	AB75	catB8	NKKG01000091.1	1893	2525	sul1	NKKG01000091.1	3879	4718	0
Acinetobacter_baumannii	AB75	aac(6')-Ib'	NKKG01000091.1	1246	1800	armA	NKKG01000091.1	8063	8836	0
Acinetobacter_baumannii	AB75	catB8	NKKG01000091.1	1893	2525	armA	NKKG01000091.1	8063	8836	0
Acinetobacter_baumannii	AB75	sul1	NKKG01000091.1	3879	4718	armA	NKKG01000091.1	8063	8836	0
Acinetobacter_baumannii	AB75	aac(6')-Ib'	NKKG01000091.1	1246	1800	msr(E)	NKKG01000091.1	11135	12610	0
Acinetobacter_baumannii	AB75	catB8	NKKG01000091.1	1893	2525	msr(E)	NKKG01000091.1	11135	12610	0
Acinetobacter_baumannii	AB75	armA	NKKG01000091.1	8063	8836	msr(E)	NKKG01000091.1	11135	12610	0
Acinetobacter_baumannii	AB75	aadA1	NKKG01000091.1	2583	3374	mph(E)	NKKG01000091.1	12666	13550	0
Acinetobacter_baumannii	Ab76	sul1	UCPM01000070.1	1787	2626	aadA1	UCPM01000070.1	491	1282	0
Acinetobacter_baumannii	Ab77	sul1	FPGG01000073.1	1787	2626	aadA1	FPGG01000073.1	491	1282	0
Acinetobacter_baumannii	AB79	aac(6')-Ib'	NKKF01000013.1	1299	1853	aadA1	NKKF01000013.1	2636	3427	0
Acinetobacter_baumannii	AB79	sul1	NKKF01000013.1	3932	4771	aadA1	NKKF01000013.1	2636	3427	0
Acinetobacter_baumannii	AB79	aac(6')-Ib'	NKKF01000013.1	1299	1853	sul1	NKKF01000013.1	3932	4771	0
Acinetobacter_baumannii	AB79	catB8	NKKF01000013.1	1946	2578	sul1	NKKF01000013.1	3932	4771	0
Acinetobacter_baumannii	AB79	aac(6')-Ib'	NKKF01000013.1	1299	1853	armA	NKKF01000013.1	8116	8889	0
Acinetobacter_baumannii	AB79	catB8	NKKF01000013.1	1946	2578	armA	NKKF01000013.1	8116	8889	0
Acinetobacter_baumannii	AB79	sul1	NKKF01000013.1	3932	4771	armA	NKKF01000013.1	8116	8889	0
Acinetobacter_baumannii	AB79	aac(6')-Ib'	NKKF01000013.1	1299	1853	msr(E)	NKKF01000013.1	11188	12663	0
Acinetobacter_baumannii	AB79	catB8	NKKF01000013.1	1946	2578	msr(E)	NKKF01000013.1	11188	12663	0
Acinetobacter_baumannii	AB79	armA	NKKF01000013.1	8116	8889	msr(E)	NKKF01000013.1	11188	12663	0
Acinetobacter_baumannii	AB79	aadA1	NKKF01000013.1	2636	3427	mph(E)	NKKF01000013.1	12719	13603	0
Acinetobacter_baumannii	AB8	armA	PXNC01000019.1	8906	9679	msr(E)	PXNC01000019.1	5132	6607	0
Acinetobacter_baumannii	Ab80	sul1	FPGI01000064.1	1787	2626	aadA1	FPGI01000064.1	491	1282	0
Acinetobacter_baumannii	Ab81	sul1	UCPQ01000063.1	1285	2124	aadA1	UCPQ01000063.1	2629	3420	0
Acinetobacter_baumannii	AB81	aadA1	NKKE01000068.1	13035	13826	mph(E)	NKKE01000068.1	2859	3743	0
Acinetobacter_baumannii	AB81	armA	NKKE01000068.1	7573	8346	msr(E)	NKKE01000068.1	3799	5274	0
Acinetobacter_baumannii	AB81	catB8	NKKE01000068.1	13884	14516	msr(E)	NKKE01000068.1	3799	5274	0
Acinetobacter_baumannii	AB81	aac(6')-Ib'	NKKE01000068.1	14609	15163	msr(E)	NKKE01000068.1	3799	5274	0
Acinetobacter_baumannii	AB81	sul1	NKKE01000068.1	11691	12530	armA	NKKE01000068.1	7573	8346	0
Acinetobacter_baumannii	AB81	catB8	NKKE01000068.1	13884	14516	armA	NKKE01000068.1	7573	8346	0
Acinetobacter_baumannii	AB81	aac(6')-Ib'	NKKE01000068.1	14609	15163	armA	NKKE01000068.1	7573	8346	0
Acinetobacter_baumannii	AB81	catB8	NKKE01000068.1	13884	14516	sul1	NKKE01000068.1	11691	12530	0
Acinetobacter_baumannii	AB81	aac(6')-Ib'	NKKE01000068.1	14609	15163	sul1	NKKE01000068.1	11691	12530	0
Acinetobacter_baumannii	AB81	sul1	NKKE01000068.1	11691	12530	aadA1	NKKE01000068.1	13035	13826	0
Acinetobacter_baumannii	AB81	aac(6')-Ib'	NKKE01000068.1	14609	15163	aadA1	NKKE01000068.1	13035	13826	0
Acinetobacter_baumannii	Ab82	sul1	UCOX01000068.1	1783	2622	aadA1	UCOX01000068.1	487	1278	0
Acinetobacter_baumannii	Ab83	armA	UEJK01000025.1	174957	175730	msr(E)	UEJK01000025.1	178029	179504	0
Acinetobacter_baumannii	Ab84	sul1	UCPI01000056.1	1297	2136	aadA1	UCPI01000056.1	2641	3432	0
Acinetobacter_baumannii	Ab85	sul1	FPGH01000086.1	1783	2622	aadA1	FPGH01000086.1	487	1278	0
Acinetobacter_baumannii	Ab86	sul1	FPGK01000071.1	1785	2624	aadA1	FPGK01000071.1	489	1280	0
Acinetobacter_baumannii	Ab87	sul1	FPGT01000081.1	1779	2618	aadA1	FPGT01000081.1	483	1274	0
Acinetobacter_baumannii	Ab88	sul1	UCPF01000051.1	1783	2622	aadA1	UCPF01000051.1	487	1278	0
Acinetobacter_baumannii	AB88	aadA1	NKKD01000030.1	13086	13877	mph(E)	NKKD01000030.1	2910	3794	0
Acinetobacter_baumannii	AB88	armA	NKKD01000030.1	7624	8397	msr(E)	NKKD01000030.1	3850	5325	0
Acinetobacter_baumannii	AB88	catB8	NKKD01000030.1	13935	14567	msr(E)	NKKD01000030.1	3850	5325	0
Acinetobacter_baumannii	AB88	aac(6')-Ib'	NKKD01000030.1	14660	15214	msr(E)	NKKD01000030.1	3850	5325	0
Acinetobacter_baumannii	AB88	sul1	NKKD01000030.1	11742	12581	armA	NKKD01000030.1	7624	8397	0
Acinetobacter_baumannii	AB88	catB8	NKKD01000030.1	13935	14567	armA	NKKD01000030.1	7624	8397	0
Acinetobacter_baumannii	AB88	aac(6')-Ib'	NKKD01000030.1	14660	15214	armA	NKKD01000030.1	7624	8397	0
Acinetobacter_baumannii	AB88	catB8	NKKD01000030.1	13935	14567	sul1	NKKD01000030.1	11742	12581	0
Acinetobacter_baumannii	AB88	aac(6')-Ib'	NKKD01000030.1	14660	15214	sul1	NKKD01000030.1	11742	12581	0
Acinetobacter_baumannii	AB88	sul1	NKKD01000030.1	11742	12581	aadA1	NKKD01000030.1	13086	13877	0
Acinetobacter_baumannii	AB88	aac(6')-Ib'	NKKD01000030.1	14660	15214	aadA1	NKKD01000030.1	13086	13877	0
Acinetobacter_baumannii	Ab89	sul1	FPGL01000070.1	1779	2618	aadA1	FPGL01000070.1	483	1274	0
Acinetobacter_baumannii	AB89	aadA1	NKKC01000062.1	13034	13825	mph(E)	NKKC01000062.1	2858	3742	0
Acinetobacter_baumannii	AB89	armA	NKKC01000062.1	7572	8345	msr(E)	NKKC01000062.1	3798	5273	0
Acinetobacter_baumannii	AB89	catB8	NKKC01000062.1	13883	14515	msr(E)	NKKC01000062.1	3798	5273	0
Acinetobacter_baumannii	AB89	aac(6')-Ib'	NKKC01000062.1	14608	15162	msr(E)	NKKC01000062.1	3798	5273	0
Acinetobacter_baumannii	AB89	sul1	NKKC01000062.1	11690	12529	armA	NKKC01000062.1	7572	8345	0
Acinetobacter_baumannii	AB89	catB8	NKKC01000062.1	13883	14515	armA	NKKC01000062.1	7572	8345	0
Acinetobacter_baumannii	AB89	aac(6')-Ib'	NKKC01000062.1	14608	15162	armA	NKKC01000062.1	7572	8345	0
Acinetobacter_baumannii	AB89	catB8	NKKC01000062.1	13883	14515	sul1	NKKC01000062.1	11690	12529	0
Acinetobacter_baumannii	AB89	aac(6')-Ib'	NKKC01000062.1	14608	15162	sul1	NKKC01000062.1	11690	12529	0
Acinetobacter_baumannii	AB89	sul1	NKKC01000062.1	11690	12529	aadA1	NKKC01000062.1	13034	13825	0
Acinetobacter_baumannii	AB89	aac(6')-Ib'	NKKC01000062.1	14608	15162	aadA1	NKKC01000062.1	13034	13825	0
Acinetobacter_baumannii	AB9	armA	PXNB01000019.1	66503	67276	msr(E)	PXNB01000019.1	69575	71050	0
Acinetobacter_baumannii	Ab90	sul1	FPGJ01000051.1	1362	2201	aadA1	FPGJ01000051.1	2706	3497	0
Acinetobacter_baumannii	AB_909-01-7	sul1	AMHY01000007.1	1346	2185	aadA2	AMHY01000007.1	50	841	0
Acinetobacter_baumannii	AB_909-14-7	aac(6')-Ib'	AMIB01000048.1	1752	2306	aadA1	AMIB01000048.1	178	969	0
Acinetobacter_baumannii	AB_909-14-7	armA	AMIB01000254.1	8914	9687	msr(E)	AMIB01000254.1	5140	6615	0
Acinetobacter_baumannii	AB91	aadA1	NKKB01000025.1	13034	13825	mph(E)	NKKB01000025.1	2858	3742	0
Acinetobacter_baumannii	AB91	armA	NKKB01000025.1	7572	8345	msr(E)	NKKB01000025.1	3798	5273	0
Acinetobacter_baumannii	AB91	catB8	NKKB01000025.1	13883	14515	msr(E)	NKKB01000025.1	3798	5273	0
Acinetobacter_baumannii	AB91	aac(6')-Ib'	NKKB01000025.1	14608	15162	msr(E)	NKKB01000025.1	3798	5273	0
Acinetobacter_baumannii	AB91	sul1	NKKB01000025.1	11690	12529	armA	NKKB01000025.1	7572	8345	0
Acinetobacter_baumannii	AB91	catB8	NKKB01000025.1	13883	14515	armA	NKKB01000025.1	7572	8345	0
Acinetobacter_baumannii	AB91	aac(6')-Ib'	NKKB01000025.1	14608	15162	armA	NKKB01000025.1	7572	8345	0
Acinetobacter_baumannii	AB91	catB8	NKKB01000025.1	13883	14515	sul1	NKKB01000025.1	11690	12529	0
Acinetobacter_baumannii	AB91	aac(6')-Ib'	NKKB01000025.1	14608	15162	sul1	NKKB01000025.1	11690	12529	0
Acinetobacter_baumannii	AB91	sul1	NKKB01000025.1	11690	12529	aadA1	NKKB01000025.1	13034	13825	0
Acinetobacter_baumannii	AB91	aac(6')-Ib'	NKKB01000025.1	14608	15162	aadA1	NKKB01000025.1	13034	13825	0
Acinetobacter_baumannii	Ab94	sul1	FPGN01000071.1	1295	2134	aadA1	FPGN01000071.1	2639	3430	0
Acinetobacter_baumannii	Ab96	sul1	FPGQ01000073.1	1787	2626	aadA1	FPGQ01000073.1	491	1282	0
Acinetobacter_baumannii	AB96	aac(6')-Ib'	NKKA01000037.1	998	1552	aadA1	NKKA01000037.1	2335	3126	0
Acinetobacter_baumannii	AB96	sul1	NKKA01000037.1	3631	4470	aadA1	NKKA01000037.1	2335	3126	0
Acinetobacter_baumannii	AB96	aac(6')-Ib'	NKKA01000037.1	998	1552	sul1	NKKA01000037.1	3631	4470	0
Acinetobacter_baumannii	AB96	catB8	NKKA01000037.1	1645	2277	sul1	NKKA01000037.1	3631	4470	0
Acinetobacter_baumannii	AB96	aac(6')-Ib'	NKKA01000037.1	998	1552	armA	NKKA01000037.1	7815	8588	0
Acinetobacter_baumannii	AB96	catB8	NKKA01000037.1	1645	2277	armA	NKKA01000037.1	7815	8588	0
Acinetobacter_baumannii	AB96	sul1	NKKA01000037.1	3631	4470	armA	NKKA01000037.1	7815	8588	0
Acinetobacter_baumannii	AB96	aac(6')-Ib'	NKKA01000037.1	998	1552	msr(E)	NKKA01000037.1	10887	12362	0
Acinetobacter_baumannii	AB96	catB8	NKKA01000037.1	1645	2277	msr(E)	NKKA01000037.1	10887	12362	0
Acinetobacter_baumannii	AB96	armA	NKKA01000037.1	7815	8588	msr(E)	NKKA01000037.1	10887	12362	0
Acinetobacter_baumannii	AB96	aadA1	NKKA01000037.1	2335	3126	mph(E)	NKKA01000037.1	12418	13302	0
Acinetobacter_baumannii	AB99	armA	NKJZ01000126.1	1542	2315	msr(E)	NKJZ01000126.1	4614	6089	0
Acinetobacter_baumannii	AB99	aac(6')-Ib'	NKJZ01000096.1	998	1552	aadA1	NKJZ01000096.1	2335	3126	0
Acinetobacter_baumannii	AB99	sul1	NKJZ01000096.1	3631	4470	aadA1	NKJZ01000096.1	2335	3126	0
Acinetobacter_baumannii	AB99	aac(6')-Ib'	NKJZ01000096.1	998	1552	sul1	NKJZ01000096.1	3631	4470	0
Acinetobacter_baumannii	AB99	catB8	NKJZ01000096.1	1645	2277	sul1	NKJZ01000096.1	3631	4470	0
Acinetobacter_baumannii	Aba	armA	CP030083.1	1326075	1326848	msr(E)	CP030083.1	1329147	1330622	0
Acinetobacter_baumannii	ABA1614	sul1	NNSJ01000073.1	1653	2492	aadA1	NNSJ01000073.1	2997	3788	0
Acinetobacter_baumannii	ABA2114	sul1	NNSI01000003.1	1653	2492	aadA1	NNSI01000003.1	2997	3788	0
Acinetobacter_baumannii	abaum000	armA	UWVS01000001.1	1736985	1737755	msr(E)	UWVS01000001.1	1740054	1741529	0
Acinetobacter_baumannii	abaum000	aph(3')-Ia	UWVS01000001.1	2845046	2845861	blaTEM-12	UWVS01000001.1	2851460	2852320	0
Acinetobacter_baumannii	abaum001	aph(3')-Ia	UWVY01000001.1	3669435	3670250	ant(2'')-Ia	UWVY01000001.1	3670301	3670834	0
Acinetobacter_baumannii	abaum001	floR	UWVY01000001.1	3677503	3678717	aac(6')-Ian	UWVY01000001.1	3673916	3674488	0
Acinetobacter_baumannii	abaum003	armA	UWWD01000001.1	266649	267422	msr(E)	UWWD01000001.1	269721	271196	0
Acinetobacter_baumannii	abaum003	sul1	UWWD01000001.1	1566382	1567221	aadA1	UWWD01000001.1	1563333	1564124	0
Acinetobacter_baumannii	abaum004	armA	UWWE01000004.1	5455	6228	msr(E)	UWWE01000004.1	8527	10002	0
Acinetobacter_baumannii	abaum005	armA	UWWI01000001.1	1578683	1579456	msr(E)	UWWI01000001.1	1574909	1576384	0
Acinetobacter_baumannii	abaum006	sul1	UWWO01000001.1	2568784	2569623	aph(3')-Ia	UWWO01000001.1	2565873	2566682	0
Acinetobacter_baumannii	abaum006	sul1	UWWO01000001.1	2568784	2569623	aadA1	UWWO01000001.1	2570128	2570919	0
Acinetobacter_baumannii	abaum007	aph(3')-Ia	UWXI01000001.1	2478173	2478988	ant(2'')-Ia	UWXI01000001.1	2477589	2478122	0
Acinetobacter_baumannii	abaum008	sul1	UWXX01000001.1	2139877	2140716	aadA2	UWXX01000001.1	2376056	2376846	0
Acinetobacter_baumannii	abaum009	sul1	UWYH01000001.1	1159492	1160331	aadA1	UWYH01000001.1	1158196	1158987	0
Acinetobacter_baumannii	ABBL003	sul1	LLCJ01000031.1	2259	3098	aadA2	LLCJ01000031.1	3603	4394	0
Acinetobacter_baumannii	ABBL012	sul1	LLCS01000049.1	2443	3282	aadA2	LLCS01000049.1	3787	4578	0
Acinetobacter_baumannii	ABBL022	sul1	LLDC01000038.1	2203	3042	aadA2	LLDC01000038.1	3547	4338	0
Acinetobacter_baumannii	ABBL022	aph(3')-Ia	LLDC01000038.1	7512	8327	ant(2'')-Ia	LLDC01000038.1	4396	4929	0
Acinetobacter_baumannii	ABBL022	sul1	LLDC01000038.1	2203	3042	aph(3')-Ia	LLDC01000038.1	7512	8327	0
Acinetobacter_baumannii	ABBL027	sul1	LLDH01000480.1	2403	3242	aadA2	LLDH01000480.1	3747	4538	0
Acinetobacter_baumannii	ABBL029	sul1	LLDJ01000057.1	3846	4685	aadA2	LLDJ01000057.1	2550	3341	0
Acinetobacter_baumannii	ABBL034	aph(3')-Ia	LLDO01000022.1	7983	8798	ant(2'')-Ia	LLDO01000022.1	1820	2353	0
Acinetobacter_baumannii	ABBL034	sul1	LLDO01000022.1	3707	4546	aadA2	LLDO01000022.1	2411	3202	0
Acinetobacter_baumannii	ABBL034	sul1	LLDO01000022.1	3707	4546	aph(3')-Ia	LLDO01000022.1	7983	8798	0
Acinetobacter_baumannii	ABBL041	sul1	LLDV01000022.1	6507	7346	aadA2	LLDV01000022.1	7851	8642	0
Acinetobacter_baumannii	ABBL048	aac(6')-Ib'	LLEC01000014.1	1184	1738	aadA1	LLEC01000014.1	2521	3312	0
Acinetobacter_baumannii	ABBL048	sul1	LLEC01000014.1	3817	4656	aadA1	LLEC01000014.1	2521	3312	0
Acinetobacter_baumannii	ABBL048	aac(6')-Ib'	LLEC01000014.1	1184	1738	sul1	LLEC01000014.1	3817	4656	0
Acinetobacter_baumannii	ABBL048	catB8	LLEC01000014.1	1831	2463	sul1	LLEC01000014.1	3817	4656	0
Acinetobacter_baumannii	ABBL048	aac(6')-Ib'	LLEC01000014.1	1184	1738	armA	LLEC01000014.1	8001	8774	0
Acinetobacter_baumannii	ABBL048	catB8	LLEC01000014.1	1831	2463	armA	LLEC01000014.1	8001	8774	0
Acinetobacter_baumannii	ABBL048	sul1	LLEC01000014.1	3817	4656	armA	LLEC01000014.1	8001	8774	0
Acinetobacter_baumannii	ABBL048	aac(6')-Ib'	LLEC01000014.1	1184	1738	msr(E)	LLEC01000014.1	11073	12548	0
Acinetobacter_baumannii	ABBL048	catB8	LLEC01000014.1	1831	2463	msr(E)	LLEC01000014.1	11073	12548	0
Acinetobacter_baumannii	ABBL048	armA	LLEC01000014.1	8001	8774	msr(E)	LLEC01000014.1	11073	12548	0
Acinetobacter_baumannii	ABBL048	aadA1	LLEC01000014.1	2521	3312	mph(E)	LLEC01000014.1	12604	13488	0
Acinetobacter_baumannii	ABBL060	aac(6')-Ib'	LLFF01000019.1	1315	1869	aadA1	LLFF01000019.1	2652	3443	0
Acinetobacter_baumannii	ABBL060	sul1	LLFF01000019.1	3948	4787	aadA1	LLFF01000019.1	2652	3443	0
Acinetobacter_baumannii	ABBL060	aac(6')-Ib'	LLFF01000019.1	1315	1869	sul1	LLFF01000019.1	3948	4787	0
Acinetobacter_baumannii	ABBL060	catB8	LLFF01000019.1	1962	2594	sul1	LLFF01000019.1	3948	4787	0
Acinetobacter_baumannii	ABBL060	aac(6')-Ib'	LLFF01000019.1	1315	1869	armA	LLFF01000019.1	8132	8905	0
Acinetobacter_baumannii	ABBL060	catB8	LLFF01000019.1	1962	2594	armA	LLFF01000019.1	8132	8905	0
Acinetobacter_baumannii	ABBL060	sul1	LLFF01000019.1	3948	4787	armA	LLFF01000019.1	8132	8905	0
Acinetobacter_baumannii	ABBL060	aac(6')-Ib'	LLFF01000019.1	1315	1869	msr(E)	LLFF01000019.1	11204	12679	0
Acinetobacter_baumannii	ABBL060	catB8	LLFF01000019.1	1962	2594	msr(E)	LLFF01000019.1	11204	12679	0
Acinetobacter_baumannii	ABBL060	armA	LLFF01000019.1	8132	8905	msr(E)	LLFF01000019.1	11204	12679	0
Acinetobacter_baumannii	ABBL060	aadA1	LLFF01000019.1	2652	3443	mph(E)	LLFF01000019.1	12735	13619	0
Acinetobacter_baumannii	ABBL061	sul1	LLFG01000035.1	2191	3030	aadA2	LLFG01000035.1	3535	4326	0
Acinetobacter_baumannii	ABBL073	aac(6')-Ib'	LLGD01000048.1	1184	1738	aadA1	LLGD01000048.1	2521	3312	0
Acinetobacter_baumannii	ABBL073	sul1	LLGD01000048.1	3817	4656	aadA1	LLGD01000048.1	2521	3312	0
Acinetobacter_baumannii	ABBL073	aac(6')-Ib'	LLGD01000048.1	1184	1738	sul1	LLGD01000048.1	3817	4656	0
Acinetobacter_baumannii	ABBL073	catB8	LLGD01000048.1	1831	2463	sul1	LLGD01000048.1	3817	4656	0
Acinetobacter_baumannii	ABBL073	aac(6')-Ib'	LLGD01000048.1	1184	1738	armA	LLGD01000048.1	8001	8774	0
Acinetobacter_baumannii	ABBL073	catB8	LLGD01000048.1	1831	2463	armA	LLGD01000048.1	8001	8774	0
Acinetobacter_baumannii	ABBL073	sul1	LLGD01000048.1	3817	4656	armA	LLGD01000048.1	8001	8774	0
Acinetobacter_baumannii	ABBL073	aac(6')-Ib'	LLGD01000048.1	1184	1738	msr(E)	LLGD01000048.1	11073	12548	0
Acinetobacter_baumannii	ABBL073	catB8	LLGD01000048.1	1831	2463	msr(E)	LLGD01000048.1	11073	12548	0
Acinetobacter_baumannii	ABBL073	armA	LLGD01000048.1	8001	8774	msr(E)	LLGD01000048.1	11073	12548	0
Acinetobacter_baumannii	ABBL073	aadA1	LLGD01000048.1	2521	3312	mph(E)	LLGD01000048.1	12604	13488	0
Acinetobacter_baumannii	ABBL076	sul1	LLGG01000032.1	2432	3271	aadA2	LLGG01000032.1	3776	4567	0
Acinetobacter_baumannii	ABBL082	sul1	LLGL01000153.1	2405	3244	aadA2	LLGL01000153.1	3749	4540	0
Acinetobacter_baumannii	ABBL088	aac(6')-Ib'	LLGP01000020.1	1326	1880	aadA1	LLGP01000020.1	2663	3454	0
Acinetobacter_baumannii	ABBL088	sul1	LLGP01000020.1	3959	4798	aadA1	LLGP01000020.1	2663	3454	0
Acinetobacter_baumannii	ABBL088	aac(6')-Ib'	LLGP01000020.1	1326	1880	sul1	LLGP01000020.1	3959	4798	0
Acinetobacter_baumannii	ABBL088	catB8	LLGP01000020.1	1973	2605	sul1	LLGP01000020.1	3959	4798	0
Acinetobacter_baumannii	ABBL088	aac(6')-Ib'	LLGP01000020.1	1326	1880	armA	LLGP01000020.1	8143	8916	0
Acinetobacter_baumannii	ABBL088	catB8	LLGP01000020.1	1973	2605	armA	LLGP01000020.1	8143	8916	0
Acinetobacter_baumannii	ABBL088	sul1	LLGP01000020.1	3959	4798	armA	LLGP01000020.1	8143	8916	0
Acinetobacter_baumannii	ABBL088	aac(6')-Ib'	LLGP01000020.1	1326	1880	msr(E)	LLGP01000020.1	11215	12690	0
Acinetobacter_baumannii	ABBL088	catB8	LLGP01000020.1	1973	2605	msr(E)	LLGP01000020.1	11215	12690	0
Acinetobacter_baumannii	ABBL088	armA	LLGP01000020.1	8143	8916	msr(E)	LLGP01000020.1	11215	12690	0
Acinetobacter_baumannii	ABBL088	aadA1	LLGP01000020.1	2663	3454	mph(E)	LLGP01000020.1	12746	13630	0
Acinetobacter_baumannii	ABBL089	aadA1	LLGQ01000084.1	14764	15555	mph(E)	LLGQ01000084.1	4588	5472	0
Acinetobacter_baumannii	ABBL089	armA	LLGQ01000084.1	9302	10075	msr(E)	LLGQ01000084.1	5528	7003	0
Acinetobacter_baumannii	ABBL089	catB8	LLGQ01000084.1	15613	16245	msr(E)	LLGQ01000084.1	5528	7003	0
Acinetobacter_baumannii	ABBL089	aac(6')-Ib'	LLGQ01000084.1	16338	16892	msr(E)	LLGQ01000084.1	5528	7003	0
Acinetobacter_baumannii	ABBL089	sul1	LLGQ01000084.1	13420	14259	armA	LLGQ01000084.1	9302	10075	0
Acinetobacter_baumannii	ABBL089	catB8	LLGQ01000084.1	15613	16245	armA	LLGQ01000084.1	9302	10075	0
Acinetobacter_baumannii	ABBL089	aac(6')-Ib'	LLGQ01000084.1	16338	16892	armA	LLGQ01000084.1	9302	10075	0
Acinetobacter_baumannii	ABBL089	catB8	LLGQ01000084.1	15613	16245	sul1	LLGQ01000084.1	13420	14259	0
Acinetobacter_baumannii	ABBL089	aac(6')-Ib'	LLGQ01000084.1	16338	16892	sul1	LLGQ01000084.1	13420	14259	0
Acinetobacter_baumannii	ABBL089	sul1	LLGQ01000084.1	13420	14259	aadA1	LLGQ01000084.1	14764	15555	0
Acinetobacter_baumannii	ABBL089	aac(6')-Ib'	LLGQ01000084.1	16338	16892	aadA1	LLGQ01000084.1	14764	15555	0
Acinetobacter_baumannii	ABBL091	aac(6')-Ib'	LLGS01000029.1	1995	2549	aadA1	LLGS01000029.1	421	1212	0
Acinetobacter_baumannii	ABBL091	armA	LLGS01000075.1	9121	9894	msr(E)	LLGS01000075.1	5347	6822	0
Acinetobacter_baumannii	ABBL091	sul1	LLGS01000075.1	13239	14078	armA	LLGS01000075.1	9121	9894	0
Acinetobacter_baumannii	ABBL109	aac(6')-Ib'	LLHH01000079.1	1184	1738	aadA1	LLHH01000079.1	2521	3312	0
Acinetobacter_baumannii	ABBL109	sul1	LLHH01000079.1	3817	4656	aadA1	LLHH01000079.1	2521	3312	0
Acinetobacter_baumannii	ABBL109	aac(6')-Ib'	LLHH01000079.1	1184	1738	sul1	LLHH01000079.1	3817	4656	0
Acinetobacter_baumannii	ABBL109	catB8	LLHH01000079.1	1831	2463	sul1	LLHH01000079.1	3817	4656	0
Acinetobacter_baumannii	ABBL109	aac(6')-Ib'	LLHH01000079.1	1184	1738	armA	LLHH01000079.1	8001	8774	0
Acinetobacter_baumannii	ABBL109	catB8	LLHH01000079.1	1831	2463	armA	LLHH01000079.1	8001	8774	0
Acinetobacter_baumannii	ABBL109	sul1	LLHH01000079.1	3817	4656	armA	LLHH01000079.1	8001	8774	0
Acinetobacter_baumannii	ABBL109	aac(6')-Ib'	LLHH01000079.1	1184	1738	msr(E)	LLHH01000079.1	11073	12548	0
Acinetobacter_baumannii	ABBL109	catB8	LLHH01000079.1	1831	2463	msr(E)	LLHH01000079.1	11073	12548	0
Acinetobacter_baumannii	ABBL109	armA	LLHH01000079.1	8001	8774	msr(E)	LLHH01000079.1	11073	12548	0
Acinetobacter_baumannii	ABBL109	aadA1	LLHH01000079.1	2521	3312	mph(E)	LLHH01000079.1	12604	13488	0
Acinetobacter_baumannii	ABBL113	aadA1	LLHK01000047.1	14583	15374	mph(E)	LLHK01000047.1	4407	5291	0
Acinetobacter_baumannii	ABBL113	armA	LLHK01000047.1	9121	9894	msr(E)	LLHK01000047.1	5347	6822	0
Acinetobacter_baumannii	ABBL113	sul1	LLHK01000047.1	13239	14078	armA	LLHK01000047.1	9121	9894	0
Acinetobacter_baumannii	ABBL113	sul1	LLHK01000047.1	13239	14078	aadA1	LLHK01000047.1	14583	15374	0
Acinetobacter_baumannii	ABBL113	sul1	LLHK01000200.1	3863	4702	aadA1	LLHK01000200.1	2567	3358	0
Acinetobacter_baumannii	ABBL114	aac(6')-Ib'	LLHL01000090.1	1184	1738	aadA1	LLHL01000090.1	2521	3312	0
Acinetobacter_baumannii	ABBL114	sul1	LLHL01000090.1	3817	4656	aadA1	LLHL01000090.1	2521	3312	0
Acinetobacter_baumannii	ABBL114	aac(6')-Ib'	LLHL01000090.1	1184	1738	sul1	LLHL01000090.1	3817	4656	0
Acinetobacter_baumannii	ABBL114	catB8	LLHL01000090.1	1831	2463	sul1	LLHL01000090.1	3817	4656	0
Acinetobacter_baumannii	ABBL114	aac(6')-Ib'	LLHL01000090.1	1184	1738	armA	LLHL01000090.1	8001	8774	0
Acinetobacter_baumannii	ABBL114	catB8	LLHL01000090.1	1831	2463	armA	LLHL01000090.1	8001	8774	0
Acinetobacter_baumannii	ABBL114	sul1	LLHL01000090.1	3817	4656	armA	LLHL01000090.1	8001	8774	0
Acinetobacter_baumannii	ABBL114	aac(6')-Ib'	LLHL01000090.1	1184	1738	msr(E)	LLHL01000090.1	11073	12548	0
Acinetobacter_baumannii	ABBL114	catB8	LLHL01000090.1	1831	2463	msr(E)	LLHL01000090.1	11073	12548	0
Acinetobacter_baumannii	ABBL114	armA	LLHL01000090.1	8001	8774	msr(E)	LLHL01000090.1	11073	12548	0
Acinetobacter_baumannii	ABBL114	aadA1	LLHL01000090.1	2521	3312	mph(E)	LLHL01000090.1	12604	13488	0
Acinetobacter_baumannii	ABBL115	catB8	LLHM01000250.1	5704	6336	sul1	LLHM01000250.1	3511	4350	0
Acinetobacter_baumannii	ABBL115	aac(6')-Ib'	LLHM01000250.1	6429	6983	sul1	LLHM01000250.1	3511	4350	0
Acinetobacter_baumannii	ABBL115	sul1	LLHM01000250.1	3511	4350	aadA1	LLHM01000250.1	4855	5646	0
Acinetobacter_baumannii	ABBL115	aac(6')-Ib'	LLHM01000250.1	6429	6983	aadA1	LLHM01000250.1	4855	5646	0
Acinetobacter_baumannii	ABBL116	aadA1	LLHN01000023.1	14244	15035	mph(E)	LLHN01000023.1	4068	4952	0
Acinetobacter_baumannii	ABBL116	armA	LLHN01000023.1	8782	9555	msr(E)	LLHN01000023.1	5008	6483	0
Acinetobacter_baumannii	ABBL116	catB8	LLHN01000023.1	15093	15725	msr(E)	LLHN01000023.1	5008	6483	0
Acinetobacter_baumannii	ABBL116	aac(6')-Ib'	LLHN01000023.1	15818	16372	msr(E)	LLHN01000023.1	5008	6483	0
Acinetobacter_baumannii	ABBL116	sul1	LLHN01000023.1	12900	13739	armA	LLHN01000023.1	8782	9555	0
Acinetobacter_baumannii	ABBL116	catB8	LLHN01000023.1	15093	15725	armA	LLHN01000023.1	8782	9555	0
Acinetobacter_baumannii	ABBL116	aac(6')-Ib'	LLHN01000023.1	15818	16372	armA	LLHN01000023.1	8782	9555	0
Acinetobacter_baumannii	ABBL116	catB8	LLHN01000023.1	15093	15725	sul1	LLHN01000023.1	12900	13739	0
Acinetobacter_baumannii	ABBL116	aac(6')-Ib'	LLHN01000023.1	15818	16372	sul1	LLHN01000023.1	12900	13739	0
Acinetobacter_baumannii	ABBL116	sul1	LLHN01000023.1	12900	13739	aadA1	LLHN01000023.1	14244	15035	0
Acinetobacter_baumannii	ABBL116	aac(6')-Ib'	LLHN01000023.1	15818	16372	aadA1	LLHN01000023.1	14244	15035	0
Acinetobacter_baumannii	ABBL117	aadA1	LLHO01000455.1	15046	15837	mph(E)	LLHO01000455.1	4870	5754	0
Acinetobacter_baumannii	ABBL117	armA	LLHO01000455.1	9584	10357	msr(E)	LLHO01000455.1	5810	7285	0
Acinetobacter_baumannii	ABBL117	catB8	LLHO01000455.1	15895	16527	msr(E)	LLHO01000455.1	5810	7285	0
Acinetobacter_baumannii	ABBL117	aac(6')-Ib'	LLHO01000455.1	16620	17174	msr(E)	LLHO01000455.1	5810	7285	0
Acinetobacter_baumannii	ABBL117	sul1	LLHO01000455.1	13702	14541	armA	LLHO01000455.1	9584	10357	0
Acinetobacter_baumannii	ABBL117	catB8	LLHO01000455.1	15895	16527	armA	LLHO01000455.1	9584	10357	0
Acinetobacter_baumannii	ABBL117	aac(6')-Ib'	LLHO01000455.1	16620	17174	armA	LLHO01000455.1	9584	10357	0
Acinetobacter_baumannii	ABBL117	catB8	LLHO01000455.1	15895	16527	sul1	LLHO01000455.1	13702	14541	0
Acinetobacter_baumannii	ABBL117	aac(6')-Ib'	LLHO01000455.1	16620	17174	sul1	LLHO01000455.1	13702	14541	0
Acinetobacter_baumannii	ABBL117	sul1	LLHO01000455.1	13702	14541	aadA1	LLHO01000455.1	15046	15837	0
Acinetobacter_baumannii	ABBL117	aac(6')-Ib'	LLHO01000455.1	16620	17174	aadA1	LLHO01000455.1	15046	15837	0
Acinetobacter_baumannii	ABBL118	sul1	LLHP01000043.1	2405	3244	aadA2	LLHP01000043.1	3749	4540	0
Acinetobacter_baumannii	ABBL121	aac(6')-Ib'	LLHR01000100.1	1184	1738	aadA1	LLHR01000100.1	2521	3312	0
Acinetobacter_baumannii	ABBL121	sul1	LLHR01000100.1	3817	4656	aadA1	LLHR01000100.1	2521	3312	0
Acinetobacter_baumannii	ABBL121	aac(6')-Ib'	LLHR01000100.1	1184	1738	sul1	LLHR01000100.1	3817	4656	0
Acinetobacter_baumannii	ABBL121	catB8	LLHR01000100.1	1831	2463	sul1	LLHR01000100.1	3817	4656	0
Acinetobacter_baumannii	ABBL121	aac(6')-Ib'	LLHR01000100.1	1184	1738	armA	LLHR01000100.1	8001	8774	0
Acinetobacter_baumannii	ABBL121	catB8	LLHR01000100.1	1831	2463	armA	LLHR01000100.1	8001	8774	0
Acinetobacter_baumannii	ABBL121	sul1	LLHR01000100.1	3817	4656	armA	LLHR01000100.1	8001	8774	0
Acinetobacter_baumannii	ABBL121	aac(6')-Ib'	LLHR01000100.1	1184	1738	msr(E)	LLHR01000100.1	11073	12548	0
Acinetobacter_baumannii	ABBL121	catB8	LLHR01000100.1	1831	2463	msr(E)	LLHR01000100.1	11073	12548	0
Acinetobacter_baumannii	ABBL121	armA	LLHR01000100.1	8001	8774	msr(E)	LLHR01000100.1	11073	12548	0
Acinetobacter_baumannii	ABBL121	aadA1	LLHR01000100.1	2521	3312	mph(E)	LLHR01000100.1	12604	13488	0
Acinetobacter_baumannii	ABBL129	sul1	LLHZ01000013.1	3921	4760	aadA2	LLHZ01000013.1	2625	3416	0
Acinetobacter_baumannii	ABBL130	sul1	LLIA01000169.1	2314	3153	aadA2	LLIA01000169.1	3658	4449	0
Acinetobacter_baumannii	ABBL133	sul1	LLID01000193.1	2314	3153	aadA2	LLID01000193.1	3658	4449	0
Acinetobacter_baumannii	ABBL140	sul1	LLII01000385.1	3790	4629	aadA2	LLII01000385.1	2494	3285	0
Acinetobacter_baumannii	ABBL140	sul1	LLII01000385.1	3790	4629	armA	LLII01000385.1	7974	8485	0
Acinetobacter_baumannii	ABBL142	sul1	LLIK01000044.1	3131	3970	tet(A)	LLIK01000044.1	1943	2991	0
Acinetobacter_baumannii	ABBL144	sul1	LLIM01000327.1	5202	6041	aadA2	LLIM01000327.1	3906	4697	0
Acinetobacter_baumannii	Ab_Crete	sul1	LKAG01000032.1	6612	7451	aac(6')-Ib	LKAG01000032.1	9380	9934	0.001
Acinetobacter_baumannii	ABCRPSTH03	armA	NQEQ01000066.1	150458	151231	msr(E)	NQEQ01000066.1	153530	155005	0
Acinetobacter_baumannii	ABCRPSTH04	armA	NQER01000040.1	8943	9716	msr(E)	NQER01000040.1	5169	6644	0
Acinetobacter_baumannii	ABCRPSTH05	armA	NQES01000021.1	8943	9716	msr(E)	NQES01000021.1	5169	6644	0
Acinetobacter_baumannii	ABCRPSTH06	armA	NQET01000039.1	149738	150511	msr(E)	NQET01000039.1	152810	154285	0
Acinetobacter_baumannii	ABCRPSTH07	armA	NQEU01000035.1	149738	150511	msr(E)	NQEU01000035.1	152810	154285	0
Acinetobacter_baumannii	ABCRPSTH08	armA	NQEV01000083.1	8943	9716	msr(E)	NQEV01000083.1	5169	6644	0
Acinetobacter_baumannii	ABCRPSTH09	armA	NQEW01000068.1	8943	9716	msr(E)	NQEW01000068.1	5169	6644	0
Acinetobacter_baumannii	ABCRPSTH10	armA	NQEX01000013.1	8943	9716	msr(E)	NQEX01000013.1	5169	6644	0
Acinetobacter_baumannii	ABCRPSTH11	armA	NQEY01000024.1	8943	9716	msr(E)	NQEY01000024.1	5169	6644	0
Acinetobacter_baumannii	ABCRPSTH12	armA	NQEZ01000042.1	8943	9716	msr(E)	NQEZ01000042.1	5169	6644	0
Acinetobacter_baumannii	ABCRPUTH04	armA	NQFA01000026.1	8943	9716	msr(E)	NQFA01000026.1	5169	6644	0
Acinetobacter_baumannii	ABCRPUTH05	armA	NQFB01000036.1	8297	9070	msr(E)	NQFB01000036.1	4523	5998	0
Acinetobacter_baumannii	ABCRPUTH05	sul1	NQFB01000036.1	12415	13254	armA	NQFB01000036.1	8297	9070	0
Acinetobacter_baumannii	ABCRPUTH05	aac(6')-Ib'	NQFB01000073.1	1055	1609	aadA1	NQFB01000073.1	2392	3183	0
Acinetobacter_baumannii	ABCRPUTH06	armA	NQFC01000054.1	8943	9716	msr(E)	NQFC01000054.1	5169	6644	0
Acinetobacter_baumannii	ABCRPUTH07	armA	NQFD01000026.1	8943	9716	msr(E)	NQFD01000026.1	5169	6644	0
Acinetobacter_baumannii	ABCRPUTH08	armA	NQFE01000047.1	8943	9716	msr(E)	NQFE01000047.1	5169	6644	0
Acinetobacter_baumannii	ABCRPUTH09	armA	NQFF01000039.1	35136	35909	msr(E)	NQFF01000039.1	38208	39683	0
Acinetobacter_baumannii	ABCRPUTH10	aadA1	NQFG01000054.1	14405	15196	mph(E)	NQFG01000054.1	4229	5113	0
Acinetobacter_baumannii	ABCRPUTH10	armA	NQFG01000054.1	8943	9716	msr(E)	NQFG01000054.1	5169	6644	0
Acinetobacter_baumannii	ABCRPUTH10	catB8	NQFG01000054.1	15254	15886	msr(E)	NQFG01000054.1	5169	6644	0
Acinetobacter_baumannii	ABCRPUTH10	aac(6')-Ib'	NQFG01000054.1	15979	16533	msr(E)	NQFG01000054.1	5169	6644	0
Acinetobacter_baumannii	ABCRPUTH10	sul1	NQFG01000054.1	13061	13900	armA	NQFG01000054.1	8943	9716	0
Acinetobacter_baumannii	ABCRPUTH10	catB8	NQFG01000054.1	15254	15886	armA	NQFG01000054.1	8943	9716	0
Acinetobacter_baumannii	ABCRPUTH10	aac(6')-Ib'	NQFG01000054.1	15979	16533	armA	NQFG01000054.1	8943	9716	0
Acinetobacter_baumannii	ABCRPUTH10	catB8	NQFG01000054.1	15254	15886	sul1	NQFG01000054.1	13061	13900	0
Acinetobacter_baumannii	ABCRPUTH10	aac(6')-Ib'	NQFG01000054.1	15979	16533	sul1	NQFG01000054.1	13061	13900	0
Acinetobacter_baumannii	ABCRPUTH10	sul1	NQFG01000054.1	13061	13900	aadA1	NQFG01000054.1	14405	15196	0
Acinetobacter_baumannii	ABCRPUTH10	aac(6')-Ib'	NQFG01000054.1	15979	16533	aadA1	NQFG01000054.1	14405	15196	0
Acinetobacter_baumannii	ABCRPUTH11	armA	NQFH01000100.1	8943	9716	msr(E)	NQFH01000100.1	5169	6644	0
Acinetobacter_baumannii	ABCRPUTH12	armA	NQFI01000048.1	29456	30229	msr(E)	NQFI01000048.1	32528	34003	0
Acinetobacter_baumannii	ABCRPUTH14	armA	NQFK01000019.1	8943	9716	msr(E)	NQFK01000019.1	5169	6644	0
Acinetobacter_baumannii	ABCRPUTH15	armA	NQFL01000033.1	150458	151231	msr(E)	NQFL01000033.1	153530	155005	0
Acinetobacter_baumannii	ABE12_M	aadA1	FPEF01000031.1	14346	15137	mph(E)	FPEF01000031.1	4170	5054	0
Acinetobacter_baumannii	ABE12_M	armA	FPEF01000031.1	8884	9657	msr(E)	FPEF01000031.1	5110	6585	0
Acinetobacter_baumannii	ABE12_M	catB8	FPEF01000031.1	15195	15827	msr(E)	FPEF01000031.1	5110	6585	0
Acinetobacter_baumannii	ABE12_M	aac(6')-Ib'	FPEF01000031.1	15920	16474	msr(E)	FPEF01000031.1	5110	6585	0
Acinetobacter_baumannii	ABE12_M	sul1	FPEF01000031.1	13002	13841	armA	FPEF01000031.1	8884	9657	0
Acinetobacter_baumannii	ABE12_M	catB8	FPEF01000031.1	15195	15827	armA	FPEF01000031.1	8884	9657	0
Acinetobacter_baumannii	ABE12_M	aac(6')-Ib'	FPEF01000031.1	15920	16474	armA	FPEF01000031.1	8884	9657	0
Acinetobacter_baumannii	ABE12_M	catB8	FPEF01000031.1	15195	15827	sul1	FPEF01000031.1	13002	13841	0
Acinetobacter_baumannii	ABE12_M	aac(6')-Ib'	FPEF01000031.1	15920	16474	sul1	FPEF01000031.1	13002	13841	0
Acinetobacter_baumannii	ABE12_M	sul1	FPEF01000031.1	13002	13841	aadA1	FPEF01000031.1	14346	15137	0
Acinetobacter_baumannii	ABE12_M	aac(6')-Ib'	FPEF01000031.1	15920	16474	aadA1	FPEF01000031.1	14346	15137	0
Acinetobacter_baumannii	ABE21_M	aac(6')-Ib'	FWWP01000070.1	1225	1779	aadA1	FWWP01000070.1	2562	3353	0
Acinetobacter_baumannii	ABE21_M	sul1	FWWP01000070.1	3858	4697	aadA1	FWWP01000070.1	2562	3353	0
Acinetobacter_baumannii	ABE21_M	aac(6')-Ib'	FWWP01000070.1	1225	1779	sul1	FWWP01000070.1	3858	4697	0
Acinetobacter_baumannii	ABE21_M	catB8	FWWP01000070.1	1872	2504	sul1	FWWP01000070.1	3858	4697	0
Acinetobacter_baumannii	ABE21_M	aac(6')-Ib'	FWWP01000070.1	1225	1779	armA	FWWP01000070.1	8042	8815	0
Acinetobacter_baumannii	ABE21_M	catB8	FWWP01000070.1	1872	2504	armA	FWWP01000070.1	8042	8815	0
Acinetobacter_baumannii	ABE21_M	sul1	FWWP01000070.1	3858	4697	armA	FWWP01000070.1	8042	8815	0
Acinetobacter_baumannii	ABE21_M	aac(6')-Ib'	FWWP01000070.1	1225	1779	msr(E)	FWWP01000070.1	11114	12589	0
Acinetobacter_baumannii	ABE21_M	catB8	FWWP01000070.1	1872	2504	msr(E)	FWWP01000070.1	11114	12589	0
Acinetobacter_baumannii	ABE21_M	armA	FWWP01000070.1	8042	8815	msr(E)	FWWP01000070.1	11114	12589	0
Acinetobacter_baumannii	ABE21_M	aadA1	FWWP01000070.1	2562	3353	mph(E)	FWWP01000070.1	12645	13529	0
Acinetobacter_baumannii	ABE8_07	aadA1	FPKN01000046.1	14347	15138	mph(E)	FPKN01000046.1	4171	5055	0
Acinetobacter_baumannii	ABE8_07	armA	FPKN01000046.1	8885	9658	msr(E)	FPKN01000046.1	5111	6586	0
Acinetobacter_baumannii	ABE8_07	catB8	FPKN01000046.1	15196	15828	msr(E)	FPKN01000046.1	5111	6586	0
Acinetobacter_baumannii	ABE8_07	aac(6')-Ib'	FPKN01000046.1	15921	16475	msr(E)	FPKN01000046.1	5111	6586	0
Acinetobacter_baumannii	ABE8_07	sul1	FPKN01000046.1	13003	13842	armA	FPKN01000046.1	8885	9658	0
Acinetobacter_baumannii	ABE8_07	catB8	FPKN01000046.1	15196	15828	armA	FPKN01000046.1	8885	9658	0
Acinetobacter_baumannii	ABE8_07	aac(6')-Ib'	FPKN01000046.1	15921	16475	armA	FPKN01000046.1	8885	9658	0
Acinetobacter_baumannii	ABE8_07	catB8	FPKN01000046.1	15196	15828	sul1	FPKN01000046.1	13003	13842	0
Acinetobacter_baumannii	ABE8_07	aac(6')-Ib'	FPKN01000046.1	15921	16475	sul1	FPKN01000046.1	13003	13842	0
Acinetobacter_baumannii	ABE8_07	sul1	FPKN01000046.1	13003	13842	aadA1	FPKN01000046.1	14347	15138	0
Acinetobacter_baumannii	ABE8_07	aac(6')-Ib'	FPKN01000046.1	15921	16475	aadA1	FPKN01000046.1	14347	15138	0
Acinetobacter_baumannii	AB-HKU3-08	aac(6')-Ib'	ATHY01000046.1	1076	1630	aadA1	ATHY01000046.1	2413	3204	0
Acinetobacter_baumannii	AB-HKU3-08	sul1	ATHY01000046.1	3709	4548	aadA1	ATHY01000046.1	2413	3204	0
Acinetobacter_baumannii	AB-HKU3-08	aac(6')-Ib'	ATHY01000046.1	1076	1630	sul1	ATHY01000046.1	3709	4548	0
Acinetobacter_baumannii	AB-HKU3-08	catB8	ATHY01000046.1	1723	2355	sul1	ATHY01000046.1	3709	4548	0
Acinetobacter_baumannii	AB-HKU3-08	aac(6')-Ib'	ATHY01000046.1	1076	1630	armA	ATHY01000046.1	7893	8666	0
Acinetobacter_baumannii	AB-HKU3-08	catB8	ATHY01000046.1	1723	2355	armA	ATHY01000046.1	7893	8666	0
Acinetobacter_baumannii	AB-HKU3-08	sul1	ATHY01000046.1	3709	4548	armA	ATHY01000046.1	7893	8666	0
Acinetobacter_baumannii	AB-HKU3-08	aac(6')-Ib'	ATHY01000046.1	1076	1630	msr(E)	ATHY01000046.1	10965	12440	0
Acinetobacter_baumannii	AB-HKU3-08	catB8	ATHY01000046.1	1723	2355	msr(E)	ATHY01000046.1	10965	12440	0
Acinetobacter_baumannii	AB-HKU3-08	armA	ATHY01000046.1	7893	8666	msr(E)	ATHY01000046.1	10965	12440	0
Acinetobacter_baumannii	AB-HKU3-08	aadA1	ATHY01000046.1	2413	3204	mph(E)	ATHY01000046.1	12496	13380	0
Acinetobacter_baumannii	AB-HKU3-10	aac(6')-Ib'	ATHZ01000055.1	1076	1630	aadA1	ATHZ01000055.1	2413	3204	0
Acinetobacter_baumannii	AB-HKU3-10	sul1	ATHZ01000055.1	3709	4548	aadA1	ATHZ01000055.1	2413	3204	0
Acinetobacter_baumannii	AB-HKU3-10	aac(6')-Ib'	ATHZ01000055.1	1076	1630	sul1	ATHZ01000055.1	3709	4548	0
Acinetobacter_baumannii	AB-HKU3-10	catB8	ATHZ01000055.1	1723	2355	sul1	ATHZ01000055.1	3709	4548	0
Acinetobacter_baumannii	AB-HKU3-10	aac(6')-Ib'	ATHZ01000055.1	1076	1630	armA	ATHZ01000055.1	7893	8666	0
Acinetobacter_baumannii	AB-HKU3-10	catB8	ATHZ01000055.1	1723	2355	armA	ATHZ01000055.1	7893	8666	0
Acinetobacter_baumannii	AB-HKU3-10	sul1	ATHZ01000055.1	3709	4548	armA	ATHZ01000055.1	7893	8666	0
Acinetobacter_baumannii	AB-HKU3-10	aac(6')-Ib'	ATHZ01000055.1	1076	1630	msr(E)	ATHZ01000055.1	10965	12440	0
Acinetobacter_baumannii	AB-HKU3-10	catB8	ATHZ01000055.1	1723	2355	msr(E)	ATHZ01000055.1	10965	12440	0
Acinetobacter_baumannii	AB-HKU3-10	armA	ATHZ01000055.1	7893	8666	msr(E)	ATHZ01000055.1	10965	12440	0
Acinetobacter_baumannii	AB-HKU3-10	aadA1	ATHZ01000055.1	2413	3204	mph(E)	ATHZ01000055.1	12496	13380	0
Acinetobacter_baumannii	ABIsac_ColiR	sul1	CAKB01000038.1	44711	45550	aadA2	CAKB01000038.1	43415	44206	0
Acinetobacter_baumannii	ABIsac_ColiS	sul1	CAKA01000086.1	18699	19538	aadA2	CAKA01000086.1	17403	18194	0
Acinetobacter_baumannii	AbMDR-GLH1	sul1	LIWE01000106.1	6277	7116	aadA1	LIWE01000106.1	4981	5772	0
Acinetobacter_baumannii	AbMDR-GLH10	sul1	LJAH01000342.1	7029	7868	aadA1	LJAH01000342.1	5733	6524	0
Acinetobacter_baumannii	AbMDR-GLH11	sul1	LJAI01000259.1	6277	7116	aadA1	LJAI01000259.1	4981	5772	0
Acinetobacter_baumannii	AbMDR-GLH3	sul1	LJAA01000152.1	7029	7868	aadA1	LJAA01000152.1	5733	6524	0
Acinetobacter_baumannii	AbMDR-GLH8	sul1	LJAF01000201.1	6277	7116	aadA1	LJAF01000201.1	4981	5772	0
Acinetobacter_baumannii	AbMDR-GLH9	sul1	LJAG01000427.1	7029	7868	aadA1	LJAG01000427.1	5733	6524	0
Acinetobacter_baumannii	ABNH6	armA	LYOE01000207.1	3793	4363	msr(E)	LYOE01000207.1	19	1494	0
Acinetobacter_baumannii	ABNIH11	sul1	APBA01000215.1	1040	1879	aadA1	APBA01000215.1	1	535	0
Acinetobacter_baumannii	ABNIH19	sul1	APBH01000016.1	67549	68388	aadA1	APBH01000016.1	68893	69430	0
Acinetobacter_baumannii	ABOB11	aac(6')-Ib'	LLJC01000094.1	1315	1869	aadA1	LLJC01000094.1	2652	3443	0
Acinetobacter_baumannii	ABOB11	sul1	LLJC01000094.1	3948	4787	aadA1	LLJC01000094.1	2652	3443	0
Acinetobacter_baumannii	ABOB11	aac(6')-Ib'	LLJC01000094.1	1315	1869	sul1	LLJC01000094.1	3948	4787	0
Acinetobacter_baumannii	ABOB11	catB8	LLJC01000094.1	1962	2594	sul1	LLJC01000094.1	3948	4787	0
Acinetobacter_baumannii	AB_TG2026	sul1	AMIH01000109.1	2062	2901	aadA1	AMIH01000109.1	766	1557	0
Acinetobacter_baumannii	AB_TG2026	catB8	AMIH01000109.1	76	708	sul1	AMIH01000109.1	2062	2901	0
Acinetobacter_baumannii	AB_TG2026	armA	AMIH01000577.1	1218	1991	msr(E)	AMIH01000577.1	4290	5765	0
Acinetobacter_baumannii	AB_TG2028	sul1	AMII01000126.1	3426	4265	aadA2	AMII01000126.1	4770	5561	0
Acinetobacter_baumannii	AB_TG2030	sul1	AMIJ01000138.1	3432	4271	aadA2	AMIJ01000138.1	4776	5567	0
Acinetobacter_baumannii	AB_TG2031	sul1	AMIK01000056.1	2141	2980	aadA2	AMIK01000056.1	3485	4276	0
Acinetobacter_baumannii	AB_TG2032	sul1	AMIL01000244.1	3632	4471	aadA2	AMIL01000244.1	2336	3127	0
Acinetobacter_baumannii	AB_TG2631	aac(6')-Ib'	AMIM01000068.1	1028	1582	aadA1	AMIM01000068.1	2365	3156	0
Acinetobacter_baumannii	AB_TG2631	sul1	AMIM01000068.1	3661	4500	aadA1	AMIM01000068.1	2365	3156	0
Acinetobacter_baumannii	AB_TG2631	aac(6')-Ib'	AMIM01000068.1	1028	1582	sul1	AMIM01000068.1	3661	4500	0
Acinetobacter_baumannii	AB_TG2631	catB8	AMIM01000068.1	1675	2307	sul1	AMIM01000068.1	3661	4500	0
Acinetobacter_baumannii	AB_TG2631	aac(6')-Ib'	AMIM01000068.1	1028	1582	armA	AMIM01000068.1	7846	8619	0
Acinetobacter_baumannii	AB_TG2631	catB8	AMIM01000068.1	1675	2307	armA	AMIM01000068.1	7846	8619	0
Acinetobacter_baumannii	AB_TG2631	sul1	AMIM01000068.1	3661	4500	armA	AMIM01000068.1	7846	8619	0
Acinetobacter_baumannii	AB_TG2631	aac(6')-Ib'	AMIM01000068.1	1028	1582	msr(E)	AMIM01000068.1	10918	12393	0
Acinetobacter_baumannii	AB_TG2631	catB8	AMIM01000068.1	1675	2307	msr(E)	AMIM01000068.1	10918	12393	0
Acinetobacter_baumannii	AB_TG2631	armA	AMIM01000068.1	7846	8619	msr(E)	AMIM01000068.1	10918	12393	0
Acinetobacter_baumannii	AB_TG2631	aadA1	AMIM01000068.1	2365	3156	mph(E)	AMIM01000068.1	12449	13333	0
Acinetobacter_baumannii	AB_TG27323	aadA1	AMIN01000019.1	14397	15188	mph(E)	AMIN01000019.1	4220	5104	0
Acinetobacter_baumannii	AB_TG27323	armA	AMIN01000019.1	8934	9707	msr(E)	AMIN01000019.1	5160	6635	0
Acinetobacter_baumannii	AB_TG27323	catB8	AMIN01000019.1	15246	15878	msr(E)	AMIN01000019.1	5160	6635	0
Acinetobacter_baumannii	AB_TG27323	aac(6')-Ib'	AMIN01000019.1	15971	16525	msr(E)	AMIN01000019.1	5160	6635	0
Acinetobacter_baumannii	AB_TG27323	sul1	AMIN01000019.1	13053	13892	armA	AMIN01000019.1	8934	9707	0
Acinetobacter_baumannii	AB_TG27323	catB8	AMIN01000019.1	15246	15878	armA	AMIN01000019.1	8934	9707	0
Acinetobacter_baumannii	AB_TG27323	aac(6')-Ib'	AMIN01000019.1	15971	16525	armA	AMIN01000019.1	8934	9707	0
Acinetobacter_baumannii	AB_TG27323	catB8	AMIN01000019.1	15246	15878	sul1	AMIN01000019.1	13053	13892	0
Acinetobacter_baumannii	AB_TG27323	aac(6')-Ib'	AMIN01000019.1	15971	16525	sul1	AMIN01000019.1	13053	13892	0
Acinetobacter_baumannii	AB_TG27323	sul1	AMIN01000019.1	13053	13892	aadA1	AMIN01000019.1	14397	15188	0
Acinetobacter_baumannii	AB_TG27323	aac(6')-Ib'	AMIN01000019.1	15971	16525	aadA1	AMIN01000019.1	14397	15188	0
Acinetobacter_baumannii	AB_TG27327	aac(6')-Ib'	AMIO01000076.1	1044	1598	aadA1	AMIO01000076.1	2381	3172	0
Acinetobacter_baumannii	AB_TG27327	sul1	AMIO01000076.1	3677	4516	aadA1	AMIO01000076.1	2381	3172	0
Acinetobacter_baumannii	AB_TG27327	aac(6')-Ib'	AMIO01000076.1	1044	1598	sul1	AMIO01000076.1	3677	4516	0
Acinetobacter_baumannii	AB_TG27327	catB8	AMIO01000076.1	1691	2323	sul1	AMIO01000076.1	3677	4516	0
Acinetobacter_baumannii	AB_TG27327	aac(6')-Ib'	AMIO01000076.1	1044	1598	armA	AMIO01000076.1	7862	8635	0
Acinetobacter_baumannii	AB_TG27327	catB8	AMIO01000076.1	1691	2323	armA	AMIO01000076.1	7862	8635	0
Acinetobacter_baumannii	AB_TG27327	sul1	AMIO01000076.1	3677	4516	armA	AMIO01000076.1	7862	8635	0
Acinetobacter_baumannii	AB_TG27327	aac(6')-Ib'	AMIO01000076.1	1044	1598	msr(E)	AMIO01000076.1	10934	12409	0
Acinetobacter_baumannii	AB_TG27327	catB8	AMIO01000076.1	1691	2323	msr(E)	AMIO01000076.1	10934	12409	0
Acinetobacter_baumannii	AB_TG27327	armA	AMIO01000076.1	7862	8635	msr(E)	AMIO01000076.1	10934	12409	0
Acinetobacter_baumannii	AB_TG27327	aadA1	AMIO01000076.1	2381	3172	mph(E)	AMIO01000076.1	12465	13349	0
Acinetobacter_baumannii	AB_TG27331	aac(6')-Ib'	AMIP01000081.1	1048	1602	aadA1	AMIP01000081.1	2385	3176	0
Acinetobacter_baumannii	AB_TG27331	sul1	AMIP01000081.1	3681	4520	aadA1	AMIP01000081.1	2385	3176	0
Acinetobacter_baumannii	AB_TG27331	aac(6')-Ib'	AMIP01000081.1	1048	1602	sul1	AMIP01000081.1	3681	4520	0
Acinetobacter_baumannii	AB_TG27331	catB8	AMIP01000081.1	1695	2327	sul1	AMIP01000081.1	3681	4520	0
Acinetobacter_baumannii	AB_TG27331	aac(6')-Ib'	AMIP01000081.1	1048	1602	armA	AMIP01000081.1	7866	8639	0
Acinetobacter_baumannii	AB_TG27331	catB8	AMIP01000081.1	1695	2327	armA	AMIP01000081.1	7866	8639	0
Acinetobacter_baumannii	AB_TG27331	sul1	AMIP01000081.1	3681	4520	armA	AMIP01000081.1	7866	8639	0
Acinetobacter_baumannii	AB_TG27331	aac(6')-Ib'	AMIP01000081.1	1048	1602	msr(E)	AMIP01000081.1	10938	12413	0
Acinetobacter_baumannii	AB_TG27331	catB8	AMIP01000081.1	1695	2327	msr(E)	AMIP01000081.1	10938	12413	0
Acinetobacter_baumannii	AB_TG27331	armA	AMIP01000081.1	7866	8639	msr(E)	AMIP01000081.1	10938	12413	0
Acinetobacter_baumannii	AB_TG27331	aadA1	AMIP01000081.1	2385	3176	mph(E)	AMIP01000081.1	12469	13353	0
Acinetobacter_baumannii	AB_TG27335	aadA1	AMIQ01000074.1	14396	15187	mph(E)	AMIQ01000074.1	4219	5103	0
Acinetobacter_baumannii	AB_TG27335	armA	AMIQ01000074.1	8933	9706	msr(E)	AMIQ01000074.1	5159	6634	0
Acinetobacter_baumannii	AB_TG27335	catB8	AMIQ01000074.1	15245	15877	msr(E)	AMIQ01000074.1	5159	6634	0
Acinetobacter_baumannii	AB_TG27335	aac(6')-Ib'	AMIQ01000074.1	15970	16524	msr(E)	AMIQ01000074.1	5159	6634	0
Acinetobacter_baumannii	AB_TG27335	sul1	AMIQ01000074.1	13052	13891	armA	AMIQ01000074.1	8933	9706	0
Acinetobacter_baumannii	AB_TG27335	catB8	AMIQ01000074.1	15245	15877	armA	AMIQ01000074.1	8933	9706	0
Acinetobacter_baumannii	AB_TG27335	aac(6')-Ib'	AMIQ01000074.1	15970	16524	armA	AMIQ01000074.1	8933	9706	0
Acinetobacter_baumannii	AB_TG27335	catB8	AMIQ01000074.1	15245	15877	sul1	AMIQ01000074.1	13052	13891	0
Acinetobacter_baumannii	AB_TG27335	aac(6')-Ib'	AMIQ01000074.1	15970	16524	sul1	AMIQ01000074.1	13052	13891	0
Acinetobacter_baumannii	AB_TG27335	sul1	AMIQ01000074.1	13052	13891	aadA1	AMIQ01000074.1	14396	15187	0
Acinetobacter_baumannii	AB_TG27335	aac(6')-Ib'	AMIQ01000074.1	15970	16524	aadA1	AMIQ01000074.1	14396	15187	0
Acinetobacter_baumannii	AB_TG27343	sul1	AMIS01000148.1	4626	5465	aadA5	AMIS01000148.1	1779	2567	0
Acinetobacter_baumannii	ABUH304350	armA	JWSF03000073.1	8923	9696	msr(E)	JWSF03000073.1	5149	6624	0
Acinetobacter_baumannii	ABUH304350	sul1	JWSF03000073.1	13042	13881	armA	JWSF03000073.1	8923	9696	0
Acinetobacter_baumannii	ABUH304352	aadA1	JWSH03000023.1	14387	15178	mph(E)	JWSH03000023.1	4210	5094	0
Acinetobacter_baumannii	ABUH304352	armA	JWSH03000023.1	8924	9697	msr(E)	JWSH03000023.1	5150	6625	0
Acinetobacter_baumannii	ABUH304352	catB8	JWSH03000023.1	15236	15868	msr(E)	JWSH03000023.1	5150	6625	0
Acinetobacter_baumannii	ABUH304352	aac(6')-Ib'	JWSH03000023.1	15961	16515	msr(E)	JWSH03000023.1	5150	6625	0
Acinetobacter_baumannii	ABUH304352	sul1	JWSH03000023.1	13043	13882	armA	JWSH03000023.1	8924	9697	0
Acinetobacter_baumannii	ABUH304352	catB8	JWSH03000023.1	15236	15868	armA	JWSH03000023.1	8924	9697	0
Acinetobacter_baumannii	ABUH304352	aac(6')-Ib'	JWSH03000023.1	15961	16515	armA	JWSH03000023.1	8924	9697	0
Acinetobacter_baumannii	ABUH304352	catB8	JWSH03000023.1	15236	15868	sul1	JWSH03000023.1	13043	13882	0
Acinetobacter_baumannii	ABUH304352	aac(6')-Ib'	JWSH03000023.1	15961	16515	sul1	JWSH03000023.1	13043	13882	0
Acinetobacter_baumannii	ABUH304352	sul1	JWSH03000023.1	13043	13882	aadA1	JWSH03000023.1	14387	15178	0
Acinetobacter_baumannii	ABUH304352	aac(6')-Ib'	JWSH03000023.1	15961	16515	aadA1	JWSH03000023.1	14387	15178	0
Acinetobacter_baumannii	ABUH319118	aadA1	JWRW03000022.1	14386	15177	mph(E)	JWRW03000022.1	4209	5093	0
Acinetobacter_baumannii	ABUH319118	armA	JWRW03000022.1	8923	9696	msr(E)	JWRW03000022.1	5149	6624	0
Acinetobacter_baumannii	ABUH319118	catB8	JWRW03000022.1	15235	15867	msr(E)	JWRW03000022.1	5149	6624	0
Acinetobacter_baumannii	ABUH319118	aac(6')-Ib'	JWRW03000022.1	15960	16514	msr(E)	JWRW03000022.1	5149	6624	0
Acinetobacter_baumannii	ABUH319118	sul1	JWRW03000022.1	13042	13881	armA	JWRW03000022.1	8923	9696	0
Acinetobacter_baumannii	ABUH319118	catB8	JWRW03000022.1	15235	15867	armA	JWRW03000022.1	8923	9696	0
Acinetobacter_baumannii	ABUH319118	aac(6')-Ib'	JWRW03000022.1	15960	16514	armA	JWRW03000022.1	8923	9696	0
Acinetobacter_baumannii	ABUH319118	catB8	JWRW03000022.1	15235	15867	sul1	JWRW03000022.1	13042	13881	0
Acinetobacter_baumannii	ABUH319118	aac(6')-Ib'	JWRW03000022.1	15960	16514	sul1	JWRW03000022.1	13042	13881	0
Acinetobacter_baumannii	ABUH319118	sul1	JWRW03000022.1	13042	13881	aadA1	JWRW03000022.1	14386	15177	0
Acinetobacter_baumannii	ABUH319118	aac(6')-Ib'	JWRW03000022.1	15960	16514	aadA1	JWRW03000022.1	14386	15177	0
Acinetobacter_baumannii	ABUH337	aadA1	MWVN01000055.1	14406	15197	mph(E)	MWVN01000055.1	4229	5113	0
Acinetobacter_baumannii	ABUH337	armA	MWVN01000055.1	8943	9716	msr(E)	MWVN01000055.1	5169	6644	0
Acinetobacter_baumannii	ABUH337	catB8	MWVN01000055.1	15255	15887	msr(E)	MWVN01000055.1	5169	6644	0
Acinetobacter_baumannii	ABUH337	aac(6')-Ib'	MWVN01000055.1	15980	16534	msr(E)	MWVN01000055.1	5169	6644	0
Acinetobacter_baumannii	ABUH337	sul1	MWVN01000055.1	13062	13901	armA	MWVN01000055.1	8943	9716	0
Acinetobacter_baumannii	ABUH337	catB8	MWVN01000055.1	15255	15887	armA	MWVN01000055.1	8943	9716	0
Acinetobacter_baumannii	ABUH337	aac(6')-Ib'	MWVN01000055.1	15980	16534	armA	MWVN01000055.1	8943	9716	0
Acinetobacter_baumannii	ABUH337	catB8	MWVN01000055.1	15255	15887	sul1	MWVN01000055.1	13062	13901	0
Acinetobacter_baumannii	ABUH337	aac(6')-Ib'	MWVN01000055.1	15980	16534	sul1	MWVN01000055.1	13062	13901	0
Acinetobacter_baumannii	ABUH337	sul1	MWVN01000055.1	13062	13901	aadA1	MWVN01000055.1	14406	15197	0
Acinetobacter_baumannii	ABUH337	aac(6')-Ib'	MWVN01000055.1	15980	16534	aadA1	MWVN01000055.1	14406	15197	0
Acinetobacter_baumannii	ABUH339	aadA1	MWVO01000002.1	14406	15197	mph(E)	MWVO01000002.1	4229	5113	0
Acinetobacter_baumannii	ABUH339	armA	MWVO01000002.1	8943	9716	msr(E)	MWVO01000002.1	5169	6644	0
Acinetobacter_baumannii	ABUH339	catB8	MWVO01000002.1	15255	15887	msr(E)	MWVO01000002.1	5169	6644	0
Acinetobacter_baumannii	ABUH339	aac(6')-Ib'	MWVO01000002.1	15980	16534	msr(E)	MWVO01000002.1	5169	6644	0
Acinetobacter_baumannii	ABUH339	sul1	MWVO01000002.1	13062	13901	armA	MWVO01000002.1	8943	9716	0
Acinetobacter_baumannii	ABUH339	catB8	MWVO01000002.1	15255	15887	armA	MWVO01000002.1	8943	9716	0
Acinetobacter_baumannii	ABUH339	aac(6')-Ib'	MWVO01000002.1	15980	16534	armA	MWVO01000002.1	8943	9716	0
Acinetobacter_baumannii	ABUH339	catB8	MWVO01000002.1	15255	15887	sul1	MWVO01000002.1	13062	13901	0
Acinetobacter_baumannii	ABUH339	aac(6')-Ib'	MWVO01000002.1	15980	16534	sul1	MWVO01000002.1	13062	13901	0
Acinetobacter_baumannii	ABUH339	sul1	MWVO01000002.1	13062	13901	aadA1	MWVO01000002.1	14406	15197	0
Acinetobacter_baumannii	ABUH339	aac(6')-Ib'	MWVO01000002.1	15980	16534	aadA1	MWVO01000002.1	14406	15197	0
Acinetobacter_baumannii	ABUH341	aadA1	MWVP01000057.1	14406	15197	mph(E)	MWVP01000057.1	4229	5113	0
Acinetobacter_baumannii	ABUH341	armA	MWVP01000057.1	8943	9716	msr(E)	MWVP01000057.1	5169	6644	0
Acinetobacter_baumannii	ABUH341	catB8	MWVP01000057.1	15255	15887	msr(E)	MWVP01000057.1	5169	6644	0
Acinetobacter_baumannii	ABUH341	aac(6')-Ib'	MWVP01000057.1	15980	16534	msr(E)	MWVP01000057.1	5169	6644	0
Acinetobacter_baumannii	ABUH341	sul1	MWVP01000057.1	13062	13901	armA	MWVP01000057.1	8943	9716	0
Acinetobacter_baumannii	ABUH341	catB8	MWVP01000057.1	15255	15887	armA	MWVP01000057.1	8943	9716	0
Acinetobacter_baumannii	ABUH341	aac(6')-Ib'	MWVP01000057.1	15980	16534	armA	MWVP01000057.1	8943	9716	0
Acinetobacter_baumannii	ABUH341	catB8	MWVP01000057.1	15255	15887	sul1	MWVP01000057.1	13062	13901	0
Acinetobacter_baumannii	ABUH341	aac(6')-Ib'	MWVP01000057.1	15980	16534	sul1	MWVP01000057.1	13062	13901	0
Acinetobacter_baumannii	ABUH341	sul1	MWVP01000057.1	13062	13901	aadA1	MWVP01000057.1	14406	15197	0
Acinetobacter_baumannii	ABUH341	aac(6')-Ib'	MWVP01000057.1	15980	16534	aadA1	MWVP01000057.1	14406	15197	0
Acinetobacter_baumannii	ABUH343	sul1	MWVQ01000026.1	1293	2132	aadA1	MWVQ01000026.1	2637	3428	0
Acinetobacter_baumannii	ABUH345	aadA1	NCZL01000063.1	14406	15197	mph(E)	NCZL01000063.1	4229	5113	0
Acinetobacter_baumannii	ABUH345	armA	NCZL01000063.1	8943	9716	msr(E)	NCZL01000063.1	5169	6644	0
Acinetobacter_baumannii	ABUH345	catB8	NCZL01000063.1	15255	15887	msr(E)	NCZL01000063.1	5169	6644	0
Acinetobacter_baumannii	ABUH345	aac(6')-Ib'	NCZL01000063.1	15980	16534	msr(E)	NCZL01000063.1	5169	6644	0
Acinetobacter_baumannii	ABUH345	sul1	NCZL01000063.1	13062	13901	armA	NCZL01000063.1	8943	9716	0
Acinetobacter_baumannii	ABUH345	catB8	NCZL01000063.1	15255	15887	armA	NCZL01000063.1	8943	9716	0
Acinetobacter_baumannii	ABUH345	aac(6')-Ib'	NCZL01000063.1	15980	16534	armA	NCZL01000063.1	8943	9716	0
Acinetobacter_baumannii	ABUH345	catB8	NCZL01000063.1	15255	15887	sul1	NCZL01000063.1	13062	13901	0
Acinetobacter_baumannii	ABUH345	aac(6')-Ib'	NCZL01000063.1	15980	16534	sul1	NCZL01000063.1	13062	13901	0
Acinetobacter_baumannii	ABUH345	sul1	NCZL01000063.1	13062	13901	aadA1	NCZL01000063.1	14406	15197	0
Acinetobacter_baumannii	ABUH345	aac(6')-Ib'	NCZL01000063.1	15980	16534	aadA1	NCZL01000063.1	14406	15197	0
Acinetobacter_baumannii	ABUH347	aadA1	NCZM01000062.1	14406	15197	mph(E)	NCZM01000062.1	4229	5113	0
Acinetobacter_baumannii	ABUH347	armA	NCZM01000062.1	8943	9716	msr(E)	NCZM01000062.1	5169	6644	0
Acinetobacter_baumannii	ABUH347	catB8	NCZM01000062.1	15255	15887	msr(E)	NCZM01000062.1	5169	6644	0
Acinetobacter_baumannii	ABUH347	aac(6')-Ib'	NCZM01000062.1	15980	16534	msr(E)	NCZM01000062.1	5169	6644	0
Acinetobacter_baumannii	ABUH347	sul1	NCZM01000062.1	13062	13901	armA	NCZM01000062.1	8943	9716	0
Acinetobacter_baumannii	ABUH347	catB8	NCZM01000062.1	15255	15887	armA	NCZM01000062.1	8943	9716	0
Acinetobacter_baumannii	ABUH347	aac(6')-Ib'	NCZM01000062.1	15980	16534	armA	NCZM01000062.1	8943	9716	0
Acinetobacter_baumannii	ABUH347	catB8	NCZM01000062.1	15255	15887	sul1	NCZM01000062.1	13062	13901	0
Acinetobacter_baumannii	ABUH347	aac(6')-Ib'	NCZM01000062.1	15980	16534	sul1	NCZM01000062.1	13062	13901	0
Acinetobacter_baumannii	ABUH347	sul1	NCZM01000062.1	13062	13901	aadA1	NCZM01000062.1	14406	15197	0
Acinetobacter_baumannii	ABUH347	aac(6')-Ib'	NCZM01000062.1	15980	16534	aadA1	NCZM01000062.1	14406	15197	0
Acinetobacter_baumannii	ABUH353	aadA1	NCZN01000011.1	14406	15197	mph(E)	NCZN01000011.1	4229	5113	0
Acinetobacter_baumannii	ABUH353	armA	NCZN01000011.1	8943	9716	msr(E)	NCZN01000011.1	5169	6644	0
Acinetobacter_baumannii	ABUH353	catB8	NCZN01000011.1	15255	15887	msr(E)	NCZN01000011.1	5169	6644	0
Acinetobacter_baumannii	ABUH353	aac(6')-Ib'	NCZN01000011.1	15980	16534	msr(E)	NCZN01000011.1	5169	6644	0
Acinetobacter_baumannii	ABUH353	sul1	NCZN01000011.1	13062	13901	armA	NCZN01000011.1	8943	9716	0
Acinetobacter_baumannii	ABUH353	catB8	NCZN01000011.1	15255	15887	armA	NCZN01000011.1	8943	9716	0
Acinetobacter_baumannii	ABUH353	aac(6')-Ib'	NCZN01000011.1	15980	16534	armA	NCZN01000011.1	8943	9716	0
Acinetobacter_baumannii	ABUH353	catB8	NCZN01000011.1	15255	15887	sul1	NCZN01000011.1	13062	13901	0
Acinetobacter_baumannii	ABUH353	aac(6')-Ib'	NCZN01000011.1	15980	16534	sul1	NCZN01000011.1	13062	13901	0
Acinetobacter_baumannii	ABUH353	sul1	NCZN01000011.1	13062	13901	aadA1	NCZN01000011.1	14406	15197	0
Acinetobacter_baumannii	ABUH353	aac(6')-Ib'	NCZN01000011.1	15980	16534	aadA1	NCZN01000011.1	14406	15197	0
Acinetobacter_baumannii	ABUH356	sul1	NCZO01000045.1	1293	2132	aadA1	NCZO01000045.1	2637	3428	0
Acinetobacter_baumannii	ABUH367	aadA1	NCZS01000063.1	10854	11645	mph(E)	NCZS01000063.1	678	1562	0
Acinetobacter_baumannii	ABUH367	armA	NCZS01000063.1	5392	6165	msr(E)	NCZS01000063.1	1618	3093	0
Acinetobacter_baumannii	ABUH367	catB8	NCZS01000063.1	11703	12335	msr(E)	NCZS01000063.1	1618	3093	0
Acinetobacter_baumannii	ABUH367	aac(6')-Ib'	NCZS01000063.1	12428	12982	msr(E)	NCZS01000063.1	1618	3093	0
Acinetobacter_baumannii	ABUH367	sul1	NCZS01000063.1	9510	10349	armA	NCZS01000063.1	5392	6165	0
Acinetobacter_baumannii	ABUH367	catB8	NCZS01000063.1	11703	12335	armA	NCZS01000063.1	5392	6165	0
Acinetobacter_baumannii	ABUH367	aac(6')-Ib'	NCZS01000063.1	12428	12982	armA	NCZS01000063.1	5392	6165	0
Acinetobacter_baumannii	ABUH367	catB8	NCZS01000063.1	11703	12335	sul1	NCZS01000063.1	9510	10349	0
Acinetobacter_baumannii	ABUH367	aac(6')-Ib'	NCZS01000063.1	12428	12982	sul1	NCZS01000063.1	9510	10349	0
Acinetobacter_baumannii	ABUH367	sul1	NCZS01000063.1	9510	10349	aadA1	NCZS01000063.1	10854	11645	0
Acinetobacter_baumannii	ABUH367	aac(6')-Ib'	NCZS01000063.1	12428	12982	aadA1	NCZS01000063.1	10854	11645	0
Acinetobacter_baumannii	ABUH371	aadA1	NCZT01000045.1	14406	15197	mph(E)	NCZT01000045.1	4229	5113	0
Acinetobacter_baumannii	ABUH371	armA	NCZT01000045.1	8943	9716	msr(E)	NCZT01000045.1	5169	6644	0
Acinetobacter_baumannii	ABUH371	catB8	NCZT01000045.1	15255	15887	msr(E)	NCZT01000045.1	5169	6644	0
Acinetobacter_baumannii	ABUH371	aac(6')-Ib'	NCZT01000045.1	15980	16534	msr(E)	NCZT01000045.1	5169	6644	0
Acinetobacter_baumannii	ABUH371	sul1	NCZT01000045.1	13062	13901	armA	NCZT01000045.1	8943	9716	0
Acinetobacter_baumannii	ABUH371	catB8	NCZT01000045.1	15255	15887	armA	NCZT01000045.1	8943	9716	0
Acinetobacter_baumannii	ABUH371	aac(6')-Ib'	NCZT01000045.1	15980	16534	armA	NCZT01000045.1	8943	9716	0
Acinetobacter_baumannii	ABUH371	catB8	NCZT01000045.1	15255	15887	sul1	NCZT01000045.1	13062	13901	0
Acinetobacter_baumannii	ABUH371	aac(6')-Ib'	NCZT01000045.1	15980	16534	sul1	NCZT01000045.1	13062	13901	0
Acinetobacter_baumannii	ABUH371	sul1	NCZT01000045.1	13062	13901	aadA1	NCZT01000045.1	14406	15197	0
Acinetobacter_baumannii	ABUH371	aac(6')-Ib'	NCZT01000045.1	15980	16534	aadA1	NCZT01000045.1	14406	15197	0
Acinetobacter_baumannii	ABUH374	aadA1	NCZU01000021.1	14406	15197	mph(E)	NCZU01000021.1	4229	5113	0
Acinetobacter_baumannii	ABUH374	armA	NCZU01000021.1	8943	9716	msr(E)	NCZU01000021.1	5169	6644	0
Acinetobacter_baumannii	ABUH374	catB8	NCZU01000021.1	15255	15887	msr(E)	NCZU01000021.1	5169	6644	0
Acinetobacter_baumannii	ABUH374	aac(6')-Ib'	NCZU01000021.1	15980	16534	msr(E)	NCZU01000021.1	5169	6644	0
Acinetobacter_baumannii	ABUH374	sul1	NCZU01000021.1	13062	13901	armA	NCZU01000021.1	8943	9716	0
Acinetobacter_baumannii	ABUH374	catB8	NCZU01000021.1	15255	15887	armA	NCZU01000021.1	8943	9716	0
Acinetobacter_baumannii	ABUH374	aac(6')-Ib'	NCZU01000021.1	15980	16534	armA	NCZU01000021.1	8943	9716	0
Acinetobacter_baumannii	ABUH374	catB8	NCZU01000021.1	15255	15887	sul1	NCZU01000021.1	13062	13901	0
Acinetobacter_baumannii	ABUH374	aac(6')-Ib'	NCZU01000021.1	15980	16534	sul1	NCZU01000021.1	13062	13901	0
Acinetobacter_baumannii	ABUH374	sul1	NCZU01000021.1	13062	13901	aadA1	NCZU01000021.1	14406	15197	0
Acinetobacter_baumannii	ABUH374	aac(6')-Ib'	NCZU01000021.1	15980	16534	aadA1	NCZU01000021.1	14406	15197	0
Acinetobacter_baumannii	ABUH375	aadA1	NCYJ01000047.1	10854	11645	mph(E)	NCYJ01000047.1	678	1562	0
Acinetobacter_baumannii	ABUH375	armA	NCYJ01000047.1	5392	6165	msr(E)	NCYJ01000047.1	1618	3093	0
Acinetobacter_baumannii	ABUH375	catB8	NCYJ01000047.1	11703	12335	msr(E)	NCYJ01000047.1	1618	3093	0
Acinetobacter_baumannii	ABUH375	aac(6')-Ib'	NCYJ01000047.1	12428	12982	msr(E)	NCYJ01000047.1	1618	3093	0
Acinetobacter_baumannii	ABUH375	sul1	NCYJ01000047.1	9510	10349	armA	NCYJ01000047.1	5392	6165	0
Acinetobacter_baumannii	ABUH375	catB8	NCYJ01000047.1	11703	12335	armA	NCYJ01000047.1	5392	6165	0
Acinetobacter_baumannii	ABUH375	aac(6')-Ib'	NCYJ01000047.1	12428	12982	armA	NCYJ01000047.1	5392	6165	0
Acinetobacter_baumannii	ABUH375	catB8	NCYJ01000047.1	11703	12335	sul1	NCYJ01000047.1	9510	10349	0
Acinetobacter_baumannii	ABUH375	aac(6')-Ib'	NCYJ01000047.1	12428	12982	sul1	NCYJ01000047.1	9510	10349	0
Acinetobacter_baumannii	ABUH375	sul1	NCYJ01000047.1	9510	10349	aadA1	NCYJ01000047.1	10854	11645	0
Acinetobacter_baumannii	ABUH375	aac(6')-Ib'	NCYJ01000047.1	12428	12982	aadA1	NCYJ01000047.1	10854	11645	0
Acinetobacter_baumannii	ABUH379	aadA1	NCYK01000030.1	14406	15197	mph(E)	NCYK01000030.1	4229	5113	0
Acinetobacter_baumannii	ABUH379	armA	NCYK01000030.1	8943	9716	msr(E)	NCYK01000030.1	5169	6644	0
Acinetobacter_baumannii	ABUH379	catB8	NCYK01000030.1	15255	15887	msr(E)	NCYK01000030.1	5169	6644	0
Acinetobacter_baumannii	ABUH379	aac(6')-Ib'	NCYK01000030.1	15980	16534	msr(E)	NCYK01000030.1	5169	6644	0
Acinetobacter_baumannii	ABUH379	sul1	NCYK01000030.1	13062	13901	armA	NCYK01000030.1	8943	9716	0
Acinetobacter_baumannii	ABUH379	catB8	NCYK01000030.1	15255	15887	armA	NCYK01000030.1	8943	9716	0
Acinetobacter_baumannii	ABUH379	aac(6')-Ib'	NCYK01000030.1	15980	16534	armA	NCYK01000030.1	8943	9716	0
Acinetobacter_baumannii	ABUH379	catB8	NCYK01000030.1	15255	15887	sul1	NCYK01000030.1	13062	13901	0
Acinetobacter_baumannii	ABUH379	aac(6')-Ib'	NCYK01000030.1	15980	16534	sul1	NCYK01000030.1	13062	13901	0
Acinetobacter_baumannii	ABUH379	sul1	NCYK01000030.1	13062	13901	aadA1	NCYK01000030.1	14406	15197	0
Acinetobacter_baumannii	ABUH379	aac(6')-Ib'	NCYK01000030.1	15980	16534	aadA1	NCYK01000030.1	14406	15197	0
Acinetobacter_baumannii	ABUH383	catB8	NCYL01000028.1	4438	5070	sul1	NCYL01000028.1	2245	3084	0
Acinetobacter_baumannii	ABUH383	aac(6')-Ib'	NCYL01000028.1	5163	5717	sul1	NCYL01000028.1	2245	3084	0
Acinetobacter_baumannii	ABUH383	sul1	NCYL01000028.1	2245	3084	aadA1	NCYL01000028.1	3589	4380	0
Acinetobacter_baumannii	ABUH383	aac(6')-Ib'	NCYL01000028.1	5163	5717	aadA1	NCYL01000028.1	3589	4380	0
Acinetobacter_baumannii	ABUH388	aadA1	NCYM01000079.1	14406	15197	mph(E)	NCYM01000079.1	4229	5113	0
Acinetobacter_baumannii	ABUH388	armA	NCYM01000079.1	8943	9716	msr(E)	NCYM01000079.1	5169	6644	0
Acinetobacter_baumannii	ABUH388	catB8	NCYM01000079.1	15255	15887	msr(E)	NCYM01000079.1	5169	6644	0
Acinetobacter_baumannii	ABUH388	aac(6')-Ib'	NCYM01000079.1	15980	16534	msr(E)	NCYM01000079.1	5169	6644	0
Acinetobacter_baumannii	ABUH388	sul1	NCYM01000079.1	13062	13901	armA	NCYM01000079.1	8943	9716	0
Acinetobacter_baumannii	ABUH388	catB8	NCYM01000079.1	15255	15887	armA	NCYM01000079.1	8943	9716	0
Acinetobacter_baumannii	ABUH388	aac(6')-Ib'	NCYM01000079.1	15980	16534	armA	NCYM01000079.1	8943	9716	0
Acinetobacter_baumannii	ABUH388	catB8	NCYM01000079.1	15255	15887	sul1	NCYM01000079.1	13062	13901	0
Acinetobacter_baumannii	ABUH388	aac(6')-Ib'	NCYM01000079.1	15980	16534	sul1	NCYM01000079.1	13062	13901	0
Acinetobacter_baumannii	ABUH388	sul1	NCYM01000079.1	13062	13901	aadA1	NCYM01000079.1	14406	15197	0
Acinetobacter_baumannii	ABUH388	aac(6')-Ib'	NCYM01000079.1	15980	16534	aadA1	NCYM01000079.1	14406	15197	0
Acinetobacter_baumannii	ABUH394	aadA1	NCYN01000037.1	10854	11645	mph(E)	NCYN01000037.1	678	1562	0
Acinetobacter_baumannii	ABUH394	armA	NCYN01000037.1	5392	6165	msr(E)	NCYN01000037.1	1618	3093	0
Acinetobacter_baumannii	ABUH394	catB8	NCYN01000037.1	11703	12335	msr(E)	NCYN01000037.1	1618	3093	0
Acinetobacter_baumannii	ABUH394	aac(6')-Ib'	NCYN01000037.1	12428	12982	msr(E)	NCYN01000037.1	1618	3093	0
Acinetobacter_baumannii	ABUH394	sul1	NCYN01000037.1	9510	10349	armA	NCYN01000037.1	5392	6165	0
Acinetobacter_baumannii	ABUH394	catB8	NCYN01000037.1	11703	12335	armA	NCYN01000037.1	5392	6165	0
Acinetobacter_baumannii	ABUH394	aac(6')-Ib'	NCYN01000037.1	12428	12982	armA	NCYN01000037.1	5392	6165	0
Acinetobacter_baumannii	ABUH394	catB8	NCYN01000037.1	11703	12335	sul1	NCYN01000037.1	9510	10349	0
Acinetobacter_baumannii	ABUH394	aac(6')-Ib'	NCYN01000037.1	12428	12982	sul1	NCYN01000037.1	9510	10349	0
Acinetobacter_baumannii	ABUH394	sul1	NCYN01000037.1	9510	10349	aadA1	NCYN01000037.1	10854	11645	0
Acinetobacter_baumannii	ABUH394	aac(6')-Ib'	NCYN01000037.1	12428	12982	aadA1	NCYN01000037.1	10854	11645	0
Acinetobacter_baumannii	ABUH413	aadA1	NCYR01000037.1	14406	15197	mph(E)	NCYR01000037.1	4229	5113	0
Acinetobacter_baumannii	ABUH413	armA	NCYR01000037.1	8943	9716	msr(E)	NCYR01000037.1	5169	6644	0
Acinetobacter_baumannii	ABUH413	catB8	NCYR01000037.1	15255	15887	msr(E)	NCYR01000037.1	5169	6644	0
Acinetobacter_baumannii	ABUH413	aac(6')-Ib'	NCYR01000037.1	15980	16534	msr(E)	NCYR01000037.1	5169	6644	0
Acinetobacter_baumannii	ABUH413	sul1	NCYR01000037.1	13062	13901	armA	NCYR01000037.1	8943	9716	0
Acinetobacter_baumannii	ABUH413	catB8	NCYR01000037.1	15255	15887	armA	NCYR01000037.1	8943	9716	0
Acinetobacter_baumannii	ABUH413	aac(6')-Ib'	NCYR01000037.1	15980	16534	armA	NCYR01000037.1	8943	9716	0
Acinetobacter_baumannii	ABUH413	catB8	NCYR01000037.1	15255	15887	sul1	NCYR01000037.1	13062	13901	0
Acinetobacter_baumannii	ABUH413	aac(6')-Ib'	NCYR01000037.1	15980	16534	sul1	NCYR01000037.1	13062	13901	0
Acinetobacter_baumannii	ABUH413	sul1	NCYR01000037.1	13062	13901	aadA1	NCYR01000037.1	14406	15197	0
Acinetobacter_baumannii	ABUH413	aac(6')-Ib'	NCYR01000037.1	15980	16534	aadA1	NCYR01000037.1	14406	15197	0
Acinetobacter_baumannii	ABUH424	aadA1	NCYT01000022.1	14406	15197	mph(E)	NCYT01000022.1	4229	5113	0
Acinetobacter_baumannii	ABUH424	armA	NCYT01000022.1	8943	9716	msr(E)	NCYT01000022.1	5169	6644	0
Acinetobacter_baumannii	ABUH424	catB8	NCYT01000022.1	15255	15887	msr(E)	NCYT01000022.1	5169	6644	0
Acinetobacter_baumannii	ABUH424	aac(6')-Ib'	NCYT01000022.1	15980	16534	msr(E)	NCYT01000022.1	5169	6644	0
Acinetobacter_baumannii	ABUH424	sul1	NCYT01000022.1	13062	13901	armA	NCYT01000022.1	8943	9716	0
Acinetobacter_baumannii	ABUH424	catB8	NCYT01000022.1	15255	15887	armA	NCYT01000022.1	8943	9716	0
Acinetobacter_baumannii	ABUH424	aac(6')-Ib'	NCYT01000022.1	15980	16534	armA	NCYT01000022.1	8943	9716	0
Acinetobacter_baumannii	ABUH424	catB8	NCYT01000022.1	15255	15887	sul1	NCYT01000022.1	13062	13901	0
Acinetobacter_baumannii	ABUH424	aac(6')-Ib'	NCYT01000022.1	15980	16534	sul1	NCYT01000022.1	13062	13901	0
Acinetobacter_baumannii	ABUH424	sul1	NCYT01000022.1	13062	13901	aadA1	NCYT01000022.1	14406	15197	0
Acinetobacter_baumannii	ABUH424	aac(6')-Ib'	NCYT01000022.1	15980	16534	aadA1	NCYT01000022.1	14406	15197	0
Acinetobacter_baumannii	ABUH425	aadA1	NCYU01000058.1	14406	15197	mph(E)	NCYU01000058.1	4229	5113	0
Acinetobacter_baumannii	ABUH425	armA	NCYU01000058.1	8943	9716	msr(E)	NCYU01000058.1	5169	6644	0
Acinetobacter_baumannii	ABUH425	catB8	NCYU01000058.1	15255	15887	msr(E)	NCYU01000058.1	5169	6644	0
Acinetobacter_baumannii	ABUH425	aac(6')-Ib'	NCYU01000058.1	15980	16534	msr(E)	NCYU01000058.1	5169	6644	0
Acinetobacter_baumannii	ABUH425	sul1	NCYU01000058.1	13062	13901	armA	NCYU01000058.1	8943	9716	0
Acinetobacter_baumannii	ABUH425	catB8	NCYU01000058.1	15255	15887	armA	NCYU01000058.1	8943	9716	0
Acinetobacter_baumannii	ABUH425	aac(6')-Ib'	NCYU01000058.1	15980	16534	armA	NCYU01000058.1	8943	9716	0
Acinetobacter_baumannii	ABUH425	catB8	NCYU01000058.1	15255	15887	sul1	NCYU01000058.1	13062	13901	0
Acinetobacter_baumannii	ABUH425	aac(6')-Ib'	NCYU01000058.1	15980	16534	sul1	NCYU01000058.1	13062	13901	0
Acinetobacter_baumannii	ABUH425	sul1	NCYU01000058.1	13062	13901	aadA1	NCYU01000058.1	14406	15197	0
Acinetobacter_baumannii	ABUH425	aac(6')-Ib'	NCYU01000058.1	15980	16534	aadA1	NCYU01000058.1	14406	15197	0
Acinetobacter_baumannii	ABUH42783	sul1	JWRU03000227.1	412	1251	armA	JWRU03000227.1	4597	5370	0
Acinetobacter_baumannii	ABUH42783	armA	JWRU03000227.1	4597	5370	msr(E)	JWRU03000227.1	7669	9144	0
Acinetobacter_baumannii	ABUH433132	aac(6')-Ib'	JWRX01000052.1	1014	1568	aadA1	JWRX01000052.1	2351	3142	0
Acinetobacter_baumannii	ABUH433132	sul1	JWRX01000052.1	3647	4486	aadA1	JWRX01000052.1	2351	3142	0
Acinetobacter_baumannii	ABUH433132	aac(6')-Ib'	JWRX01000052.1	1014	1568	sul1	JWRX01000052.1	3647	4486	0
Acinetobacter_baumannii	ABUH433132	catB8	JWRX01000052.1	1661	2293	sul1	JWRX01000052.1	3647	4486	0
Acinetobacter_baumannii	ABUH433132	aac(6')-Ib'	JWRX01000052.1	1014	1568	armA	JWRX01000052.1	7832	8605	0
Acinetobacter_baumannii	ABUH433132	catB8	JWRX01000052.1	1661	2293	armA	JWRX01000052.1	7832	8605	0
Acinetobacter_baumannii	ABUH433132	sul1	JWRX01000052.1	3647	4486	armA	JWRX01000052.1	7832	8605	0
Acinetobacter_baumannii	ABUH433132	aac(6')-Ib'	JWRX01000052.1	1014	1568	msr(E)	JWRX01000052.1	10904	12379	0
Acinetobacter_baumannii	ABUH433132	catB8	JWRX01000052.1	1661	2293	msr(E)	JWRX01000052.1	10904	12379	0
Acinetobacter_baumannii	ABUH433132	armA	JWRX01000052.1	7832	8605	msr(E)	JWRX01000052.1	10904	12379	0
Acinetobacter_baumannii	ABUH433132	aadA1	JWRX01000052.1	2351	3142	mph(E)	JWRX01000052.1	12435	13319	0
Acinetobacter_baumannii	ABUH434	aadA1	NCYX01000067.1	14406	15197	mph(E)	NCYX01000067.1	4229	5113	0
Acinetobacter_baumannii	ABUH434	armA	NCYX01000067.1	8943	9716	msr(E)	NCYX01000067.1	5169	6644	0
Acinetobacter_baumannii	ABUH434	catB8	NCYX01000067.1	15255	15887	msr(E)	NCYX01000067.1	5169	6644	0
Acinetobacter_baumannii	ABUH434	aac(6')-Ib'	NCYX01000067.1	15980	16534	msr(E)	NCYX01000067.1	5169	6644	0
Acinetobacter_baumannii	ABUH434	sul1	NCYX01000067.1	13062	13901	armA	NCYX01000067.1	8943	9716	0
Acinetobacter_baumannii	ABUH434	catB8	NCYX01000067.1	15255	15887	armA	NCYX01000067.1	8943	9716	0
Acinetobacter_baumannii	ABUH434	aac(6')-Ib'	NCYX01000067.1	15980	16534	armA	NCYX01000067.1	8943	9716	0
Acinetobacter_baumannii	ABUH434	catB8	NCYX01000067.1	15255	15887	sul1	NCYX01000067.1	13062	13901	0
Acinetobacter_baumannii	ABUH434	aac(6')-Ib'	NCYX01000067.1	15980	16534	sul1	NCYX01000067.1	13062	13901	0
Acinetobacter_baumannii	ABUH434	sul1	NCYX01000067.1	13062	13901	aadA1	NCYX01000067.1	14406	15197	0
Acinetobacter_baumannii	ABUH434	aac(6')-Ib'	NCYX01000067.1	15980	16534	aadA1	NCYX01000067.1	14406	15197	0
Acinetobacter_baumannii	ABUH437	sul1	NCYY01000066.1	1293	2132	aadA1	NCYY01000066.1	2637	3428	0
Acinetobacter_baumannii	ABUH4837	armA	JWRT03000046.1	2873	3646	msr(E)	JWRT03000046.1	5945	7420	0
Acinetobacter_baumannii	ABUH496	aadA1	NCZK01000060.1	14406	15197	mph(E)	NCZK01000060.1	4229	5113	0
Acinetobacter_baumannii	ABUH496	armA	NCZK01000060.1	8943	9716	msr(E)	NCZK01000060.1	5169	6644	0
Acinetobacter_baumannii	ABUH496	catB8	NCZK01000060.1	15255	15887	msr(E)	NCZK01000060.1	5169	6644	0
Acinetobacter_baumannii	ABUH496	aac(6')-Ib'	NCZK01000060.1	15980	16534	msr(E)	NCZK01000060.1	5169	6644	0
Acinetobacter_baumannii	ABUH496	sul1	NCZK01000060.1	13062	13901	armA	NCZK01000060.1	8943	9716	0
Acinetobacter_baumannii	ABUH496	catB8	NCZK01000060.1	15255	15887	armA	NCZK01000060.1	8943	9716	0
Acinetobacter_baumannii	ABUH496	aac(6')-Ib'	NCZK01000060.1	15980	16534	armA	NCZK01000060.1	8943	9716	0
Acinetobacter_baumannii	ABUH496	catB8	NCZK01000060.1	15255	15887	sul1	NCZK01000060.1	13062	13901	0
Acinetobacter_baumannii	ABUH496	aac(6')-Ib'	NCZK01000060.1	15980	16534	sul1	NCZK01000060.1	13062	13901	0
Acinetobacter_baumannii	ABUH496	sul1	NCZK01000060.1	13062	13901	aadA1	NCZK01000060.1	14406	15197	0
Acinetobacter_baumannii	ABUH496	aac(6')-Ib'	NCZK01000060.1	15980	16534	aadA1	NCZK01000060.1	14406	15197	0
Acinetobacter_baumannii	ABUH497144	aac(6')-Ib'	JWRY03000139.1	2728	3282	aadA1	JWRY03000139.1	4065	4856	0
Acinetobacter_baumannii	ABUH497144	armA	JWRY03000148.1	30004	30777	msr(E)	JWRY03000148.1	26230	27705	0
Acinetobacter_baumannii	ABUH499	aadA1	NCXT01000044.1	14406	15197	mph(E)	NCXT01000044.1	4229	5113	0
Acinetobacter_baumannii	ABUH499	armA	NCXT01000044.1	8943	9716	msr(E)	NCXT01000044.1	5169	6644	0
Acinetobacter_baumannii	ABUH499	catB8	NCXT01000044.1	15255	15887	msr(E)	NCXT01000044.1	5169	6644	0
Acinetobacter_baumannii	ABUH499	aac(6')-Ib'	NCXT01000044.1	15980	16534	msr(E)	NCXT01000044.1	5169	6644	0
Acinetobacter_baumannii	ABUH499	sul1	NCXT01000044.1	13062	13901	armA	NCXT01000044.1	8943	9716	0
Acinetobacter_baumannii	ABUH499	catB8	NCXT01000044.1	15255	15887	armA	NCXT01000044.1	8943	9716	0
Acinetobacter_baumannii	ABUH499	aac(6')-Ib'	NCXT01000044.1	15980	16534	armA	NCXT01000044.1	8943	9716	0
Acinetobacter_baumannii	ABUH499	catB8	NCXT01000044.1	15255	15887	sul1	NCXT01000044.1	13062	13901	0
Acinetobacter_baumannii	ABUH499	aac(6')-Ib'	NCXT01000044.1	15980	16534	sul1	NCXT01000044.1	13062	13901	0
Acinetobacter_baumannii	ABUH499	sul1	NCXT01000044.1	13062	13901	aadA1	NCXT01000044.1	14406	15197	0
Acinetobacter_baumannii	ABUH499	aac(6')-Ib'	NCXT01000044.1	15980	16534	aadA1	NCXT01000044.1	14406	15197	0
Acinetobacter_baumannii	ABUH504	sul1	MSPK01000034.1	1293	2132	aadA1	MSPK01000034.1	2637	3428	0
Acinetobacter_baumannii	ABUH504227	aac(6')-Ib'	JWRZ03000076.1	1036	1590	aadA1	JWRZ03000076.1	2373	3164	0
Acinetobacter_baumannii	ABUH504227	armA	JWRZ03000078.1	3712	4485	msr(E)	JWRZ03000078.1	6784	8259	0
Acinetobacter_baumannii	ABUH504238	aadA1	JWSA03000006.1	14387	15178	mph(E)	JWSA03000006.1	4210	5094	0
Acinetobacter_baumannii	ABUH504238	armA	JWSA03000006.1	8924	9697	msr(E)	JWSA03000006.1	5150	6625	0
Acinetobacter_baumannii	ABUH504238	catB8	JWSA03000006.1	15236	15868	msr(E)	JWSA03000006.1	5150	6625	0
Acinetobacter_baumannii	ABUH504238	aac(6')-Ib'	JWSA03000006.1	15961	16515	msr(E)	JWSA03000006.1	5150	6625	0
Acinetobacter_baumannii	ABUH504238	sul1	JWSA03000006.1	13043	13882	armA	JWSA03000006.1	8924	9697	0
Acinetobacter_baumannii	ABUH504238	catB8	JWSA03000006.1	15236	15868	armA	JWSA03000006.1	8924	9697	0
[truncated: 13,281 more rows]
